# Supplementary material for: First detection of one of the tick-borne lymphadenopathy (TIBOLA) etiological agent in ticks from a highly frequented sub-urban forest near Paris, France
Source: PLOS Glob Public Health. 2026 Jan 12;6(1):e0005705. doi: 10.1371/journal.pgph.0005705 (PMC12795371; doi:10.1371/journal.pgph.0005705)
Supplement: S1 Text — (TXT) [file pgph.0005705.s003.txt]

>JBGCZP010000009_Rickettsia_conorii_subsp_raoultii_NX119_spotted_fever_group
---------AAACTTGAGAGTTTGATCCTGGCTCAGAACGAACGCTATCGGTATGCTTAACACATGCAAGTCGA----ACGGACTAA---TT-GGGG-CTTGCTCCAA-TTAGTTAGTGGCAGACG-GGTGAGTAACACGTGGGAATCTACCCATCAGTACGGAA-TAAC-TT-TTAGAAATAAAAGCTAATACC-GCATATTCTCTACGGAGGAAAGATTTATCGCTGATGGATGAGCCCGCGT-CAGATTAGGTAGTTGGTGAGGTAATGGCTTACCAAGCCGACGATCTGTAGCTGGTCTGAGAGGATGATCAGCCACACTGGGACTGAGACACGGCCCAGACTCCTACGGGAGGCAGCAGT-GGGGAATATTGGACAATGGGCGAAAGCCTGATCCAGCCATGCCGCGTGTGTGAAGAAGGTCTTCGGATTGTAAAGCACTTTAAGTTGGGAGGAAG------GGCATTAACCTAATACGTTAGT-GTTTTGACGTTACCGACAG-AATAAGCACCGGCTAACTCTGTGCCAGCAGCCGCGGTAATACAGAGGGTGCAAGCGTTA-ATCGGAATTACTGGGCGTAAAGCGCGCGTAGGTGG-TTTGTTAAG-TTGGATGTG-AAATCCCCGGGCTCAACCTGGGAACTGC-ATTCAAAACTGACTGACTAGAGTATGGTAGAGGGTGGTGGAA-TTTCCTGT-GTAGC-GGTGAAATGCGTAGATATA--GGAAGGAACA-CCAGTGGCG-AAGGCGACCACC-TGGA-CTAATACTGACAC-TGAGGTGCGAAAGCGTGGGG-AGC-AAACA-GG--ATT-AGATA-CCCTGGTAGTCC--ACGCCGTAAACG-ATGAGTGCTAGATATCGGAA-GATTC---TC----TTTC-GGTTTCG-CAGCTAACGCATTA-AGCACTCCGCCTGGGGAGTACGGTCGCAAGATTAAAACTCAAAGG-AATTGACGGGGGCTCGCACAAGCGGTGGAGCATGCGGTTTAATTCGATGTTACGCGAAAAACCTTACCAACCCTTGACAT-GGTGGTCGCGGATCGCAGAGATGC-TTTTCTTCAGCTCGGCT-GGAC--CACACACA-GGTGTT-GCATGGCTGTCGTCAGCT-CGTGTCGTGAGATGTTGGGTTAAGTCCCGCAACGAGCGCAACCCTCATTCTTATTTGCCAGCGGGTAATGCCGGGAACTATAAGAAAACTGCCGGTGATAAGCCG-GAGGAAG-GT-GGGGACGACGTCAAGTCATCATGG--CCCTTACGGGTTGGGCTACACGCGTGCTACAATGGTGTTTACAGAGGGAAGCAAGAC-GGCGACGTGGAGCAAATCCCT-AAAAGACATCTCAGTTCGGATTGTTCTCTGCAACTCGA-GAGCATGAAGTTGGAATCGCTAGTAATCGCGGATCA-GC-ATGCCGCGGT-GAATACGTTCTCGGGCCTTGTACACACTGCCCGTCACGCCATGGGAGTTGGTTTTACCTGAAGGTGGTGAGCTAAC--GCAAGAGGCAGCCAACCACGGTAAAATTAGCGACTGGGGTGAAGTCGTAACAAGGTAGCCGTAGGGGAACCTGCGGCTGGATTACCTCCTTA
>JBGDBX010000007_Rickettsia_conorii_subsp_raoultii_NX044_1_spotted_fever_group
---------AAACTTGAGAGTTTGATCCTGGCTCAGAACGAACGCTATCGGTATGCTTAACACATGCAAGTCGA----ACGGACTAA---TT-GGGG-CTTGCTCCAA-TTAGTTAGTGGCAGACG-GGTGAGTAACACGTGGGAATCTACCCATCAGTACGGAA-TAAC-TT-TTAGAAATAAAAGCTAATACC-GCATATTCTCTACGGAGGAAAGATTTATCGCTGATGGATGAGCCCGCGT-CAGATTAGGTAGTTGGTGAGGTAATGGCTTACCAAGCCGACGATCTGTAGCTGGTCTGAGAGGATGATCAGCCACACTGGGACTGAGACACGGCCCAGACTCCTACGGGAGGCAGCAGT-GGGGAATATTGGACAATGGGCGAAAGCCTGATCCAGCCATGCCGCGTGTGTGAAGAAGGTCTTCGGATTGTAAAGCACTTTAAGTTGGGAGGAAG------GGTTGTAGATTAATACTCTGCA-ATTTTGACGTTACCGACAG-AATAAGCACCGGCTAACTCTGTGCCAGCAGCCGCGGTAATACAGAGGGTGCAAGCGTTA-ATCGGAATTACTGGGCGTAAAGCGCGCGTAGGTGG-TTTGTTAAG-TTGGATGTG-AAATCCCCGGGCTCAACCTGGGAACTGC-ATTCAAAACTGACTGACTAGAGTATGGTAGAGGGTGGTGGAA-TTTCCTGT-GTAGC-GGTGAAATGCGTAGATATA--GGAAGGAACA-CCAGTGGCG-AAGGCGACCACC-TGGA-CTAATACTGACAC-TGAGGTGCGAAAGCGTGGGG-AGC-AAACA-GG--ATT-AGATA-CCCTGGTAGTCC--ACGCCGTAAACG-ATGAGTGCTAAGTGTTAGGG-GGTTTCCGCC----CCTT-AGTGCTG-CAGCTAACGCATTA-AGCACTCCGCCTGGGGAGTACGGCCGCAAGGCTGAAACTCAAAGG-AATTGACGGGGACCCGCACAAGCGGTGGAGCATGTGGTTTAATTCGAAGCAACGCGAAGAACCTTACCAGGCCTTGACAT---CCAATGAACTTTCCAGAGATGG-ATTGGTGC--CTTCGGG-AACA--TTGAGACA-GGTGCT-GCATGGCTGTCGTCAGCT-CGTGTCGTGAGATGTTGGGTTAAGTCCCGCAACGAGCGCAACCCTCATTCTTATTTGCCAGCGGGTAATGCCGGGAACTATAAGAAAACTGCCGGTGATAAGCCG-GAGGAAG-GT-GGGGACGACGTCAAGTCATCATGG--CCCTTACGGGTTGGGCTACACGCGTGCTACAATGGTGTTTACAGAGGGAAGCAAGAC-GGCGACGTGGAGCAAATCCCT-AAAAGACATCTCAGTTCGGATTGTTCTCTGCAACTCGA-GAGCATGAAGTTGGAATCGCTAGTAATCGCGGATCA-GC-ATGCCGCGGT-GAATACGTTCTCGGGCCTTGTACACACTGCCCGTCACGCCATGGGAGTTGGTTTTACCTGAAGGTGGTGAGCTAAC--GCAAGAGGCAGCCAACCACGGTAAAATTAGCGACTGGGGTGAAGTCGTAACAAGGTAGCCGTAGGGGAACCTGCGGCTGGATTACCTCCTTA
>JBGCZN010000009_Rickettsia_conorii_subsp_raoultii_NX117_spotted_fever_group
---------AAACTTGAGAGTTTGATCCTGGCTCAGAACGAACGCTATCGGTATGCTTAACACATGCAAGTCGA----ACGGACTAA---TT-GGGG-CTTGCTCCAA-TTAGTTAGTGGCAGACG-GGTGAGTAACACGTGGGAATCTACCCATCAGTACGGAA-TAAC-TT-TTAGAAATAAAAGCTAATACC-GCATATTCTCTACGGAGGAAAGATTTATCGCTGATGGATGAGCCCGCGT-CAGATTAGGTAGTTGGTGAGGTAATGGCTTACCAAGCCGACGATCTGTAGCTGGTCTGAGAGGATGATCAGCCACACTGGGACTGAGACACGGCCCAGACTCCTACGGGAGGCAGCAGT-GGGGAATATTGGACAATGGGCGAAAGCCTGATCCAGCCATGCCGCGTGTGTGAAGAAGGTCTTCGGATTGTAAAGCACTTTAAGTTGGGAGGAAG------GGTTGTAGATTAATACTCTGCA-ATTTTGACGTTACCGACAG-AATAAGCACCGGCTAACTCTGTGCCAGCAGCCGCGGTAATACAGAGGGTGCAAGCGTTA-ATCGGAATTACTGGGCGTAAAGCGCGCGTAGGTGG-TTTGTTAAG-TTGGATGTG-AAATCCCCGGGCTCAACCTGGGAACTGC-ATCCAAAACTGGCAAGCTAGAGTATGGTAGAGGGTGGTGGAA-TTTCCTGT-GTAGC-GGTGAAATGCGTAGATATA--GGAAGGAACA-CCAGTGGCG-AAGGCGACCACC-TGGA-CTGATACTGACAC-TGAGGTGCGAAAGCGTGGGG-AGC-AAACA-GG--ATT-AGATA-CCCTGGTAGTCC--ACGCCGTAAACG-ATGAGTGCTAAGTGTTAGGG-GGTTTCCGCC----CCTT-AGTGCTG-CAGCTAACGCATTA-AGCACTCCGCCTGGGGAGTACGACCGCAAGGTTGAAACTCAAAGG-AATTGACGGGGGCCCGCACAAGCGGTGGAGCATGTGGTTTAATTCGAAGCAACGCGAAGAACCTTACCAGGCCTTGACAT---CCAATGAACTTTCCAGAGATGG-ATTGGTGC--CTTCGGG-AACA--TTGAGACA-GGTGCT-GCATGGCTGTCGTCAGCT-CGTGTCGTGAGATGTTGGGTTAAGTCCCGCAACGAGCGCAACCCTCATTCTTATTTGCCAGCGGGTAATGCCGGGAACTATAAGAAAACTGCCGGTGATAAGCCG-GAGGAAG-GT-GGGGACGACGTCAAGTCATCATGG--CCCTTACGGGTTGGGCTACACGCGTGCTACAATGGTGTTTACAGAGGGAAGCAAGAC-GGCGACGTGGAGCAAATCCCT-AAAAGACATCTCAGTTCGGATTGTTCTCTGCAACTCGA-GAGCATGAAGTTGGAATCGCTAGTAATCGCGGATCA-GC-ATGCCGCGGT-GAATACGTTCTCGGGCCTTGTACACACTGCCCGTCACGCCATGGGAGTTGGTTTTACCTGAAGGTGGTGAGCTAAC--GCAAGAGGCAGCCAACCACGGTAAAATTAGCGACTGGGGTGAAGTCGTAACAAGGTAGCCGTAGGGGAACCTGCGGCTGGATTACCTCCTTA
>JBGCYN010000008_Rickettsia_conorii_subsp_raoultii_NX077_spotted_fever_group
---------AAACTTGAGAGTTTGATCCTGGCTCAGAACGAACGCTATCGGTATGCTTAACACATGCAAGTCGA----ACGGACTAA---TT-GGGG-CTTGCTCCAA-TTAGTTAGTGGCAGACG-GGTGAGTAACACGTGGGAATCTACCCATCAGTACGGAA-TAAC-TT-TTAGAAATAAAAGCTAATACC-GCATATTCTCTACGGAGGAAAGATTTATCGCTGATGGATGAGCCCGCGT-CAGATTAGGTAGTTGGTGAGGTAATGGCTTACCAAGCCGACGATCTGTAGCTGGTCTGAGAGGATGATCAGCCACACTGGGACTGAGACACGGCCCAGACTCCTACGGGAGGCAGCAGT-GGGGAATATTGGACAATGGGCGAAAGCCTGATCCAGCCATGCCGCGTGTGTGAAGAAGGTCTTCGGATTGTAAAGCACTTTAAGTTGGGAGGAAG------GGTTGTAGATTAATACTCTGCA-ATTTTGACGTTACCGACAG-AATAAGCACCGGCTAACTTCGTGCCAGCAGCCGCGGTAATACGAAGGGTGCAAGCGTTA-ATCGGAATTACTGGGCGTAAAGCGCGCGTAGGTGG-TTTGTCAAG-TTGGAAGTG-AAAGCCCCGGGCTCAACCTGGGAACTGC-TTTCAAAACTGGCAAGCTAGAGTATGGCAGAGGGTGGTGGAA-TTTCCTGT-GTAGC-GGTGAAATGCGTAGATATA--GGAAGGAACA-TCAGTGGCG-AAGGCGACCACC-TGGG-CTAATACTGACAC-TGAGGTGCGAAAGCGTGGGG-AGC-AAACA-GG--ATT-AGATA-CCCTGGTAGTCC--ACGCCGTAAACG-ATGTCTACTAGTCGTTGGGT-CCCTTG-AGG----ACTT-AGTGACG-CAGCTAACGCAATA-AGTAGACCGCCTGGGGAGTACGGCCGCAAGGTTAAAACTCAAATG-AATTGACGGGGGCCCGCACAAGCGGTGGAGCATGTGGTTTAATTCGAAGCAACGCGAAGAACCTTACCAGGCCTTGACAT-GCAGA--GAACTTTCCAGAGATGG-ATTGGTGC--CTTCGGG-AACT--CTGACACA-GGTGCT-GCATGGCTGTCGTCAGCT-CGTGTCGTGAGATGTTGGGTTAAGTCCCGCAACGAGCGCAACCCTCATTCTTATTTGCCAGCGGGTAATGCCGGGAACTATAAGAAAACTGCCGGTGATAAGCCG-GAGGAAG-GT-GGGGACGACGTCAAGTCATCATGG--CCCTTACGGGTTGGGCTACACGCGTGCTACAATGGTGTTTACAGAGGGAAGCAAGAC-GGCGACGTGGAGCAAATCCCT-AAAAGACATCTCAGTTCGGATTGTTCTCTGCAACTCGA-GAGCATGAAGTTGGAATCGCTAGTAATCGCGGATCA-GC-ATGCCGCGGT-GAATACGTTCTCGGGCCTTGTACACACTGCCCGTCACGCCATGGGAGTTGGTTTTACCTGAAGGTGGTGAGCTAAC--GCAAGAGGCAGCCAACCACGGTAAAATTAGCGACTGGGGTGAAGTCGTAACAAGGTAGCCGTAGGGGAACCTGCGGCTGGATTACCTCCTTA
>JBGDDB010000011_Rickettsia_conorii_subsp_raoultii_NX067_1_spotted_fever_group
---------AAACTTGAGAGTTTGATCCTGGCTCAGAACGAACGCTATCGGTATGCTTAACACATGCAAGTCGA----ACGGACTAA---TT-GGGG-CTTGCTCCAA-TTAGTTAGTGGCAGACG-GGTGAGTAACACGTGGGAATCTACCCATCAGTACGGAA-TAAC-TT-TTAGAAATAAAAGCTAATACC-GCATATTCTCTACGGAGGAAAGATTTATCGCTGATGGATGAGCCCGCGT-CAGATTAGGTAGTTGGTGAGGTAATGGCTTACCAAGCCGACGATCTGTAGCTGGTCTGAGAGGATGATCAGCCACACTGGGACTGAGACACGGCCCAGACTCCTACGGGAGGCAGCAGT-GGGGAATATTGGACAATGGGGGGAACCCTGATCCAGCCATGCCGCGTGTGTGAAGAAGGCCTTTTGGTTGTAAAGCACTTTAAGCGAGGAGGAGG------AGCTCTTGGTTAATACCCAAGATGCTTGGACGTTACTCGCAG-AATAAGCACCGGCTAACTCTGTGCCAGCAGCCGCGGTAATACAGAGGGTGCAAGCGTTA-ATCGGATTTACTGGGCGTAAAGCGCGCGTAGGTGG-CCAATTAAG-TCAAATGTG-AAATCCCCGAGCTTAACTTGGGAATTGC-ATTCGATACTGGTTGGCTAGAGTATGGGAGAGGATGGTAGAA-TTCCAGGT-GTAGC-GGTGAAATGCGTAGAGATC--TGGAGGAATA-CCGATGGCG-AAGGCAGCCATC-TGGC-CTAATACTGACAC-TGAGGTGCGAAAGCATGGGG-AGC-AAACA-GG--ATT-AGATA-CCCTGGTAGTCC--ATGCCGTAAACG-ATGTCTACTAGCCGTTGGGG-CCTTTG-AGG----CTTT-AGTGGCG-CAGCTAACGCGATA-AGTAGACCGCCTGGGGAGTACGGTCGCAAGACTAAAACTCAAATG-AATTGACGGGGGCCCGCACAAGCGGTGGAGCATGTGGTTTAATTCGATGCAACGCGAAGAACCTTACCTGGTCTTGACAT-AGTAA--GAACTTTCCAGAGATGG-ATTGGTGC--CTTCGGG-AACT--TACATACA-GGTGCT-GCATGGCTGTCGTCAGCT-CGTGTCGTGAGATGTTGGGTTAAGTCCCGCAACGAGCGCAACCCTCATTCTTATTTGCCAGCGGGTAATGCCGGGAACTATAAGAAAACTGCCGGTGATAAGCCG-GAGGAAG-GT-GGGGACGACGTCAAGTCATCATGG--CCCTTACGGGTTGGGCTACACGCGTGCTACAATGGTGTTTACAGAGGGAAGCAAGAC-GGCGACGTGGAGCAAATCCCT-AAAAGACATCTCAGTTCGGATTGTTCTCTGCAACTCGA-GAGCATGAAGTTGGAATCGCTAGTAATCGCGGATCA-GC-ATGCCGCGGT-GAATACGTTCTCGGGCCTTGTACACACTGCCCGTCACGCCATGGGAGTTGGTTTTACCTGAAGGTGGTGAGCTAAC--GCAAGAGGCAGCCAACCACGGTAAAATTAGCGACTGGGGTGAAGTCGTAACAAGGTAGCCGTAGGGGAACCTGCGGCTGGATTACCTCCTTA
>JBGCYQ010000008_Rickettsia_conorii_subsp_raoultii_NX081_spotted_fever_group
---------AAACTTGAGAGTTTGATCCTGGCTCAGAACGAACGCTATCGGTATGCTTAACACATGCAAGTCGA----ACGGACTAA---TT-GGGG-CTTGCTCCAA-TTAGTTAGTGGCAGACG-GGTGAGTAACACGTGGGAATCTACCCATCAGTACGGAA-TAAC-TT-TTAGAAATAAAAGCTAATACC-GCATATTCTCTACGGAGGAAAGATTTATCGCTGATGGATGAGCCCGCGT-CAGATTAGGTAGTTGGTGAGGTAATGGCTTACCAAGCCGACGATCTGTAGCTGGTCTGAGAGGATGATCAGCCACACTGGGACTGAGACACGGCCCAGACTCCTACGGGAGGCAGCAGT-GGGGAATATTGGACAATGGGCGAAAGCCTGATCCAGCAATACCGAGTGAGTGATGAAGGCCTTAGGGTTGTAAAGCTCTTTTAGCAAGGAAGATA------A--------------------------TGACGTTACTTGCAG-AAAAAGCCCCGGCTAACTCCGTGCCAGCAGCCGCGGTAAGACGGAGGGGGCTAGCGTTG-TTCGGAATTACTGGGCGTAAAGAGTGCGTAGGCGG-TTTAGTAAG-TTGGAAGTG-AAAGCCCGGGGCTTAACCTCGGAATTGC-TTTCAAAACTACTAATCTAGAGTGTAGTAGGGGATGATGGAA-TTCCTAGT-GTAGA-GGTGAAATTCTTAGATATT--AGGAGGAACA-CCGGTGGCG-AAGGCGATCATC-TGGG-CTACAACTGACGC-TGATGCACGAAAGCGTGGGG-AGC-AAACA-GG--ATT-AGATA-CCCTGGTAGTCC--ACGCCGTAAACG-ATGTCAACTAGCCGTTGGGT-TCCTTG-AGA----ACTT-AGTGGCG-CAGCTAACGCATTA-AGTTGACCGCCTGGGGAGTACGGCCGCAAGGTTAAAACTCAAATG-AATTGACGGGGGCCCGCACAAGCGGTGGAGCATGTGGTTTAATTCGAAGCAACGCGAAGAACCTTACCAGGTCTTGACAT-GCAGA--GAACTTTCCAGAGATGG-ATTGGTGC--CTTCGGG-AACT--CTGACACA-GGTGCT-GCATGGCTGTCGTCAGCT-CGTGTCGTGAGATGTTGGGTTAAGTCCCGCAACGAGCGCAACCCTCATTCTTATTTGCCAGCGGGTAATGCCGGGAACTATAAGAAAACTGCCGGTGATAAGCCG-GAGGAAG-GT-GGGGACGACGTCAAGTCATCATGG--CCCTTACGGGTTGGGCTACACGCGTGCTACAATGGTGTTTACAGAGGGAAGCAAGAC-GGCGACGTGGAGCAAATCCCT-AAAAGACATCTCAGTTCGGATTGTTCTCTGCAACTCGA-GAGCATGAAGTTGGAATCGCTAGTAATCGCGGATCA-GC-ATGCCGCGGT-GAATACGTTCTCGGGCCTTGTACACACTGCCCGTCACGCCATGGGAGTTGGTTTTACCTGAAGGTGGTGAGCTAAC--GCAAGAGGCAGCCAACCACGGTAAAATTAGCGACTGGGGTGAAGTCGTAACAAGGTAGCCGTAGGGGAACCTGCGGCTGGATTACCTCCTTA
>JBGCYK010000010_Rickettsia_conorii_subsp_raoultii_NX074_spotted_fever_group
---------AAACTTGAGAGTTTGATCCTGGCTCAGAACGAACGCTATCGGTATGCTTAACACATGCAAGTCGA----ACGGACTAA---TT-GGGG-CTTGCTCCAA-TTAGTTAGTGGCAGACG-GGTGAGTAACACGTGGGAATCTACCCATCAGTACGGAA-TAAC-TT-TTAGAAATAAAAGCTAATACC-GCATATTCTCTACGGAGGAAAGATTTATCGCTGATGGATGAGCCCGCGT-CAGATTAGGTAGTTGGTGAGGTAATGGCTTACCAAGCCGACGATCTGTAGCTGGTCTGAGAGGATGATCAGCCACACTGGGACTGAGACACGGCCCAGACTCCTACGGGAGGCAGCAGT-GGGGAATATTGGACAATGGGCGAAAGCCTGATCCAGCAATACCGAGTGAGTGATGAAGGCCTTAGGGTTGTAAAGCTCTTTTAGCAAGGAAGATA------A--------------------------TGACGTTACTTGCAG-AAAAAGCCCCGGCTAACTCCGTGCCAGCAGCCGCGGTAAGACGGAGGGGGCTAGCGTTG-TTCGGAATTACTGGGCGTAAAGAGTGCGTAGGCGG-TTTAGTAAG-TTGGAAGTG-AAAGCCCGGGGCTTAACCTCGGAATTGC-TTTCAAAACTACTAATCTAGAGTGTAGTAGGGGATGATGGAA-TTCCTAGT-GTAGA-GGTGAAATTCTTAGATATT--AGGAGGAACA-CCGGTGGCG-AAGGCGATCATC-TGGG-CTACAACTGACGC-TGATGCACGAAAGCGTGGGG-AGC-AAACA-GG--ATT-AGATA-CCCTGGTAGTCC--ACGCCGTAAACG-ATGTCAACTAGCCGTTGGGC-TCCTTG-AGA----GCTT-AGTGGCG-CAGCTAACGCATTA-AGTTGACCGCCTGGGGAGTACGGCCGCAAGGTTAAAACTCAAATG-AATTGACGGGGGCCCGCACAAGCGGTGGAGCATGTGGTTTAATTCGATGCAACGCGAAGAACCTTACCTGGTCTTGACAT-ATCTA--GAATCCTGCAGAGATGC-GGGAGTGC--CTTCGGG-AATT--AGAATACA-GGTGCT-GCATGGCTGTCGTCAGCT-CGTGTCGTGAGATGTTGGGTTAAGTCCCGCAACGAGCGCAACCCTCATTCTTATTTGCCAGCGGGTAATGCCGGGAACTATAAGAAAACTGCCGGTGATAAGCCG-GAGGAAG-GT-GGGGACGACGTCAAGTCATCATGG--CCCTTACGGGTTGGGCTACACGCGTGCTACAATGGTGTTTACAGAGGGAAGCAAGAC-GGCGACGTGGAGCAAATCCCT-AAAAGACATCTCAGTTCGGATTGTTCTCTGCAACTCGA-GAGCATGAAGTTGGAATCGCTAGTAATCGCGGATCA-GC-ATGCCGCGGT-GAATACGTTCTCGGGCCTTGTACACACTGCCCGTCACGCCATGGGAGTTGGTTTTACCTGAAGGTGGTGAGCTAAC--GCAAGAGGCAGCCAACCACGGTAAAATTAGCGACTGGGGTGAAGTCGTAACAAGGTAGCCGTAGGGGAACCTGCGGCTGGATTACCTCCTTA
>JBGCYP010000008_Rickettsia_conorii_subsp_raoultii_NX080_spotted_fever_group
---------AAACTTGAGAGTTTGATCCTGGCTCAGAACGAACGCTATCGGTATGCTTAACACATGCAAGTCGA----ACGGACTAA---TT-GGGG-CTTGCTCCAA-TTAGTTAGTGGCAGACG-GGTGAGTAACACGTGGGAATCTACCCATCAGTACGGAA-TAAC-TT-TTAGAAATAAAAGCTAATACC-GCATATTCTCTACGGAGGAAAGATTTATCGCTGATGGATGAGCCCGCGT-CAGATTAGGTAGTTGGTGAGGTAATGGCTTACCAAGCCGACGATCTGTAGCTGGTCTGAGAGGATGATCAGCCACACTGGGACTGAGACACGGCCCAGACTCCTACGGGAGGCAGCAGT-GGGGAATATTGGACAATGGGCGAAAGCCTGATCCAGCAATACCGAGTGAGTGATGAAGGCCTTAGGGTTGTAAAGCTCTTTTAGCAAGGAAGATA------A--------------------------TGACGTTACTTGCAG-AAAAAGCCCCGGCTAACTCCGTGCCAGCAGCCGCGGTAAGACGGAGGGGGCTAGCGTTG-TTCGGAATTACTGGGCGTAAAGAGTGCGTAGGCGG-TTTAGTAAG-TTGGAAGTG-AAAGCCCGGGGCTTAACCTCGGAATTGC-TTTCAAAACTACTAATCTAGAGTGTAGTAGGGGATGATGGAA-TTCCTAGT-GTAGA-GGTGAAATTCTTAGATATT--AGGAGGAACA-CCGGTGGCG-AAGGCGATCATC-TGGG-CTACAACTGACGC-TGATGCACGAAAGCGTGGGG-AGC-AAACA-GG--ATT-AGATA-CCCTGGTAGTCC--ACGCCGTAAACG-ATGTCGACTTGGAGGTTGTG-CCCTTG-AGG----CGTG-GCTTCCG-GAGCTAACGCGTTA-AGTCGACCGCCTGGGGAGTACGGCCGCAAGGTTAAAACTCAAATG-AATTGACGGGGGCCCGCACAAGCGGTGGAGCATGTGGTTTAATTCGATGCAACGCGAAGAACCTTACCTGGTCTTGACAT-AGTAA--GAACTTTCCAGAGATGG-ATTGGTGC--CTTCGGG-AACT--TACATACA-GGTGCT-GCATGGCTGTCGTCAGCT-CGTGTCGTGAGATGTTGGGTTAAGTCCCGCAACGAGCGCAACCCTCATTCTTATTTGCCAGCGGGTAATGCCGGGAACTATAAGAAAACTGCCGGTGATAAGCCG-GAGGAAG-GT-GGGGACGACGTCAAGTCATCATGG--CCCTTACGGGTTGGGCTACACGCGTGCTACAATGGTGTTTACAGAGGGAAGCAAGAC-GGCGACGTGGAGCAAATCCCT-AAAAGACATCTCAGTTCGGATTGTTCTCTGCAACTCGA-GAGCATGAAGTTGGAATCGCTAGTAATCGCGGATCA-GC-ATGCCGCGGT-GAATACGTTCTCGGGCCTTGTACACACTGCCCGTCACGCCATGGGAGTTGGTTTTACCTGAAGGTGGTGAGCTAAC--GCAAGAGGCAGCCAACCACGGTAAAATTAGCGACTGGGGTGAAGTCGTAACAAGGTAGCCGTAGGGGAACCTGCGGCTGGATTACCTCCTTA
>JBGCYA010000010_Rickettsia_conorii_subsp_raoultii_NX059_spotted_fever_group
---------AAACTTGAGAGTTTGATCCTGGCTCAGAACGAACGCTATCGGTATGCTTAACACATGCAAGTCGA----ACGGACTAA---TT-GGGG-CTTGCTCCAA-TTAGTTAGTGGCAGACG-GGTGAGTAACACGTGGGAATCTACCCATCAGTACGGAA-TAAC-TT-TTAGAAATAAAAGCTAATACC-GCATATTCTCTACGGAGGAAAGATTTATCGCTGATGGATGAGCCCGCGT-CAGATTAGGTAGTTGGTGAGGTAATGGCTTACCAAGCCGACGATCTGTAGCTGGTCTGAGAGGATGATCAGCCACACTGGGACTGAGACACGGCCCAGACTCCTACGGGAGGCAGCAGT-GGGGAATATTGGACAATGGGCGAAAGCCTGATCCAGCAATACCGAGTGAGTGATGAAGGCCTTAGGGTTGTAAAGCTCTTTTAGCAAGGAAGATA------A--------------------------TGACGTTACTTGCAG-AAAAAGCCCCGGCTAACTCCGTGCCAGCAGCCGCGGTAAGACGGAGGGGGCTAGCGTTG-TTCGGAATTACTGGGCGTAAAGAGTGCGTAGGCGG-TTTAGTAAG-TTGGAAGTG-AAAGCCCGGGGCTTAACCTCGGAATTGC-TTTCAAAACTACTAATCTAGAGTGTAGTAGGGGATGATGGAA-TTCCTAGT-GTAGA-GGTGAAATTCTTAGATATT--AGGAGGAACA-CCGGTGGCG-AAGGCGATCATC-TGGG-CTACAACTGACGC-TGATGCACGAAAGCGTGGGG-AGC-AAACA-GG--ATT-AGATA-CCCTGGTAGTCC--ACGCCGTAAACG-ATGATTGCTAGTTGTCGGGC-TGCATG--CA----GTTC-GGTGACG-CAGCTAACGCATTA-AGCAATCCGCCTGGGGAGTACGGTCGCAAGATTAAAACTCAAAGG-AATTGACGGGGGCCCGCACAAGCGGTGGAGCATGTGGTTTAATTCGATGCAACGCGAAGAACCTTACCTGGCCTTGACAT-GTCCG--GAACCTCTGAGAGATCG-GAGGGTGC--CTTCGGG-AACC--GGAACACA-GGTGCT-GCATGGCTGTCGTCAGCT-CGTGTCGTGAGATGTTGGGTTAAGTCCCGCAACGAGCGCAACCCTCATTCTTATTTGCCAGCGGGTAATGCCGGGAACTATAAGAAAACTGCCGGTGATAAGCCG-GAGGAAG-GT-GGGGACGACGTCAAGTCATCATGG--CCCTTACGGGTTGGGCTACACGCGTGCTACAATGGTGTTTACAGAGGGAAGCAAGAC-GGCGACGTGGAGCAAATCCCT-AAAAGACATCTCAGTTCGGATTGTTCTCTGCAACTCGA-GAGCATGAAGTTGGAATCGCTAGTAATCGCGGATCA-GC-ATGCCGCGGT-GAATACGTTCTCGGGCCTTGTACACACTGCCCGTCACGCCATGGGAGTTGGTTTTACCTGAAGGTGGTGAGCTAAC--GCAAGAGGCAGCCAACCACGGTAAAATTAGCGACTGGGGTGAAGTCGTAACAAGGTAGCCGTAGGGGAACCTGCGGCTGGATTACCTCCTTA
>JBGCYF010000021_Rickettsia_conorii_subsp_raoultii_NX066_spotted_fever_group
---------AAACTTGAGAGTTTGATCCTGGCTCAGAACGAACGCTATCGGTATGCTTAACACATGCAAGTCGA----ACGGACTAA---TT-GGGG-CTTGCTCCAA-TTAGTTAGTGGCAGACG-GGTGAGTAACACGTGGGAATCTACCCATCAGTACGGAA-TAAC-TT-TTAGAAATAAAAGCTAATACC-ACATATTCTCTACGGAGGAAAGATTTATCGCTGATGGATGAGCCCGCGT-CAGATTAGGTAGTTGGTGAGGTAATGGCTTACCAAGCCGACGATCTGTAGCTGGTCTGAGAGGATGATCAGCCACACTGGGACTGAGACACGGCCCAGACTCCTACGGGAGGCAGCAGT-GGGGAATATTGGACAATGGGCGAAAGCCTGATCCAGCAATACCGAGTGAGTGATGAAGGCCTTAGGGTTGTAAAGCTCTTTTAGCAAGGAAGATA------A--------------------------TGACGTTACTTGCAG-AAAAAGCCCCGGCTAACTCCGTGCCAGCAGCCGCGGTAAGACGGAGGGGGCTAGCGTTG-TTCGGAATTACTGGGCGTAAAGAGTGCGTAGGCGG-TTTAGTAAG-TTGGAAGTG-AAAGCCCGGGGCTTAACCTCGGAATTGC-TTTCAAAACTACTAATCTAGAGTGTAGTAGGGGATGATGGAA-TTCCTAGT-GTAGA-GGTGAAATTCTTAGATATT--AGGAGGAACA-CCGGTGGCG-AAGGCGATCATC-TGGG-CTACAACTGACGC-TGATGCACGAAAGCGTGGGG-AGC-AAACA-GG--ATT-AGATA-CCCTGGTAGTCC--ACGCCGTAAACG-ATGAGTGCTAGATATCGGAA-GATTC---TC----TTTC-GGTTTCG-CAGCTAACGCATTA-AGCACTCCGCCTGGGGAGTACGGTCGCAAGATTAAAACTCAAAGG-AATTGACGGGGGCCCGCACAAGCGGTGGAGCATGTGGTTTAATTCGAAGCAACGCGAAGAACCTTACCTGGCCTTGACAT-GCAGA--GAACTTTCCAGAGATGG-ATTGGTGC--CTTCGGG-AACT--CTGACACA-GGTGCT-GCATGGCTGTCGTCAGCT-CGTGTCGTGAGATGTTGGGTTAAGTCCCGCAACGAGCGCAACCCTCATTCTTATTTGCCAGCGGGTAATGTCGGGAACTATAAGAAAACTGCCGGTGATAAGCCG-GAGGAAG-GT-GGGGACGACGTCAAGTCATCATGG--CCCTTACGGGTTGGGCTACACGCGTGCTACAATGGTGTTTACAGAGGGAAGCAAGAC-GGCGACGTGGAGCAAATCCCT-AAAAGACATCTCAGTTCGGATTGTTCTCTGCAACTCGA-GAGCATGAAGTTGGAATCGCTAGTAATCGCGGATCA-GC-ATGCCGCGGT-GAATACGTTCTCGGGCCTTGTACACACTGCCCGTCACGCCATGGGAGTTGGTTTTACCTGAAGGTGGTGAGCTAAC--GCAAGAGGCAGCCAACCACGGTAAAATTAGCGACTGGGGTGAAGTCGTAACAAGGTAGCCGTAGGGGAACCTGCGGCTGGATTACCTCCTTA
>CP010969_Rickettsia_conorii_subsp_raoultii_Khabarovsk_spotted_fever_group
GACAGAATCAAACTTGAGAGTTTGATCCTGGCTCAGAACGAACGCTATCGGTATGCTTAACACATGCAAGTCGA----ACGGACTAA---TT-GGGG-CTTGCTCCAA-TTAGTTAGTGGCAGACG-GGTGAGTAACACGTGGGAATCTACCCATCAGTACGGAA-TAAC-TT-TTAGAAATAAAAGCTAATACC-GCATATTCTCTACGGAGGAAAGATTTATCGCTGATGGATGAGCCCGCGT-CAGATTAGGTAGTTGGTGAGGTAATGGCTTACCAAGCCGACGATCTGTAGCTGGTCTGAGAGGATGATCAGCCACACTGGGACTGAGACACGGCCCAGACTCCTACGGGAGGCAGCAGT-GGGGAATATTGGACAATGGGCGAAAGCCTGATCCAGCAATACCGAGTGAGTGATGAAGGCCTTAGGGTTGTAAAGCTCTTTTAGCAAGGAAGATA------A--------------------------TGACGTTACTTGCAG-AAAAAGCCCCGGCTAACTCCGTGCCAGCAGCCGCGGTAAGACGGAGGGGGCTAGCGTTG-TTCGGAATTACTGGGCGTAAAGAGTGCGTAGGCGG-TTTAGTAAG-TTGGAAGTG-AAAGCCCGGGGCTTAACCTCGGAATTGC-TTTCAAAACTACTAATCTAGAGTGTAGTAGGGGATGATGGAA-TTCCTAGT-GTAGA-GGTGAAATTCTTAGATATT--AGGAGGAACA-CCGGTGGCG-AAGGCGATCATC-TGGG-CTACAACTGACGC-TGATGCACGAAAGCGTGGGG-AGC-AAACA-GG--ATT-AGATA-CCCTGGTAGTCC--ACGCCGTAAACG-ATGAGTGCTAGATATCGGAA-GATTC---TC----TTTC-GGTTTCG-CAGCTAACGCATTA-AGCACTCCGCCTGGGGAGTACGGTCGCAAGATTAAAACTCAAAGG-AATTGACGGGGGCTCGCACAAGCGGTGGAGCATGCGGTTTAATTCGATGTTACGCGAAAAACCTTACCAACCCTTGACAT-GGTGGTCGCGGATCGCAGAGATGC-TTTTCTTCAGCTCGGCT-GGAC--CACACACA-GGTGTT-GCATGGCTGTCGTCAGCT-CGTGTCGTGAGATGTTGGGTTAAGTCCCGCAACGAGCGCAACCCTCATTCTTATTTGCCAGCGGGTAATGCCGGGAACTATAAGAAAACTGCCGGTGATAAGCCG-GAGGAAG-GT-GGGGACGACGTCAAGTCATCATGG--CCCTTACGGGTTGGGCTACACGCGTGCTACAATGGTGTTTACAGAGGGAAGCAAGAC-GGCGACGTGGAGCAAATCCCT-AAAAGACATCTCAGTTCGGATTGTTCTCTGCAACTCGA-GAGCATGAAGTTGGAATCGCTAGTAATCGCGGATCA-GC-ATGCCGCGGT-GAATACGTTCTCGGGCCTTGTACACACTGCCCGTCACGCCATGGGAGTTGGTTTTACCTGAAGGTGGTGAGCTAAC--GCAAGAGGCAGCCAACCACGGTAAAATTAGCGACTGGGGTGAAGTCGTAACAAGGTAGCCGTAGGGGAACCTGCGGCTGGATTACCTCCTTA
>JBGDCC010000009_Rickettsia_conorii_subsp_raoultii_NX048_1_spotted_fever_group
---------AAACTTGAGAGTTTGATCCTGGCTCAGAACGAACGCTATCGGTATGCTTAACACATGCAAGTCGA----ACGGACTAA---TT-GGGG-CTTGCTCCAA-TTAGTTAGTGGCAGACG-GGTGAGTAACACGTGGGAATCTACCCATCAGTACGGAA-TAAC-TT-TTAGAAATAAAAGCTAATACC-GCATATTCTCTACGGAGGAAAGATTTATCGCTGATGGATGAGCCCGCGT-CAGATTAGGTAGTTGGTGAGGTAATGGCTTACCAAGCCGACGATCTGTAGCTGGTCTGAGAGGATGATCAGCCACACTGGGACTGAGACACGGCCCAGACTCCTACGGGAGGCAGCAGT-GGGGAATATTGGACAATGGGCGAAAGCCTGATCCAGCAATACCGAGTGAGTGATGAAGGCCTTAGGGTTGTAAAGCTCTTTTAGCAAGGAAGATA------A--------------------------TGACGTTACTTGCAG-AAAAAGCCCCGGCTAACTCCGTGCCAGCAGCCGCGGTAAGACGGAGGGGGCTAGCGTTG-TTCGGAATTACTGGGCGTAAAGAGTGCGTAGGCGG-TTTAGTAAG-TTGGAAGTG-AAAGCCCGGGGCTTAACCTCGGAATTGC-TTTCAAAACTACTAATCTAGAGTGTAGTAGGGGATGATGGAA-TTCCTAGT-GTAGA-GGTGAAATTCTTAGATATT--AGGAGGAACA-CCGGTGGCG-AAGGCGATCATC-TGGG-CTACAACTGACGC-TGATGCACGAAAGCGTGGGG-AGC-AAACA-GG--ATT-AGATA-CCCTGGTAGTCC--ACGCCGTAAACG-ATGAGTGCTAGATATCGGAA-GATTC---TC----TTTC-GGTTTCG-CAGCTAACGCATTA-AGCACTCCGCCTGGGGAGTACGGTCGCAAGATTAAAACTCAAAGG-AATTGACGGGGGCTCGCACAAGCGGTGGAGCATGCGGTTTAATTCGATGTTACGCGAAAAACCTTACCAACCCTTGACAT-GGTGGTCGCGGATCGCAGAGATGC-TTTTCTTCAGCTCGGCT-GGAC--CACACACA-GGTGTT-GCATGGCTGTCGTCAGCT-CGTGTCGTGAGATGTTGGGTTAAGTCCCGCAACGAGCGCAACCCTCATTCTTATTTGCCAGCGGGTAATGCCGGGAACTATAAGAAAACTGCCGGTGATAAGCCG-GAGGAAG-GT-GGGGACGACGTCAAGTCATCATGG--CCCTTACGGGTTGGGCTACACGCGTGCTACAATGGTGTTTACAGAGGGAAGCAAGAC-GGCGACGTGGAGCAAATCCCT-AAAAGACATCTCAGTTCGGATTGTTCTCTGCAACTCGA-GAGCATGAAGTTGGAATCGCTAGTAATCGCGGATCA-GC-ATGCCGCGGT-GAATACGTTCTCGGGCCTTGTACACACTGCCCGTCACGCCATGGGAGTTGGTTTTACCTGAAGGTGGTGAGCTAAC--GCAAGAGGCAGCCAACCACGGTAAAATTAGCGACTGGGGTGAAGTCGTAACAAGGTAGCCGTAGGGGAACCTGCGGCTGGATTACCTCCTTA
>JBGCZS010000010_Rickettsia_conorii_subsp_raoultii_NX123_spotted_fever_group
---------AAACTTGAGAGTTTGATCCTGGCTCAGAACGAACGCTATCGGTATGCTTAACACATGCAAGTCGA----ACGGACTAA---TT-GGGG-CTTGCTCCAA-TTAGTTAGTGGCAGACG-GGTGAGTAACACGTGGGAATCTACCCATCAGTACGGAA-TAAC-TT-TTAGAAATAAAAGCTAATACC-GCATATTCTCTACGGAGGAAAGATTTATCGCTGATGGATGAGCCCGCGT-CAGATTAGGTAGTTGGTGAGGTAATGGCTTACCAAGCCGACGATCTGTAGCTGGTCTGAGAGGATGATCAGCCACACTGGGACTGAGACACGGCCCAGACTCCTACGGGAGGCAGCAGT-GGGGAATATTGGACAATGGGCGAAAGCCTGATCCAGCAATACCGAGTGAGTGATGAAGGCCTTAGGGTTGTAAAGCTCTTTTAGCAAGGAAGATA------A--------------------------TGACGTTACTTGCAG-AAAAAGCCCCGGCTAACTCCGTGCCAGCAGCCGCGGTAAGACGGAGGGGGCTAGCGTTG-TTCGGAATTACTGGGCGTAAAGAGTGCGTAGGCGG-TTTAGTAAG-TTGGAAGTG-AAAGCCCGGGGCTTAACCTCGGAATTGC-TTTCAAAACTACTAATCTAGAGTGTAGTAGGGGATGATGGAA-TTCCTAGT-GTAGA-GGTGAAATTCTTAGATATT--AGGAGGAACA-CCGGTGGCG-AAGGCGATCATC-TGGG-CTACAACTGACGC-TGATGCACGAAAGCGTGGGG-AGC-AAACA-GG--ATT-AGATA-CCCTGGTAGTCC--ACGCCGTAAACG-ATGAGTGCTAGATATCGGAA-GATTC---TC----TTTC-GGTTTCG-CAGCTAACGCATTA-AGCACTCCGCCTGGGGAGTACGGTCGCAAGATTAAAACTCAAAGG-AATTGACGGGGGCTCGCACAAGCGGTGGAGCATGCGGTTTAATTCGATGTTACGCGAAAAACCTTACCAACCCTTGACAT-GGTGGTCGCGGATCGCAGAGATGC-TTTTCTTCAGCTCGGCT-GGAC--CACACACA-GGTGTT-GCATGGCTGTCGTCAGCT-CGTGTCGTGAGATGTTGGGTTAAGTCCCGCAACGAGCGCAACCCTCATTCTTATTTGCCAGCGGGTAATGCCGGGAACTATAAGAAAACTGCCGGTGATAAGCCG-GAGGAAG-GT-GGGGACGACGTCAAGTCATCATGG--CCCTTACGGGTTGGGCTACACGCGTGCTACAATGGTGTTTACAGAGGGAAGCAAGAC-GGCGACGTGGAGCAAATCCCT-AAAAGACATCTCAGTTCGGATTGTTCTCTGCAACTCGA-GAGCATGAAGTTGGAATCGCTAGTAATCGCGGATCA-GC-ATGCCGCGGT-GAATACGTTCTCGGGCCTTGTACACACTGCCCGTCACGCCATGGGAGTTGGTTTTACCTGAAGGTGGTGAGCTAAC--GCAAGAGGCAGCCAACCACGGTAAAATTAGCGACTGGGGTGAAGTCGTAACAAGGTAGCCGTAGGGGAACCTGCGGCTGGATTACCTCCTTA
>JBGCZQ010000009_Rickettsia_conorii_subsp_raoultii_NX120_spotted_fever_group
---------AAACTTGAGAGTTTGATCCTGGCTCAGAACGAACGCTATCGGTATGCTTAACACATGCAAGTCGA----ACGGACTAA---TT-GGGG-CTTGCTCCAA-TTAGTTAGTGGCAGACG-GGTGAGTAACACGTGGGAATCTACCCATCAGTACGGAA-TAAC-TT-TTAGAAATAAAAGCTAATACC-GCATATTCTCTACGGAGGAAAGATTTATCGCTGATGGATGAGCCCGCGT-CAGATTAGGTAGTTGGTGAGGTAATGGCTTACCAAGCCGACGATCTGTAGCTGGTCTGAGAGGATGATCAGCCACACTGGGACTGAGACACGGCCCAGACTCCTACGGGAGGCAGCAGT-GGGGAATATTGGACAATGGGCGAAAGCCTGATCCAGCAATACCGAGTGAGTGATGAAGGCCTTAGGGTTGTAAAGCTCTTTTAGCAAGGAAGATA------A--------------------------TGACGTTACTTGCAG-AAAAAGCCCCGGCTAACTCCGTGCCAGCAGCCGCGGTAAGACGGAGGGGGCTAGCGTTG-TTCGGAATTACTGGGCGTAAAGAGTGCGTAGGCGG-TTTAGTAAG-TTGGAAGTG-AAAGCCCGGGGCTTAACCTCGGAATTGC-TTTCAAAACTACTAATCTAGAGTGTAGTAGGGGATGATGGAA-TTCCTAGT-GTAGA-GGTGAAATTCTTAGATATT--AGGAGGAACA-CCGGTGGCG-AAGGCGATCATC-TGGG-CTACAACTGACGC-TGATGCACGAAAGCGTGGGG-AGC-AAACA-GG--ATT-AGATA-CCCTGGTAGTCC--ACGCCGTAAACG-ATGAGTGCTAGATATCGGAA-GATTC---TC----TTTC-GGTTTCG-CAGCTAACGCATTA-AGCACTCCGCCTGGGGAGTACGGTCGCAAGATTAAAACTCAAAGG-AATTGACGGGGGCTCGCACAAGCGGTGGAGCATGCGGTTTAATTCGATGTTACGCGAAAAACCTTACCAACCCTTGACAT-GGTGGTCGCGGATCGCAGAGATGC-TTTTCTTCAGCTCGGCT-GGAC--CACACACA-GGTGTT-GCATGGCTGTCGTCAGCT-CGTGTCGTGAGATGTTGGGTTAAGTCCCGCAACGAGCGCAACCCTCATTCTTATTTGCCAGCGGGTAATGCCGGGAACTATAAGAAAACTGCCGGTGATAAGCCG-GAGGAAG-GT-GGGGACGACGTCAAGTCATCATGG--CCCTTACGGGTTGGGCTACACGCGTGCTACAATGGTGTTTACAGAGGGAAGCAAGAC-GGCGACGTGGAGCAAATCCCT-AAAAGACATCTCAGTTCGGATTGTTCTCTGCAACTCGA-GAGCATGAAGTTGGAATCGCTAGTAATCGCGGATCA-GC-ATGCCGCGGT-GAATACGTTCTCGGGCCTTGTACACACTGCCCGTCACGCCATGGGAGTTGGTTTTACCTGAAGGTGGTGAGCTAAC--GCAAGAGGCAGCCAACCACGGTAAAATTAGCGACTGGGGTGAAGTCGTAACAAGGTAGCCGTAGGGGAACCTGCGGCTGGATTACCTCCTTA
>JBGCZO010000007_Rickettsia_conorii_subsp_raoultii_NX118_spotted_fever_group
---------AAACTTGAGAGTTTGATCCTGGCTCAGAACGAACGCTATCGGTATGCTTAACACATGCAAGTCGA----ACGGACTAA---TT-GGGG-CTTGCTCCAA-TTAGTTAGTGGCAGACG-GGTGAGTAACACGTGGGAATCTACCCATCAGTACGGAA-TAAC-TT-TTAGAAATAAAAGCTAATACC-GCATATTCTCTACGGAGGAAAGATTTATCGCTGATGGATGAGCCCGCGT-CAGATTAGGTAGTTGGTGAGGTAATGGCTTACCAAGCCGACGATCTGTAGCTGGTCTGAGAGGATGATCAGCCACACTGGGACTGAGACACGGCCCAGACTCCTACGGGAGGCAGCAGT-GGGGAATATTGGACAATGGGCGAAAGCCTGATCCAGCAATACCGAGTGAGTGATGAAGGCCTTAGGGTTGTAAAGCTCTTTTAGCAAGGAAGATA------A--------------------------TGACGTTACTTGCAG-AAAAAGCCCCGGCTAACTCCGTGCCAGCAGCCGCGGTAAGACGGAGGGGGCTAGCGTTG-TTCGGAATTACTGGGCGTAAAGAGTGCGTAGGCGG-TTTAGTAAG-TTGGAAGTG-AAAGCCCGGGGCTTAACCTCGGAATTGC-TTTCAAAACTACTAATCTAGAGTGTAGTAGGGGATGATGGAA-TTCCTAGT-GTAGA-GGTGAAATTCTTAGATATT--AGGAGGAACA-CCGGTGGCG-AAGGCGATCATC-TGGG-CTACAACTGACGC-TGATGCACGAAAGCGTGGGG-AGC-AAACA-GG--ATT-AGATA-CCCTGGTAGTCC--ACGCCGTAAACG-ATGAGTGCTAGATATCGGAA-GATTC---TC----TTTC-GGTTTCG-CAGCTAACGCATTA-AGCACTCCGCCTGGGGAGTACGGTCGCAAGATTAAAACTCAAAGG-AATTGACGGGGGCTCGCACAAGCGGTGGAGCATGCGGTTTAATTCGATGTTACGCGAAAAACCTTACCAACCCTTGACAT-GGTGGTCGCGGATCGCAGAGATGC-TTTTCTTCAGCTCGGCT-GGAC--CACACACA-GGTGTT-GCATGGCTGTCGTCAGCT-CGTGTCGTGAGATGTTGGGTTAAGTCCCGCAACGAGCGCAACCCTCATTCTTATTTGCCAGCGGGTAATGCCGGGAACTATAAGAAAACTGCCGGTGATAAGCCG-GAGGAAG-GT-GGGGACGACGTCAAGTCATCATGG--CCCTTACGGGTTGGGCTACACGCGTGCTACAATGGTGTTTACAGAGGGAAGCAAGAC-GGCGACGTGGAGCAAATCCCT-AAAAGACATCTCAGTTCGGATTGTTCTCTGCAACTCGA-GAGCATGAAGTTGGAATCGCTAGTAATCGCGGATCA-GC-ATGCCGCGGT-GAATACGTTCTCGGGCCTTGTACACACTGCCCGTCACGCCATGGGAGTTGGTTTTACCTGAAGGTGGTGAGCTAAC--GCAAGAGGCAGCCAACCACGGTAAAATTAGCGACTGGGGTGAAGTCGTAACAAGGTAGCCGTAGGGGAACCTGCGGCTGGATTACCTCCTTA
>JBGCZK010000009_Rickettsia_conorii_subsp_raoultii_NX113_spotted_fever_group
---------AAACTTGAGAGTTTGATCCTGGCTCAGAACGAACGCTATCGGTATGCTTAACACATGCAAGTCGA----ACGGACTAA---TT-GGGG-CTTGCTCCAA-TTAGTTAGTGGCAGACG-GGTGAGTAACACGTGGGAATCTACCCATCAGTACGGAA-TAAC-TT-TTAGAAATAAAAGCTAATACC-GCATATTCTCTACGGAGGAAAGATTTATCGCTGATGGATGAGCCCGCGT-CAGATTAGGTAGTTGGTGAGGTAATGGCTTACCAAGCCGACGATCTGTAGCTGGTCTGAGAGGATGATCAGCCACACTGGGACTGAGACACGGCCCAGACTCCTACGGGAGGCAGCAGT-GGGGAATATTGGACAATGGGCGAAAGCCTGATCCAGCAATACCGAGTGAGTGATGAAGGCCTTAGGGTTGTAAAGCTCTTTTAGCAAGGAAGATA------A--------------------------TGACGTTACTTGCAG-AAAAAGCCCCGGCTAACTCCGTGCCAGCAGCCGCGGTAAGACGGAGGGGGCTAGCGTTG-TTCGGAATTACTGGGCGTAAAGAGTGCGTAGGCGG-TTTAGTAAG-TTGGAAGTG-AAAGCCCGGGGCTTAACCTCGGAATTGC-TTTCAAAACTACTAATCTAGAGTGTAGTAGGGGATGATGGAA-TTCCTAGT-GTAGA-GGTGAAATTCTTAGATATT--AGGAGGAACA-CCGGTGGCG-AAGGCGATCATC-TGGG-CTACAACTGACGC-TGATGCACGAAAGCGTGGGG-AGC-AAACA-GG--ATT-AGATA-CCCTGGTAGTCC--ACGCCGTAAACG-ATGAGTGCTAGATATCGGAA-GATTC---TC----TTTC-GGTTTCG-CAGCTAACGCATTA-AGCACTCCGCCTGGGGAGTACGGTCGCAAGATTAAAACTCAAAGG-AATTGACGGGGGCTCGCACAAGCGGTGGAGCATGCGGTTTAATTCGATGTTACGCGAAAAACCTTACCAACCCTTGACAT-GGTGGTCGCGGATCGCAGAGATGC-TTTTCTTCAGCTCGGCT-GGAC--CACACACA-GGTGTT-GCATGGCTGTCGTCAGCT-CGTGTCGTGAGATGTTGGGTTAAGTCCCGCAACGAGCGCAACCCTCATTCTTATTTGCCAGCGGGTAATGCCGGGAACTATAAGAAAACTGCCGGTGATAAGCCG-GAGGAAG-GT-GGGGACGACGTCAAGTCATCATGG--CCCTTACGGGTTGGGCTACACGCGTGCTACAATGGTGTTTACAGAGGGAAGCAAGAC-GGCGACGTGGAGCAAATCCCT-AAAAGACATCTCAGTTCGGATTGTTCTCTGCAACTCGA-GAGCATGAAGTTGGAATCGCTAGTAATCGCGGATCA-GC-ATGCCGCGGT-GAATACGTTCTCGGGCCTTGTACACACTGCCCGTCACGCCATGGGAGTTGGTTTTACCTGAAGGTGGTGAGCTAAC--GCAAGAGGCAGCCAACCACGGTAAAATTAGCGACTGGGGTGAAGTCGTAACAAGGTAGCCGTAGGGGAACCTGCGGCTGGATTACCTCCTTA
>JBGCZH010000008_Rickettsia_conorii_subsp_raoultii_NX107_spotted_fever_group
---------AAACTTGAGAGTTTGATCCTGGCTCAGAACGAACGCTATCGGTATGCTTAACACATGCAAGTCGA----ACGGACTAA---TT-GGGG-CTTGCTCCAA-TTAGTTAGTGGCAGACG-GGTGAGTAACACGTGGGAATCTACCCATCAGTACGGAA-TAAC-TT-TTAGAAATAAAAGCTAATACC-GCATATTCTCTACGGAGGAAAGATTTATCGCTGATGGATGAGCCCGCGT-CAGATTAGGTAGTTGGTGAGGTAATGGCTTACCAAGCCGACGATCTGTAGCTGGTCTGAGAGGATGATCAGCCACACTGGGACTGAGACACGGCCCAGACTCCTACGGGAGGCAGCAGT-GGGGAATATTGGACAATGGGCGAAAGCCTGATCCAGCAATACCGAGTGAGTGATGAAGGCCTTAGGGTTGTAAAGCTCTTTTAGCAAGGAAGATA------A--------------------------TGACGTTACTTGCAG-AAAAAGCCCCGGCTAACTCCGTGCCAGCAGCCGCGGTAAGACGGAGGGGGCTAGCGTTG-TTCGGAATTACTGGGCGTAAAGAGTGCGTAGGCGG-TTTAGTAAG-TTGGAAGTG-AAAGCCCGGGGCTTAACCTCGGAATTGC-TTTCAAAACTACTAATCTAGAGTGTAGTAGGGGATGATGGAA-TTCCTAGT-GTAGA-GGTGAAATTCTTAGATATT--AGGAGGAACA-CCGGTGGCG-AAGGCGATCATC-TGGG-CTACAACTGACGC-TGATGCACGAAAGCGTGGGG-AGC-AAACA-GG--ATT-AGATA-CCCTGGTAGTCC--ACGCCGTAAACG-ATGAGTGCTAGATATCGGAA-GATTC---TC----TTTC-GGTTTCG-CAGCTAACGCATTA-AGCACTCCGCCTGGGGAGTACGGTCGCAAGATTAAAACTCAAAGG-AATTGACGGGGGCTCGCACAAGCGGTGGAGCATGCGGTTTAATTCGATGTTACGCGAAAAACCTTACCAACCCTTGACAT-GGTGGTCGCGGATCGCAGAGATGC-TTTTCTTCAGCTCGGCT-GGAC--CACACACA-GGTGTT-GCATGGCTGTCGTCAGCT-CGTGTCGTGAGATGTTGGGTTAAGTCCCGCAACGAGCGCAACCCTCATTCTTATTTGCCAGCGGGTAATGCCGGGAACTATAAGAAAACTGCCGGTGATAAGCCG-GAGGAAG-GT-GGGGACGACGTCAAGTCATCATGG--CCCTTACGGGTTGGGCTACACGCGTGCTACAATGGTGTTTACAGAGGGAAGCAAGAC-GGCGACGTGGAGCAAATCCCT-AAAAGACATCTCAGTTCGGATTGTTCTCTGCAACTCGA-GAGCATGAAGTTGGAATCGCTAGTAATCGCGGATCA-GC-ATGCCGCGGT-GAATACGTTCTCGGGCCTTGTACACACTGCCCGTCACGCCATGGGAGTTGGTTTTACCTGAAGGTGGTGAGCTAAC--GCAAGAGGCAGCCAACCACGGTAAAATTAGCGACTGGGGTGAAGTCGTAACAAGGTAGCCGTAGGGGAACCTGCGGCTGGATTACCTCCTTA
>JBGCZB010000010_Rickettsia_conorii_subsp_raoultii_NX096_spotted_fever_group
---------AAACTTGAGAGTTTGATCCTGGCTCAGAACGAACGCTATCGGTATGCTTAACACATGCAAGTCGA----ACGGACTAA---TT-GGGG-CTTGCTCCAA-TTAGTTAGTGGCAGACG-GGTGAGTAACACGTGGGAATCTACCCATCAGTACGGAA-TAAC-TT-TTAGAAATAAAAGCTAATACC-GCATATTCTCTACGGAGGAAAGATTTATCGCTGATGGATGAGCCCGCGT-CAGATTAGGTAGTTGGTGAGGTAATGGCTTACCAAGCCGACGATCTGTAGCTGGTCTGAGAGGATGATCAGCCACACTGGGACTGAGACACGGCCCAGACTCCTACGGGAGGCAGCAGT-GGGGAATATTGGACAATGGGCGAAAGCCTGATCCAGCAATACCGAGTGAGTGATGAAGGCCTTAGGGTTGTAAAGCTCTTTTAGCAAGGAAGATA------A--------------------------TGACGTTACTTGCAG-AAAAAGCCCCGGCTAACTCCGTGCCAGCAGCCGCGGTAAGACGGAGGGGGCTAGCGTTG-TTCGGAATTACTGGGCGTAAAGAGTGCGTAGGCGG-TTTAGTAAG-TTGGAAGTG-AAAGCCCGGGGCTTAACCTCGGAATTGC-TTTCAAAACTACTAATCTAGAGTGTAGTAGGGGATGATGGAA-TTCCTAGT-GTAGA-GGTGAAATTCTTAGATATT--AGGAGGAACA-CCGGTGGCG-AAGGCGATCATC-TGGG-CTACAACTGACGC-TGATGCACGAAAGCGTGGGG-AGC-AAACA-GG--ATT-AGATA-CCCTGGTAGTCC--ACGCCGTAAACG-ATGAGTGCTAGATATCGGAA-GATTC---TC----TTTC-GGTTTCG-CAGCTAACGCATTA-AGCACTCCGCCTGGGGAGTACGGTCGCAAGATTAAAACTCAAAGG-AATTGACGGGGGCTCGCACAAGCGGTGGAGCATGCGGTTTAATTCGATGTTACGCGAAAAACCTTACCAACCCTTGACAT-GGTGGTCGCGGATCGCAGAGATGC-TTTTCTTCAGCTCGGCT-GGAC--CACACACA-GGTGTT-GCATGGCTGTCGTCAGCT-CGTGTCGTGAGATGTTGGGTTAAGTCCCGCAACGAGCGCAACCCTCATTCTTATTTGCCAGCGGGTAATGCCGGGAACTATAAGAAAACTGCCGGTGATAAGCCG-GAGGAAG-GT-GGGGACGACGTCAAGTCATCATGG--CCCTTACGGGTTGGGCTACACGCGTGCTACAATGGTGTTTACAGAGGGAAGCAAGAC-GGCGACGTGGAGCAAATCCCT-AAAAGACATCTCAGTTCGGATTGTTCTCTGCAACTCGA-GAGCATGAAGTTGGAATCGCTAGTAATCGCGGATCA-GC-ATGCCGCGGT-GAATACGTTCTCGGGCCTTGTACACACTGCCCGTCACGCCATGGGAGTTGGTTTTACCTGAAGGTGGTGAGCTAAC--GCAAGAGGCAGCCAACCACGGTAAAATTAGCGACTGGGGTGAAGTCGTAACAAGGTAGCCGTAGGGGAACCTGCGGCTGGATTACCTCCTTA
>JBGCZA010000010_Rickettsia_conorii_subsp_raoultii_NX091_spotted_fever_group
---------AAACTTGAGAGTTTGATCCTGGCTCAGAACGAACGCTATCGGTATGCTTAACACATGCAAGTCGA----ACGGACTAA---TT-GGGG-CTTGCTCCAA-TTAGTTAGTGGCAGACG-GGTGAGTAACACGTGGGAATCTACCCATCAGTACGGAA-TAAC-TT-TTAGAAATAAAAGCTAATACC-GCATATTCTCTACGGAGGAAAGATTTATCGCTGATGGATGAGCCCGCGT-CAGATTAGGTAGTTGGTGAGGTAATGGCTTACCAAGCCGACGATCTGTAGCTGGTCTGAGAGGATGATCAGCCACACTGGGACTGAGACACGGCCCAGACTCCTACGGGAGGCAGCAGT-GGGGAATATTGGACAATGGGCGAAAGCCTGATCCAGCAATACCGAGTGAGTGATGAAGGCCTTAGGGTTGTAAAGCTCTTTTAGCAAGGAAGATA------A--------------------------TGACGTTACTTGCAG-AAAAAGCCCCGGCTAACTCCGTGCCAGCAGCCGCGGTAAGACGGAGGGGGCTAGCGTTG-TTCGGAATTACTGGGCGTAAAGAGTGCGTAGGCGG-TTTAGTAAG-TTGGAAGTG-AAAGCCCGGGGCTTAACCTCGGAATTGC-TTTCAAAACTACTAATCTAGAGTGTAGTAGGGGATGATGGAA-TTCCTAGT-GTAGA-GGTGAAATTCTTAGATATT--AGGAGGAACA-CCGGTGGCG-AAGGCGATCATC-TGGG-CTACAACTGACGC-TGATGCACGAAAGCGTGGGG-AGC-AAACA-GG--ATT-AGATA-CCCTGGTAGTCC--ACGCCGTAAACG-ATGAGTGCTAGATATCGGAA-GATTC---TC----TTTC-GGTTTCG-CAGCTAACGCATTA-AGCACTCCGCCTGGGGAGTACGGTCGCAAGATTAAAACTCAAAGG-AATTGACGGGGGCTCGCACAAGCGGTGGAGCATGCGGTTTAATTCGATGTTACGCGAAAAACCTTACCAACCCTTGACAT-GGTGGTCGCGGATCGCAGAGATGC-TTTTCTTCAGCTCGGCT-GGAC--CACACACA-GGTGTT-GCATGGCTGTCGTCAGCT-CGTGTCGTGAGATGTTGGGTTAAGTCCCGCAACGAGCGCAACCCTCATTCTTATTTGCCAGCGGGTAATGCCGGGAACTATAAGAAAACTGCCGGTGATAAGCCG-GAGGAAG-GT-GGGGACGACGTCAAGTCATCATGG--CCCTTACGGGTTGGGCTACACGCGTGCTACAATGGTGTTTACAGAGGGAAGCAAGAC-GGCGACGTGGAGCAAATCCCT-AAAAGACATCTCAGTTCGGATTGTTCTCTGCAACTCGA-GAGCATGAAGTTGGAATCGCTAGTAATCGCGGATCA-GC-ATGCCGCGGT-GAATACGTTCTCGGGCCTTGTACACACTGCCCGTCACGCCATGGGAGTTGGTTTTACCTGAAGGTGGTGAGCTAAC--GCAAGAGGCAGCCAACCACGGTAAAATTAGCGACTGGGGTGAAGTCGTAACAAGGTAGCCGTAGGGGAACCTGCGGCTGGATTACCTCCTTA
>JBGCYX010000010_Rickettsia_conorii_subsp_raoultii_NX088_spotted_fever_group
---------AAACTTGAGAGTTTGATCCTGGCTCAGAACGAACGCTATCGGTATGCTTAACACATGCAAGTCGA----ACGGACTAA---TT-GGGG-CTTGCTCCAA-TTAGTTAGTGGCAGACG-GGTGAGTAACACGTGGGAATCTACCCATCAGTACGGAA-TAAC-TT-TTAGAAATAAAAGCTAATACC-GCATATTCTCTACGGAGGAAAGATTTATCGCTGATGGATGAGCCCGCGT-CAGATTAGGTAGTTGGTGAGGTAATGGCTTACCAAGCCGACGATCTGTAGCTGGTCTGAGAGGATGATCAGCCACACTGGGACTGAGACACGGCCCAGACTCCTACGGGAGGCAGCAGT-GGGGAATATTGGACAATGGGCGAAAGCCTGATCCAGCAATACCGAGTGAGTGATGAAGGCCTTAGGGTTGTAAAGCTCTTTTAGCAAGGAAGATA------A--------------------------TGACGTTACTTGCAG-AAAAAGCCCCGGCTAACTCCGTGCCAGCAGCCGCGGTAAGACGGAGGGGGCTAGCGTTG-TTCGGAATTACTGGGCGTAAAGAGTGCGTAGGCGG-TTTAGTAAG-TTGGAAGTG-AAAGCCCGGGGCTTAACCTCGGAATTGC-TTTCAAAACTACTAATCTAGAGTGTAGTAGGGGATGATGGAA-TTCCTAGT-GTAGA-GGTGAAATTCTTAGATATT--AGGAGGAACA-CCGGTGGCG-AAGGCGATCATC-TGGG-CTACAACTGACGC-TGATGCACGAAAGCGTGGGG-AGC-AAACA-GG--ATT-AGATA-CCCTGGTAGTCC--ACGCCGTAAACG-ATGAGTGCTAGATATCGGAA-GATTC---TC----TTTC-GGTTTCG-CAGCTAACGCATTA-AGCACTCCGCCTGGGGAGTACGGTCGCAAGATTAAAACTCAAAGG-AATTGACGGGGGCTCGCACAAGCGGTGGAGCATGCGGTTTAATTCGATGTTACGCGAAAAACCTTACCAACCCTTGACAT-GGTGGTCGCGGATCGCAGAGATGC-TTTTCTTCAGCTCGGCT-GGAC--CACACACA-GGTGTT-GCATGGCTGTCGTCAGCT-CGTGTCGTGAGATGTTGGGTTAAGTCCCGCAACGAGCGCAACCCTCATTCTTATTTGCCAGCGGGTAATGCCGGGAACTATAAGAAAACTGCCGGTGATAAGCCG-GAGGAAG-GT-GGGGACGACGTCAAGTCATCATGG--CCCTTACGGGTTGGGCTACACGCGTGCTACAATGGTGTTTACAGAGGGAAGCAAGAC-GGCGACGTGGAGCAAATCCCT-AAAAGACATCTCAGTTCGGATTGTTCTCTGCAACTCGA-GAGCATGAAGTTGGAATCGCTAGTAATCGCGGATCA-GC-ATGCCGCGGT-GAATACGTTCTCGGGCCTTGTACACACTGCCCGTCACGCCATGGGAGTTGGTTTTACCTGAAGGTGGTGAGCTAAC--GCAAGAGGCAGCCAACCACGGTAAAATTAGCGACTGGGGTGAAGTCGTAACAAGGTAGCCGTAGGGGAACCTGCGGCTGGATTACCTCCTTA
>JBGCYS010000010_Rickettsia_conorii_subsp_raoultii_NX083_spotted_fever_group
---------AAACTTGAGAGTTTGATCCTGGCTCAGAACGAACGCTATCGGTATGCTTAACACATGCAAGTCGA----ACGGACTAA---TT-GGGG-CTTGCTCCAA-TTAGTTAGTGGCAGACG-GGTGAGTAACACGTGGGAATCTACCCATCAGTACGGAA-TAAC-TT-TTAGAAATAAAAGCTAATACC-GCATATTCTCTACGGAGGAAAGATTTATCGCTGATGGATGAGCCCGCGT-CAGATTAGGTAGTTGGTGAGGTAATGGCTTACCAAGCCGACGATCTGTAGCTGGTCTGAGAGGATGATCAGCCACACTGGGACTGAGACACGGCCCAGACTCCTACGGGAGGCAGCAGT-GGGGAATATTGGACAATGGGCGAAAGCCTGATCCAGCAATACCGAGTGAGTGATGAAGGCCTTAGGGTTGTAAAGCTCTTTTAGCAAGGAAGATA------A--------------------------TGACGTTACTTGCAG-AAAAAGCCCCGGCTAACTCCGTGCCAGCAGCCGCGGTAAGACGGAGGGGGCTAGCGTTG-TTCGGAATTACTGGGCGTAAAGAGTGCGTAGGCGG-TTTAGTAAG-TTGGAAGTG-AAAGCCCGGGGCTTAACCTCGGAATTGC-TTTCAAAACTACTAATCTAGAGTGTAGTAGGGGATGATGGAA-TTCCTAGT-GTAGA-GGTGAAATTCTTAGATATT--AGGAGGAACA-CCGGTGGCG-AAGGCGATCATC-TGGG-CTACAACTGACGC-TGATGCACGAAAGCGTGGGG-AGC-AAACA-GG--ATT-AGATA-CCCTGGTAGTCC--ACGCCGTAAACG-ATGAGTGCTAGATATCGGAA-GATTC---TC----TTTC-GGTTTCG-CAGCTAACGCATTA-AGCACTCCGCCTGGGGAGTACGGTCGCAAGATTAAAACTCAAAGG-AATTGACGGGGGCTCGCACAAGCGGTGGAGCATGCGGTTTAATTCGATGTTACGCGAAAAACCTTACCAACCCTTGACAT-GGTGGTCGCGGATCGCAGAGATGC-TTTTCTTCAGCTCGGCT-GGAC--CACACACA-GGTGTT-GCATGGCTGTCGTCAGCT-CGTGTCGTGAGATGTTGGGTTAAGTCCCGCAACGAGCGCAACCCTCATTCTTATTTGCCAGCGGGTAATGCCGGGAACTATAAGAAAACTGCCGGTGATAAGCCG-GAGGAAG-GT-GGGGACGACGTCAAGTCATCATGG--CCCTTACGGGTTGGGCTACACGCGTGCTACAATGGTGTTTACAGAGGGAAGCAAGAC-GGCGACGTGGAGCAAATCCCT-AAAAGACATCTCAGTTCGGATTGTTCTCTGCAACTCGA-GAGCATGAAGTTGGAATCGCTAGTAATCGCGGATCA-GC-ATGCCGCGGT-GAATACGTTCTCGGGCCTTGTACACACTGCCCGTCACGCCATGGGAGTTGGTTTTACCTGAAGGTGGTGAGCTAAC--GCAAGAGGCAGCCAACCACGGTAAAATTAGCGACTGGGGTGAAGTCGTAACAAGGTAGCCGTAGGGGAACCTGCGGCTGGATTACCTCCTTA
>JBGCYE010000011_Rickettsia_conorii_subsp_raoultii_NX065_spotted_fever_group
---------AAACTTGAGAGTTTGATCCTGGCTCAGAACGAACGCTATCGGTATGCTTAACACATGCAAGTCGA----ACGGACTAA---TT-GGGG-CTTGCTCCAA-TTAGTTAGTGGCAGACG-GGTGAGTAACACGTGGGAATCTACCCATCAGTACGGAA-TAAC-TT-TTAGAAATAAAAGCTAATACC-GCATATTCTCTACGGAGGAAAGATTTATCGCTGATGGATGAGCCCGCGT-CAGATTAGGTAGTTGGTGAGGTAATGGCTTACCAAGCCGACGATCTGTAGCTGGTCTGAGAGGATGATCAGCCACACTGGGACTGAGACACGGCCCAGACTCCTACGGGAGGCAGCAGT-GGGGAATATTGGACAATGGGCGAAAGCCTGATCCAGCAATACCGAGTGAGTGATGAAGGCCTTAGGGTTGTAAAGCTCTTTTAGCAAGGAAGATA------A--------------------------TGACGTTACTTGCAG-AAAAAGCCCCGGCTAACTCCGTGCCAGCAGCCGCGGTAAGACGGAGGGGGCTAGCGTTG-TTCGGAATTACTGGGCGTAAAGAGTGCGTAGGCGG-TTTAGTAAG-TTGGAAGTG-AAAGCCCGGGGCTTAACCTCGGAATTGC-TTTCAAAACTACTAATCTAGAGTGTAGTAGGGGATGATGGAA-TTCCTAGT-GTAGA-GGTGAAATTCTTAGATATT--AGGAGGAACA-CCGGTGGCG-AAGGCGATCATC-TGGG-CTACAACTGACGC-TGATGCACGAAAGCGTGGGG-AGC-AAACA-GG--ATT-AGATA-CCCTGGTAGTCC--ACGCCGTAAACG-ATGAGTGCTAGATATCGGAA-GATTC---TC----TTTC-GGTTTCG-CAGCTAACGCATTA-AGCACTCCGCCTGGGGAGTACGGTCGCAAGATTAAAACTCAAAGG-AATTGACGGGGGCTCGCACAAGCGGTGGAGCATGCGGTTTAATTCGATGTTACGCGAAAAACCTTACCAACCCTTGACAT-GGTGGTCGCGGATCGCAGAGATGC-TTTTCTTCAGCTCGGCT-GGAC--CACACACA-GGTGTT-GCATGGCTGTCGTCAGCT-CGTGTCGTGAGATGTTGGGTTAAGTCCCGCAACGAGCGCAACCCTCATTCTTATTTGCCAGCGGGTAATGCCGGGAACTATAAGAAAACTGCCGGTGATAAGCCG-GAGGAAG-GT-GGGGACGACGTCAAGTCATCATGG--CCCTTACGGGTTGGGCTACACGCGTGCTACAATGGTGTTTACAGAGGGAAGCAAGAC-GGCGACGTGGAGCAAATCCCT-AAAAGACATCTCAGTTCGGATTGTTCTCTGCAACTCGA-GAGCATGAAGTTGGAATCGCTAGTAATCGCGGATCA-GC-ATGCCGCGGT-GAATACGTTCTCGGGCCTTGTACACACTGCCCGTCACGCCATGGGAGTTGGTTTTACCTGAAGGTGGTGAGCTAAC--GCAAGAGGCAGCCAACCACGGTAAAATTAGCGACTGGGGTGAAGTCGTAACAAGGTAGCCGTAGGGGAACCTGCGGCTGGATTACCTCCTTA
>JBGCYC010000015_Rickettsia_conorii_subsp_raoultii_NX062_spotted_fever_group
---------AAACTTGAGAGTTTGATCCTGGCTCAGAACGAACGCTATCGGTATGCTTAACACATGCAAGTCGA----ACGGACTAA---TT-GGGG-CTTGCTCCAA-TTAGTTAGTGGCAGACG-GGTGAGTAACACGTGGGAATCTACCCATCAGTACGGAA-TAAC-TT-TTAGAAATAAAAGCTAATACC-GCATATTCTCTACGGAGGAAAGATTTATCGCTGATGGATGAGCCCGCGT-CAGATTAGGTAGTTGGTGAGGTAATGGCTTACCAAGCCGACGATCTGTAGCTGGTCTGAGAGGATGATCAGCCACACTGGGACTGAGACACGGCCCAGACTCCTACGGGAGGCAGCAGT-GGGGAATATTGGACAATGGGCGAAAGCCTGATCCAGCAATACCGAGTGAGTGATGAAGGCCTTAGGGTTGTAAAGCTCTTTTAGCAAGGAAGATA------A--------------------------TGACGTTACTTGCAG-AAAAAGCCCCGGCTAACTCCGTGCCAGCAGCCGCGGTAAGACGGAGGGGGCTAGCGTTG-TTCGGAATTACTGGGCGTAAAGAGTGCGTAGGCGG-TTTAGTAAG-TTGGAAGTG-AAAGCCCGGGGCTTAACCTCGGAATTGC-TTTCAAAACTACTAATCTAGAGTGTAGTAGGGGATGATGGAA-TTCCTAGT-GTAGA-GGTGAAATTCTTAGATATT--AGGAGGAACA-CCGGTGGCG-AAGGCGATCATC-TGGG-CTACAACTGACGC-TGATGCACGAAAGCGTGGGG-AGC-AAACA-GG--ATT-AGATA-CCCTGGTAGTCC--ACGCCGTAAACG-ATGAGTGCTAGATATCGGAA-GATTC---TC----TTTC-GGTTTCG-CAGCTAACGCATTA-AGCACTCCGCCTGGGGAGTACGGTCGCAAGATTAAAACTCAAAGG-AATTGACGGGGGCTCGCACAAGCGGTGGAGCATGCGGTTTAATTCGATGTTACGCGAAAAACCTTACCAACCCTTGACAT-GGTGGTCGCGGATCGCAGAGATGC-TTTTCTTCAGCTCGGCT-GGAC--CACACACA-GGTGTT-GCATGGCTGTCGTCAGCT-CGTGTCGTGAGATGTTGGGTTAAGTCCCGCAACGAGCGCAACCCTCATTCTTATTTGCCAGCGGGTAATGCCGGGAACTATAAGAAAACTGCCGGTGATAAGCCG-GAGGAAG-GT-GGGGACGACGTCAAGTCATCATGG--CCCTTACGGGTTGGGCTACACGCGTGCTACAATGGTGTTTACAGAGGGAAGCAAGAC-GGCGACGTGGAGCAAATCCCT-AAAAGACATCTCAGTTCGGATTGTTCTCTGCAACTCGA-GAGCATGAAGTTGGAATCGCTAGTAATCGCGGATCA-GC-ATGCCGCGGT-GAATACGTTCTCGGGCCTTGTACACACTGCCCGTCACGCCATGGGAGTTGGTTTTACCTGAAGGTGGTGAGCTAAC--GCAAGAGGCAGCCAACCACGGTAAAATTAGCGACTGGGGTGAAGTCGTAACAAGGTAGCCGTAGGGGAACCTGCGGCTGGATTACCTCCTTA
>JBGCXI010000012_Rickettsia_conorii_subsp_raoultii_NX036_spotted_fever_group
---------AAACTTGAGAGTTTGATCCTGGCTCAGAACGAACGCTATCGGTATGCTTAACACATGCAAGTCGA----ACGGACTAA---TT-GGGG-CTTGCTCCAA-TTAGTTAGTGGCAGACG-GGTGAGTAACACGTGGGAATCTACCCATCAGTACGGAA-TAAC-TT-TTAGAAATAAAAGCTAATACC-GCATATTCTCTACGGAGGAAAGATTTATCGCTGATGGATGAGCCCGCGT-CAGATTAGGTAGTTGGTGAGGTAATGGCTTACCAAGCCGACGATCTGTAGCTGGTCTGAGAGGATGATCAGCCACACTGGGACTGAGACACGGCCCAGACTCCTACGGGAGGCAGCAGT-GGGGAATATTGGACAATGGGCGAAAGCCTGATCCAGCAATACCGAGTGAGTGATGAAGGCCTTAGGGTTGTAAAGCTCTTTTAGCAAGGAAGATA------A--------------------------TGACGTTACTTGCAG-AAAAAGCCCCGGCTAACTCCGTGCCAGCAGCCGCGGTAAGACGGAGGGGGCTAGCGTTG-TTCGGAATTACTGGGCGTAAAGAGTGCGTAGGCGG-TTTAGTAAG-TTGGAAGTG-AAAGCCCGGGGCTTAACCTCGGAATTGC-TTTCAAAACTACTAATCTAGAGTGTAGTAGGGGATGATGGAA-TTCCTAGT-GTAGA-GGTGAAATTCTTAGATATT--AGGAGGAACA-CCGGTGGCG-AAGGCGATCATC-TGGG-CTACAACTGACGC-TGATGCACGAAAGCGTGGGG-AGC-AAACA-GG--ATT-AGATA-CCCTGGTAGTCC--ACGCCGTAAACG-ATGAGTGCTAGATATCGGAA-GATTC---TC----TTTC-GGTTTCG-CAGCTAACGCATTA-AGCACTCCGCCTGGGGAGTACGGTCGCAAGATTAAAACTCAAAGG-AATTGACGGGGGCTCGCACAAGCGGTGGAGCATGCGGTTTAATTCGATGTTACGCGAAAAACCTTACCAACCCTTGACAT-GGTGGTCGCGGATCGCAGAGATGC-TTTTCTTCAGCTCGGCT-GGAC--CACACACA-GGTGTT-GCATGGCTGTCGTCAGCT-CGTGTCGTGAGATGTTGGGTTAAGTCCCGCAACGAGCGCAACCCTCATTCTTATTTGCCAGCGGGTAATGCCGGGAACTATAAGAAAACTGCCGGTGATAAGCCG-GAGGAAG-GT-GGGGACGACGTCAAGTCATCATGG--CCCTTACGGGTTGGGCTACACGCGTGCTACAATGGTGTTTACAGAGGGAAGCAAGAC-GGCGACGTGGAGCAAATCCCT-AAAAGACATCTCAGTTCGGATTGTTCTCTGCAACTCGA-GAGCATGAAGTTGGAATCGCTAGTAATCGCGGATCA-GC-ATGCCGCGGT-GAATACGTTCTCGGGCCTTGTACACACTGCCCGTCACGCCATGGGAGTTGGTTTTACCTGAAGGTGGTGAGCTAAC--GCAAGAGGCAGCCAACCACGGTAAAATTAGCGACTGGGGTGAAGTCGTAACAAGGTAGCCGTAGGGGAACCTGCGGCTGGATTACCTCCTTA
>JBBMWD010000008_Rickettsia_conorii_subsp_raoultii_TIGMIC_spotted_fever_group
---------AAACTTGAGAGTTTGATCCTGGCTCAGAACGAACGCTATCGGTATGCTTAACACATGCAAGTCGA----ACGGACTAA---TT-GGGG-CTTGCTCCAA-TTAGTTAGTGGCAGACG-GGTGAGTAACACGTGGGAATCTACCCATCAGTACGGAA-TAAC-TT-TTAGAAATAAAAGCTAATACC-GCATATTCTCTACGGAGGAAAGATTTATCGCTGATGGATGAGCCCGCGT-CAGATTAGGTAGTTGGTGAGGTAATGGCTTACCAAGCCGACGATCTGTAGCTGGTCTGAGAGGATGATCAGCCACACTGGGACTGAGACACGGCCCAGACTCCTACGGGAGGCAGCAGT-GGGGAATATTGGACAATGGGCGAAAGCCTGATCCAGCAATACCGAGTGAGTGATGAAGGCCTTAGGGTTGTAAAGCTCTTTTAGCAAGGAAGATA------A--------------------------TGACGTTACTTGCAG-AAAAAGCCCCGGCTAACTCCGTGCCAGCAGCCGCGGTAAGACGGAGGGGGCTAGCGTTG-TTCGGAATTACTGGGCGTAAAGAGTGCGTAGGCGG-TTTAGTAAG-TTGGAAGTG-AAAGCCCGGGGCTTAACCTCGGAATTGC-TTTCAAAACTACTAATCTAGAGTGTAGTAGGGGATGATGGAA-TTCCTAGT-GTAGA-GGTGAAATTCTTAGATATT--AGGAGGAACA-CCGGTGGCG-AAGGCGATCATC-TGGG-CTACAACTGACGC-TGATGCACGAAAGCGTGGGG-AGC-AAACA-GG--ATT-AGATA-CCCTGGTAGTCC--ACGCCGTAAACG-ATGAGTGCTAGATATCGGAA-GATTC---TC----TTTC-GGTTTCG-CAGCTAACGCATTA-AGCACTCCGCCTGGGGAGTACGGTCGCAAGATTAAAACTCAAAGG-AATTGACGGGGGCTCGCACAAGCGGTGGAGCATGCGGTTTAATTCGATGTTACGCGAAAAACCTTACCAACCCTTGACAT-GGTGGTCGCGGATCGCAGAGATGC-TTTTCTTCAGCTCGGCT-GGAC--CACACACA-GGTGTT-GCATGGCTGTCGTCAGCT-CGTGTCGTGAGATGTTGGGTTAAGTCCCGCAACGAGCGCAACCCTCATTCTTATTTGCCAGCGGGTAATGCCGGGAACTATAAGAAAACTGCCGGTGATAAGCCG-GAGGAAG-GT-GGGGACGACGTCAAGTCATCATGG--CCCTTACGGGTTGGGCTACACGCGTGCTACAATGGTGTTTACAGAGGGAAGCAAGAC-GGCGACGTGGAGCAAATCCCT-AAAAGACATCTCAGTTCGGATTGTTCTCTGCAACTCGA-GAGCATGAAGTTGGAATCGCTAGTAATCGCGGATCA-GC-ATGCCGCGGT-GAATACGTTCTCGGGCCTTGTACACACTGCCCGTCACGCCATGGGAGTTGGTTTTACCTGAAGGTGGTGAGCTAAC--GCAAGAGGCAGCCAACCACGGTAAAATTAGCGACTGGGGTGAAGTCGTAACAAGGTAGCCGTAGGGGAACCTGCGGCTGGATTACCTCCTTA
>CP098324_Rickettsia_conorii_subsp_raoultii_BIME_spotted_fever_group
---------AAACTTGAGAGTTTGATCCTGGCTCAGAACGAACGCTATCGGTATGCTTAACACATGCAAGTCGA----ACGGACTAA---TT-GGGG-CTTGCTCCAA-TTAGTTAGTGGCAGACG-GGTGAGTAACACGTGGGAATCTACCCATCAGTACGGAA-TAAC-TT-TTAGAAATAAAAGCTAATACC-GCATATTCTCTACGGAGGAAAGATTTATCGCTGATGGATGAGCCCGCGT-CAGATTAGGTAGTTGGTGAGGTAATGGCTTACCAAGCCGACGATCTGTAGCTGGTCTGAGAGGATGATCAGCCACACTGGGACTGAGACACGGCCCAGACTCCTACGGGAGGCAGCAGT-GGGGAATATTGGACAATGGGCGAAAGCCTGATCCAGCAATACCGAGTGAGTGATGAAGGCCTTAGGGTTGTAAAGCTCTTTTAGCAAGGAAGATA------A--------------------------TGACGTTACTTGCAG-AAAAAGCCCCGGCTAACTCCGTGCCAGCAGCCGCGGTAAGACGGAGGGGGCTAGCGTTG-TTCGGAATTACTGGGCGTAAAGAGTGCGTAGGCGG-TTTAGTAAG-TTGGAAGTG-AAAGCCCGGGGCTTAACCTCGGAATTGC-TTTCAAAACTACTAATCTAGAGTGTAGTAGGGGATGATGGAA-TTCCTAGT-GTAGA-GGTGAAATTCTTAGATATT--AGGAGGAACA-CCGGTGGCG-AAGGCGATCATC-TGGG-CTACAACTGACGC-TGATGCACGAAAGCGTGGGG-AGC-AAACA-GG--ATT-AGATA-CCCTGGTAGTCC--ACGCCGTAAACG-ATGAGTGCTAGATATCGGAA-GATTC---TC----TTTC-GGTTTCG-CAGCTAACGCATTA-AGCACTCCGCCTGGGGAGTACGGTCGCAAGATTAAAACTCAAAGG-AATTGACGGGGGCTCGCACAAGCGGTGGAGCATGCGGTTTAATTCGATGTTACGCGAAAAACCTTACCAACCCTTGACAT-GGTGGTCGCGGATCGCAGAGATGC-TTTTCTTCAGCTCGGCT-GGAC--CACACACA-GGTGTT-GCATGGCTGTCGTCAGCT-CGTGTCGTGAGATGTTGGGTTAAGTCCCGCAACGAGCGCAACCCTCATTCTTATTTGCCAGCGGGTAATGCCGGGAACTATAAGAAAACTGCCGGTGATAAGCCG-GAGGAAG-GT-GGGGACGACGTCAAGTCATCATGG--CCCTTACGGGTTGGGCTACACGCGTGCTACAATGGTGTTTACAGAGGGAAGCAAGAC-GGCGACGTGGAGCAAATCCCT-AAAAGACATCTCAGTTCGGATTGTTCTCTGCAACTCGA-GAGCATGAAGTTGGAATCGCTAGTAATCGCGGATCA-GC-ATGCCGCGGT-GAATACGTTCTCGGGCCTTGTACACACTGCCCGTCACGCCATGGGAGTTGGTTTTACCTGAAGGTGGTGAGCTAAC--GCAAGAGGCAGCCAACCACGGTAAAATTAGCGACTGGGGTGAAGTCGTAACAAGGTAGCCGTAGGGGAACCTGCGGCTGGATTACCTCCTTA
>JBGCXU010000013_Rickettsia_conorii_subsp_raoultii_NX052_spotted_fever_group
---------AAACTTGAGAGTTTGATCCTGGCTCAGAACGAACGCTATCGGTATGCTTAACACATGCAAGTCGA----ACGGACTAA---TT-GGGG-CTTGCTCCAA-TTAGTTAGTGGCAGACG-GGTGAGTAACACGTGGGAATCTACCCATCAGTACGGAA-TAAC-TT-TTAGAAATAAAAGCTAATACC-GCATATTCTCTACGGAGGAAAGATTTATCGCTGATGGATGAGCCCGCGT-CAGATTAGGTAGTTGGTGAGGTAATGGCTCACCAAGCCGACGATCTGTAGCTGGTCTGAGAGGATGATCAGCCACACTGGGACTGAGACACGGCCCAGACTCCTACGGGAGGCAGCAGT-GGGGAATATTGGACAATGGGCGAAAGCCTGATCCAGCAATACCGAGTGAGTGATGAAGGCCTTAGGGTTGTAAAGCTCTTTTAGCAAGGAAGATA------A--------------------------TGACGTTACTTGCAG-AAAAAGCCCCGGCTAACTCCGTGCCAGCAGCCGCGGTAAGACGGAGGGGGCTAGCGTTG-TTCGGAATTACTGGGCGTAAAGAGTGCGTAGGCGG-TTTAGTAAG-TTGGAAGTG-AAAGCCCGGGGCTTAACCTCGGAATTGC-TTTCAAAACTACTAATCTAGAGTGTAGTAGGGGATGATGGAA-TTCCTAGT-GTAGA-GGTGAAATTCTTAGATATT--AGGAGGAACA-CCGGTGGCG-AAGGCGATCATC-TGGG-CTACAACTGACGC-TGATGCACGAAAGCGTGGGG-AGC-AAACA-GG--ATT-AGATA-CCCTGGTAGTCC--ACGCCGTAAACG-ATGAGTGCTAGATATCGGAA-GATTC---TC----TTTC-GGTTTCG-CAGCTAACGCATTA-AGCACTCCGCCTGGGGAGTACGGTCGCAAGATTAAAACTCAAAGG-AATTGACGGGGGCTCGCACAAGCGGTGGAGCATGCGGTTTAATTCGATGTTACGCGAAAAACCTTACCAACCCTTGACAT-GGTGGTCGCGGATCGCAGAGATGC-TTTTCTTCAGCTCGGCT-GGAC--CACACACA-GGTGTT-GCATGGCTGTCGTCAGCT-CGTGTCGTGAGATGTTGGGTTAAGTCCCGCAACGAGCGCAACCCTCATTCTTATTTGCCAGCGGGTAATGCCGGGAACTATAAGAAAACTGCCGGTGATAAGCCG-GAGGAAG-GT-GGGGACGACGTCAAGTCATCATGG--CCCTTACGGGTTGGGCTACACGCGTGCTACAATGGTGTTTACAGAGGGAAGCAAGAC-GGCGACGTGGAGCAAATCCCT-AAAAGACATCTCAGTTCGGATTGTTCTCTGCAACTCGA-GAGCATGAAGTTGGAATCGCTAGTAATCGCGGATCA-GC-ATGCCGCGGT-GAATACGTTCTCGGGCCTTGTACACACTGCCCGTCACGCCATGGGAGTTGGTTTTACCTGAAGGTGGTGAGCTAAC--GCAAGAGGCAGCCAACCACGGTAAAATTAGCGACTGGGGTGAAGTCGTAACAAGGTAGCCGTAGGGGAACCTGCGGCTGGATTACCTCCTTA
>JBGCZC010000006_Rickettsia_conorii_subsp_raoultii_NX098_spotted_fever_group
--------------------------------------------------------------------------------------------------------------------------------------------------------------------------------------------------------------------------------------------------------------------------------------------------------------------------------------------GACACGGCCCAGACTCCTACGGGAGGCAGCAGT-GGGGAATATTGGACAATGGGCGAAAGCCTGATCCAGCAATACCGAGTGAGTGATGAAGGCCTTAGGGTTGTAAAGCTCTTTTAGCAAGGAAGATA------A--------------------------TGACGTTACTTGCAG-AAAAAGCCCCGGCTAACTCCGTGCCAGCAGCCGCGGTAAGACGGAGGGGGCTAGCGTTG-TTCGGAATTACTGGGCGTAAAGAGTGCGTAGGCGG-TTTAGTAAG-TTGGAAGTG-AAAGCCCGGGGCTTAACCTCGGAATTGC-TTTCAAAACTACTAATCTAGAGTGTAGTAGGGGATGATGGAA-TTCCTAGT-GTAGA-GGTGAAATTCTTAGATATT--AGGAGGAACA-CCGGTGGCG-AAGGCGATCATC-TGGG-CTACAACTGACGC-TGATGCACGAAAGCGTGGGG-AGC-AAACA-GG--ATT-AGATA-CCCTGGTAGTCC--ACGCCGTAAACG-ATGAGTGCTAGATATCGGAA-GATTC---TC----TTTC-GGTTTCG-CAGCTAACGCATTA-AGCACTCCGCCTGGGGAGTACGGTCGCAAGATTAAAACTCAAAGG-AATTGACGGGGGCTCGCACAAGCGGTGGAGCATGCGGTTTAATTCGATGTTACGCGAAAAACCTTACCAACCCTTGACAT-GGTGGTCGCGGATCGCAGAGATGC-TTTTCTTCAGCTCGGCT-GGAC--CACACACA-GGTGTT-GCATGGCTGTCGTCAGCT-CGTGTCGTGAGATGTTGGGTTAAGTCCCGCAACGAGCGCAACCCTCATTCTTATTTGCCAGCGGGTAATGCCGGGAACTATAAGAAAACTGCCGGTGATAAGCCG-GAGGAAG-GT-GGGGACGACGTCAAGTCATCATGG--CCCTTACGGGTTGGGCTACACGCGTGCTACAATGGTGTTTACAGAGGGAAGCAAGAC-GGCGACGTGGAGCAAATCCCT-AAAAGACATCTCAGTTCGGATTGTTCTCTGCAACTCGA-GAGCATGAAGTTGGAATCGCTAGTAATCGCGGATCA-GC-ATGCCGCGGT-GAATACGTTCTCGGGCCTTGTACACACTGCCCGTCACGCCATGGGAGTTGGTTTTACCTGAAGGTGGTGAGCTAAC--GCAAGAGGCAGCCAACCACGGTAAAATTAGCGACTGGGGTGAAGTCGTAACAAGGTAGCCGTAGGGGAACCTGCGGCTGGATTACCTCCTTA
>JBGDDI010000002_Rickettsia_conorii_subsp_raoultii_NX072_1_spotted_fever_group
---------AAACTTGAGAGTTTGATCCTGGCTCAGAACGAACGCTATCGGTATGCTTAACACATGCAAGTCGA----ACGGACTAA---TT-GGGG-CTTGCTCCAA-TTAGTTAGTGGCAGACG-GGTGAGTAACACGTGGGAATCTACCCATCAGTACGGAA-TAAC-TT-TTAGAAATAAAAGCTAATACC-GCATATTCTCTACGGAGGAAAGATTTATCGCTGATGGATGAGCCCGCGT-CAGATTAGGTAGTTGGTGAGGTAATGGCTTACCAAGCCGACGATCTGTAGCTGGTCTGAGAGGATGATCAGCCACACTGGGACTGAGACACGGCCCAGACTCCTACGGGAGGCAGCAGT-GGGGAATATTGGACAATGGGCGAAAGCCTGATCCAGCAATACCGAGTGAGTGATGAAGGCCTTAGGGTTGTAAAGCTCTTTTAGCAAGGAAGATA------A--------------------------TGACGTTACTTGCAG-AAAAAGCCCCGGCTAACTCCGTGCCAGCAGCCGCGGTAAGACGGAGGGGGCTAGCGTTG-TTCGGAATTACTGGGCGTAAAGAGTGCGTAGGCGG-TTTAGTAAG-TTGGAAGTG-AAAGCCCGGGGCTTAACCTCGGAATTGC-TTTCAAAACTACTAATCTAGAGTGTAGTAGGGGATGATGGAA-TTCCTAGT-GTAGA-GGTGAAATTCTTAGATATT--AGGAGGAACA-CCGGTGGCG-AAGGCGATCATC-TGGG-CTACAACTGACGC-TGATGCACGAAAGCGTGGGG-AGC-AAACA-GG--ATT-AGATA-CCCTGGTAGTCC--ACGCCGTAAACG-ATGAGTGCTAGATATCGGAA-GATTC---TC----TTTC-GGTTTCG-CAGCTAACGCATTA-AGCACTCCGCCTGGGGAGTACGGTCGCAAGATTAAAACTCAAAGG-AATTGACGGGGGCTCGCACAAGCGGTGGAGCATGCGGTTTAATTCGATGTTACGCGAAAAACCTTACCAACCCTTGACAT-GGTGGTCGCGGATCGCAGAGATGC-TTTTCTTCAGCTCGGCT-GGAC--CACACACA-GGTGTT-GCATGGCTGTCGTCAGCT-CGTGTCGTGAGATGTTGGGTTAAGTCCCGCAACGAGCGCAACCCTCATCCTTAGTTGCCAACAGGTAATGCTGGGAACTCTAAGGAAACTGCCGGTGATAAACCG-GAGGAAG-GT-GGGGACGATGTCAAGTCATCATGG--CCCTTATGGGTTGGGCTACACGCGTGCTACAATGGTGGTGACAGAGGGAAGCTATAG-AGCGATCTAATGCGAATCCCA-AAAAGCCATCTCAGTTCGGATTGCACTCTGCAACTCGG-GTGCATGAAGTTGGAATCGCTAGTAATCGCGGATCA-GC-ATGCCGCGGT-GAATACGTTCCCGGGCCTTGTACACACTGCCCGTCACGCCATGGGAGTTGATTTTACTCGAAGCCGGTAAGCTAACCGCAAGGAGGTAGCCGATCACAGTAAGGTCAGCGACTGGGGTGAAGTCGTAACAAGGTAGCCGTAGGGGAACCTGCGGCTGGATTACCTCCTTA
>JBGDCE010000008_Rickettsia_conorii_subsp_raoultii_NX049_1_spotted_fever_group
---------AAACTTGAGAGTTTGATCCTGGCTCAGAACGAACGCTATCGGTATGCTTAACACATGCAAGTCGA----ACGGACTAA---TT-GGGG-CTTGCTCCAA-TTAGTTAGTGGCAGACG-GGTGAGTAACACGTGGGAATCTACCCATCAGTACGGAA-TAAC-TT-TTAGAAATAAAAGCTAATACC-GCATATTCTCTACGGAGGAAAGATTTATCGCTGATGGATGAGCCCGCGT-CAGATTAGGTAGTTGGTGAGGTAATGGCTTACCAAGCCGACGATCTGTAGCTGGTCTGAGAGGATGATCAGCCACACTGGGACTGAGACACGGCCCAGACTCCTACGGGAGGCAGCAGT-GGGGAATATTGGACAATGGGCGAAAGCCTGATCCAGCAATACCGAGTGAGTGATGAAGGCCTTAGGGTTGTAAAGCTCTTTTAGCAAGGAAGATA------A--------------------------TGACGTTACTTGCAG-AAAAAGCCCCGGCTAACTCCGTGCCAGCAGCCGCGGTAAGACGGAGGGGGCTAGCGTTG-TTCGGAATTACTGGGCGTAAAGAGTGCGTAGGCGG-TTTAGTAAG-TTGGAAGTG-AAAGCCCGGGGCTTAACCTCGGAATTGC-TTTCAAAACTACTAATCTAGAGTGTAGTAGGGGATGATGGAA-TTCCTAGT-GTAGA-GGTGAAATTCTTAGATATT--AGGAGGAACA-CCGGTGGCG-AAGGCGATCATC-TGGG-CTACAACTGACGC-TGATGCACGAAAGCGTGGGG-AGC-AAACA-GG--ATT-AGATA-CCCTGGTAGTCC--ACGCCGTAAACG-ATGAGTGCTAGATATCGGAA-GATTC---TC----TTTC-GGTTTCG-CAGCTAACGCATTA-AGCACTCCGCCTGGGGAGTACGGTCGCAAGATTAAAACTCAAAGG-AATTGACGGGGGCTCGCACAAGCGGTGGAGCATGCGGTTTAATTCGATGTTACGCGAAAAACCTTACCAACCCTTGACAT-GGTGGTCGCGGATCGCAGAGATGC-TTTTCTTCAGCTCGGCT-GGAC--CACACACA-GGTGTT-GCATGGCTGTCGTCAGCT-CGTGTCGTGAGATGTTGGGTTAAGTCCCGCAACGAGCGCAACCCTCATCCTTAGTTGCCAACAGGTAATGCTGGGAACTCTAAGGAAACTGCCGGTGATAAACCG-GAGGAAG-GT-GGGGACGATGTCAAGTCATCATGG--CCCTTATGGGTTGGGCTACACGCGTGCTACAATGGTGGTGACAGAGGGAAGCTATAG-AGCGATCTAATGCGAATCCCA-AAAAGCCATCTCAGTTCGGATTGCACTCTGCAACTCGG-GTGCATGAAGTTGGAATCGCTAGTAATCGCGGATCA-GC-ATGCCGCGGT-GAATACGTTCCCGGGCCTTGTACACACTGCCCGTCACGCCATGGGAGTTGATTTTACTCGAAGCCGGTAAGCTAACCGCAAGGAGGTAGCCGATCACAGTAAGGTCAGCGACTGGGGTGAAGTCGTAACAAGGTAGCCGTAGGGGAACCTGCGGCTGGATTACCTCCTTA
>JBGCXH010000008_Rickettsia_conorii_subsp_raoultii_NX035_spotted_fever_group
---------AAACTTGAGAGTTTGATCCTGGCTCAGAACGAACGCTATCGGTATGCTTAACACATGCAAGTCGA----ACGGACTAA---TT-GGGG-CTTGCTCCAA-TTAGTTAGTGGCAGACG-GGTGAGTAACACGTGGGAATCTACCCATCAGTACGGAA-TAAC-TT-TTAGAAATAAAAGCTAATACC-GCATATTCTCTACGGAGGAAAGATTTATCGCTGATGGATGAGCCCGCGT-CAGATTAGGTAGTTGGTGAGGTAATGGCTTACCAAGCCGACGATCTGTAGCTGGTCTGAGAGGATGATCAGCCACACTGGGACTGAGACACGGCCCAGACTCCTACGGGAGGCAGCAGT-GGGGAATATTGGACAATGGGCGAAAGCCTGATCCAGCAATACCGAGTGAGTGATGAAGGCCTTAGGGTTGTAAAGCTCTTTTAGCAAGGAAGATA------A--------------------------TGACGTTACTTGCAG-AAAAAGCCCCGGCTAACTCCGTGCCAGCAGCCGCGGTAAGACGGAGGGGGCTAGCGTTG-TTCGGAATTACTGGGCGTAAAGAGTGCGTAGGCGG-TTTAGTAAG-TTGGAAGTG-AAAGCCCGGGGCTTAACCTCGGAATTGC-TTTCAAAACTACTAATCTAGAGTGTAGTAGGGGATGATGGAA-TTCCTAGT-GTAGA-GGTGAAATTCTTAGATATT--AGGAGGAACA-CCGGTGGCG-AAGGCGATCATC-TGGG-CTACAACTGACGC-TGATGCACGAAAGCGTGGGG-AGC-AAACA-GG--ATT-AGATA-CCCTGGTAGTCC--ACGCCGTAAACG-ATGAGTGCTAGATATCGGAA-GATTC---TC----TTTC-GGTTTCG-CAGCTAACGCATTA-AGCACTCCGCCTGGGGAGTACGGTCGCAAGATTAAAACTCAAAGG-AATTGACGGGGGCTCGCACAAGCGGTGGAGCATGCGGTTTAATTCGATGTTACGCGAAAAACCTTACCAACCCTTGACAT-GGTGGTCGCGGATCGCAGAGATGC-TTTTCTTCAGCTCGGCT-GGAC--CACACACA-GGTGTT-GCATGGCTGTCGTCAGCT-CGTGTCGTGAGATGTTGGGTTAAGTCCCGCAACGAGCGCAACCCT------------------------------------------------------------------------------------------------------------------------------------------------------------------------------------------------------------------------------------------------------------------------------------------------------------------------------------------------------------------------------------------------------------------------------------------------------
>JBGCZD010000010_Rickettsia_conorii_subsp_raoultii_NX100_spotted_fever_group
---------AAACTTGAGAGTTTGATCCTGGCTCAGAACGAACGCTATCGGTATGCTTAACACATGCAAGTCGA----ACGGACTAA---TT-GGGG-CTTGCTCCAA-TTAGTTAGTGGCAGACG-GGTGAGTAACACGTGGGAATCTACCCATCAGTACGGAA-TAAC-TT-TTAGAAATAAAAGCTAATACC-GCATATTCTCTACGGAGGAAAGATTTATCGCTGATGGATGAGCCCGCGT-CAGATTAGGTAGTTGGTGAGGTAATGGCTTACCAAGCCGACGATCTGTAGCTGGTCTGAGAGGATGATCAGCCACACTGGGACTGAGACACGGCCCAGACTCCTACGGGAGGCAGCAGT-GGGGAATATTGGACAATGGGCGAAAGCCTGATCCAGCAATACCGAGTGAGTGATGAAGGCCTTAGGGTTGTAAAGCTCTTTTAGCAAGGAAGATA------A--------------------------TGACGTTACTTGCAG-AAAAAGCCCCGGCTAACTCCGTGCCAGCAGCCGCGGTAAGACGGAGGGGGCTAGCGTTG-TTCGGAATTACTGGGCGTAAAGAGTGCGTAGGCGG-TTTAGTAAG-TTGGAAGTG-AAAGCCCGGGGCTTAACCTCGGAATTGC-TTTCAAAACTACTAATCTAGAGTGTAGTAGGGGATGATGGAA-TTCCTAGT-GTAGA-GGTGAAATTCTTAGATATT--AGGAGGAACA-CCGGTGGCG-AAGGCGATCATC-TGGG-CTACAACTGACGC-TGATGCACGAAAGCGTGGGG-AGC-AAACA-GG--ATT-AGATA-CCCTGGTAGTCC--ACGCCGTAAACG-ATGAGTGCTAGATATCGGAA-GATTC---TC----TTTC-GGTTTCG-CAGCTAACGCATTA-AGCACTCCGCCTGGGGAGTACGGTCGCAAGATTAAAACTCAAAGG-AATTGACGGGGGCCCGCACAAGCGGTGGAGCATGCGGTTTAATTCGATGTTACGCGAAAAACCTTACCAACCCTTGACAT-GGTGGTCGCGGATCGCAGAGATGC-TTTTCTTCAGCTCGGCT-GGAC--CACACACA-GGTGTT-GCATGGCTGTCGTCAGCT-CGTGTCGTGAGATGTTGGGTTAAGTCCCGCAACGAG---------------------------------------------------------------------------------------------------------------------------------------------------------------------------------------------------------------------------------------------------------------------------------------------------------------------------------------------------------------------------------------------------------------------------------------------------------------
>JBGCXL010000009_Rickettsia_conorii_subsp_raoultii_NX039_spotted_fever_group
---------AAACTTGAGAGTTTGATCCTGGCTCAGAACGAACGCTATCGGTATGCTTAACACATGCAAGTCGA----ACGGACTAA---TT-GGGG-CTTGCTCCAA-TTAGTTAGTGGCAGACG-GGTGAGTAACACGTGGGAATCTACCCATCAGTACGGAA-TAAC-TT-TTAGAAATAAAAGCTAATACC-GCATATTCTCTACGGAGGAAAGATTTATCGCTGATGGATGAGCCCGCGT-CAGATTAGGTAGTTGGTGAGGTAATGGCTTACCAAGCCGACGATCTGTAGCTGGTCTGAGAGGATGATCAGCCACACTGGGACTGAGACACGGCCCAGACTCCTACGGGAGGCAGCAGT-GGGGAATATTGGACAATGGGCGAAAGCCTGATCCAGCAATACCGAGTGAGTGATGAAGGCCTTAGGGTTGTAAAGCTCTTTTAGCAAGGAAGATA------A--------------------------TGACGTTACTTGCAG-AAAAAGCCCCGGCTAACTCCGTGCCAGCAGCCGCGGTAAGACGGAGGGGGCTAGCGTTG-TTCGGAATTACTGGGCGTAAAGAGTGCGTAGGCGG-TTTAGTAAG-TTGGAAGTG-AAAGCCCGGGGCTTAACCTCGGAATTGC-TTTCAAAACTACTAATCTAGAGTGTAGTAGGGGATGATGGAA-TTCCTAGT-GTAGA-GGTGAAATTCTTAGATATT--AGGAGGAACA-CCGGTGGCG-AAGGCGATCATC-TGGG-CTACAACTGACGC-TGATGCACGAAAGCGTGGGG-AGC-AAACA-GG--ATT-AGATA-CCCTGGTAGTCC--ACGCCGTAAACG-ATGAGTGCTAGATATCGGAA-GATTC---TC----TTTC-GGTTTCG-CAGCTAACGCATTA-AGCACTCCGCCTGGGGAGTACGGTCGCAAGATTAAAACTCAAAGG-AATTGACGGGGGCTCGCACAAGCGGTGGAGCATGCGGTTTAATTCGATGTTACGCGAAAAACCTTACCAACCCTTGACAT-GGTGGTCGCGGATCGCAGAGATGC-TTTTCTTCAGCTCGGCT-GGAC--CACACACA-GGTGTT-GCATGGCTGTCGTCAGCT-CGTGTCGTGAGATGTTGGGTTAAGTCCCGCAACGAG---------------------------------------------------------------------------------------------------------------------------------------------------------------------------------------------------------------------------------------------------------------------------------------------------------------------------------------------------------------------------------------------------------------------------------------------------------------
>JBGCXX010000016_Rickettsia_conorii_subsp_raoultii_NX055_spotted_fever_group
---------AAACTTGAGAGTTTGATCCTGGCTCAGAACGAACGCTATCGGTATGCTTAACACATGCAAGTCGA----ACGGACTAA---TT-GGGG-CTTGCTCCAA-TTAGTTAGTGGCAGACG-GGTGAGTAACACGTGGGAATCTACCCATCAGTACGGAA-TAAC-TT-TTAGAAATAAAAGCTAATACC-GCATATTCTCTACGGAGGAAAGATTTATCGCTGATGGATGAGCCCGCGT-CAGATTAGGTAGTTGGTGAGGTAATGGCTCACCAAGCCGACGATCTGTAGCTGGTCTGAGAGGATGATCAGCCACACTGGGACTGAGACACGGCCCAGACTCCTACGGGAGGCAGCAGT-GGGGAATATTGGACAATGGGCGAAAGCCTGATCCAGCAATACCGAGTGAGTGATGAAGGCCTTAGGGTTGTAAAGCTCTTTTAGCAAGGAAGATA------A--------------------------TGACGTTACTTGCAG-AAAAAGCCCCGGCTAACTCCGTGCCAGCAGCCGCGGTAAGACGGAGGGGGCTAGCGTTG-TTCGGAATTACTGGGCGTAAAGAGTGCGTAGGCGG-TTTAGTAAG-TTGGAAGTG-AAAGCCCGGGGCTTAACCTCGGAATTGC-TTTCAAAACTACTAATCTAGAGTGTAGTAGGGGATGATGGAA-TTCCTAGT-GTAGA-GGTGAAATTCTTAGATATT--AGGAGGAACA-CCGGTGGCG-AAGGCGATCATC-TGGG-CTACAACTGACGC-TGATGCACGAAAGCGTGGGG-AGC-AAACA-GG--ATT-AGATA-CCCTGGTAGTCC--ACGCCGTAAACG-ATGAGTGCTAGATATCGGAA-GATTC---TC----TTTC-GGTTTCG-CAGCTAACGCATTA-AGCACTCCGCCTGGGGAGTACGGTCGCAAGATTAAAACTCAAAGG-AATTGACGGGGGCTCGCACAAGCGGTGGAGCATGCGGTTTAATTCGATGTTACGCGAAAAACCTTACCAACCCTTGACAT-GGTGGTCGCGGATCGCAGAGATGC-TTTTCTTCAGCTCGGCT-GGAC--CACACACA-GGTGTT-GCATGGCTGTCGTCAGCT-CGTGTCGTGAGATGTTGGGTTAAGTCCCGCAACGAG---------------------------------------------------------------------------------------------------------------------------------------------------------------------------------------------------------------------------------------------------------------------------------------------------------------------------------------------------------------------------------------------------------------------------------------------------------------
>JBGCXN010000009_Rickettsia_conorii_subsp_raoultii_NX041_spotted_fever_group
---------AAACTTGAGAGTTTGATCCTGGCTCAGAACGAACGCTATCGGTATGCTTAACACATGCAAGTCGA----ACGGACTAA---TT-GGGG-CTTGCTCCAA-TTAGTTAGTGGCAGACG-GGTGAGTAACACGTGGGAATCTACCCATCAGTACGGAA-TAAC-TT-TTAGAAATAAAAGCTAATACC-GCATATTCTCTACGGAGGAAAGATTTATCGCTGATGGATGAGCCCGCGT-CAGATTAGGTAGTTGGTGAGGTAATGGCTTACCAAGCCGACGATCTGTAGCTGGTCTGAGAGGATGATCAGCCACACTGGGACTGAGACACGGCCCAGACTCCTACGGGAGGCAGCAGT-GGGGAATATTGGACAATGGGCGAAAGCCTGATCCAGCAATACCGAGTGAGTGATGAAGGCCTTAGGGTTGTAAAGCTCTTTTAGCAAGGAAGATA------A--------------------------TGACGTTACTTGCAG-AAAAAGCCCCGGCTAACTCCGTGCCAGCAGCCGCGGTAAGACGGAGGGGGCTAGCGTTG-TTCGGAATTACTGGGCGTAAAGAGTGCGTAGGCGG-TTTAGTAAG-TTGGAAGTG-AAAGCCCGGGGCTTAACCTCGGAATTGC-TTTCAAAACTACTAATCTAGAGTGTAGTAGGGGATGATGGAA-TTCCTAGT-GTAGA-GGTGAAATTCTTAGATATT--AGGAGGAACA-CCGGTGGCG-AAGGCGATCATC-TGGG-CTACAACTGACGC-TGATGCACGAAAGCGTGGGG-AGC-AAACA-GG--ATT-AGATA-CCCTGGTAGTCC--ACGCCGTAAACG-ATGAGTGCTAGATATCGGAA-GATTC---TC----TTTC-GGTTTCG-CAGCTAACGCATTA-AGCACTCCGCCTGGGGAGTACGGTCGCAAGATTAAAACTCAAAGG-AATTGACGGGGGCTCGCACAAGCGGTGGAGCATGCGGTTTAATTCGATGTTACGCGAAAAACCTTACCAACCCTTGACAT-GGTGGTCGCGGATCGCAGAGATGC-TTTTCTTCAGCTCGGCT-GGAC--CACACACA-GGTGTT-GCATGGCTGTCGTCAGCT-CGTGTCGTGAGATGTTGGGTTAAGTCCCGCAACGAGCGCAACCCTCATTCTTATTTGCCAGCGGGTAATGCCGGGAACTATAAGAAAACTGCCGGTGATAAGCCG-GAGGAAG-GT-GGGGACGACGTCAAGTCATCATGG--CCCTTACGGGTTGGGCTACACGCGTGCTACAATGGTGTTTACAGAGGGAAGCAAGAC-GGCGACGTGGAGCAAATCCCT-AAAAGACATCTCAGTTCGGATTGTTCTCTGCAACTCGA-GAGCATGAAGTTGGAATCGCTAGTAATCGCGGATCA-GC-ATGCCGCGGT-GAATACGTTCCCGGGCCTTGTACACACTGCCCGTCACGCCATGGGAGTTGATTTTACTCGAAGCCGGTAAGCTAACCGCAAGGAGGTAGCCGATCACAGTAAGGTTAGCGACTGGGGTGAAGTCGTAACAAGGTAGCCGTAGGGGAACCTGCGGCTGGATTACCTCCTTA
>JBGDDK010000008_Rickettsia_conorii_subsp_raoultii_NX073_1_spotted_fever_group
---------AAACTTGAGAGTTTGATCCTGGCTCAGAACGAACGCTATCGGTATGCTTAACACATGCAAGTCGA----ACGGACTAA---TT-GGGG-CTTGCTCCAA-TTAGTTAGTGGCAGACG-GGTGAGTAACACGTGGGAATCTACCCATCAGTACGGAA-TAAC-TT-TTAGAAATAAAAGCTAATACC-GCATATTCTCTACGGAGGAAAGATTTATCGCTGATGGATGAGCCCGCGT-CAGATTAGGTAGTTGGTGAGGTAATGGCTTACCAAGCCGACGATCTGTAGCTGGTCTGAGAGGATGATCAGCCACACTGGGACTGAGACACGGCCCAGACTCCTACGGGAGGCAGCAGT-GGGGAATATTGGACAATGGGCGAAAGCCTGATCCAGCAATACCGAGTGAGTGATGAAGGCCTTAGGGTTGTAAAGCTCTTTTAGCAAGGAAGATA------A--------------------------TGACGTTACTTGCAG-AAAAAGCCCCGGCTAACTCCGTGCCAGCAGCCGCGGTAAGACGGAGGGGGCTAGCGTTG-TTCGGAATTACTGGGCGTAAAGAGTGCGTAGGCGG-TTTAGTAAG-TTGGAAGTG-AAAGCCCGGGGCTTAACCTCGGAATTGC-TTTCAAAACTACTAATCTAGAGTGTAGTAGGGGATGATGGAA-TTCCTAGT-GTAGA-GGTGAAATTCTTAGATATT--AGGAGGAACA-CCGGTGGCG-AAGGCGATCATC-TGGG-CTACAACTGACGC-TGATGCACGAAAGCGTGGGG-AGC-AAACA-GG--ATT-AGATA-CCCTGGTAGTCC--ACGCCGTAAACG-ATGAGTGCTAGATATCGGAA-GATTC---TC----TTTC-GGTTTCG-CAGCTAACGCATTA-AGCACTCCGCCTGGGGAGTACGGTCGCAAGATTAAAACTCAAAGG-AATTGACGGGGGCTCGCACAAGCGGTGGAGCATGCGGTTTAATTCGATGTTACGCGAAAAACCTTACCAACCCTTGACAT-GGTGGTCGCGGATCGCAGAGATGC-TTTTCTTCAGCTCGGCT-GGAC--CACACACA-GGTGTT-GCATGGCTGTCGTCAGCT-CGTGTCGTGAGATGTTGGGTTAAGTCCCGCAACGAGCGCAACCCTCGCCCTTAGTTGCCAGCATTTA--GTTGGGCACTCTAAGGGGACTGCCGGTGATAAGCCGAGAGGAAG-GT-GGGGATGACGTCAAGTCCTCATGG--CCCTTACGGGCTGGGCTACACACGTGCTACAATGGTGGTGACAGTGGGCAGCGAGCA-CGCGAGTGTGAGCTAATCTCC-AAAAGCCATCTCAGTTCGGATTGCACTCTGCAACTCGA-GTGCATGAAGTTGGAATCGCTAGTAATCGCGGATCA-GC-ATGCCGCGGT-GAATACGTTCCCGGGCCTTGTACACACCGCCCGTCACACCATGGGAGTTGGTTTTACCCGAAGGCGCTGTGCTAACCGCAAGGAGGCAGGCGACCACGGTAAGGTCAGCGACTGGGGTGAAGTCGTAACAAGGTAGCCGTAGGGGAACCTGCGGCTGGATTACCTCCTTA
>MG827284_uncultured_Rickettsia_sp_M14
------------------AGTTTGATCCTGGCTCAGAACGAACGCTATCGGTATGCTTAACACACGCAAGTCGA----ACGGACTAA---TT-GGGG-CTTGCTCCAA-TTAGTTAGTGGCAGACG-GGTGAGTAACACGTGGGGATCTACCCATCAGTACGGAA-TAAC-TT-TTAGAAATAAAAGCTAATACC-GTATATTCTCTGCGGAGGAAAGATTTATCGCTGATGGATGAGCCCGCGT-CAGATTAGGTAGTTGGTGAGGTAATGGCTCACCAAGCCGACGATCTGTAGCTGGTCTGAGAGGATGATCAGCCACACTGGGACTGAGACACGGCCCAGACTCCTACGGGAGGCAGCAGT-GGGGAATATTGGACAATGGGCGAAAGCCTGATCCAGCAATACCGAGTGAGTGATGAAGGCCTTAGGGTTGTAAAGCTCTTTTAGCAAGGAAGATA------A--------------------------TGACGTTACTTGCAG-AAAAAGCCCCGGCTAACTCCGTGCCAGCAGCCGCGGTAAGACGGAGGGGGCTAGCGTTG-TTCGGAATTACTGGGCGTAAAGAGTGCGTAGGCGG-TTTAGTAAG-TTGGAAGTG-AAAGCCCGGGGCTTAACCTCGGAATTGC-TTTCAAAACTACTAATCTAGAGTGTAGTAGGGGATGATGGAA-TTCCTAGT-GTAGA-GGTGAAATTCTTAGATATT--AGGAGGAACA-CCGGTGGCG-AAGGCGATCATC-TGGG-CTACAACTGACGC-TGATGCACGAAAGCGTGGGG-AGC-AAACA-GG--ATT-AGATA-CCCTGGTAGTCC--ACGCCGTAAACG-ATGAGTGCTAGATATCGGAA-GATTC---TC----TTTC-GGTTTCG-CAGCTAACGCATTA-AGCACTCCGCCTGGGGAGTACGGTCGCAAGATTAAAACTCAAAGG-AATTGACGGGGGCTCGCACAAGCGGTGGAGCATGCGGTTTAATTCGATGTTACGCGAAAAACCTTACCAACCCTTGACAT-GGTGGTCGCGGATCGCAGAGATGC-TTTTCTTCAGCTCGGCT-GGAT--CACACACA-GGTGTT-GCATGGCTGTCGTCAGCT-CGTGTCGTGAGATGTTGGGTTAAGTCCCGCAACGAGCGCAACCCTCATTCTTATTTGCTAGCGGGTAATGCCGGGAACTATAAGAAAACTGCCGGTGATAAGCCG-GAGGAAG-GT-GGGGACGACGTCAAGTCATCATGG--CCCTTACGGGTTGGGCTACACGCGTGCTACAATGGTGTTTACAGAGGGAAGCAAGAC-GGCGACGTGGAGCAAATCCCT-AAAAGACATCTCAGTTCGGATTGTTCTCTGCAACTCGA-GAGCATGAAGTTGGAATCGCTAGTAATCGCGGATCA-GC-ATGCCGC-GT-GAATACGTT-----------------------------------------------------------------------------------------------------------------------------------------------------------------
>KF728350_uncultured_Rickettsia_sp_SY106
------------------------------------------------------------------------------ACGGACTAA---TT-GGGG-CTTGCTCCAA-TTAGTTAGTGGCAGACG-GGTGAGTAACACGTGGGAATCTACCCATCAGTACGGAA-TAAC-TT-TTAGAAATAAAAGCTAATACC-GCATATTCTCTACGGAGGAAAGATTTATCGCTGATGGATGAGCCCGCGT-CAGATTAGGTAGTTGGTGAGGTAATGGCTTACCAAGCCGACGATCTGTAGCTGGTCTGAGAGGATGATCAGCCACACTGGGACTGAGACACGGCCCAGACTCCTACGGGAGGCAGCAGT-GGGGAATATTGGACAATGGGCGAAAGCCTGATCCAGCAATACCGAGTGAGTGATGAAGGCCTTAGGGTTGTAAAGCTCTTTTAGCAAGGAAGATA------A--------------------------TGACGTTACTTGCAG-AAAAAGCCCCGGCTAACTCCGTGCCAGCAGCCGCGGTAAGACGGAGGGGGCTAGCGTTG-TTCGGAATTACTGGGCGTAAAGAGTGCGTAGGCGG-TTTAGTAAG-TTGGAAGTG-AAAGCCCGGGGCTTAACCTCGGAATTGC-TTTCAAAACTACTAATCTAGAGTGTAGTAGGGGATGATGGAA-TTCCTAGT-GTAGA-GGTGAAATTCTTAGATATT--AGGAGGAACA-CCGGTGGCG-AAGGCGATCATC-TGGG-CTACAACTGACGC-TGATGCACGAAAGCGTGGGG-AGC-AAACA-GG--ATT-AGATA-CCCTGGTAGTCC--ACGCCGTAAACG-ATGAGTGCTAGATATCGGAA-GATTC---TC----TTTC-GGTTTCG-CAGCTAACGCATTA-AGCACTCCGCCTGGGGAGTACGGTCGCAAGATTAAAACTCAAAGG-AATTGACGGGGGCTCGCACAAGCGGTGGAGCATGCGGTTTAATTCGATGTTACGCGAAAAACCTTACCAACCCTTGACAT-GGTGGTCGCGGATCGCAGAGATGC-TTTTCTTCAGCTCGGCT-GGAC--CACACACA-GGTGTT-GCATGGCTGTCGTCAGCT-CGTGTCGTGAGATGTTGGGTTAAGTCCCGCAACGAGCGCAACCCTCATTCTTATTTGCCAGCGGGTAATGCCGGGAACTATAAGAAAACTGCCGGTGATAAGCCG-GAGGAAG-GT-GGGGACGACGTCAAGTCATCATGG--CCCTTACGGGTTGGGCTACACGCGTGCTACAATGGTGTTTACAGAGGGAAGCAAGAC-GGCGACGTGGAGCAAATCCCT-AAAAGACATCTCAGTTCGGATTGTTCTCTGCAACTCGA-GAGCATGAAGTTGGAATCGCTAGTAATCGCGGATCA-GC-ATGCC--------------------------------------------------------------------------------------------------------------------------------------------------------------------------------
>OP752157_uncultured_Rickettsia_sp_CZ_309
---------------------------------------------------------------------------------------------------------------------------ACG-GGTGAGTAACACGTGGGAATCTACCCATCAGTACGGAA-TAAC-TT-TTAGAAATAAAAGCTAATACC-GTATATTCTCTACGGAGGAAAGATTTATCGCTGATGGATGAGCCCGCGT-CAGATTAGGTAGTTGGTGAGGTAATGGCTCACCAAGCCGACGATCTGTAGCTGGTCTGAGAGGATGATCAGCCACACTGGGACTGAGACACGGCCCAGACTCCTACGGGAGGCAGCAGT-GGGGAATATTGGACAATGGGCGAAAGCCTGATCCAGCAATACCGAGTGAGTGATGAAGGCCTTAGGGTTGTAAAGCTCTTTTAGCAAGGAAGATA------A--------------------------TGACGTTACTTGCAG-AAAAAGCCCCGGCTAACTCCGTGCCAGCAGCCGCGGTAAGACGGAGGGGGCTAGCGTTG-TTCGGAATTACTGGGCGTAAAGAGTGCGTAGGCGG-TTTAGTAAG-TTGGAAGTG-AAAGCCCGGGGCTTAACCTCGGAATTGC-TTTCAAAACTACTAATCTAGAGTGTAGTAGGGGATGATGGAA-TTCCTAGT-GTAGA-GGTGAAATTCTTAGATATT--AGGAGGAACA-CCGGTGGCG-AAGGCGGTCATC-TGGG-CTACAACTGACGC-TGATGCACGAAAGCGTGGGG-AGC-AAACA-GG--ATT-AGATA-CCCTGGTAGTCC--ACGCCGTAAACG-ATGAGTGCTAGATATCGGAA-GATTC---TC----TTTC-GGTTTCG-CAGCTAACGCATTA-AGCACTCCGCCTGGGGAGTACGGTCGCAAGATTAAAACTCAAAGG-AATTGACGGGGGCTCGCACAAGCGGTGGAGCATGCGGTTTAATTCGATGTTACGCGAAAAACCTTACCAACCCTTGACAT-GGTGGTCGCGGATCGCAGAGATGC-TTTTCTTCAGCTCGGCT-GGAC--CACACACA-GGTGTT-GCATGGCTGTCGTCAGCT-CGTGTCGTGAGATGTTGGGTTAAGTCCCGCAACGAGCGCAACCCTCATTCTTATTTGCCAGTGGGTAATGCCGGGAACTATAAGAAAACTGCCGGTGATAAGCCG-GAGGAAG-GT-GGGGACGACGTCAAGTCATCATGG--CCCTTACGGGTTGGGCTACACGCGTGCTACAATGGTGTTTACAGAGGGAAGCAAGAC-GGCGACGTGGAGCAAATCCCT-AAAAGACATCTCAGTTCGGATTGTTCTCTGCAACTCGA-GAGCATGAAGTTGGAATCGCTAG------------------------------------------------------------------------------------------------------------------------------------------------------------------------------------------------------
>OQ257005_Rickettsia_helvetica_Om_75_Itr_spotted_fever_group
--------------------------------------------------------------------------------------------------------------------------------------------------------------------A-TAAC-TT-TTAGAAATAAAAGCTAATACC-ATATATTCTCTATGGAGGAAAGATTTATCGCTGATGGATGAGCCCGCGT-CAGATTAGGTAGTTGGTGAGGTAACGGCTCACCAAGCCGACGATCTGTAGCTGGTCTGAGAGGATGATCAGCCACACTGGGACTGAGACACGGCCCAGACTCCTACGGGAGGCAGCAGT-GGGGAATATTGGACAATGGGCGAAAGCCTGATCCAGCAATACCGAGTGAGTGATGAAGGCCTTAGGGTTGTAAAGCTCTTTTAGCAAGGAAGATA------A--------------------------TGACGTTACTTGCAG-AAAAAGCCCCGGCTAACTCCGTGCCAGCAGCCGCGGTAAGACGGAGGGGGCTAGCGTTG-TTCGGAATTACTGGGCGTAAAGAGTGCGTAGGCGG-TTTAGTAAG-TTGGAAGTG-AAAGCCCGGGGCTTAACCTCGGAATTGC-TTTCAAAACTACTAATCTAGAGTGTAGTAGGGGATGATGGAA-TTCCTAGT-GTAGA-GGTGAAATTCTTAGATATT--AGGAGGAACA-CCGGTGGCG-AAGGCGATCATC-TGGG-CTACAACTGACGC-TGATGCACGAAAGCGTGGGG-AGC-AAACA-GG--ATT-AGATA-CCCTGGTAGTCC--ACGCCGTAAACG-ATGAGTGCTAGATATCGGAA-GATTC---TC----TTTC-GGTTTCG-CAGCTAACGCATTA-AGCACTCCGCCTGGGGAGTACGGTCGCAAGATTAAAACTCAAAGG-AATTGACGGGGGCTCGCACAAGCGGTGGAGCATGCGGTTTAATTCGATGTTACGCGAAAAACCTTACCAACCCTTGACAT-GGTGGTCGCGGATCGCAGAGATGC-TTTCCTTCAGCTCGGCT-GGAC--CACACACA-GGTGTT-GCATGGCTGTCGTCAGCT-CGTGTCGTGAGATGTTGGGTTAAGTCCCGCAACGAGCGCAACCCTCATTCTTATTTGCCAGCGGGTAATGCCAGGAACTATAAGAAAACTGCCGGTGATAAGCCG-GAGGAAG-GT-GGGGACGACGTCAAGTCATCATGG--CCCTTACGGGTTGGGCTACACGCGTGCTACAATGGTGTTTACAGAGG-----------------------------------------------------------------------------------------------------------------------------------------------------------------------------------------------------------------------------------------------------------------------------------------------------
>KR150777_Rickettsia_helvetica_43Tr_spotted_fever_group
--------------------------------------------------------------------------------------------------------------------------------------------------------------------A-TAAC-TT-TTAGAAATAAAAGCTAATACC-ATATATTCTCTATGGAGGAAAGATTTATCGCTGATGGATGAGCCCGCGT-CAGATTAGGTAGTTGGTGAGGTAACGGCTCACCAAGCCGACGATCTGTAGCTGGTCTGAGAGGATGATCAGCCACACTGGGACTGAGACACGGCCCAGACTCCTACGGGAGGCAGCAGT-GGGGAATATTGGACAATGGGCGAAAGCCTGATCCAGCAATACCGAGTGAGTGATGAAGGCCTTAGGGTTGTAAAGCTCTTTTAGCAAGGAAGATA------A--------------------------TGACGTTACTTGCAG-AAAAAGCCCCGGCTAACTCCGTGCCAGCAGCCGCGGTAAGACGGAGGGGGCTAGCGTTG-TTCGGAATTACTGGGCGTAAAGAGTGCGTAGGCGG-TTTAGTAAG-TTGGAAGTG-AAAGCCCGGGGCTTAACCTCGGAATTGC-TTTCAAAACTACTAATCTAGAGTGTAGTAGGGGATGATGGAA-TTCCTAGT-GTAGA-GGTGAAATTCTTAGATATT--AGGAGGAACA-CCGGTGGCG-AAGGCGATCATC-TGGG-CTACAACTGACGC-TGATGCACGAAAGCGTGGGG-AGC-AAACA-GG--ATT-AGATA-CCCTGGTAGTCC--ACGCCGTAAACG-ATGAGTGCTAGATATCGGAA-GATTC---TC----TTTC-GGTTTCG-CAGCTAACGCATTA-AGCACTCCGCCTGGGGAGTACGGTCGCAAGATTAAAACTCAAAGG-AATTGACGGGGGCTCGCACAAGCGGTGGAGCATGCGGTTTAATTCGATGTTACGCGAAAAACCTTACCAACCCTTGACAT-GGTGGTCGCGGATCGCAGAGATGC-TTTCCTTCAGCTCGGCT-GGAC--CACACACA-GGTGTT-GCATGGCTGTCGTCAGCT-CGTGTCGTGAGATGTTGGGTTAAGTCCCGCAACGAGCGCAACCCTCATTCTTATTTGCCAGCGGGTAATGCCAGGAACTATAAGAAAACTGCCGGTGATAAGCCG-GAGGAAG-GT-GGGGACGACGTCAAGTCATCATGG--CCCTTACGGGTTGGGCTACACGCGTGCTACAATGGTGTTTACAGAGG-----------------------------------------------------------------------------------------------------------------------------------------------------------------------------------------------------------------------------------------------------------------------------------------------------
>OQ257006_Rickettsia_helvetica_Om_94_Itr_spotted_fever_group
-------------------------------------------------------------------------------------------------------------------------------------------------------------------------C-TT-TTAGAAATAAAAGCTAATACC-ATATATTCTCTATGGAGGAAAGATTTATCGCTGATGGATGAGCCCGCGT-CAGATTAGGTAGTTGGTGAGGTAACGGCTCACCAAGCCGACGATCTGTAGCTGGTCTGAGAGGATGATCAGCCACACTGGGACTGAGACACGGCCCAGACTCCTACGGGAGGCAGCAGT-GGGGAATATTGGACAATGGGCGAAAGCCTGATCCAGCAATACCGAGTGAGTGATGAAGGCCTTAGGGTTGTAAAGCTCTTTTAGCAAGGAAGATA------A--------------------------TGACGTTACTTGCAG-AAAAAGCCCCGGCTAACTCCGTGCCAGCAGCCGCGGTAAGACGGAGGGGGCTAGCGTTG-TTCGGAATTACTGGGCGTAAAGAGTGCGTAGGCGG-TTTAGTAAG-TTGGAAGTG-AAAGCCCGGGGCTTAACCTCGGAATTGC-TTTCAAAACTACTAATCTAGAGTGTAGTAGGGGATGATGGAA-TTCCTAGT-GTAGA-GGTGAAATTCTTAGATATT--AGGAGGAACA-CCGGTGGCG-AAGGCGATCATC-TGGG-CTACAACTGACGC-TGATGCACGAAAGCGTGGGG-AGC-AAACA-GG--ATT-AGATA-CCCTGGTAGTCC--ACGCCGTAAACG-ATGAGTGCTAGATATCGGAA-GATTC---TC----TTTC-GGTTTCG-CAGCTAACGCATTA-AGCACTCCGCCTGGGGAGTACGGTCGCAAGATTAAAACTCAAAGG-AATTGACGGGGGCTCGCACAAGCGGTGGAGCATGCGGTTTAATTCGATGTTACGCGAAAAACCTTACCAACCCTTGACAT-GGTGGTCGCGGATCGCAGAGATGC-TTTCCTTCAGCTCGGCT-GGAC--CACACACA-GGTGTT-GCATGGCTGTCGTCAGCT-CGTGTCGTGAGATGTTGGGTTAAGTCCCGCAACGAGCGCAACCCTCATTCTTATTTGCCAGCGGGTAATGCCAGGAACTATAAGAAAACTGCCGGTGATAAGCCG-GAGGAAG-GT-GGGGACGACGTCAAGTCATCATGG--CCCTTACGGGTTGGGCTACACGCGTGCTACAATGGTGTTTACAGAGG-----------------------------------------------------------------------------------------------------------------------------------------------------------------------------------------------------------------------------------------------------------------------------------------------------
>OQ257004_Rickettsia_helvetica_Skh_7_Iper_spotted_fever_group
-------------------------------------------------------------------------------------------------------------------------------------------------------------------------------------TAAAAGCTAATACC-ATATATTCTCTATGGAGGAAAGATTTATCGCTGATGGATGAGCCCGCGT-CAGATTAGGTAGTTGGTGAGGTAACGGCTCACCAAGCCGACGATCTGTAGCTGGTCTGAGAGGATGATCAGCCACACTGGGACTGAGACACGGCCCAGACTCCTACGGGAGGCAGCAGT-GGGGAATATTGGACAATGGGCGAAAGCCTGATCCAGCAATACCGAGTGAGTGATGAAGGCCTTAGGGTTGTAAAGCTCTTTTAGCAAGGAAGATA------A--------------------------TGACGTTACTTGCAG-AAAAAGCCCCGGCTAACTCCGTGCCAGCAGCCGCGGTAAGACGGAGGGGGCTAGCGTTG-TTCGGAATTACTGGGCGTAAAGAGTGCGTAGGCGG-TTTAGTAAG-TTGGAAGTG-AAAGCCCGGGGCTTAACCTCGGAATTGC-TTTCAAAACTACTAATCTAGAGTGTAGTAGGGGATGATGGAA-TTCCTAGT-GTAGA-GGTGAAATTCTTAGATATT--AGGAGGAACA-CCGGTGGCG-AAGGCGATCATC-TGGG-CTACAACTGACGC-TGATGCACGAAAGCGTGGGG-AGC-AAACA-GG--ATT-AGATA-CCCTGGTAGTCC--ACGCCGTAAACG-ATGAGTGCTAGATATCGGAA-GATTC---TC----TTTC-GGTTTCG-CAGCTAACGCATTA-AGCACTCCGCCTGGGGAGTACGGTCGCAAGATTAAAACTCAAAGG-AATTGACGGGGGCTCGCACAAGCGGTGGAGCATGCGGTTTAATTCGATGTTACGCGAAAAACCTTACCAACCCTTGACAT-GGTGGTCGCGGATCGCAGAGATGC-TTTCCTTCAGCTCGGCT-GGAC--CACACACA-GGTGTT-GCATGGCTGTCGTCAGCT-CGTGTCGTGAGATGTTGGGTTAAGTCCCGCAACGAGCGCAACCCTCATTCTTATTTGCCAGCGGGTAATGCCAGGAACTATAAGAAAACTGCCGGTGATAAGCCG-GAGGAAG-GT-GGGGACGACGTCAAGTCATCATGG--CCCTTACGGGTTGGGCTACACGCGTGCTACAATGGTGTTTACAGAGG-----------------------------------------------------------------------------------------------------------------------------------------------------------------------------------------------------------------------------------------------------------------------------------------------------
>OQ257003_Rickettsia_helvetica_Skh_4_Iper_spotted_fever_group
-------------------------------------------------------------------------------------------------------------------------------------------------------------------------------------TAAAAGCTAATACC-ATATATTCTCTATGGAGGAAAGATTTATCGCTGATGGATGAGCCCGCGT-CAGATTAGGTAGTTGGTGAGGTAACGGCTCACCAAGCCGACGATCTGTAGCTGGTCTGAGAGGATGATCAGCCACACTGGGACTGAGACACGGCCCAGACTCCTACGGGAGGCAGCAGT-GGGGAATATTGGACAATGGGCGAAAGCCTGATCCAGCAATACCGAGTGAGTGATGAAGGCCTTAGGGTTGTAAAGCTCTTTTAGCAAGGAAGATA------A--------------------------TGACGTTACTTGCAG-AAAAAGCCCCGGCTAACTCCGTGCCAGCAGCCGCGGTAAGACGGAGGGGGCTAGCGTTG-TTCGGAATTACTGGGCGTAAAGAGTGCGTAGGCGG-TTTAGTAAG-TTGGAAGTG-AAAGCCCGGGGCTTAACCTCGGAATTGC-TTTCAAAACTACTAATCTAGAGTGTAGTAGGGGATGATGGAA-TTCCTAGT-GTAGA-GGTGAAATTCTTAGATATT--AGGAGGAACA-CCGGTGGCG-AAGGCGATCATC-TGGG-CTACAACTGACGC-TGATGCACGAAAGCGTGGGG-AGC-AAACA-GG--ATT-AGATA-CCCTGGTAGTCC--ACGCCGTAAACG-ATGAGTGCTAGATATCGGAA-GATTC---TC----TTTC-GGTTTCG-CAGCTAACGCATTA-AGCACTCCGCCTGGGGAGTACGGTCGCAAGATTAAAACTCAAAGG-AATTGACGGGGGCTCGCACAAGCGGTGGAGCATGCGGTTTAATTCGATGTTACGCGAAAAACCTTACCAACCCTTGACAT-GGTGGTCGCGGATCGCAGAGATGC-TTTCCTTCAGCTCGGCT-GGAC--CACACACA-GGTGTT-GCATGGCTGTCGTCAGCT-CGTGTCGTGAGATGTTGGGTTAAGTCCCGCAACGAGCGCAACCCTCATTCTTATTTGCCAGCGGGTAATGCCAGGAACTATAAGAAAACTGCCGGTGATAAGCCG-GAGGAAG-GT-GGGGACGACGTCAAGTCATCATGG--CCCTTACGGGTTGGGCTACACGCGTGCTACAATGGTGTTTACA---------------------------------------------------------------------------------------------------------------------------------------------------------------------------------------------------------------------------------------------------------------------------------------------------------
>OQ861252_Rickettsia_helvetica_Put_117_Iper_spotted_fever_group
-------------------------------------------------------------------------------------------------------------------------------------------------------------------------------------------------------------CTATGGAGGAAAGATTTATCGCTGATGGATGAGCCCGCGT-CAGATTAGGTAGTTGGTGAGGTAACGGCTCACCAAGCCGACGATCTGTAGCTGGTCTGAGAGGATGATCAGCCACACTGGGACTGAGACACGGCCCAGACTCCTACGGGAGGCAGCAGT-GGGGAATATTGGACAATGGGCGAAAGCCTGATCCAGCAATACCGAGTGAGTGATGAAGGCCTTAGGGTTGTAAAGCTCTTTTAGCAAGGAAGATA------A--------------------------TGACGTTACTTGCAG-AAAAAGCCCCGGCTAACTCCGTGCCAGCAGCCGCGGTAAGACGGAGGGGGCTAGCGTTG-TTCGGAATTACTGGGCGTAAAGAGTGCGTAGGCGG-TTTAGTAAG-TTGGAAGTG-AAAGCCCGGGGCTTAACCTCGGAATTGC-TTTCAAAACTACTAATCTAGAGTGTAGTAGGGGATGATGGAA-TTCCTAGT-GTAGA-GGTGAAATTCTTAGATATT--AGGAGGAACA-CCGGTGGCG-AAGGCGATCATC-TGGG-CTACAACTGACGC-TGATGCACGAAAGCGTGGGG-AGC-AAACA-GG--ATT-AGATA-CCCTGGTAGTCC--ACGCCGTAAACG-ATGAGTGCTAGATATCGGAA-GATTC---TC----TTTC-GGTTTCG-CAGCTAACGCATTA-AGCACTCCGCCTGGGGAGTACGGTCGCAAGATTAAAACTCAAAGG-AATTGACGGGGGCTCGCACAAGCGGTGGAGCATGCGGTTTAATTCGATGTTACGCGAAAAACCTTACCAACCCTTGACAT-GGTGGTCGCGGATCGCAGAGATGC-TTTCCTTCAGCTCGGCT-GGAC--CACACACA-GGTGTT-GCATGGCTGTCGTCAGCT-CGTGTCGTGAGATGTTGGGTTAAGTCCCGCAACGAGCGCAACCCTCATTCTTATTTGCCAGCGGGTAATGCCAGGAACTATAAGAAAACTGCCGGTGATAAGCCG-GAGGAAG-GT-GGGGACGACGTCAAGTCATCATGG--CCCTTACGGGTTGGGCTACACGCGTGCTACAATGGTGTTTACA---------------------------------------------------------------------------------------------------------------------------------------------------------------------------------------------------------------------------------------------------------------------------------------------------------
>OQ257007_Rickettsia_helvetica_Om_79_Iap_spotted_fever_group
-------------------------------------------------------------------------------------------------------------------------------------------------------------------------C-TT-TTAGAAATAAAAGCTAATACC-ATATATTCTCTATGGAGGAAAGATTTATCGCTGATGGATGAGCCCGCGT-CAGATTAGGTAGTTGGTGAGGTAACGGCTCACCAAGCCGACGATCTGTAGCTGGTCTGAGAGGATGATCAGCCACACTGGGACTGAGACACGGCCCAGACTCCTACGGGAGGCAGCAGT-GGGGAATATTGGACAATGGGCGAAAGCCTGATCCAGCAATACCGAGTGAGTGATGAAGGCCTTAGGGTTGTAAAGCTCTTTTAGCAAGGAAGATA------A--------------------------TGACGTTACTTGCAG-AAAAAGCCCCGGCTAACTCCGTGCCAGCAGCCGCGGTAAGACGGAGGGGGCTAGCGTTG-TTCGGAATTACTGGGCGTAAAGAGTGCGTAGGCGG-TTTAGTAAG-TTGGAAGTG-AAAGCCCGGGGCTTAACCTCGGAATTGC-TTTCAAAACTACTAATCTAGAGTGTAGTAGGGGATGATGGAA-TTCCTAGT-GTAGA-GGTGAAATTCTTAGATATT--AGGAGGAACA-CCGGTGGCG-AAGGCGATCATC-TGGG-CTACAACTGACGC-TGATGCACGAAAGCGTGGGG-AGC-AAACA-GG--ATT-AGATA-CCCTGGTAGTCC--ACGCCGTAAACG-ATGAGTGCTAGATATCGGAA-GATTC---TC----TTGC-GGTTTCG-CAGCTAACGCATTA-AGCACTCCGCCTGGGGAGTACGGTCGCAAGATTAAAACTCAAAGG-AATTGACGGGGGCTCGCACAAGCGGTGGAGCATGCGGTTTAATTCGATGTTACGCGAAAAACCTTACCAACCCTTGACAT-GGTGGTCGCGGATCGCAGAGATGC-TTTCCTTCAGCTCGGCT-GGGC--CACACACA-GGTGTT-GCATGGCTGTCGTCAGCT-CGTGTCGTGAGATGTTGGGTTAAGTCCCGCAACGAGCGCAACCCTCATTCTTATTTGCCAGCGGGTAATGCCAGGAACTATAAGAAAACTGCCGGTGATAAGCCG-GAGGAAG-GT-GGGGACGACGTCAAGTCATCATGG--CCCTTACGGGTTGGGCTACACGCGTGCTACAATGGTGTTTACAGAG------------------------------------------------------------------------------------------------------------------------------------------------------------------------------------------------------------------------------------------------------------------------------------------------------
>KR150776_Candidatus_Rickettsia_uralica_28Tr_spotted_fever_group
-------------------------------------------------------------------------------------------------------------------------------------------------------------------------C-TT-TTAGAAATAAAAGCTAATACC-GTATATTCTCTGCGGAGGAAAGATTTATCGCTGATGGATGAGCCCGCGT-CAGATTAGGTAGTTGGTGAGGTAATGGCTCACCAAGCCGACGATCTGTAGCTGGTCTGAGAGGATGATCAGCCACACTGGGACTGAGACACGGCCCAGACTCCTACGGGAGGCAGCAGT-GGGGAATATTGGACAATGGGCGAAAGCCTGATCCAGCAATACCGAGTGAGTGATGAAGGCCTTAGGGTTGTAAAGCTCTTTTAGCAAGGAAGATA------A--------------------------TGACGTTACTTGCAG-AAAAAGCCCCGGCTAACTCCGTGCCAGCAGCCGCGGTAAGACGGAGGGGGCTAGCGTTG-TTCGGAATTACTGGGCGTAAAGAGTGCGTAGGCGG-TTTAGTAAG-TTGGAAGTG-AAAGCCCGGGGCTTAACCTCGGAATTGC-TTTCAAAACTACTAATCTAGAGTGTAGTAGGGGATGATGGAA-TTCCTAGT-GTAGA-GGTGAAATTCTTAGATATT--AGGAGGAACA-CCGGTGGCG-AAGGCGGTCATC-TGGG-CTACAACTGACGC-TGATGCACGAAAGCGTGGGG-AGC-AAACA-GG--ATT-AGATA-CCCTGGTAGTCC--ACGCCGTAAACG-ATGAGTGCTAGATATCGGAA-GATTC---TC----TTTC-GGTTTCG-CAGCTAACGCATTA-AGCACTCCGCCTGGGGAGTACGGTCGCAAGATTAAAACTCAAAGG-AATTGACGGGGGCTCGCACAAGCGGTGGAGCATGCGGTTTAATTCGATGTTACGCGAAAAACCTTACCAACCCTTGACAT-GGTGGTCGCGGATCGCAGAGATGC-TTTTCTTCAGCTCGGCT-GGAC--CACACACA-GGTGTT-GCATGGCTGTCGTCAGCT-CGTGTCGTGAGATGTTGGGTTAAGTCCCGCAACGAGCGCAACCCTCATTCTTATTTGCCAGCGGGTAATGCCGGGAACTATAAGAAAACTGCCGGTGATAAGCCG-GAGGAAG-GT-GGGGACGACGTCAAGTCATCATGG--CCCTTACGGGTTGGGCTACACGCGTGCTACAATGGTGTTTACAGAGGG----------------------------------------------------------------------------------------------------------------------------------------------------------------------------------------------------------------------------------------------------------------------------------------------------
>OQ257008_Rickettsia_helvetica_Om_145_Iap_spotted_fever_group
-----------------------------------------------------------------------------------------------------------------------------------------------------------------------AAC-TT-TTAGAAATAAAAGCTAATACC-ATATATTCTCTATGGAGGAAAGATTTATCGCTGATGGATGAGCCCGCGT-CAGATTAGGTAGTTGGTGAGGTAACGGCTCACCAAGCCGACGATCTGTAGCTGGTCTGAGAGGATGATCAGCCACACTGGGACTGAGACACGGCCCAGACTCCTACGGGAGGCAGCAGT-GGGGAATATTGGACAATGGGCGAAAGCCTGATCCAGCAATACCGAGTGAGTGATGAAGGCCTTAGGGTTGTAAAGCTCTTTTAGCAAGGAAGATA------A--------------------------TGACGTTACTTGCAG-AAAAAGCCCCGGCTAACTCCGTGCCAGCAGCCGCGGTAAGACGGAGGGGGCTAGCGTTG-TTCGGAATTACTGGGCGTAAAGAGTGCGTAGGCGG-TTTAGTAAG-TTGGAAGTG-AAAGCCCGGGGCTTAACCTCGGAATTGC-TTTCAAAACTACTAATCTAGAGTGTAGTAGGGGATGATGGAA-TTCCTAGT-GTAGA-GGTGAAATTCTTAGATATT--AGGAGGAACA-CCGGTGGCG-AAGGCGATCATC-TGGG-CTACAACTGACGC-TGATGCACGAAAGCGTGGGG-AGC-AAACA-GG--ATT-AGATA-CCCTGGTAGTCC--ACGCCGTAAACG-ATGAGTGCTAGATATCGGAA-GATTC---TC----TTTC-GGTTTCG-CAGCTAACGCATTA-AGCACTCCGCCTGGGGAGTACGGTCGCAAGATTAAAACTCAAAGG-AATTGACGGGGGCTCGCACAAGCGGTGGAGCATGCGGTTTAATTCGATGTTACGCGAAAAACCTTACCAACCCTTGACAT-GGTGGTCGCGGATCGCAGAGATGC-TTTCCTTCAGCTCGGCT-GGGC--CACACACA-GGTGTT-GCATGGCTGTCGTCAGCT-CGTGTCGTGAGATGTTGGGTTAAGTCCCGCAACGAGCGCAACCCTCATTCTTATTTGCCAGCGGGTAATGCCAGGAACTATAAGAAAACTGCCGGTGATAAGCCG-GAGGAAG-GT-GGGGACGACGTCAAGTCATCATGG--CCCTTACGGGTTGGGCTACACGCGTGCTACAATGGTGTTTACAG--------------------------------------------------------------------------------------------------------------------------------------------------------------------------------------------------------------------------------------------------------------------------------------------------------
>MH722239_Rickettsia_conorii_subsp_heilongjiangensis_JSAAYC_87_spotted_fever_group
---------------------------------------------------------------------------------------------------------------AGTTAGTGGCAGACG-GGTGAGTAACACGTGGGAATCTACCCATCAGTACGGAA-TAAC-TT-TTAGAAATAAAAGCTAATACC-GTATATTCTCTGCGGAGGAAAGATTTATTGCTGATGGATGAGCCCGCGT-CAGATTAGGTAGTTGGTGAGGTAATGGCTCACCAAGCCGACGATCTGTAGCTGGTCTGAGAGGATGATCAGCCACACTGGGACTGAGACACGGCCCAGACTCCTACGGGAGGCAGCAGT-GGGGAATATTGGACAATGGGCGAAAGCCTGATCCAGCAATACCGAGTGAGTGATGAAGGCCTTAGGGTTGTAAAGCTCTTTTAGCAAGGAAGATA------A--------------------------TGACGTTACTTGCAG-AAAAAGCCCCGGCTAACTCCGTGCCAGCAGCCGCGGTAAGACGGAGGGGGCTAGCGTTG-TTCGGAATTACTGGGCGTAAAGAGTGCGTAGGCGG-TTTAGTAAG-TTGGAAGTG-AAAGCCCGGGGCTTAACCTCGGAATTGC-TTTCAAAACTACTAATCTAGAGTGTAGTAGGGGATGATGGAA-TTCCTAGT-GTAGA-GGTGAAATTCTTAGATATT--AGGAGGAACA-CCGGTGGCG-AAGGCGATCATC-TGGG-CTACAACTGACGC-TGATGCACGAAAGCGTGGGG-AGC-AAACA-GG--ATT-AGATA-CCCTGGTAGTCC--ACGCCGTAAACG-ATGAGTGCTAGATATCGGAA-GATTC---TC----TTTC-GGTTTCG-CAGCTAACGCATTA-AGCACTCCGCCTGGGGAGTACGGTCGCAAGATTAAAACTCAAAGG-AATTGACGGGGGCTCGCACAAGCGGTGGAGCATGCGGTTTAATTCGATGTTACGCGAAAAACCTTACCAACCCTTGACAT-GGTGGTCGCGGATCGCAGAGATGC-TTTTCTTCAGCTCGGCT-GGAT--CACACACA-GGTGTT-GCATGGCTGTCGTCAGCT-CGTGTCGTGAGATGTTGGGTTAAGTCCCGCAACGAGCGCAACCCTCATTCTTATTTGCCAGCGGGTAATGCCGGGAACTATAAGAAAACTGCCGGTGATAAGCCG-GAGGAAG-GT-GGGGACGACGTCAAGTCATCATGG--CCCTTACGGGTTGGGC------------------------------------------------------------------------------------------------------------------------------------------------------------------------------------------------------------------------------------------------------------------------------------------------------------------------------------
>JX846591_uncultured_Rickettsia_sp_AHNCRK
---------------------------------------------------------------------------------------------------------------AGTTAGTGGCAGACG-GGTGAGTAACACGTGGGAATCTACCCATTAGTACGGAA-TAAC-TT-TTAGAAATAAAAGCTAATACC-GTATATTCTCTGCGGAGGAAAGATTTATCGCTGATGGATGAGCCCGCGT-CAGATTAGGTAGTTGGTGAGGTAATGGCTCACCAAGCCGACGATCTGTAGCTGGTCTGAGAGGATGATCAGCCACACTGGGACTGAGACACGGCCCAGACTCCTACGGGAGGCAGCAGT-GGGGAATATTGGACAATGGGCGAAAGCCTGATCCAGCAATACCGAGTGAGTGATGAAGGCCTTAGGGTTGTAAAGCTCTTTTAGCAAGGAAGATA------A--------------------------TGACGTTACTTGCAG-AAAAAGCCCCGGCTAACTCCGTGCCAGCAGCCGCGGTAAGACGGAGGGGGCTAGCGTTG-TTCGGAATTACTGGGCGTAAAGAGTGCGTAGGCGG-TTTAGTAAG-TTGGAAGTG-AAAGCCCGGGGCTTAACCTCGGAATTGC-TTTCAAAACTACTAATCTAGAGTGTAGTAGGGGATGATGGAA-TTCCTAGT-GTAGA-GGTGAAATTCTTAGATATT--AGGAGGAACA-CCGGTGGCG-AAGGCGGTCATC-TGGG-CTACAACTGACGC-TGATGCACGAAAGCGTGGGG-AGC-AAACA-GG--ATT-AGATA-CCCTGGTAGTCC--ACGCCGTAAACG-ATGAGTGCTAGATATCGGAA-GATTC---TC----TTTC-GGTTTCG-CAGCTAACGCATTA-AGCACTCCGCCTGGGGAGTACGGTCGCAAGATTAAAACTCAAAGG-AATTGACGGGGGCTCGCACAAGCGGTGGAGCATGCGGTTTAATTCGATGTTACGCGAAAAACCTTACCAACCCTTGACAT-GGTGGTCGCGGATCGCAGAGATGC-TTTTCTTCAGCTCGGCT-GGAC--CACACACA-GGTGTT-GCATGGCTGTCGTCAGCT-CGTGTCGTGAGATGTTGGGTTAAGTCCCGCAACGAGCGCAACCCTCATTCTTATTTGCCAGCGGGTAATGCCGGGAACTATAAGAAAACTGCCGGTGATAAGCCG-GAGGAAG-GT-GGGGACGACGTCAAGTCAT-----------------------------------------------------------------------------------------------------------------------------------------------------------------------------------------------------------------------------------------------------------------------------------------------------------------------------------------------------------
>AJ585043_Rickettsia_sp_AL2003_spotted_fever_group
-------------------------------------------------------CTTAACACATGCAAGTCGA----ACGGACTAA---TT-GGGG-CTTGCTTCAA-TTAGTTAGTGGCAGACG-GGTGAGTAACACGTGGGAATCTACCCATCAGTACGGAA-TAAC-TT-TTAGAAATAAAAGCTAATACC-GTATATTCTCTGCGGAGGAAAGATTTATCGCTGATGGATGAGCCCGCGT-CAGATTAGGTAGTTGGTGAGGTAATGGCTCACCAAGCCGACGATCTGTAGCTGGTCTGAGAGGATGATCAGCCACACTGGGACTGAGACACGGCCCAGACTCCTACGGGAGGCAGCAGT-GGGGAATATTGGACAATGGGCGAAAGCCTGATCCAGCAATACCGAGTGAGTGATGAAGGCCTTAGGGTTGTAAAGCTCTTTTAGCAAGGAAGATA------A--------------------------TGACGTTACTTGCAG-AAAAAGCCCCGGCTAACTCCGTGCCAGCAGCCGCGGTAAGACGGAGGGGGCTAGCGTTG-TTCGGAATTACTGGGCGTAAAGAGTGCGTAGGCGG-TTTAGTAAG-TTGGAAGTG-AAAGCCCGGGGCTTAACCTCGGAATTGC-TTTCAAAACTACTAGTCTAGAGTGTAGTAGGGGATGATGGAA-TTCCTAGT-GTAGA-GGTGAAATTCTTAGATATT--AGGAGGAACA-CCAGTGGCG-AAGGCGGTCATC-TGGG-CTACAACTGACGC-TGATGCACGAAAGCGTGGGG-AGC-AAACA-GG--ATT-AGATA-CCCTGGTAGTCC--ACGCCGTAAACG-ATGAGTGCTAGATATCGGAA-GATTC---TC----TTTC-GGTTTCG-CAGCTAACGCATTA-AGCACTCCGCCTGGGGAGTACGGTCGCAAGATTAAAACTCAAAGG-AATTGACGGGGGCTCGCACAAGCGGTGGAGCATGCGGTTTAATTCGATGTTACGCGAAAAACCTTACCAACCCTTGACAT-GGTGGTCGCGGATCGCAGAGATGC-TTTTCTTCAGCTCGGCT-GGAC--CACACACA-GGTGTT-GCATGGCTGTCGTCAGCT-CGTGTCGTGAGATGTTGGGTTAAGTCCCGCAACGAGCGCAACCCTCATTCTTATTTGCCAGCGGGTAATGCCGGGAACTATAAGAAAACTGCCGGTGATAAGCCG-GAGGAAG-GT-GGGGACGACGTCAAGTCATCATGG--CCCTTACGGGTTGGGCTACAC-------------------------------------------------------------------------------------------------------------------------------------------------------------------------------------------------------------------------------------------------------------------------------------------------------------------------------
>KU723464_uncultured_Rickettsia_sp_Yining19
-------------------------------------------------------------------------------------------------------------------------------------------------------------------------------------------------CC-GTATATTCTCTGCGGAGGAAAGATTTATCGCTGATGGATGAGCCCGCGT-CAGATTAGGTAGTTGGTGAGGTAATGGCTCACCAAGCCGACGATCTGTAGCTGGTCTGAGAGGATGATCAGCCACACTGGGACTGAGACACGGCCCAGACTCCTACGGGAGGCAGCAGT-GGGGAATATTGGACAATGGGCGAAAGCCTGATCCAGCAATACCGAGTGAGTGATGAAGGCCTTAGGGTTGTAAAACTCTTTTAGCAAGGAAGATA------A--------------------------TGACGTTACTTGCAG-AAAAAGCCCCGGCTAACTCCGTGCCAGCAGCCGCGGTAAGACGGAGGGGGCTAGCGTTG-TTCGGAATTACTGGGCGTAAAGAGTGCGTAGGCGG-TTTAGTAAG-TTGGAAGTG-AAAGCCCGGGGCTTAACCTCGGAATTGC-TTTCAAAACTACTAATCTAGAGTGTAGTAGGGGATGATGGAA-TTCCTAGT-GTAGA-GGTGAAATTCTTAGATATT--AGGAGGAACA-CCGGTGGCG-AAGGCGGTCATC-TGGG-CTACAACTGACGC-TGATGCACGAAAGCGTGGGG-AGC-AAACA-GG--ATT-AGATA-CCCTGGTAGTCC--ACGCCGTAAACG-ATGAGTGCTAGATATCGGAA-GATTC---TC----TTTC-GGTTTCG-CAGCTAACGCATTA-AGCACTCCGCCTGGGGAGTACGGTCGCAAGATTAAAACTCAAAGG-AATTGACGGGGGCTCGCACAAGCGGTGGAGCATGCGGTTTAATTCGATGTTACGCGAAAAACCTTACCAACCCTTGACAT-GGTGGTCGCGGATCGCAGAGATGC-TTTTCTTCAGCTCGGCT-GGAC--CACACACA-GGTGTT-GCATGGCTGTCGTCAGCT-CGTGTCGTGAGATGTTGGGTTAAGTCCCGCAACGAGCGCAACCCTCATTCTTATTTGCCAGTGGGTAATGCCGGGAACTATAAGAAAACTGCCGGTGATAAGCCG-GAGGAAG-GT-GGGGACGACGTCAAGTCATCATGG--CCCTTACGGGTTGGGCTACACGCGTGCTACAATGGTGTTTACAGAGGGAAGCAAGAC-GGCGACGTGGAGCAAATCCCT-AAAAGACATCTCAGTTCGGATTGTTCCTCTGCACTCGA-GAGCATGAAGTTGGAATCGCTAGTAATCGCGGATCA-GC-ATGCCGCGGT-GAATAC--------------------------------------------------------------------------------------------------------------------------------------------------------------------
>KU723462_Rickettsia_conorii_subsp_raoultii_Tacheng3_spotted_fever_group
-------------------------------------------------------------------------------------------------------------------------------------------------------------------------------------------------CC-GCATATTCTCTACGGAGGAAAGATTTATCGCTGATGGATGAGCCCGCGT-CAGATTAGGTAGTTGGTGAGGTAATGGCTCACCAAGCCGACGATCTGTAGCTGGTCTGAGAGGATGATCAGCCACACTGGGACTGAGACACGGCCCAGACTCCTACGGGAGGCAGCAGT-GGGGAATATTGGACAATGGGCGAAAGCCTGATCCAGCAATACCGAGTGAGTGATGAAGGCCTTAGGGTTGTAAAGCTCTTTTAGCAAGGAAGATA------A--------------------------TGACGTTACTTGCAG-AAAAAGCCCCGGCTAACTCCGTGCCAGCAGCCGCGGTAAGACGGAGGGGGCTAGCGTTG-TTCGGAATTACTGGGCGTAAAGAGTGCGTAGGCGG-TTTAGTAAG-TTGGAAGTG-AAAGCCCGGGGCTTAACCTCGGAATTGC-TTTCAAAACTACTAATCTAGAGTGTAGTAGGGGATGATGGAA-TTCCTAGT-GTAGA-GGTGAAATTCTTAGATATT--AGGAGGAACA-CCGGTGGCG-AAGGCGGTCATC-TGGG-CTACAACTGACGC-TGATGCACGAAAGCGTGGGG-AGC-AAACA-GG--ATT-AGATA-CCCTGGTAGTCC--ACGCCGTAAACG-ATGAGTGCTAGATATCGGAA-GATTC---TC----TTTC-GGTTTCG-CAGCTAACGCATTA-AGCACTCCGCCTGGGGAGTACGGTCGCAAGATTAAAACTCAAAGG-AATTGACGGGGGCTCGCACAAGCGGTGGAGCATGCGGTTTAATTCGATGTTACGCGAAAAACCTTACCAACCCTTGACAT-GGTGGTCGCGGATCGCAGAGATGC-TTTTCTTCAGCTCGGCT-GGAC--CACACACA-GGTGTT-GCATGGCTGTCGTCAGCT-CGTGTCGTGAGATGTTGGGTTAAGTCCCGCAACGAGCGCAACCCTCATTCTTATTTGCCAGCGGGTAATGCCGGGAACTATAAGAAAACTGCCGGTGATAAGCCG-GAGGAAG-GT-GGGGACGACGTCAAGTCATCATGG--CCCTTACGGGTTGGGCTACACGCGTGCTACAATGGTGTTTACAGAGGGAAGCAAGAC-GGCGACGTGGAGCAAATCTCT-A-------------------------------------------------------------------------------------------------------------------------------------------------------------------------------------------------------------------------------------------------------------------
>KU723467_Rickettsia_conorii_subsp_raoultii_Alashankou135_spotted_fever_group
-------------------------------------------------------------------------------------------------------------------------------------------------------------------------------------------------CC-GCATATTCTCTACGGAGGAAAGATTTATCGCTGATGGATGAGCCCGCGT-CAGATTAGGTAGTTGGTGAGGTAATGGCTTACCAAGCCGACGATCTGTAGCTGGTCTGAGAGGATGATCAGCCACACTGGGACTGAGACACGGCCCAGACTCCTACGGGAGGCAGCAGT-GGGGAATATTGGACAATGGGCGAAAGCCTGATCCAGCAATACCGAGTGAGTGATGAAGGCCTTAGGGTTGTAAAGCTCTTTTAGCAAGGAAGATA------A--------------------------TGACGTTACTTGCAG-AAAAAGCCCCGGCTAACTCCGTGCCAGCAGCCGCGGTAAGACGGAGGGGGCTAGCGTTG-TTCGGAATTACTGGGCGTAAAGAGTGCGTAGGCGG-TTTAGTAAG-TTGGAAGTG-AAAGCCCGGGGCTTAACCTCGGAATTGC-TTTCAAAACTACTAATCTAGAGTGTAGTAGGGGATGATGGAA-TTCCTAGT-GTAGA-GGTGAAATTCTTAGATATT--AGGAGGAACA-CCGGTGGCG-AAGGCGATCATC-TGGG-CTACAACTGACGC-TGATGCACGAAAGCGTGGGG-AGC-AAACA-GG--ATT-AGATA-CCCTGGTAGTCC--ACGCCGTAAACG-ATGATTGCTAGATATCGGAA-GATTC---TC----TTTC-GGTTTCG-CAGCTAACGCATTA-AGCACTCCGCCTGGGGAGTACGGTCGCAAGATTAAAACTCAAAGG-AATTGACGGGGGCTCGCACAAGCGGTGGAGCATGCGGTTTAATTCGATGTTACGCGAAAAACCTTACCAACCCTTGACAT-GGTGGTCGCGGATCGCAGAGATGC-TTTTCTTCAGCTCGGCT-GGAC--CACACACA-GGTGTT-GCATGGCTGTCGTCAGCT-CGTGTCGTGAGATGTTGGGTTAAGTCCCGCAACGAGCGCAACCCTCATTCTTATTTGCCAGCGGGTAATGCCGGGAACTATAAGAAAACTGCCGGTGATAAGCCG-GAGGAAG-GT-GGGGACGACGTCAAGTCATCATGG--CCCTTACGGGTTGGGCTACACGCGTGCTACAATG------------------------------------------------------------------------------------------------------------------------------------------------------------------------------------------------------------------------------------------------------------------------------------------------------------------
>KU723468_uncultured_Rickettsia_sp_Chaxian4
-------------------------------------------------------------------------------------------------------------------------------------------------------------------------------------------------CC-GTATATTCTCTGCGGAGGAAAGATTTATCGCTGATGGATGAGCCCGCGT-CAGATTAGGTAGTTGGTGAGGTAATGGCTCACCAAGCCGACGATCTGTAGCTGGTCTGAGAGGATGATCAGCCACACTGGGACTGAGACACGGCCCAGACTCCTACGGGAGGCAGCAGT-GGGGAATATTGGACAATGGGCGAAAGCCTGATCCAGCAATACCGAGTGAGTGATGAAGGCCTTAGGGTTGTAAAACTCTTTTAGCAAGGAAGATA------A--------------------------TGACGTTACTTGCAG-AAAAAGCCCCGGCTAACTCCGTGCCAGCAGCCGCGGTAAGACGGAGGGGGCTAGCGTTG-TTCGGAATTACTGGGCGTAAAGAGTGCGTAGGCGG-TTTAGTAAG-TTGGAAGTG-AAAGCCCGGGGCTTAACCTCGGAATTGC-TTTCAAAACTACTAATCTAGAGTGTAGTAGGGGATGATGGAA-TTCCTAGT-GTAGA-GGTGAAATTCTTAGATATT--AGGAGGAACA-CCGGTGGCG-AAGGCGGTCATC-TGGG-CTACAACTGACGC-TGATGCACGAAAGCGTGGGG-AGC-AAACA-GG--ATT-AGATA-CCCTGGTAGTCC--ACGCCGTAAACG-ATGAGTGCTAGATATCGGAA-GATTC---TC----TTTC-GGTTTCG-CAGCTAACGCATTA-AGCACTCCGCCTGGGGAGTACGGTCGCAAGATTAAAACTCAAAGG-AATTGACGGGGGCTCGCACAAGCGGTGGAGCATGCGGTTTAATTCGATGTTACGCGAAAAACCTTACCAACCCTTGACAT-GGTGGTCGCGGATCGCAGAGATGC-TTTTCTTCAGCTCGGCT-GGAC--CACACACA-GGTGTT-GCATGGCTGTCGTCAGCT-CGTGTCGTGAGATGTTGGGTTAAGTCCCGCAACGAGCGCAACCCTCATTCTTATTTGCCAGTGGGTAATGCCGGGAACTATAAGAAAACTGCCGGTGATAAGCCG-GAGGAGG-TG-GGGGACGACGTCAAGTCATCATGG--CCCTTACGGGTTGGGCTACACGCGTGCTACAATGGTGTTTACAGAGGGAAGCAAGAC-G-----------------------------------------------------------------------------------------------------------------------------------------------------------------------------------------------------------------------------------------------------------------------------------------
>KU723470_uncultured_Rickettsia_sp_Shawan147
-------------------------------------------------------------------------------------------------------------------------------------------------------------------------------------------------CC-GTATATTCTCTGCGGAGGAAAGATTTATCGCTGATGGATGAGCCCGCGT-CAGATTAGGTAGTTGGTGAGGTAATGGCTCACCAAGCCGACGATCTGTAGCTGGTCTGAGAGGATGATCAGCCACACTGGGACTGAGACACGGCCCAGACTCCTACGGGAGGCAGCAGT-GGGGAATATTGGACAATGGGCGAAAGCCTGATCCAGCAATACCGAGTGAGTGATGAAGGCCTTAGGGTTGTAAAACTCTTTTAGCAAGGAAGATA------A--------------------------TGACGTTACTTGCAG-AAAAAGCCCCGGCTAACTCCGTGCCAGCAGCCGCGGTAAGACGGAGGGGGCTAGCGTTG-TTCGGAATTACTGGGCGTAAAGAGTGCGTAGGCGG-TTTAGTAAG-TTGGAAGTG-AAAGCCCGGGGCTTAACCTCGGAATTGC-TTTCAAAACTACTAATCTAGAGTGTAGTAGGGGATGATGGAA-TTCCTAGT-GTAGA-GGTGAAATTCTTAGATATT--AGGAGGAACA-CCGGTGGCG-AAGGCGGTCATC-TGGG-CTACAACTGACGC-TGATGCACGAAAGCGTGGGG-AGC-AAACA-GG--ATT-AGATA-CCCTGGTAGTCC--ACGCCGTAAACG-ATGAGTGCTAGATATCGGAA-GATTC---TC----TTTC-GGTTTCG-CAGCTAACGCATTA-AGCACTCCGCCTGGGGAGTACGGTCGCAAGATTAAAACTCAAAGG-AATTGACGGGGGCTCGCACAAGCGGTGGAGCATGCGGTTTAATTCGATGTTACGCGAAAAACCTTACCAACCCTTGACAT-GGTGGTCGCGGATCGCAGAGATGC-TTTTCTTCAGCTCGGCT-GGAC--CACACACA-GGTGTT-GCATGGCTGTCGTCAGCT-CGTGTCGTGAGATGTTGGGTTAAGTCCCGCAACGAGCGCAACCCTCATTCTTATTTGCCAGTGGGTAATGCCGGGAACTATAAGAAAACTGCCGGTGATAAGCCG-GAGGAAG-TG-GGGGACGACGTCAAGTCATCATGG--CCCTTACGGG------------------------------------------------------------------------------------------------------------------------------------------------------------------------------------------------------------------------------------------------------------------------------------------------------------------------------------------
>KU723469_uncultured_Rickettsia_sp_Shawan124
-------------------------------------------------------------------------------------------------------------------------------------------------------------------------------------------------CC-GTATATTCTCTGCGGAGG-AAGATTTATCGCTGATGGATGAGCCCGCGT-CAGATTAGGTAGTTGGTGAGGTAATGGCTCACCAAGCCGACGATCTGTAGCTGGTCTGAGAGGATGATCAGCCACACTGGGACTGAGACACGGCCCAGACTCCTACGGGAGGCAGCAGT-GGGGAATATTGGACAATGGGCGAAAGCCTGATCCAGCAATACCGAGTGAGTGATGAAGGCCTTAGGGTTGTAAAACTCTTTTAGCAAGGAAGATA------A--------------------------TGACGTTACTTGCAG-AAAAAGCCCCGGCTAACTCCGTGCCAGCAGCCGCGGTAAGACGGAGGGGGCTAGCGTTG-TTCGGAATTACTGGGCGTAAAGAGTGCGTAGGCGG-TTTAGTAAG-TTGGAAGTG-AAAGCCCGGGGCTTAACCTCGGAATTGC-TTTCAAAACTACTAATCTAGAGTGTAGTAGGGGATGATGGAA-TTCCTAGT-GTAGA-GGTGAAATTCTTAGATATT--AGGAGGAACA-CCGGTGGCG-AAGGCGGTCATC-TGGG-CTACAACTGACGC-TGATGCACGAAAGCGTGGGG-AGC-AAACA-GG--ATT-AGATA-CCCTGGTAGTCC--ACGCCGTAAACG-ATGAGTGCTAGATATCGGAA-GATTC---TC----TTTC-GGTTTCG-CAGCTAACGCATTA-AGCACTCCGCCTGGGGAGTACGGTCGCAAGATTAAAACTCAAAGG-AATTGACGGGGGCTCGCACAAGCGGTGGAGCATGCGGTTTAATTCGATGTTACGCGAAAAACCTTACCAACCCTTGACAT-GGTGGTCGCGGATCGCAGAGATGC-TTTTCTTCAGCTCGGCT-GGAC--CACACACA-GGTGTT-GCATGGCTGTCGTCAGCT-CGTGTCGTGAGATGTTGGGTTAAGTCCCGCAACGAGCGCAACCCTCATTCTTATTTGCCAGTGGGTAATGCCGGGAACTATAAGAAAACTGCCGGTGATAAGCCG-GAGGAAG-GT-GGGGACGACGTCAAGTCATCATGG--CCCTTACGGGTTGGGCTACACGCGTGCTACAATGGTGTTTA-----------------------------------------------------------------------------------------------------------------------------------------------------------------------------------------------------------------------------------------------------------------------------------------------------------
>KU723471_uncultured_Rickettsia_sp_Yining4
---------------------------------------------------------------------------------------------------------------------------------------------------------------------------------------------------------------------------TTTATCGCTGATGGATGAGCCCGCGT-CAGATTAGGTAGTTGGTGAGGTAATGGCTCACCAAGCCGACGATCTGTAGCTGGTCTGAGAGGATGATCAGCCACACTGGGACTGAGACACGGCCCAGACTCCTACGGGAGGCAGCAGT-GGGGAATATTGGACAATGGGCGAAAGCCTGATCCAGCAATACCGAGTGAGTGATGAAGGCCTTAGGGTTGTAAAACTCTTTTAGCAAGGAAGATA------A--------------------------TGACGTTACTTGCAG-AAAAAGCCCCGGCTAACTCCGTGCCAGCAGCCGCGGTAAGACGGAGGGGGCTAGCGTTG-TTCGGAATTACTGGGCGTAAAGAGTGCGTAGGCGG-TTTAGTAAG-TTGGAAGTG-AAAGCCCGGGGCTTAACCTCGGAATTGC-TTTCAAAACTACTAATCTAGAGTGTAGTAGGGGATGATGGAA-TTCCTAGT-GTAGA-GGTGAAATTCTTAGATATT--AGGAGGAACA-CCGGTGGCG-AAGGCGGTCATC-TGGG-CTACAACTGACGC-TGATGCACGAAAGCGTGGGG-AGC-AAACA-GG--ATT-AGATA-CCCTGGTAGTCC--ACGCCGTAAACG-ATGAGTGCTAGATATCGGAA-GATTC---TC----TTTC-GGTTTCG-CAGCTAACGCATTA-AGCACTCCGCCTGGGGAGTACGGTCGCAAGATTAAAACTCAAAGG-AATTGACGGGGGCTCGCACAAGCGGTGGAGCATGCGGTTTAATTCGATGTTACGCGAAAAACCTTACCAACCCTTGACAT-GGTGGTCGCGGATCGCAGAGATGC-TTTTCTTCAGCTCGGCT-GGAC--CACACACA-GGTGTT-GCATGGCTGTCGTCAGCT-CGTGTCGTGAGATGTTGGGGTAAGTCCCGCAACGAGCGCAACCCTCATTCTTATTTGCCAGTGGGTAATGCCGGGAACTATAAGAAAACTGCCGGTGATAAGCCG-GAGGAAG-GT-GGGGACGACGTCAAGTCATCATGG--CCCTTACGGGTTGGGCTACACGCGTGCTACAATGGTGTTTACAGAGGGAAGCA-----------------------------------------------------------------------------------------------------------------------------------------------------------------------------------------------------------------------------------------------------------------------------------------------
>EU272189_Candidatus_Rickettsia_barbarica_spotted_fever_group
------------------AGTTTGATCCTGGCTCAGAACGAACGCTATCGGTATGCTTAACACATGCAAGTCGA----ACGGACTAATTTTG-GGGG-TTTGCTCCAA-TTAGTTAGTGGCAGACG-GGTGAGTAACACGTGGGAATCTACCCATTAGTACGGAA-TAAC-TT-TTAGAAATAAAAGCTAATACC-GTATATTCTCTGCGGAGGAAAGATTTATCGCTGATGGATGAGCCCGCGT-CAGATTAGGTAGTTGGTGAGGTAATGGCTCACCAAGCCGACGATCTGTAGCTGGTCTGAGAGGATGATCAGCCACACTGGGACTGAGACACGGCCCAGACTCCTACGGGAGGCAGCAGT-GGGGAATATTGGACAATGGGCGAAAGCCTGATCCAGCAATACCGAGTGAGTGATGAAGGCCTTAGGGTTGTAAAACTCTTTTAGCAAGGAAGATA------A--------------------------TGACGTTACTTGCAG-AAAAAGCCCCGGCTAACTCCGTGCCAGCAGCCGCGGTAAGACGGAGGGGGCTAGCGTTG-TTCGGAATTACTGGGCGTAAAGAGTGCGTAGGCGG-TTTAGTAAG-TTGGAAGTG-AAAGCCCGGGGCTTAACCTCGGAATTGC-TTTCAAAACTACTAATCTAGAGTGTAGTAGGGGATGATGGAA-TTCCTAGT-GTAGA-GGTGAAATTCTTAGATATT--AGGAGGAACA-CCGGTGGCG-AAGGCGGTCATC-TGGG-CTACAACTGACGC-TGATGCACGAAAGCGTGGGG-AGC-AAACA-GG--ATT-AGATA-CCCTGGTAGTCC--ACGCCGTAAACG-ATGAGTGCTAGATATCGGAA-GATTC---TC----TTTC-GGTTTCG-CAGCTAACGCATTA-AGCACTCCGCCTGGGGAGTACGGTCGCAAGATTAAAACTCAAAGG-AATTGACGGGGGCTCGCACAAGCGGTGGAGCATGCGGTTTAATTCGATGTTACGCGAAAAACCTTACCAACCCTTGACAT-GGTGGTCGCGGATCGCAGAGATGC-TTTTCTTCAGCTCGGCT-GGAC--CACACACA-GGTGTT-GCATGGCTGTCGTCAGCT-CGTGTCGTGAGATGTTGGGTTAAGTCCCGCAACGAGCGCAACCCTCATTCTTATTTGCCAGTGGGTAATGCCGGGAACTATAAGAAAACTGCCGGTGATAAGCCG-GAGGAAG-GT-GGGGACGACGTCAAGTCATCATGG--CCCTTACGGGTTGGGCTACACGCGTGCTACAATGGTGTTTACAGAGGGAAGCAAGAC-GGCGACGTGGAGCAAATCCCT-AAAAGACATCTCAGTTCGGATTGTTCTCTGCAACTCGA-GAGCATGAAGTTGGAATCGCTAGTAATCGCGGATCA-GC-ATGCCGCGGT-GAATACGTT-----------------------------------------------------------------------------------------------------------------------------------------------------------------
>CP001612_Rickettsia_africae_ESF_5_spotted_fever_group
------------------AGTTTGATCCTGGCTCAGAACGAACGCTATCGGTATGCTTAACACATGCAAGTCGA----ACGAACTAATTTTT-GGGG-CTTGCTCCAA-TTAGTTAGTGGCAGACG-GGTGAGTAACACGTGGGAATCTACCCATTAGTACGGAA-TAAC-TT-TTAGAAATAAAAGCTAATACC-GTATATTCTCTGCGGAGGAAAGATTTATCGCTGATGGATGAGCCCGCGT-CAGATTAGGTAGTTGGTGAGGTAATGGCTCACCAAGCCGACGATCTGTAGCTGGTCTGAGAGGATGATCAGCCACACTGGGACTGAGACACGGCCCAGACTCCTACGGGAGGCAGCAGT-GGGGAATATTGGACAATGGGCGAAAGCCTGATCCAGCAATACCGAGTGAGTGATGAAGGCCTTAGGGTTGTAAAGCTCTTTTAGCAAGGAAGATA------A--------------------------TGACGTTACTTGCAG-AAAAAGCCCCGGCTAACTCCGTGCCAGCAGCCGCGGTAAGACGGAGGGGGCTAGCGTTG-TTCGGAATTACTGGGCGTAAAGAGTGCGTAGGCGG-TTTAGTAAG-TTGGAAGTG-AAAGCCCGGGGCTTAACCTCGGAATTGC-TTTCAAAACTACTAATCTAGAGTGTAGTAGGGGATGATGGAA-TTCCTAGT-GTAGA-GGTGAAATTCTTAGATATT--AGGAGGAACA-CCGGTGGCG-AAGGCGGTCATC-TGGG-CTACAACTGACGC-TGATGCACGAAAGCGTGGGG-AGC-AAACA-GG--ATT-AGATA-CCCTGGTAGTCC--ACGCCGTAAACG-ATGAGTGCTAGATATCGGAA-GATTC---TC----TTTC-GGTTTCG-CAGCTAACGCATTA-AGCACTCCGCCTGGGGAGTACGGTCGCAAGATTAAAACTCAAAGG-AATTGACGGGGGCTCGCACAAGCGGTGGAGCATGCGGTTTAATTCGATGTTACGCGAAAAACCTTACCAACCCTTGACAT-GGTGGTCGTGGATCGCAGAGATGC-TTTTCTTCAGCTCGGCT-GGAC--CACACACA-GGTGTT-GCATGGCTGTCGTCAGCT-CGTGTCGTGAGATGTTGGGTTAAGTCCCGCAACGAGCGCAACCCTCATTCTTATTTGCCAGCGGGTAATGCCGGGAACTATAAGAAAACTGCCGGTGATAAGCCG-GAGGAAG-GT-GGGGACGACGTCAAGTCATCATGG--CCCTTACGGGTTGGGCTACACGCGTGCTACAATGGTGTTTACAGAGGGAAGCAAGAC-GGCGACGTGGAGCAAATCCCT-AAAAGACATCTCAGTTCGGATTGTTCTCTGCAACTCGA-GAGCATGAAGTTGGAATCGCTAGTAATCGCGGATCA-GC-ATGCCGCGGT-GAATACGTT-----------------------------------------------------------------------------------------------------------------------------------------------------------------
>L36098_(RIRRGDA)
-------------------------------------ACGAACGCTATCGGTATGCTTAACACATGCAAGTCGA----ACGAACTAATTTTT-GGGG-CTTGCTCCAA-TTAGTTAGTGGCAGACG-GGTGAGTAACACGTGGGAATCTACCCATTAGTACGGAA-TAAC-TT-TTAGAAATAAAAGCTAATACC-GTATATTCTCTGCGGAGGAAAGATTTATCGCTGATGGATGAGCCCGCGT-CAGATTAGGTAGTTGGTGAGGTAATGGCTCACCAAGCCGACGATCTGTAGCTGGTCTGAGAGGATGATCAGCCACACTGGGACTGAGACACGGCCCAGACTCCTACGGGAGGCAGCAGT-GGGGAATATTGGACAATGGGCGAAAGCCTGATCCAGCAATACCGAGTGAGTGATGAAGGCCTTAGGGTTGTAAAGCTCTTTTAGCAAGGAAGATA------A--------------------------TGACGTTACTTGCAG-AAAAAGCCCCGGCTAACTCCGTGCCAGCAGCCGCGGTAAGACGGAGGGGGCTAGCGTTG-TTCGGAATTACTGGGCGTAAAGAGTGCGTAGGCGG-TTTAGTAAG-TTGGAAGTG-AAAGCCCGGGGCTTAACCTCGGAATTGC-TTTCAAAACTACTAATCTAGAGTGTAGTAGGGGATGATGGAA-TTCCTAGT-GTAGA-GGTGAAATTCTTAGATATT--AGGAGGAACA-CCGGTGGCG-AAGGCGGTCATC-TGGG-CTACAACTGACGC-TGATGCACGAAAGCGTGGGG-AGC-AAACA-GG--ATT-AGATA-CCCTGGTAGTCC--ACGCCGTAAACG-ATGAGTGCTAGATATCGGAA-GATTC---TC----TTTC-GGTTTCG-CAGCTAACGCATTA-AGCACTCCGCCTGGGGAGTACGGTCGCAAGATTAAAACTCAAAGG-AATTGACGGGGGCTCGCACAAGCGGTGGAGCATGCGGTTTAATTCGATGTTACGCGAAAAACCTTACCAACCCTTGACAT-GGTGGTCGTGGATCGCAGAGATGC-TTTTCTTCAGCTCGGCT-GGAC--CACACACA-GGTGTT-GCATGGCTGTCGTCAGCT-CGTGTCGTGAGATGTTGGGTTAAGTCCCGCAACGAGCGCAACCCTCATTCTTATTTGCCAGCGGGTAATGCCGGGAACTATAAGAAAACTGCCGGTGATAAGCCG-GAGGAAG-GT-GGGGACGACGTCAAGTCATCATGG--CCCTTACGGGTTGGGCTACACGCGTGCTACAATGGTGTTTACAGAGGGAAGCAAGAC-GGCGACGTGGAGCAAATCCCT-AAAAGACATCTCAGTTCGGATTGTTCTCTGCAACTCGA-GAGCATGAAGTTGGAATCGCTAGTAATCGCGGATCA-GC-ATGCCGCGGT-GAATACGTT-----------------------------------------------------------------------------------------------------------------------------------------------------------------
>LC782258_uncultured_Rickettsia_sp
---------------------------------------------------TATGCTTAACACATGCAAGTCGA----ACGAACTAATTTTT-GGGG-CTTGCTCCAA-TTAGTTAGTGGCAGACG-GGTGAGTAACACGTGGGAATCTACCCATTAGTACGGAA-TAAC-TT-TTAGAAATAAAAGCTAATACC-GTATATTCTCTGCGGAGGAAAGATTTATCGCTGATGGATGAGCCCGCGT-CAGATTAGGTAGTTGGTGAGGTAATGGCTCACCAAGCCGACGATCTGTAGCTGGTCTGAGAGGATGATCAGCCACACTGGGACTGAGACACGGCCCAGACTCCTACGGGAGGCAGCAGT-GGGGAATATTGGACAATGGGCGAAAGCCTGATCCAGCAATACCGAGTGAGTGATGAAGGCCTTAGGGTTGTAAAGCTCTTTTAGCAAGGAAGATA------A--------------------------TGACGTTACTTGCAG-AAAAAGCCCCGGCTAACTCCGTGCCAGCAGCCGCGGTAAGACGGAGGGGGCTAGCGTTG-TTCGGAATTACTGGGCGTAAAGAGTGCGTAGGCGG-TTTAGTAAG-TTGGAAGTG-ATAGCCCGGGGCTTAACCTCGGAATTGC-TTTCAAAACTACTAATCTAGAGTGTAGTAGGGGATGATGGAA-TTCCTAGT-GTAGA-GGTGAAATTCTTAGATATT--AGGAGGAACA-CCGGTGGCG-AAGGCGGTCATC-TGGG-CTACAACTGACGC-TGATGCACGAAAGCGTGGGG-AGC-AAACA-GG--ATT-AGATA-CCCTGGTAGTCC--ACGCCGTAAACG-ATGAGTGCTAGATATCGGAA-GATTC---TC----TTTC-GGTTTCG-CAGCTAACGCATTA-AGCACTCCGCCTGGGGAGTACGGTCGCAAGATTAAAACTCAAAGG-AATTGACGGGGGCTCGCACAAGCGGTGGAGCATGCGGTTTAATTCGATGTTACGCGAAAAACCTTACCAACCCTTGACAT-GGTGGTCGTGGATCGCAGAGATGC-TTTTCTTCAGCTCGGCT-GGAC--CACACTCA-GGTGTT-GCATGGCTGTCGTCAGCT-CGTGTCGTGAGATGTTGGGTTAAGTCCCGCAACGAGCGCAACCCTCATTCTTATTTGCCAGCGGGTAATGCCGGGAACTATAAGAAAACTGCCGGTGATAAGCCG-GAGGAAG-GT-GGGGACGACGTCAAGTCATCATGG--CCCTTACGGGTTGGGCTACACGCGTGCTACAATGGTGTTTACAGAGGGAAGCAAGAC-GGCGACGTGGAGCAAATCCCT-AAAAGACATCTCAGTTCGGACTGTTCTCTGCAACTCGA-GAGCATGAAGTTGGAATCGCTAGTAATCGCGGATGA-GC-ATGCCGCGGT-GAATACGTT-----------------------------------------------------------------------------------------------------------------------------------------------------------------
>LC782231_uncultured_Rickettsia_sp
---------------------------------------------------TATGCTTAACACATGCAAGTCGA----ACGAACTAATTTTT-GGGG-CTTGCTCCAA-TTAGTTAGTGGCAGACG-GGTGAGTAACACGCGGGAATCTACCCATTAGTACGGAA-TAAC-TT-TTAGAAATAAAAGCTAATACC-GTATATTCTCTGCGGAGGAAAGATTTATCGCTGATGGATGAGCCCGCGT-CAGATTAGGTAGTTGGTGAGGTAATGGCTCACCAAGCCGACGATCTGTAGCTGGTCTGAGAGGATGATCAGCCACACTGGGACTGAGACACGGCCCAGACTCCTACGGGAGGCAGCAGT-GGGGAATATTGGACAATGGGCGAAAGCCTGATCCAGCAATACCGAGTGAGTGATGAAGGCCTTAGGGTTGTAAAGCTCTTTTAGCAAGGAAGATA------A--------------------------TGACGTTACTTGCAG-AAAAAGCCCCGGCTAACTCCGTGCCAGCAGCCGCGGTAAGACGGAGGGGGCTAGCGTTG-TTCGGAATTACTGGGCGTAAAGAGTGCGTAGGCGG-TTTAGTAAG-TTGGAAGTG-AAAGCCCGGGGCTTAACCTCGGAATTGC-TTTCAAAACTACTAATCTAGAGTGTAGTAGGGGATGATGGAA-TTCCTAGT-GTAGA-GGTGAAATTCTTAGATATT--AGGAGGAACA-CCGGTGGCG-AAGGCGGTCATC-TGGG-CTACAACTGACGC-TGATGCACGAAAGCGTGGGG-AGC-AAACA-GG--ATT-AGATA-CCCTGGTAGTCC--ACGCCGTAAACG-ATGAGTGCTAGATATCGGAA-GATTC---TC----TTTC-GGTTTCG-CAGCTAACGCATTA-AGCACTCCGCCTGGGGAGTACGGTCGCAAGATTAAAACTCAAAGG-AATTGACGGGGGCTCGCACAAGCGGTGGAGCATGCGGTTTAATTCGATGTTACGCGAAAAACCTTACCAACCCTTGACAT-GGTGGTCGTGGATCGCAGAGATGC-TTTTCTTCAGCTCGGCT-GGAC--CACACACA-GGTGTT-GCATGGCTGTCGTCAGCT-CGTGTCGTGAGATGTTGGGTTAAGTCCCGCAACGAGCGCAACCCTCATTCTTATTTGCCAGCGGGTAATGCCGGGAACTATAAGAAAACTGCCGGTGATAAGCCG-GAGGAAG-GT-GGGGACGACGTCAAGTCATCATGG--CCCTTACGGGTTGGGCTACACGCGTGCTACAATGGTGTTTACAGAGGGAAGCAAGAC-GGCGACGTGGAGCAAATCCCT-AAAAGACATCTCAGTTCGGATTGTTCTCTGCAACTCGA-GAGCATGAAGTTGGAATCGCTAGTAATCGCGGATCA-GC-ATGCCGCGGT-GAATACGTT-----------------------------------------------------------------------------------------------------------------------------------------------------------------
>LC782229_uncultured_Rickettsia_sp
---------------------------------------------------TATGCTTAACACATGCAAGTCGA----ACGAACTAATTTTT-GGGG-CTTGCTCCAA-TTAGTTAGTGGCAGACG-GGTGAGTAACACGTGGGAATCTACCCATTAGTACGGAA-TAAC-TT-TTAGAAATAAAAGCTAATACC-GTATATTCTCTGCGGAGGAAAGATTTATCGCTGATGGATGAGCCCGCGT-CAGATTAGGTAGTTGGTGAGGTAATGGCTCACCAAGCCGACGATCTGTAGCTGGTCTGAGAGGATGATCAGCCACACTGGGACTGAGACACGGCCCAGACTCCTACGGGAGGCAGCAGT-GGGGAATATTGGACAATGGGCGAAAGCCTGATCCAGCAATACCGAGTGAGTGATGAAGGCCTTAGGGTTGTAAAGCTCTTTTAGCAAGGAAGATA------A--------------------------TGACGTTACTTGCAG-AAAAAGCCCCGGCTAACTCCGTGCCAGCAGCCGCGGTAAGACGGAGGGGGCTAGCGTTG-TTCGGAATTACTGGGCGTAAAGAGTGCGTAGGCGG-TTTAGTAAG-TTGGAAGTG-AAAGCCCGGGGCTTAACCTCGGAATTGC-TTTCAAAACTACTAATCTAGAGTGTAGTAGGGGATGATGGAA-TTCCTAGT-GTAGA-GGTGAAATTCTTAGATATT--AGGAGGAACA-CCGGTGGCG-AAGGCGGTCATC-TGGG-CTACAACTGACGC-TGATGCACGAAAGCGTGGGG-AGC-AAACA-GG--ATT-AGATA-CCCTGGTAGTCC--ACGCCGTAAACG-ATGAGTGCTAGATATCGGAA-GATTC---TC----TTTC-GGTTTCG-CAGCTAACGCATTA-AGCACTCCGCCTGGGGAGTACGGTCGCAAGATTAAAACTCAAAGG-AATTGACGGGGGCTCGCACAAGCGGTGGAGCATGCGGTTTAATTCGATGTTACGCGAAAAACCTTACCAACCCTTGACAT-GGTGGTCGTGGATCGCAGAGATGC-TTTTCTTCAGCTCGGCT-GGAC--CACACACA-GGTGTT-GCATGGCTGTCGTCAGCT-CGTGTCGTGAGATGTTGGGTTAAGTCCCGCAACGAGCGCAACCCTCATTCTTATTTGCCAGCGGGTAATGCCGGGAACTATAAGAAAACTGCCGGTGATAAGCCG-GAGGAAG-GT-GGGGACGACGTCAAGTCATCATGG--CCCTTACGGGTTGGGCTACACGCGTGCTACAATGGTGTTTACAGAGGGAAGCAAGAC-GGCGACGTGGAGCAAATCCCT-AAAAGACATCTCAGTTCGGATTGTTCTCTGCAACTCGA-GAGCATGAAGTTGGAATCGCTAGTAATCGCGGATCA-GC-ATGCCGCGGT-GAATACGTT-----------------------------------------------------------------------------------------------------------------------------------------------------------------
>KU645283_Candidatus_Rickettsia_barbarica_mingfeng01_spotted_fever_group
------------------------------------------------------------------------------------------------------------------------------------------------------------AGTACGGAA-TAAC-TT-TTAGAAATAAAAGCTAATACC-GTATATTCTCTGCGGAGGAAAGATTTATCGCTGATGGATGAGCCCGCGT-CAGATTAGGTAGTTGGTGAGGTAATGGCTCACCAAGCCGACGATCTGTAGCTGGTCTGAGAGGATGATCAGCCACACTGGGACTGAGACACGGCCCAGACTCCTACGGGAGGCAGCAGT-GGGGAATATTGGACAATGGGCGAAAGCCTGATCCAGCAATACCGAGTGAGTGATGAAGGCCTTAGGGTTGTAAAACTCTTTTAGCAAGGAAGATA------A--------------------------TGACGTTACTTGCAG-AAAAAGCCCCGGCTAACTCCGTGCCAGCAGCCGCGGTAAGACGGAGGGGGCTAGCGTTG-TTCGGAATTACTGGGCGTAAAGAGTGCGTAGGCGG-TTTAGTAAG-TTGGAAGTG-AAAGCCCGGGGCTTAACCTCGGAATTGC-TTTCAAAACTACTAATCTAGAGTGTAGTAGGGGATGATGGAA-TTCCTAGT-GTAGA-GGTGAAATTCTTAGATATT--AGGAGGAACA-CCGGTGGCG-AAGGCGGTCATC-TGGG-CTACAACTGACGC-TGATGCACGAAAGCGTGGGG-AGC-AAACA-GG--ATT-AGATA-CCCTGGTAGTCC--ACGCCGTAAACG-ATGAGTGCTAGATATCGGAA-GATTC---TC----TTTC-GGTTTCG-CAGCTAACGCATTA-AGCACTCCGCCTGGGGAGTACGGTCGCAAGATTAAAACTCAAAGG-AATTGACGGGGGCTCGCACAAGCGGTGGAGCATGCGGTTTAATTCGATGTTACGCGAAAAACCTTACCAACCCTTGACAT-GGTGGTCGCGGATCGCAGAGATGC-TTTTCTTCAGCTCGGCT-GGAC--CACACACA-GGTGTT-GCATGGCTGTCGTCAGCT-CGTGTCGTGAGATGTTGGGTTAAGTCCCGCAACGAGCGCAACCCTCATTCTTATTTGCCAGTGGGTAATGCCGGGAACTATAAGAAAACTGCCGGTGATAAGCCG-GAGGAAG-GT-GGGGACGACGTCAAGTCATCATGG--CCCTTACGGGTTGGGCTACACGCGTGCTACAATGGTGTTTACAGAGGGAAGCAAGAC-GGCGACGTGGAGCAAATCCCT-AAAAGACATCTCAGTTCGGATTGTTCTCTGCAACTCGA-GAGCATGAAGTTGGAATCGCTAGTAATCGCGGATCA-GC-ATGCCGCGGT-GAATACGTT-----------------------------------------------------------------------------------------------------------------------------------------------------------------
>KU364356_Rickettsia_sp_xinjiang02_spotted_fever_group
-------------------------------------------------------------------------------------------------------------------------------------------------------------------------------------------------------------------------GATTTATCGCTGATGGATGAGCCCGCGT-CAGATTAGGTAGTTGGTGAGGTAATGGCTCACCAAGCCGACGATCTGTAGCTGGTCTGAGAGGATGATCAGCCACACTGGGACTGAGACACGGCCCAGACTCCTACGGGAGGCAGCAGT-GGGGAATATTGGACAATGGGCGAAAGCCTGATCCAGCAATACCGAGTGAGTGATGAAGGCCTTAGGGTTGTAAAACTCTTTTAGCAAGGAAGATA------A--------------------------TGACGTTACTTGCAG-AAAAAGCCCCGGCTAACTCCGTGCCAGCAGCCGCGGTAAGACGGAGGGGGCTAGCGTTG-TTCGGAATTACTGGGCGTAAAGAGTGCGTAGGCGG-TTTAGTAAG-TTGGAAGTG-AAAGCCCGGGGCTTAACCTCGGAATTGC-TTTCAAAACTACTAATCTAGAGTGTAGTAGGGGATGATGGAA-TTCCTAGT-GTAGA-GGTGAAATTCTTAGATATT--AGGAGGAACA-CCGGTGGCG-AAGGCGGTCATC-TGGG-CTACAACTGACGC-TGATGCACGAAAGCGTGGGG-AGC-AAACA-GG--ATT-AGATA-CCCTGGTAGTCC--ACGCCGTAAACG-ATGAGTGCTAGATATCGGAA-GATTC---TC----TTTC-GGTTTCG-CAGCTAACGCATTA-AGCACTCCGCCTGGGGAGTACGGTCGCAAGATTAAAACTCAAAGG-AATTGACGGGGGCTCGCACAAGCGGTGGAGCATGCGGTTTAATTCGATGTTACGCGAAAAACCTTACCAACCCTTGACAT-GGTGGTCGCGGATCGCAGAGATGC-TTTTCTTCAGCTCGGCT-GGAC--CACACACA-GGTGTT-GCATGGCTGTCGTCAGCT-CGTGTCGTGAGATGTTGGGTTAAGTCCCGCAACGAGCGCAACCCTCATTCTTATTTGCCAGTGGGTAATGCCGGGAACTATAAGAAAACTGCCGGTGATAAGCCG-GAGGAAG-GT-GGGGACGACGTCAAGTCATCATGG--CCCTTACGGGTTGGGCTACACGCGTGCTACAATGGTGTTTACAGAGGGAAGCAAGAC-GGCGACGTGGAGCAAATCCCT-AAAAGACATCTCAGTTCGGATTGTTCTCTGCAACTCGA-GAGCATGAAGTTGGAATCGCTAGTAATCGCGGATCA-GC-ATGCCGCGGT-GAATACGTT-----------------------------------------------------------------------------------------------------------------------------------------------------------------
>KT588064_uncultured_Rickettsia_sp_YN11
-----------------------------------------------------------------------------------------------------------------------------------------------------------------------------------------------------------------------------------------------------------------------GAGGTAATGGCTCACCAAGCCGACGATCTGTAGCTGGTCTGAGAGGATGATCAGCCACACTGGGACTGAGACACGGCCCAGACTCCTACGGGAGGCAGCAGT-GGGGAATATTGGACAATGGGCGAAAGCCTGATCCAGCAATACCGAGTGAGTGATGAAGGCCTTAGGGTTGTAAAACTCTTTTAGCAAGGAAGATA------A--------------------------TGACGTTACTTGCAG-AAAAAGCCCCGGCTAACTCCGTGCCAGCAGCCGCGGTAAGACGGAGGGGGCTAGCGTTG-TTCGGAATTACTGGGCGTAAAGAGTGCGTAGGCGG-TTTAGTAAG-TTGGAAGTG-AAAGCCCGGGGCTTAACCTCGGAATTGC-TTTCAAAACTACTAATCTAGAGTGTAGTAGGGGATGATGGAA-TTCCTAGT-GTAGA-GGTGAAATTCTTAGATATT--AGGAGGAACA-CCGGTGGCG-AAGGCGGTCATC-TGGG-CTACAACTGACGC-TGATGCACGAAAGCGTGGGG-AGC-AAACA-GG--ATT-AGATA-CCCTGGTAGTCC--ACGCCGTAAACG-ATGAGTGCTAGATATCGGAA-GATTC---TC----TTTC-GGTTTCG-CAGCTAACGCATTA-AGCACTCCGCCTGGGGAGTACGGTCGCAAGATTAAAACTCAAAGG-AATTGACGGGGGCTCGCACAAGCGGTGGAGCATGCGGTTTAATTCGATGTTACGCGAAAAACCTTACCAACCCTTGACAT-GGTGGTCGCGGATCGCAGAGATGC-TTTTCTTCAGCTCGGCT-GGAC--CACACACA-GGTGTT-GCATGGCTGTCGTCAGCT-CGTGTCGTGAGATGTTGGGTTAAGTCCCGCAACGAGCGCAACCCTCATTCTTATTTGCCAGTGGGTAATGCCGGGAACTATAAGAAAACTGCCGGTGATAAGCCG-GAGGAAG-GT-GGGGACGACGTCAAGTCATCATGG--CCCTTACGGGTTGGGCTACACGCGTGCTACAATGGTGTTTACAGAGGGAAGCAAGAC-GGCGACGTGGAGCAAATCCCT-AAAAGACATCTCAGTTCGGATTGTTCTCTGCAACTCGA-GAGCATGAAGTTGGAATCGCTAGTAATCGCGGATCA-GC-ATGCCGCGGT-GAATACGTT-----------------------------------------------------------------------------------------------------------------------------------------------------------------
>CP170616_Rickettsia_sibirica_Se_spotted_fever_group
------------------AGTTTGATCCTGGCTCAGAACGAACGCTATCGGTATGCTTAACACATGCAAGTCGA----ACGGACTAA--TTT-GGGG-CTTGCTCCAATTTAGTTAGTGGCAGACG-GGTGAGTAACACGTGGGAATCTACCCATTAGTACGGAA-TAAC-TT-TTAGAAATAAAAGCTAATACC-GTATATTCTCTGCGGAGGAAAGATTTATCGCTGATGGATGAGCCCGCGT-CAGATTAGGTAGTTGGTGAGGTAATGGCTCACCAAGCCGACGATCTGTAGCTGGTCTGAGAGGATGATCAGCCACACTGGGACTGAGACACGGCCCAGACTCCTACGGGAGGCAGCAGT-GGGGAATATTGGACAATGGGCGAAAGCCTGATCCAGCAATACCGAGTGAGTGATGAAGGCCTTAGGGTTGTAAAGCTCTTTTAGCAAGGAAGATA------A--------------------------TGACGTTACTTGCAG-AAAAAGCCCCGGCTAACTCCGTGCCAGCAGCCGCGGTAAGACGGAGGGGGCTAGCGTTG-TTCGGAATTACTGGGCGTAAAGAGTGCGTAGGCGG-TTTAGTAAG-TTGGGAGTG-AAAGCCCGGGGCTTAACCTCGGAATTGC-TTTCAAAACTACTAATCTAGAGTGTAGTAGGGGATGATGGAA-TTCCTAGT-GTAGA-GGTGAAATTCTTAGATATT--AGGAGGAACA-CCGGTGGCG-AAGGCGGTCATC-TGGG-CTACAACTGACGC-TGATGCACGAAAGCGTGGGG-AGC-AAACA-GG--ATT-AGATA-CCCTGGTAGTCC--ACGCCGTAAACG-ATGAGTGCTAGATATCGGAA-GATTC---TC----TTTC-GGTTTCG-CAGCTAACGCATTA-AGCACTCCGCCTGGGGAGTACGGTCGCAAGATTAAAACTCAAAGG-AATTGACGGGGGCTCGCACAAGCGGTGGAGCATGCGGTTTAATTCGATGTTACGCGAAAAACCTTACCAACCCTTGACAT-GGTGGTCGCGGATCGCAGAGATGC-TTTTCTTCAGCTCGGCT-GGAC--CACACACA-GGTGTT-GCATGGCTGTCGTCAGCT-CGTGTCGTGAGATGTTGGGTTAAGTCCCGCAACGAGCGCAACCCTCATTCTTATTTGCCAGCGGGTAATGCCGGGAACTATAAGAAAACTGCCGGTGATAAGCCG-GAGGAAG-GT-GGGGACGACGTCAAGTCATCATGG--CCCTTACGGGTTGGGCTACACGCGTGCTACAATGGTGTTTACAGAGGGAAGCAAGAC-GGCGACGTGGAGCAAATCCCT-AAAAGACATCTCAGTTCGGATTGTTCTCTGCAACTCGA-GAGCATGAAGTTGGAATCGCTAGTAATCGCGGATCA-GCTATGCCGCGGT-GAATACGTT-----------------------------------------------------------------------------------------------------------------------------------------------------------------
>CP170627_Rickettsia_sibirica_SFGW_spotted_fever_group
------------------AGTTTGATCCTGGCTCAGAACGAACGCTATCGGTATGCTTAACACATGCAAGTCGA----ACGGACTAA--TTT-GGGG-CTTGCTCCAATTTAGTTAGTGGCAGACG-GGTGAGTAACACGTGGGAATCTACCCATTAGTACGGAA-TAAC-TT-TTAGAAATAAAAGCTAATACC-GTATATTCTCTGCGGAGGAAAGATTTATCGCTGATGGATGAGCCCGCGT-CAGATTAGGTAGTTGGTGAGGTAATGGCTCACCAAGCCGACGATCTGTAGCTGGTCTGAGAGGATGATCAGCCACACTGGGACTGAGACACGGCCCAGACTCCTACGGGAGGCAGCAGT-GGGGAATATTGGACAATGGGCGAAAGCCTGATCCAGCAATACCGAGTGAGTGATGAAGGCCTTAGGGTTGTAAAGCTCTTTTAGCAAGGAAGATA------A--------------------------TGACGTTACTTGCAG-AAAAAGCCCCGGCTAACTCCGTGCCAGCAGCCGCGGTAAGACGGAGGGGGCTAGCGTTG-TTCGGAATTACTGGGCGTAAAGAGTGCGTAGGCGG-TTTAGTAAG-TTGGGAGTG-AAAGCCCGGGGCTTAACCTCGGAATTGC-TTTCAAAACTACTAATCTAGAGTGTAGTAGGGGATGATGGAA-TTCCTAGT-GTAGA-GGTGAAATTCTTAGATATT--AGGAGGAACA-CCGGTGGCG-AAGGCGGTCATC-TGGG-CTACAACTGACGC-TGATGCACGAAAGCGTGGGG-AGC-AAACA-GG--ATT-AGATA-CCCTGGTAGTCC--ACGCCGTAAACG-ATGAGTGCTAGATATCGGAA-GATTC---TC----TTTC-GGTTTCG-CAGCTAACGCATTA-AGCACTCCGCCTGGGGAGTACGGTCGCAAGATTAAAACTCAAAGG-AATTGACGGGGGCTCGCACAAGCGGTGGAGCATGCGGTTTAATTCGATGTTACGCGAAAAACCTTACCAACCCTTGACAT-GGTGGTCGCGGATCGCAGAGATGC-TTTTCTTCAGCTCGGCT-GGAC--CACACACA-GGTGTT-GCATGGCTGTCGTCAGCT-CGTGTCGTGAGATGTTGGGTTAAGTCCCGCAACGAGCGCAACCCTCATTCTTATTTGCCAGCGGGTAATGCCGGGAACTATAAGAAAACTGCCGGTGATAAGCCG-GAGGAAG-GT-GGGGACGACGTCAAGTCATCATGG--CCCTTACGGGTTGGGCTACACGCGTGCTACAATGGTGTTTACAGAGGGAAGCAAGAC-GGCGACGTGGAGCAAATCCCT-AAAAGACATCTCAGTTCGGATTGTTCTCTGCAACTCGA-GAGCATGAAGTTGGAATCGCTAGTAATCGCGGATCA-GC-ATGCCGCGGT-GAATACGTT-----------------------------------------------------------------------------------------------------------------------------------------------------------------
>CP170619_Rickettsia_sibirica_O53_spotted_fever_group
------------------AGTTTGATCCTGGCTCAGAACGAACGCTATCGGTATGCTTAACACATGCAAGTCGA----ACGGACTAA--TTT-GGGG-CTTGCTCCAATTTAGTTAGTGGCAGACG-GGTGAGTAACACGTGGGAATCTACCCATTAGTACGGAA-TAAC-TT-TTAGAAATAAAAGCTAATACC-GTATATTCTCTGCGGAGGAAAGATTTATCGCTGATGGATGAGCCCGCGT-CAGATTAGGTAGTTGGTGAGGTAATGGCTCACCAAGCCGACGATCTGTAGCTGGTCTGAGAGGATGATCAGCCACACTGGGACTGAGACACGGCCCAGACTCCTACGGGAGGCAGCAGT-GGGGAATATTGGACAATGGGCGAAAGCCTGATCCAGCAATACCGAGTGAGTGATGAAGGCCTTAGGGTTGTAAAGCTCTTTTAGCAAGGAAGATA------A--------------------------TGACGTTACTTGCAG-AAAAAGCCCCGGCTAACTCCGTGCCAGCAGCCGCGGTAAGACGGAGGGGGCTAGCGTTG-TTCGGAATTACTGGGCGTAAAGAGTGCGTAGGCGG-TTTAGTAAG-TTGGGAGTG-AAAGCCCGGGGCTTAACCTCGGAATTGC-TTTCAAAACTACTAATCTAGAGTGTAGTAGGGGATGATGGAA-TTCCTAGT-GTAGA-GGTGAAATTCTTAGATATT--AGGAGGAACA-CCGGTGGCG-AAGGCGGTCATC-TGGG-CTACAACTGACGC-TGATGCACGAAAGCGTGGGG-AGC-AAACA-GG--ATT-AGATA-CCCTGGTAGTCC--ACGCCGTAAACG-ATGAGTGCTAGATATCGGAA-GATTC---TC----TTTC-GGTTTCG-CAGCTAACGCATTA-AGCACTCCGCCTGGGGAGTACGGTCGCAAGATTAAAACTCAAAGG-AATTGACGGGGGCTCGCACAAGCGGTGGAGCATGCGGTTTAATTCGATGTTACGCGAAAAACCTTACCAACCCTTGACAT-GGTGGTCGCGGATCGCAGAGATGC-TTTTCTTCAGCTCGGCT-GGAC--CACACACA-GGTGTT-GCATGGCTGTCGTCAGCT-CGTGTCGTGAGATGTTGGGTTAAGTCCCGCAACGAGCGCAACCCTCATTCTTATTTGCCAGCGGGTAATGCCGGGAACTATAAGAAAACTGCCGGTGATAAGCCG-GAGGAAG-GT-GGGGACGACGTCAAGTCATCATGG--CCCTTACGGGTTGGGCTACACGCGTGCTACAATGGTGTTTACAGAGGGAAGCAAGAC-GGCGACGTGGAGCAAATCCCT-AAAAGACATCTCAGTTCGGATTGTTCTCTGCAACTCGA-GAGCATGAAGTTGGAATCGCTAGTAATCGCGGATCA-GC-ATGCCGCGGT-GAATACGTT-----------------------------------------------------------------------------------------------------------------------------------------------------------------
>CP170618_Rickettsia_sibirica_JHT_spotted_fever_group
------------------AGTTTGATCCTGGCTCAGAACGAACGCTATCGGTATGCTTAACACATGCAAGTCGA----ACGGACTAA--TTT-GGGG-CTTGCTCCAATTTAGTTAGTGGCAGACG-GGTGAGTAACACGTGGGAATCTACCCATTAGTACGGAA-TAAC-TT-TTAGAAATAAAAGCTAATACC-GTATATTCTCTGCGGAGGAAAGATTTATCGCTGATGGATGAGCCCGCGT-CAGATTAGGTAGTTGGTGAGGTAATGGCTCACCAAGCCGACGATCTGTAGCTGGTCTGAGAGGATGATCAGCCACACTGGGACTGAGACACGGCCCAGACTCCTACGGGAGGCAGCAGT-GGGGAATATTGGACAATGGGCGAAAGCCTGATCCAGCAATACCGAGTGAGTGATGAAGGCCTTAGGGTTGTAAAGCTCTTTTAGCAAGGAAGATA------A--------------------------TGACGTTACTTGCAG-AAAAAGCCCCGGCTAACTCCGTGCCAGCAGCCGCGGTAAGACGGAGGGGGCTAGCGTTG-TTCGGAATTACTGGGCGTAAAGAGTGCGTAGGCGG-TTTAGTAAG-TTGGGAGTG-AAAGCCCGGGGCTTAACCTCGGAATTGC-TTTCAAAACTACTAATCTAGAGTGTAGTAGGGGATGATGGAA-TTCCTAGT-GTAGA-GGTGAAATTCTTAGATATT--AGGAGGAACA-CCGGTGGCG-AAGGCGGTCATC-TGGG-CTACAACTGACGC-TGATGCACGAAAGCGTGGGG-AGC-AAACA-GG--ATT-AGATA-CCCTGGTAGTCC--ACGCCGTAAACG-ATGAGTGCTAGATATCGGAA-GATTC---TC----TTTC-GGTTTCG-CAGCTAACGCATTA-AGCACTCCGCCTGGGGAGTACGGTCGCAAGATTAAAACTCAAAGG-AATTGACGGGGGCTCGCACAAGCGGTGGAGCATGCGGTTTAATTCGATGTTACGCGAAAAACCTTACCAACCCTTGACAT-GGTGGTCGCGGATCGCAGAGATGC-TTTTCTTCAGCTCGGCT-GGAC--CACACACA-GGTGTT-GCATGGCTGTCGTCAGCT-CGTGTCGTGAGATGTTGGGTTAAGTCCCGCAACGAGCGCAACCCTCATTCTTATTTGCCAGCGGGTAATGCCGGGAACTATAAGAAAACTGCCGGTGATAAGCCG-GAGGAAG-GT-GGGGACGACGTCAAGTCATCATGG--CCCTTACGGGTTGGGCTACACGCGTGCTACAATGGTGTTTACAGAGGGAAGCAAGAC-GGCGACGTGGAGCAAATCCCT-AAAAGACATCTCAGTTCGGATTGTTCTCTGCAACTCGA-GAGCATGAAGTTGGAATCGCTAGTAATCGCGGATCA-GC-ATGCCGCGGT-GAATACGTT-----------------------------------------------------------------------------------------------------------------------------------------------------------------
>CP170617_Rickettsia_sibirica_MT84_spotted_fever_group
------------------AGTTTGATCCTGGCTCAGAACGAACGCTATCGGTATGCTTAACACATGCAAGTCGA----ACGGACTAA--TTT-GGGG-CTTGCTCCAATTTAGTTAGTGGCAGACG-GGTGAGTAACACGTGGGAATCTACCCATTAGTACGGAA-TAAC-TT-TTAGAAATAAAAGCTAATACC-GTATATTCTCTGCGGAGGAAAGATTTATCGCTGATGGATGAGCCCGCGT-CAGATTAGGTAGTTGGTGAGGTAATGGCTCACCAAGCCGACGATCTGTAGCTGGTCTGAGAGGATGATCAGCCACACTGGGACTGAGACACGGCCCAGACTCCTACGGGAGGCAGCAGT-GGGGAATATTGGACAATGGGCGAAAGCCTGATCCAGCAATACCGAGTGAGTGATGAAGGCCTTAGGGTTGTAAAGCTCTTTTAGCAAGGAAGATA------A--------------------------TGACGTTACTTGCAG-AAAAAGCCCCGGCTAACTCCGTGCCAGCAGCCGCGGTAAGACGGAGGGGGCTAGCGTTG-TTCGGAATTACTGGGCGTAAAGAGTGCGTAGGCGG-TTTAGTAAG-TTGGGAGTG-AAAGCCCGGGGCTTAACCTCGGAATTGC-TTTCAAAACTACTAATCTAGAGTGTAGTAGGGGATGATGGAA-TTCCTAGT-GTAGA-GGTGAAATTCTTAGATATT--AGGAGGAACA-CCGGTGGCG-AAGGCGGTCATC-TGGG-CTACAACTGACGC-TGATGCACGAAAGCGTGGGG-AGC-AAACA-GG--ATT-AGATA-CCCTGGTAGTCC--ACGCCGTAAACG-ATGAGTGCTAGATATCGGAA-GATTC---TC----TTTC-GGTTTCG-CAGCTAACGCATTA-AGCACTCCGCCTGGGGAGTACGGTCGCAAGATTAAAACTCAAAGG-AATTGACGGGGGCTCGCACAAGCGGTGGAGCATGCGGTTTAATTCGATGTTACGCGAAAAACCTTACCAACCCTTGACAT-GGTGGTCGCGGATCGCAGAGATGC-TTTTCTTCAGCTCGGCT-GGAC--CACACACA-GGTGTT-GCATGGCTGTCGTCAGCT-CGTGTCGTGAGATGTTGGGTTAAGTCCCGCAACGAGCGCAACCCTCATTCTTATTTGCCAGCGGGTAATGCCGGGAACTATAAGAAAACTGCCGGTGATAAGCCG-GAGGAAG-GT-GGGGACGACGTCAAGTCATCATGG--CCCTTACGGGTTGGGCTACACGCGTGCTACAATGGTGTTTACAGAGGGAAGCAAGAC-GGCGACGTGGAGCAAATCCCT-AAAAGACATCTCAGTTCGGATTGTTCTCTGCAACTCGA-GAGCATGAAGTTGGAATCGCTAGTAATCGCGGATCA-GC-ATGCCGCGGT-GAATACGTT-----------------------------------------------------------------------------------------------------------------------------------------------------------------
>CP170615_Rickettsia_sibirica_AN_spotted_fever_group
------------------AGTTTGATCCTGGCTCAGAACGAACGCTATCGGTATGCTTAACACATGCAAGTCGA----ACGGACTAA--TTT-GGGG-CTTGCTCCAATTTAGTTAGTGGCAGACG-GGTGAGTAACACGTGGGAATCTACCCATTAGTACGGAA-TAAC-TT-TTAGAAATAAAAGCTAATACC-GTATATTCTCTGCGGAGGAAAGATTTATCGCTGATGGATGAGCCCGCGT-CAGATTAGGTAGTTGGTGAGGTAATGGCTCACCAAGCCGACGATCTGTAGCTGGTCTGAGAGGATGATCAGCCACACTGGGACTGAGACACGGCCCAGACTCCTACGGGAGGCAGCAGT-GGGGAATATTGGACAATGGGCGAAAGCCTGATCCAGCAATACCGAGTGAGTGATGAAGGCCTTAGGGTTGTAAAGCTCTTTTAGCAAGGAAGATA------A--------------------------TGACGTTACTTGCAG-AAAAAGCCCCGGCTAACTCCGTGCCAGCAGCCGCGGTAAGACGGAGGGGGCTAGCGTTG-TTCGGAATTACTGGGCGTAAAGAGTGCGTAGGCGG-TTTAGTAAG-TTGGGAGTG-AAAGCCCGGGGCTTAACCTCGGAATTGC-TTTCAAAACTACTAATCTAGAGTGTAGTAGGGGATGATGGAA-TTCCTAGT-GTAGA-GGTGAAATTCTTAGATATT--AGGAGGAACA-CCGGTGGCG-AAGGCGGTCATC-TGGG-CTACAACTGACGC-TGATGCACGAAAGCGTGGGG-AGC-AAACA-GG--ATT-AGATA-CCCTGGTAGTCC--ACGCCGTAAACG-ATGAGTGCTAGATATCGGAA-GATTC---TC----TTTC-GGTTTCG-CAGCTAACGCATTA-AGCACTCCGCCTGGGGAGTACGGTCGCAAGATTAAAACTCAAAGG-AATTGACGGGGGCTCGCACAAGCGGTGGAGCATGCGGTTTAATTCGATGTTACGCGAAAAACCTTACCAACCCTTGACAT-GGTGGTCGCGGATCGCAGAGATGC-TTTTCTTCAGCTCGGCT-GGAC--CACACACA-GGTGTT-GCATGGCTGTCGTCAGCT-CGTGTCGTGAGATGTTGGGTTAAGTCCCGCAACGAGCGCAACCCTCATTCTTATTTGCCAGCGGGTAATGCCGGGAACTATAAGAAAACTGCCGGTGATAAGCCG-GAGGAAG-GT-GGGGACGACGTCAAGTCATCATGG--CCCTTACGGGTTGGGCTACACGCGTGCTACAATGGTGTTTACAGAGGGAAGCAAGAC-GGCGACGTGGAGCAAATCCCT-AAAAGACATCTCAGTTCGGATTGTTCTCTGCAACTCGA-GAGCATGAAGTTGGAATCGCTAGTAATCGCGGATCA-GC-ATGCCGCGGT-GAATACGTT-----------------------------------------------------------------------------------------------------------------------------------------------------------------
>CP170614_Rickettsia_sibirica_subsp_sibirica_BJ_90_spotted_fever_group
------------------AGTTTGATCCTGGCTCAGAACGAACGCTATCGGTATGCTTAACACATGCAAGTCGA----ACGGACTAA--TTT-GGGG-CTTGCTCCAATTTAGTTAGTGGCAGACG-GGTGAGTAACACGTGGGAATCTACCCATTAGTACGGAA-TAAC-TT-TTAGAAATAAAAGCTAATACC-GTATATTCTCTGCGGAGGAAAGATTTATCGCTGATGGATGAGCCCGCGT-CAGATTAGGTAGTTGGTGAGGTAATGGCTCACCAAGCCGACGATCTGTAGCTGGTCTGAGAGGATGATCAGCCACACTGGGACTGAGACACGGCCCAGACTCCTACGGGAGGCAGCAGT-GGGGAATATTGGACAATGGGCGAAAGCCTGATCCAGCAATACCGAGTGAGTGATGAAGGCCTTAGGGTTGTAAAGCTCTTTTAGCAAGGAAGATA------A--------------------------TGACGTTACTTGCAG-AAAAAGCCCCGGCTAACTCCGTGCCAGCAGCCGCGGTAAGACGGAGGGGGCTAGCGTTG-TTCGGAATTACTGGGCGTAAAGAGTGCGTAGGCGG-TTTAGTAAG-TTGGGAGTG-AAAGCCCGGGGCTTAACCTCGGAATTGC-TTTCAAAACTACTAATCTAGAGTGTAGTAGGGGATGATGGAA-TTCCTAGT-GTAGA-GGTGAAATTCTTAGATATT--AGGAGGAACA-CCGGTGGCG-AAGGCGGTCATC-TGGG-CTACAACTGACGC-TGATGCACGAAAGCGTGGGG-AGC-AAACA-GG--ATT-AGATA-CCCTGGTAGTCC--ACGCCGTAAACG-ATGAGTGCTAGATATCGGAA-GATTC---TC----TTTC-GGTTTCG-CAGCTAACGCATTA-AGCACTCCGCCTGGGGAGTACGGTCGCAAGATTAAAACTCAAAGG-AATTGACGGGGGCTCGCACAAGCGGTGGAGCATGCGGTTTAATTCGATGTTACGCGAAAAACCTTACCAACCCTTGACAT-GGTGGTCGCGGATCGCAGAGATGC-TTTTCTTCAGCTCGGCT-GGAC--CACACACA-GGTGTT-GCATGGCTGTCGTCAGCT-CGTGTCGTGAGATGTTGGGTTAAGTCCCGCAACGAGCGCAACCCTCATTCTTATTTGCCAGCGGGTAATGCCGGGAACTATAAGAAAACTGCCGGTGATAAGCCG-GAGGAAG-GT-GGGGACGACGTCAAGTCATCATGG--CCCTTACGGGTTGGGCTACACGCGTGCTACAATGGTGTTTACAGAGGGAAGCAAGAC-GGCGACGTGGAGCAAATCCCT-AAAAGACATCTCAGTTCGGATTGTTCTCTGCAACTCGA-GAGCATGAAGTTGGAATCGCTAGTAATCGCGGATCA-GC-ATGCCGCGGT-GAATACGTT-----------------------------------------------------------------------------------------------------------------------------------------------------------------
>CP170613_Rickettsia_sibirica_TO85_spotted_fever_group
------------------AGTTTGATCCTGGCTCAGAACGAACGCTATCGGTATGCTTAACACATGCAAGTCGA----ACGGACTAA--TTT-GGGG-CTTGCTCCAATTTAGTTAGTGGCAGACG-GGTGAGTAACACGTGGGAATCTACCCATTAGTACGGAA-TAAC-TT-TTAGAAATAAAAGCTAATACC-GTATATTCTCTGCGGAGGAAAGATTTATCGCTGATGGATGAGCCCGCGT-CAGATTAGGTAGTTGGTGAGGTAATGGCTCACCAAGCCGACGATCTGTAGCTGGTCTGAGAGGATGATCAGCCACACTGGGACTGAGACACGGCCCAGACTCCTACGGGAGGCAGCAGT-GGGGAATATTGGACAATGGGCGAAAGCCTGATCCAGCAATACCGAGTGAGTGATGAAGGCCTTAGGGTTGTAAAGCTCTTTTAGCAAGGAAGATA------A--------------------------TGACGTTACTTGCAG-AAAAAGCCCCGGCTAACTCCGTGCCAGCAGCCGCGGTAAGACGGAGGGGGCTAGCGTTG-TTCGGAATTACTGGGCGTAAAGAGTGCGTAGGCGG-TTTAGTAAG-TTGGGAGTG-AAAGCCCGGGGCTTAACCTCGGAATTGC-TTTCAAAACTACTAATCTAGAGTGTAGTAGGGGATGATGGAA-TTCCTAGT-GTAGA-GGTGAAATTCTTAGATATT--AGGAGGAACA-CCGGTGGCG-AAGGCGGTCATC-TGGG-CTACAACTGACGC-TGATGCACGAAAGCGTGGGG-AGC-AAACA-GG--ATT-AGATA-CCCTGGTAGTCC--ACGCCGTAAACG-ATGAGTGCTAGATATCGGAA-GATTC---TC----TTTC-GGTTTCG-CAGCTAACGCATTA-AGCACTCCGCCTGGGGAGTACGGTCGCAAGATTAAAACTCAAAGG-AATTGACGGGGGCTCGCACAAGCGGTGGAGCATGCGGTTTAATTCGATGTTACGCGAAAAACCTTACCAACCCTTGACAT-GGTGGTCGCGGATCGCAGAGATGC-TTTTCTTCAGCTCGGCT-GGAC--CACACACA-GGTGTT-GCATGGCTGTCGTCAGCT-CGTGTCGTGAGATGTTGGGTTAAGTCCCGCAACGAGCGCAACCCTCATTCTTATTTGCCAGCGGGTAATGCCGGGAACTATAAGAAAACTGCCGGTGATAAGCCG-GAGGAAG-GT-GGGGACGACGTCAAGTCATCATGG--CCCTTACGGGTTGGGCTACACGCGTGCTACAATGGTGTTTACAGAGGGAAGCAAGAC-GGCGACGTGGAGCAAATCCCT-AAAAGACATCTCAGTTCGGATTGTTCTCTGCAACTCGA-GAGCATGAAGTTGGAATCGCTAGTAATCGCGGATCA-GC-ATGCCGCGGT-GAATACGTT-----------------------------------------------------------------------------------------------------------------------------------------------------------------
>CP170612_Rickettsia_sibirica_BJ93_spotted_fever_group
------------------AGTTTGATCCTGGCTCAGAACGAACGCTATCGGTATGCTTAACACATGCAAGTCGA----ACGGACTAA--TTT-GGGG-CTTGCTCCAATTTAGTTAGTGGCAGACG-GGTGAGTAACACGTGGGAATCTACCCATTAGTACGGAA-TAAC-TT-TTAGAAATAAAAGCTAATACC-GTATATTCTCTGCGGAGGAAAGATTTATCGCTGATGGATGAGCCCGCGT-CAGATTAGGTAGTTGGTGAGGTAATGGCTCACCAAGCCGACGATCTGTAGCTGGTCTGAGAGGATGATCAGCCACACTGGGACTGAGACACGGCCCAGACTCCTACGGGAGGCAGCAGT-GGGGAATATTGGACAATGGGCGAAAGCCTGATCCAGCAATACCGAGTGAGTGATGAAGGCCTTAGGGTTGTAAAGCTCTTTTAGCAAGGAAGATA------A--------------------------TGACGTTACTTGCAG-AAAAAGCCCCGGCTAACTCCGTGCCAGCAGCCGCGGTAAGACGGAGGGGGCTAGCGTTG-TTCGGAATTACTGGGCGTAAAGAGTGCGTAGGCGG-TTTAGTAAG-TTGGGAGTG-AAAGCCCGGGGCTTAACCTCGGAATTGC-TTTCAAAACTACTAATCTAGAGTGTAGTAGGGGATGATGGAA-TTCCTAGT-GTAGA-GGTGAAATTCTTAGATATT--AGGAGGAACA-CCGGTGGCG-AAGGCGGTCATC-TGGG-CTACAACTGACGC-TGATGCACGAAAGCGTGGGG-AGC-AAACA-GG--ATT-AGATA-CCCTGGTAGTCC--ACGCCGTAAACG-ATGAGTGCTAGATATCGGAA-GATTC---TC----TTTC-GGTTTCG-CAGCTAACGCATTA-AGCACTCCGCCTGGGGAGTACGGTCGCAAGATTAAAACTCAAAGG-AATTGACGGGGGCTCGCACAAGCGGTGGAGCATGCGGTTTAATTCGATGTTACGCGAAAAACCTTACCAACCCTTGACAT-GGTGGTCGCGGATCGCAGAGATGC-TTTTCTTCAGCTCGGCT-GGAC--CACACACA-GGTGTT-GCATGGCTGTCGTCAGCT-CGTGTCGTGAGATGTTGGGTTAAGTCCCGCAACGAGCGCAACCCTCATTCTTATTTGCCAGCGGGTAATGCCGGGAACTATAAGAAAACTGCCGGTGATAAGCCG-GAGGAAG-GT-GGGGACGACGTCAAGTCATCATGG--CCCTTACGGGTTGGGCTACACGCGTGCTACAATGGTGTTTACAGAGGGAAGCAAGAC-GGCGACGTGGAGCAAATCCCT-AAAAGACATCTCAGTTCGGATTGTTCTCTGCAACTCGA-GAGCATGAAGTTGGAATCGCTAGTAATCGCGGATCA-GC-ATGCCGCGGT-GAATACGTT-----------------------------------------------------------------------------------------------------------------------------------------------------------------
>CP170620_Rickettsia_sibirica_FK58_spotted_fever_group
------------------AGTTTGATCCTGGCTCAGAACGAACGCTATCGGTATGCTTAACACATGCAAGTCGA----ACGGACTAA--TTT-GGGG-CTTGCTCCAATTTAGTTAGTGGCAGACG-GGTGAGTAACACGTGGGAATCTACCCATTAGTACGGAA-TAAC-TT-TTAGAAATAAAAGCTAATACC-GTATATTCTCTGCGGAGGAAAGATTTATCGCTGATGGATGAGCCCGCGT-CAGATTAGGTAGTTGGTGAGGTAATGGCTCACCAAGCCGACGATCTGTAGCTGGTCTGAGAGGATGATCAGCCACACTGGGACTGAGACACGGCCCAGACTCCTACGGGAGGCAGCAGT-GGGGAATATTGGACAATGGGCGAAAGCCTGATCCAGCAATACCGAGTGAGTGATGAAGGCCTTAGGGTTGTAAAGCTCTTTTAGCAAGGAAGATA------A--------------------------TGACGTTACTTGCAG-AAAAAGCCCCGGCTAACTCCGTGCCAGCAGCCGCGGTAAGACGGAGGGGGCTAGCGTTG-TTCGGAATTACTGGGCGTAAAGAGTGCGTAGGCGG-TTTAGTAAG-TTGGGAGTG-AAAGCCCGGGGCTTAACCTCGGAATTGC-TTTCAAAACTACTAATCTAGAGTGTAGTAGGGGATGATGGAA-TTCCTAGT-GTAGA-GGTGAAATTCTTAGATATT--AGGAGGAACA-CCGGTGGCG-AAGGCGGTCATC-TGGG-CTACAACTGACGC-TGATGCACGAAAGCGTGGGG-AGC-AAACA-GG--ATT-AGATA-CCCTGGTAGTCC--ACGCCGTAAACG-ATGAGTGCTAGATATCGGAA-GATTC---TC----TTTC-GGTTTCG-CAGCTAACGCATTA-AGCACTCCGCCTGGGGAGTACGGTCGCAAGATTAAAACTCAAAGG-AATTGACGGGGGCTCGCACAAGCGGTGGAGCATGCGGTTTAATTCGATGTTACGCGAAAAACCTTACCAACCCTTGACAT-GGTGGTCGCGGATCGCAGAGATGC-TTTTCTTCAGCTCGGCT-GGAC--CACACACA-GGTGTT-GCATGGTTGTCGTCAGCT-CGTGTCGTGAGATGTTGGGTTAAGTCCCGCAACGAGCGCAACCCTCATTCTTATTTGCCAGCGGGTAATGCCGGGAACTATAAGAAAACTGCCGGTGATAAGCCG-GAGGAAG-GT-GGGGACGACGTCAAGTCATCATGG--CCCTTACGGGTTGGGCTACACGCGTGCTACAATGGTGTTTACAGAGGGAAGCAAGAC-GGCGACGTGGAGCAAATCCCT-AAAAGACATCTCAGTTCGGATTGTTCTCTGCAACTCGA-GAGCATGAAGTTGGAATCGCTAGTAATCGCGGATCA-GC-ATGCCGCGGT-GAATACGTT-----------------------------------------------------------------------------------------------------------------------------------------------------------------
>NR_118678_Rickettsia_sibirica_246_spotted_fever_group
--------------------------CCUGGCUCAGAACGAACGCUAUCGGUAUGCUUAACACAUGCAAGUCGA----ACGGACUAA--UUU-GGGG-CUUGCUCCAAUUUAGUUAGUGGCAGACG-GGUGAGUAACACGUGGGAAUCUACCCAUUAGUACGGAA-UAAC-UU-UUAGAAAUAAAAGCUAAUACC-GUAUAUUCUCUGCGGAGGAAAGAUUUAUCGCUGAUGGAUGAGCCCGCGU-CAGAUUAGGUAGUUGGUGAGGUAAUGGCUCACCAAGCCGACGAUCUGUAGCUGGUCUGAGAGGAUGAUCAGCCACACUGGGACUGAGACACGGCCCAGACUCCUACGGGAGGCAGCAGU-GGGGAAUAUUGGACAAUGGGCGAAAGCCUGAUCCAGCAAUACCGAGUGAGUGAUGAAGGCCUUAGGGUUGUAAAGCUCUUUUAGCAAGGAAGAUA------A--------------------------UGACGUUACUUGCAG-AAAAAGCCCCGGCUAACUCCGUGCCAGCAGCCGCGGUAAGACGGAGGGGGCUAGCGUUG-UUCGGAAUUACUGGGCGUAAAGAGUGCGUAGGCGG-UUUAGUAAG-UUGGGAGUG-AAAGCCCGGGGCUUAACCUCGGAAUUGC-UUUCAAAACUACUAAUCUAGAGUGUAGUAGGGGAUGAUGGAA-UUCCUAGU-GUAGA-GGUGAAAUUCUUAGAUAUU--AGGAGGAACA-CCGGUGGCG-AAGGCGGUCAUC-UGGG-CUACAACUGACGC-UGAUGCACGAAAGCGUGGGG-AGC-AAACA-GG--AUU-AGAUA-CCCUGGUAGUCC--ACGCCGUAAACG-AUGAGUGCUAGAUAUCGGAA-GAUUC---UC----UUUC-GGUUUCG-CAGCUAACGCAUUA-AGCACUCCGCCUGGGGAGUACGGUCGCAAGAUUAAAACUCAAAGG-AAUUGACGGGGGCUCGCACAAGCGGUGGAGCAUGCGGUUUAAUUCGAUGUUACGCGAAAAACCUUACCAACCCUUGACAU-GGUGGUCGCGGAUCGCAGAGAUGC-UUUUCUUCAGCUCGGCU-GGAC--CACACACA-GGUGUU-GCAUGGCUGUCGUCAGCU-CGUGUCGUGAGAUGUUGGGUUAAGUCCCGCAACGAGCGCAACCCUCAUUCUUAUUUGCCAGCGGGUAAUGCCGGGAACUAUAAGAAAACUGCCGGUGAUAAGCCG-GAGGAAG-GU-GGGGACGACGUCAAGUCAUCAUGG--CCCUUACGGGUUGGGCUACACGCGUGCUACAAUGGUGUUUACAGAGGGAAGCAAGAC-GGCGACGUGGAGCAAAUCCCU-AAAAGACAUCUCAGUUCGGAUUGUUCUCUGCAACUCGA-GAGCAUGAAGUUGGAAUCGCUAGUAAUCGCGGAUCA-GC-AUGCCGCGGU-GAAUACGUU-----------------------------------------------------------------------------------------------------------------------------------------------------------------
>NR_036848_Rickettsia_sibirica_246_spotted_fever_group
------------------------------------AACGAACGCUAUCGGUAUGCUUAACACAUGCAAGUCGA----ACGGACUAA--UUU-GGGG-CUUGCUCCAAUUUAGUUAGUGGCAGACG-GGUGAGUAACACGUGGGAAUCUACCCAUUAGUACGGAA-UAAC-UU-UUAGAAAUAAAAGCUAAUACC-GUAUAUUCUCUGCGGAGGAAAGAUUUAUCGCUGAUGGAUGAGCCCGCGU-CAGAUUAGGUAGUUGGUGAGGUAAUGGCUCACCAAGCCGACGAUCUGUAGCUGGUCUGAGAGGAUGAUCAGCCACACUGGGACUGAGACACGGCCCAGACUCCUACGGGAGGCAGCAGU-GGGGAAUAUUGGACAAUGGGCGAAAGCCUGAUCCAGCAAUACCGAGUGAGUGAUGAAGGCCUUAGGGUUGUAAAGCUCUUUUAGCAAGGAAGAUA------A--------------------------UGACGUUACUUGCAG-AAAAAGCCCCGGCUAACUCCGUGCCAGCAGCCGCGGUAAGACGGAGGGGGCUAGCGUUG-UUCGGAAUUACUGGGCGUAAAGAGUGCGUAGGCGG-UUUAGUAAG-UUGGGAGUG-AAAGCCCGGGGCUUAACCUCGGAAUUGC-UUUCAAAACUACUAAUCUAGAGUGUAGUAGGGGAUGAUGGAA-UUCCUAGU-GUAGA-GGUGAAAUUCUUAGAUAUU--AGGAGGAACA-CCGGUGGCG-AAGGCGGUCAUC-UGGG-CUACAACUGACGC-UGAUGCACGAAAGCGUGGGG-AGC-AAACA-GG--AUU-AGAUA-CCCUGGUAGUCC--ACGCCGUAAACG-AUGAGUGCUAGAUAUCGGAA-GAUUC---UC----UUUC-GGUUUCG-CAGCUAACGCAUUA-AGCACUCCGCCUGGGGAGUACGGUCGCAAGAUUAAAACUCAAAGG-AAUUGACGGGGGCUCGCACAAGCGGUGGAGCAUGCGGUUUAAUUCGAUGUUACGCGAAAAACCUUACCAACCCUUGACAU-GGUGGUCGCGGAUCGCAGAGAUGC-UUUUCUUCAGCUCGGCU-GGAC--CACACACA-GGUGUU-GCAUGGCUGUCGUCAGCU-CGUGUCGUGAGAUGUUGGGUUAAGUCCCGCAACGAGCGCAACCCUCAUUCUUAUUUGCCAGCGGGUAAUGCCGGGAACUAUAAGAAAACUGCCGGUGAUAAGCCG-GAGGAAG-GU-GGGGACGACGUCAAGUCAUCAUGG--CCCUUACGGGUUGGGCUACACGCGUGCUACAAUGGUGUUUACAGAGGGAAGCAAGAC-GGCGACGUGGAGCAAAUCCCU-AAAAGACAUCUCAGUUCGGAUUGUUCUCUGCAACUCGA-GAGCAUGAAGUUGGAAUCGCUAGUAAUCGCGGAUCA-GC-AUGCCGCGGU-GAAUACGUU-----------------------------------------------------------------------------------------------------------------------------------------------------------------
>HM050271_Rickettsia_sibirica_RH05_spotted_fever_group
------------------------------------AACGAACGCTATCGGTATGCTTAACACATGCAAGTCGA----ACGGACTAA--TTT-GGGG-CTTGCTCCAATTTAGTTAGTGGCAGACG-GGTGAGTAACACGTGGGAATCTACCCATTAGTACGGAA-TAAC-TT-TTAGAAATAAAAGCTAATACC-GTATATTCTCTGCGGAGGAAAGATTTATCGCTGATGGATGAGCCCGCGT-CAGATTAGGTAGTTGGTGAGGTAATGGCTCACCAAGCCGACGATCTGTAGCTGGTCTGAGAGGATGATCAGCCACACTGGGACTGAGACACGGCCCAGACTCCTACGGGAGGCAGCAGT-GGGGAATATTGGACAATGGGCGAAAGCCTGATCCAGCAATACCGAGTGAGTGATGAAGGCCTTAGGGTTGTAAAGCTCTTTTAGCAAGGAAGATA------A--------------------------TGACGTTACTTGCAG-AAAAAGCCCCGGCTAACTCCGTGCCAGCAGCCGCGGTAAGACGGAGGGGGCTAGCGTTG-TTCGGAATTACTGGGCGTAAAGAGTGCGTAGGCGG-TTTAGTAAG-TTGGGAGTG-AAAGCCCGGGGCTTAACCTCGGAATTGC-TTTCAAAACTACTAATCTAGAGTGTAGTAGGGGATGATGGAA-TTCCTAGT-GTAGA-GGTGAAATTCTTAGATATT--AGGAGGAACA-CCGGTGGCG-AAGGCGGTCATC-TGGG-CTACAACTGACGC-TGATGCACGAAAGCGTGGGG-AGC-AAACA-GG--ATT-AGATA-CCCTGGTAGTCC--ACGCCGTAAACG-ATGAGTGCTAGATATCGGAA-GATTC---TC----TTTC-GGTTTCG-CAGCTAACGCATTA-AGCACTCCGCCTGGGGAGTACGGTCGCAAGATTAAAACTCAAAGG-AATTGACGGGGGCTCGCACAAGCGGTGGAGCATGCGGTTTAATTCGATGTTACGCGAAAAACCTTACCAACCCTTGACAT-GGTGGTCGCGGATCGCAGAGATGC-TTTTCTTCAGCTCGGCT-GGAC--CACACACA-GGTGTT-GCATGGCTGTCGTCAGCT-CGTGTCGTGAGATGTTGGGTTAAGTCCCGCAACGAGCGCAACCCTCATTCTTATTTGCCAGCGGGTAATGCCGGGAACTATAAGAAAACTGCCGGTGATAAGCCG-GAGGAAG-GT-GGGGACGACGTCAAGTCATCATGG--CCCTTACGGGTTGGGCTACACGCGTGCTACAATGGTGTTTACAGAGGGAAGCAAGAC-GGCGACGTGGAGCAAATCCCT-AAAAGACATCTCAGTTCGGATTGTTCTCTGCAACTCGA-GAGCATGAAGTTGGAATCGCTAGTAATCGCGGATCA-GC-ATGCCGCGGT-GAATACGTT-----------------------------------------------------------------------------------------------------------------------------------------------------------------
>MN577236_Rickettsia_sp_3358
----------------------------------------AACGCTATCGGTATGCTTAACACATGCAAGTCGA----ACGGACTAA--TTT-GGGG-CTTGCTCCAATTTAGTTAGTGGCAGACG-GGTGAGTAACACGTGGGAATCTACCCATTAGTACGGAA-TAAC-TT-TTAGAAATAAAAGCTAATACC-GTATATTCTCTGCGGAGGAAAGATTTATCGCTGATGGATGAGCCCGCGT-CAGATTAGGTAGTTGGTGAGGTAATGGCTCACCAAGCCGACGATCTGTAGCTGGTCTGAGAGGATGATCAGCCACACTGGGACTGAGACACGGCCCAGACTCCTACGGGAGGCAGCAGT-GGGGAATATTGGACAATGGGCGAAAGCCTGATCCAGCAATACCGAGTGAGTGATGAAGGCCTTAGGGTTGTAAAGCTCTTTTAGCAAGGAAGATA------A--------------------------TGACGTTACTTGCAG-AAAAAGCCCCGGCTAACTCCGTGCCAGCAGCCGCGGTAAGACGGAGGGGGCTAGCGTTG-TTCGGAATTACTGGGCGTAAAGAGTGCGTAGGCGG-TTTAGTAAG-TTGGGAGTG-AAAGCCCGGGGCTTAACCTCGGAATTGC-TTTCAAAACTACTAATCTAGAGTGTAGTAGGGGATGATGGAA-TTCCTAGT-GTAGA-GGTGAAATTCTTAGATATT--AGGAGGAACA-CCGGTGGCG-AAGGCGGTCATC-TGGG-CTACAACTGACGC-TGATGCACGAAAGCGTGGGG-AGC-AAACA-GG--ATT-AGATA-CCCTGGTAGTCC--ACGCCGTAAACG-ATGAGTGCTAGATATCGGAA-GATTC---TC----TTTC-GGTTTCG-CAGCTAACGCATTA-AGCACTCCGCCTGGGGAGTACGGTCGCAAGATTAAAACTCAAAGG-AATTGACGGGGGCTCGCACAAGCGGTGGAGCATGCGGTTTAATTCGATGTTACGCGAAAAACCTTACCAACCCTTGACAT-GGTGGTCGCGGATCGCAGAGATGC-TTTTCTTCAGCTCGGCT-GGAC--CACACACA-GGTGTT-GCATGGCTGTCGTCAGCT-CGTGTCGTGAGATGTTGGGTTAAGTCCCGCAACGAGCGCAACCCTCATTCTTATTTGCCAGCGGGTAATGCCGGGAACTATAAGAAAACTGCCGGTGATAAGCCG-GAGGAAG-GT-GGGGACGACGTCAAGTCATCATGG--CCCTTACGGGTTGGGCTACACGCGTGCTACAATGGTGTTTACAGAGGGAAGCAAGAC-GGCGACGTGGAGCAAATCCCT-AAAAGACATCTCAGTTCGGATTGTTCTCTGCAACTCGA-GAGCATGAAGTTGGAATCGCTAGTAATCGCGGATCA-GC-ATGCCGCGGT-GAATACGTT-----------------------------------------------------------------------------------------------------------------------------------------------------------------
>KU723465_Rickettsia_aeschlimannii_Yining29_spotted_fever_group
------------------------------------------------------------------------------------------------------------------------------------------------------------------------------------------------------ATATTCTCTACGGAGGAAAGATTTATCGCTGATGGATGAGCCCGCGT-CAGATTAGGTAGTTGGTGAGGTAATGGCTCACCAAGCCGACGATCTGTAGCTGGTCTGAGAGGATGATCAGCCACACTGGGACTGAGACACGGCCCAGACTCCTACGGGAGGCAGCAGT-GGGGAATATTGGACAATGGGCGAAAGCCTGATCCAGCAATACCGAGTGAGTGATGAAGGCCTTAGGGTTGTAAAGCTCTTTTAGCAAGGAAGATA------A--------------------------TGACGTTACTTGCAG-AAAAAGCCCCGGCTAACTCCGTGCCAGCAGCCGCGGTAAGACGGAGGGGGCTAGCGTTG-TTCGGAATTACTGGGCGTAAAGAGTGCGTAGGCGG-TTTAGTAAG-TTGGAAGTG-AAAGCCCGGGGCTTAACCTCGGAATTGC-TTTCAAAACTACTAATCTAGAGTGTAGTAGGGGATGATGGAA-TTCCTAGT-GTAGA-GGTGAAATTCTTAGATATT--AGGAGGAACA-CCGGTGGCG-AAGGCGGTCATC-TGGG-CTACAACTGACGC-TGATGCACGAAAGCGTGGGG-AGC-AAACA-GG--ATT-AGATA-CCCTGGTAGTCC--ACGCCGTAAACG-ATGAGTGCTAGATATCGGAA-GATTC---TC----TTTC-GGTTTCG-CAGCTAACGCATTA-AGCACTCCGCCTGGGGAGTACGGTCGCAAGATTAAAACTCAAAGG-AATTGACGGGGGCTCGCACAAGCGGTGGAGCATGCGGTTTAATTCGATGTTACGCGAAAAACCTTACCAACCCTTGACAT-GGTGGTCGCGGATCGCAGAGATGC-TTTTCTTCAGCTCGGCT-GGAC--CACACACA-GGTGTT-GCATGGCTGTCGTCAGCT-CGTGTCGTGAGATGTTGGGTTAAGTCCCGCAACGAGCGCAACCCTCATTCTTATTTGCCAGCGGATAATGCCGGGAACTATAAGAAAACTGCCGGTAATAAGCCG-GAGGAAG-GT-GGGGACGACGTCAAGTCATCATGG--TCCTTACGGGTTGGGCTACACGCGTGCTACAATGGTGTTTACAGAGGGAAGCAAGAC-GGCGACGTGGAGCAAATCCCT-AAAAGACATCTCAGTTCGGATTGTTCTCTGCAACTCGA-GAGCATGAAGTTGTGATCGCTAGTAATCGCGGATCA-GC-ATGCCGCGGT-GAATACGTT-----------------------------------------------------------------------------------------------------------------------------------------------------------------
>KT318741_Rickettsia_aeschlimannii_YN29_spotted_fever_group
------------------------------------------------------------------------------------------------------------------------------------------------------------------------------------------------------ATATTCTCTACGGAGGAAAGATTTATCGCTGATGGATGAGCCCGCGT-CAGATTAGGTAGTTGGTGAGGTAATGGCTCACCAAGCCGACGATCTGTAGCTGGTCTGAGAGGATGATCAGCCACACTGGGACTGAGACACGGCCCAGACTCCTACGGGAGGCAGCAGT-GGGGAATATTGGACAATGGGCGAAAGCCTGATCCAGCAATACCGAGTGAGTGATGAAGGCCTTAGGGTTGTAAAGCTCTTTTAGCAAGGAAGATA------A--------------------------TGACGTTACTTGCAG-AAAAAGCCCCGGCTAACTCCGTGCCAGCAGCCGCGGTAAGACGGAGGGGGCTAGCGTTG-TTCGGAATTACTGGGCGTAAAGAGTGCGTAGGCGG-TTTAGTAAG-TTGGAAGTG-AAAGCCCGGGGCTTAACCTCGGAATTGC-TTTCAAAACTACTAATCTAGAGTGTAGTAGGGGATGATGGAA-TTCCTAGT-GTAGA-GGTGAAATTCTTAGATATT--AGGAGGAACA-CCGGTGGCG-AAGGCGGTCATC-TGGG-CTACAACTGACGC-TGATGCACGAAAGCGTGGGG-AGC-AAACA-GG--ATT-AGATA-CCCTGGTAGTCC--ACGCCGTAAACG-ATGAGTGCTAGATATCGGAA-GATTC---TC----TTTC-GGTTTCG-CAGCTAACGCATTA-AGCACTCCGCCTGGGGAGTACGGTCGCAAGATTAAAACTCAAAGG-AATTGACGGGGGCTCGCACAAGCGGTGGAGCATGCGGTTTAATTCGATGTTACGCGAAAAACCTTACCAACCCTTGACAT-GGTGGTCGCGGATCGCAGAGATGC-TTTTCTTCAGCTCGGCT-GGAC--CACACACA-GGTGTT-GCATGGCTGTCGTCAGCT-CGTGTCGTGAGATGTTGGGTTAAGTCCCGCAACGAGCGCAACCCTCATTCTTATTTGCCAGCGGATAATGCCGGGAACTATAAGAAAACTGCCGGTAATAAGCCG-GAGGAAG-GT-GGGGACGACGTCAAGTCATCATGG--TCCTTACGGGTTGGGCTACACGCGTGCTACAATGGTGTTTACAGAGGGAAGCAAGAC-GGCGACGTGGAGCAAATCCCT-AAAAGACATCTCAGTTCGGATTGTTCTCTGCAACTCGA-GAGCATGAAGTTGGAATCGCTAGTAATCGCGGATCA-GC-ATGCCGCGGT-GAATACGTT-----------------------------------------------------------------------------------------------------------------------------------------------------------------
>KU586284_Rickettsia_japonica_WHCUTA_LabF64_spotted_fever_group
------------------------------------------------------------------------------------------------------------------------------------------------------------------------------------------------------ATATTCTCTGCGGAGGAAAGATTTATCGCTGATGGATGAGCCCGCGT-CAGATTAGGTAGTTGGTGAGGTAATGGCTCACCAAGCCGACGATCTGTAGCTGGTCTGAGAGGATGATCAGCCACACTGGGACTGAGACACGGCCCAGACTCCTACGGGAGGCAGCAGT-GGGGAATATTGGACAATGGGCGAAAGCCTGATCCAGCAATACCGAGTGAGTGATGAAGGCCTTAGGGTTGTAAAGCTCTTTTAGCAAGGAAGATA------A--------------------------TGACGTTACTTGCAG-AAAAAGCCCCGGCTAACTCCGTGCCAGCAGCCGCGGTAAGACGGAGGGGGCTAGCGTTG-TTCGGAATTACTGGGCGTAAAGAGTGCGTAGGCGG-TTTAGTAAG-TTGGGAGTG-AAAGCCCGGGGCTTAACCTCGGAATTGC-TTTCAAAACTACTAATCTAGAGTGTAGTAGGGGATGATGGAA-TTCCTAGT-GTAGA-GGTGAAATTCTTAGATATT--AGGAGGAACA-CCGGTGGCG-AAGGCGGTCATC-TGGG-CTACAACTGACGC-TGATGCACGAAAGCGTGGGG-AGC-AAACA-GG--ATT-AGATA-CCCTGGTAGTCC--ACGCCGTAAACG-ATGAGTGCTAGATATCGGAA-GATTC---TC----TTTC-GGTTTCG-CAGCTAACGCATTA-AGCACTCCGCCTGGGGAGTACGGTCGCAAGATTAAAACTCAAAGG-AATTGACGGGGGCTCGCACAAGCGGTGGAGCATGCGGTTTAATTCGATGTTACGCGAAAAACCTTACCAACCCTTGACAT-GGTGGTCGCGGATCGCAGAGATGC-TTTTCTTCAGCTCGGCT-GGAC--CACACACA-GGTGTT-GCATGGCTGTCGTCAGCT-CGTGTCGTGAGATGTTGGGTTAAGTCCCGCAACGAGCGCAACCCTCATTCTTATTTGCCAGCGGGTAATGCCGGGAACTATAAGAAAACTGCCGGTGATAAGCCG-GAGGAAG-GT-GGGGACGACGTCAAGTCATCATGG--CCCTTACGGGTTGGGCTACACGCGTGCTACAATGGTGTTTACAGAGGGAAGCAAGAC-GGCGACGTGGAGCAAATCCCT-AAAAGACATCTCAGTTCGGATTGTTCTCTGCAACTCGA-GAGCATGAAGTTGGAATCGCTAGTAATCGCGGATCA-GC-ATGCCGCGGT-GAATACGTT-----------------------------------------------------------------------------------------------------------------------------------------------------------------
>KU586293_Rickettsia_sibirica_WHCUTL_LabF28_spotted_fever_group
--------------------------------------------------------------------------------------------------------------------------------------------------------------------------------------------------C-GTATATTCTCTGCGGAGGAAAGATTTATCGCTGATGGATGAGCCCGCGT-CAGATTAGGTAGTTGGTGAGGTAATGGCTCACCAAGCCGACGATCTGTAGCTGGTCTGAGAGGATGATCAGCCACACTGGGACTGAGACACGGCCCAGACTCCTACGGGAGGCAGCAGT-GGGGAATATTGGACAATGGGCGAAAGCCTGATCCAGCAATACCGAGTGAGTGATGAAGGCCTTAGGGTTGTAAAGCTCTTTTAGCAAGGAAGATA------A--------------------------TGACGTTACTTGCAG-AAAAAGCCCCGGCTAACTCCGTGCCAGCAGCCGCGGTAAGACGGAGGGGGCTAGCGTTG-TTCGGAATTACTGGGCGTAAAGAGTGCGTAGGCGG-TTTAGTAAG-TTGGGAGTG-AAAGCCCGGGGCTTAACCTCGGAATTGC-TTTCAAAACTACTAATCTAGAGTGTAGTAGGGGATGATGGAA-TTCCTAGT-GTAGA-GGTGAAATTCTTAGATATT--AGGAGGAACA-CCGGTGGCG-AAGGCGGTCATC-TGGG-CTACAACTGACGC-TGATGCACGAAAGCGTGGGG-AGC-AAACA-GG--ATT-AGATA-CCCTGGTAGTCC--ACGCCGTAAACG-ATGAGTGCTAGATATCGGAA-GATTC---TC----TTTC-GGTTTCG-CAGCTAACGCATTA-AGCACTCCGCCTGGGGAGTACGGTCGCAAGATTAAAACTCAAAGG-AATTGACGGGGGCTCGCACAAGCGGTGGAGCATGCGGTTTAATTCGATGTTACGCGAAAAACCTTACCAACCCTTGACAT-GGTGGTCGCGGATCGCAGAGATGC-TTTTCTTCAGCTCGGCT-GGAC--CACACACA-GGTGTT-GCATGGCTGTCGTCAGCT-CGTGTCGTGAGATGTTGGGTTAAGTCCCGCAACGAGCGCAACCCTCATTCTTATTTGCCAGCGGGTAATGCCGGGAACTATAAGAAAACTGCCGGTGATAAGCCG-GAGGAAG-GT-GGGGACGACGTCAAGTCATCATGG--CCCTTACGGGTTGGGCTACACGCGTGCTACAATGGTGTTTACAGAGGGAAGCAAGAC-GGCGACGTGGAGCAAATCCCT-AAAAGACATCTCAGTTCGGATTGTTCTCTGCAACTCGA-GAGCATGAAGTTGGAATCGCTAGTAATCGCGGATCA-GC-ATGCCGCGGT-GAATACGTT-----------------------------------------------------------------------------------------------------------------------------------------------------------------
>KU586285_Rickettsia_japonica_WHCUTA_LabF70_spotted_fever_group
--------------------------------------------------------------------------------------------------------------------------------------------------------------------------------------------------C-GTATATTCTCTGCGGAGGAAAGATTTATCGCTGATGGATGAGCCCGCGT-CAGATTAGGTAGTTGGTGAGGTAATGGCTCACCAAGCCGACGATCTGTAGCTGGTCTGAGAGGATGATCAGCCACACTGGGACTGAGACACGGCCCAGACTCCTACGGGAGGCAGCAGT-GGGGAATATTGGACAATGGGCGAAAGCCTGATCCAGCAATACCGAGTGAGTGATGAAGGCCTTAGGGTTGTAAAGCTCTTTTAGCAAGGAAGATA------A--------------------------TGACGTTACTTGCAG-AAAAAGCCCCGGCTAACTCCGTGCCAGCAGCCGCGGTAAGACGGAGGGGGCTAGCGTTG-TTCGGAATTACTGGGCGTAAAGAGTGCGTAGGCGG-TTTAGTAAG-TTGGGAGTG-AAAGCCCGGGGCTTAACCTCGGAATTGC-TTTCAAAACTACTAATCTAGAGTGTAGTAGGGGATGATGGAA-TTCCTAGT-GTAGA-GGTGAAATTCTTAGATATT--AGGAGGAACA-CCGGTGGCG-AAGGCGGTCATC-TGGG-CTACAACTGACGC-TGATGCACGAAAGCGTGGGG-AGC-AAACA-GG--ATT-AGATA-CCCTGGTAGTCC--ACGCCGTAAACG-ATGAGTGCTAGATATCGGAA-GATTC---TC----TTTC-GGTTTCG-CAGCTAACGCATTA-AGCACTCCGCCTGGGGAGTACGGTCGCAAGATTAAAACTCAAAGG-AATTGACGGGGGCTCGCACAAGCGGTGGAGCATGCGGTTTAATTCGATGTTACGCGAAAAACCTTACCAACCCTTGACAT-GGTGGTCGCGGATCGCAGAGATGC-TTTTCTTCAGCTCGGCT-GGAC--CACACACA-GGTGTT-GCATGGCTGTCGTCAGCT-CGTGTCGTGAGATGTTGGGTTAAGTCCCGCAACGAGCGCAACCCTCATTCTTATTTGCCAGCGGGTAATGCCGGGAACTATAAGAAAACTGCCGGTGATAAGCCG-GAGGAAG-GT-GGGGACGACGTCAAGTCATCATGG--CCCTTACGGGTTGGGCTACACGCGTGCTACAATGGTGTTTACAGAGGGAAGCAAGAC-GGCGACGTGGAGCAAATCCCT-AAAAGACATCTCAGTTCGGATTGTTCTCTGCAACTCGA-GAGCATGAAGTTGGAATCGCTAGTAATCGCGGATCA-GC-ATGCCGCGGT-GAATACGTT-----------------------------------------------------------------------------------------------------------------------------------------------------------------
>KU586283_Rickettsia_japonica_HCUTA_LabF63_spotted_fever_group
--------------------------------------------------------------------------------------------------------------------------------------------------------------------------------------------------C-GTATATTCTCTGCGGAGGAAAGATTTATTGCTGATGGATGAGCCCGCGT-CAGATTAGGTAGTTGGTGAGGTAATGGCTCACCAAGCCGACGATCTGTAGCTGGTCTGAGAGGATGATCAGCCACACTGGGACTGAGACACGGCCCAGACTCCTACGGGAGGCAGCAGT-GGGGAATATTGGACAATGGGCGAAAGCCTGATCCAGCAATACCGAGTGAGTGATGAAGGCCTTAGGGTTGTAAAGCTCTTTTAGCAAGGAAGATA------A--------------------------TGACGTTACTTGCAG-AAAAAGCCCCGGCTAACTCCGTGCCAGCAGCCGCGGTATGACGGAGGGGGCTAGCGTTG-TTCGGAATTACTGGGCGTAAAGAGTGCGTAGGCGG-TTTAGTAAG-TTGGAAGTG-AAAGCCCGGGGCTTAACCTCGGAATTGC-TTTCAAAACTACTAATCCAGAGTGTAGTAGGGGATGATGGAA-TTCCTAGT-GTAGA-GGTGAAATTCTTAGATATT--AGGAGGAACA-CCGGTGGCG-AAGGCGATCATC-TGGG-CTACAACTGACGC-TGATGCACGAAAGCGTGGGG-AGC-AAACA-GG--ATT-AGATA-CCCTGGTAGTCC--ACGCCGTAAACG-ATGAGTGCTAGATATCGGAA-GATTC---TC----TTTC-GGTTTCG-CAGCTAACGCATTA-AGCACTCCGCCTGGGGAGTACGGTCGCAAGATTAAAACTCAAAGG-AATTGACGGGGGCTCGCACAAGCGGTGGAGCATGCGGTTTAATTCGATGTTACGCGAAAAACCTTACCAACCCTTGACAT-GGTGGTCGCGGATCGCAGAGATGC-TTTTCTTCAGCTCGGCT-GGAT--CACACACA-GGTGTT-GCATGGCTGTCGTCAGCT-CGTGTCGTGAGATGTTGGGTTAAGTCCCGCAACGAGCGCAACCCTCATTCTTATTTGCCAGCGGGTAATGCCGGGAACTATAAGAAAACTGCCGGTGATAAGCCG-GAGGAAG-GT-GGGGACGACGTCAAGTCATCATGG--CCCTTACGGGTTGGGCTACACGCGTGCTACAATGGTGTTTACAGAGGGAAGCAAGAC-GGCGACGTGGAGCAAATCCCT-AAAAGACATCTCAGTTCGGATTGTTCTCTGCAACTCGA-GAGCATGAAGTTGGAATCGCTAGTAATCGCGGATCA-GC-ATGCCGCGGT-GAATACGTT-----------------------------------------------------------------------------------------------------------------------------------------------------------------
>KU586217_Rickettsia_japonica_WHAEAA_LabF26_spotted_fever_group
--------------------------------------------------------------------------------------------------------------------------------------------------------------------------------------------------C-GTATATTCTCTGCGGAGGAAAGATTTATTGCTGATGGATGAGCCCGCGT-CAGATTAGGTAGTTGGTGAGGTAATGGCTCACCAAGCCGACGATCTGTAGCTGGTCTGAGAGGATGATCAGCCACACTGGGACTGAGACACGGCCCAGACTCCTACGGGAGGCAGCAGT-GGGGAATATTGGACAATGGGCGAAAGCCTGATCCAGCAATACCGTGTGAGTGATGAAGGCCTTAGGGTTGTAAAGCTCTTTTAGCAAGGAAGATA------A--------------------------TGACGTTACTTGCAG-AAAAAGCCCCGGCTAACTCCGTGCCAGCAGCCGCGGTAAGACGGAGGGGGCTAGCGTTG-TTCGGAATTACTGGGCGTAAAGAGTGCGTAGGCGG-TTTAGTAAG-TTGGAAGTG-AAAGCCCGGGGCTTAACCTCGGAATTGC-TTTCAAAACTACTAATCTAGAGTGTAGTAGGGGATGATGGAA-TTCCTAGT-GTAGA-GGTGAAATTCTTAGATATT--AGGAGGAACA-CCGGTGGCG-AAGGCGATCATC-TGGG-CTACAACTGACGC-TGATGCACGAAAGCGTGGGG-AGC-TAACA-GG--ATT-AGATA-CCCTGGTAGTCC--ACGCCGTAAACG-ATGAGTGCTAGATATCGGAA-GATTC---TC----TTTC-GGTTTCG-CAGCTAACGCATTA-AGCACTCCGCCTGGGGAGTACGGTCGCAAGATTAAAACTCAAAGG-AATTGACGGGGGCTCGCACAAGCGGTGGAGCATGCGGTTTAATTCGATGTTACGCGAAAAACCTTACCAACCCTTGACAT-GGTGGTCGCGGATCGCAGAGATGC-TTTTCTTCAGCTCGGCT-GGAT--CACACACA-GGTGTT-GCATGGCTGTCGTCAGCT-CGTGTCGTGAGATGTTGGGTTAAGTCCCGCAACGAGCGCAACCCTCATTCTTATTTGCCAGCGGGTAATGCCGGGAACTATAAGAAAACTGCCGGTGATAAGCCG-GAGGAAG-GT-GGGGACGACGTCAAGTCATCATGG--CCCTTACGGGTTGGGCTACACGCGTGCTACAATGGTGTTTACAGAGGGAAGCAAGAC-GGCGACGTGGAGCAAATCCCT-AAAAGACATCTCAGTTCGGATTGTTCTCTGCAACTCGA-GAGCATGAAGTTGGAATCGCTAGTAATCGCGGATCA-GC-ATGCCGCGGT-GAATACGTT-----------------------------------------------------------------------------------------------------------------------------------------------------------------
>OZ018776_Rickettsia_helvetica_OB144_spotted_fever_group
------------------AGTTTGATCCTGGCTCAGAACAAACGCTATCGGTATGCTTAACACATGCAAGTCGA----ACGGACTAA---TT-GGGG-CTTGTTCCAG-TTAGTTAGTGGCAGACG-GGTGAGTAACACGTGGGAATCTACCCATCAGTATGGAA-TAAC-TT-TTAGAAATAAAAGCTAATACC-ATATATTCTCTATGGAGGAAAGATTTATCGCTGATGGATGAGCCCGCGT-CAGATTAGGTAGTTGGTGAGGTAACGGCTCACCAAGCCGACGATCTGTAGCTGGTCTGAGAGGATGATCAGCCACACTGGGACTGAGACACGGCCCAGACTCCTACGGGAGGCAGCAGT-GGGGAATATTGGACAATGGGCGAAAGCCTGATCCAGCAATACCGAGTGAGTGATGAAGGCCTTAGGGTTGTAAAGCTCTTTTAGCAAGGAAGATA------A--------------------------TGACGTTACTTGCAG-AAAAAGCCCCGGCTAACTCCGTGCCAGCAGCCGCGGTAAGACGGAGGGGGCTAGCGTTG-TTCGGAATTACTGGGCGTAAAGAGTGCGTAGGCGG-TTTAGTAAG-TTGGAAGTG-AAAGCCCGGGGCTTAACCTCGGAATTGC-TTTCAAAACTACTAATCTAGAGTGTAGTAGGGGATGATGGAA-TTCCTAGT-GTAGA-GGTGAAATTCTTAGATATT--AGGAGGAACA-CCGGTGGCG-AAGGCGATCATC-TGGG-CTACAACTGACGC-TGATGCACGAAAGCGTGGGG-AGC-AAACA-GG--ATT-AGATA-CCCTGGTAGTCC--ACGCCGTAAACG-ATGAGTGCTAGATATCGGAA-GATTC---TC----TTTC-GGTTTCG-CAGCTAACGCATTA-AGCACTCCGCCTGGGGAGTACGGTCGCAAGATTAAAACTCAAAGG-AATTGACGGGGGCTCGCACAAGCGGTGGAGCATGCGGTTTAATTCGATGTTACGCGAAAAACCTTACCAACCCTTGACAT-GGTGGTCGCGGATCGCAGAGATGC-TTTCCTTCAGCTCGGCT-GGAC--CACACACA-GGTGTT-GCATGGCTGTCGTCAGCT-CGTGTCGTGAGATGTTGGGTTAAGTCCCGCAACGAGCGCAACCCTCATTCTTATTTGCCAGCGGGTAATGCCAGGAACTATAAGAAAACTGCCGGTGATAAGCCG-GAGGAAG-GT-GGGGACGACGTCAAGTCATCATGG--CCCTTACGGGTTGGGCTACACGCGTGCTACAATGGTGTTTACAGAGGGAAGCAAGAC-GGCGACGTGGAGCAAATCCCT-AAAAGACATCTCAGTTCGGATTGTTCTCTGCAACTCGA-GAGCATGAAGTTGGAATCGCTAGTAATCGCGGATCA-GC-ATGCCGCGGT-GAATACGTT-----------------------------------------------------------------------------------------------------------------------------------------------------------------
>OY974080_Rickettsia_helvetica_CC_DK_spotted_fever_group
------------------AGTTTGATCCTGGCTCAGAACAAACGCTATCGGTATGCTTAACACATGCAAGTCGA----ACGGACTAA---TT-GGGG-CTTGTTCCAG-TTAGTTAGTGGCAGACG-GGTGAGTAACACGTGGGAATCTACCCATCAGTATGGAA-TAAC-TT-TTAGAAATAAAAGCTAATACC-ATATATTCTCTATGGAGGAAAGATTTATCGCTGATGGATGAGCCCGCGT-CAGATTAGGTAGTTGGTGAGGTAACGGCTCACCAAGCCGACGATCTGTAGCTGGTCTGAGAGGATGATCAGCCACACTGGGACTGAGACACGGCCCAGACTCCTACGGGAGGCAGCAGT-GGGGAATATTGGACAATGGGCGAAAGCCTGATCCAGCAATACCGAGTGAGTGATGAAGGCCTTAGGGTTGTAAAGCTCTTTTAGCAAGGAAGATA------A--------------------------TGACGTTACTTGCAG-AAAAAGCCCCGGCTAACTCCGTGCCAGCAGCCGCGGTAAGACGGAGGGGGCTAGCGTTG-TTCGGAATTACTGGGCGTAAAGAGTGCGTAGGCGG-TTTAGTAAG-TTGGAAGTG-AAAGCCCGGGGCTTAACCTCGGAATTGC-TTTCAAAACTACTAATCTAGAGTGTAGTAGGGGATGATGGAA-TTCCTAGT-GTAGA-GGTGAAATTCTTAGATATT--AGGAGGAACA-CCGGTGGCG-AAGGCGATCATC-TGGG-CTACAACTGACGC-TGATGCACGAAAGCGTGGGG-AGC-AAACA-GG--ATT-AGATA-CCCTGGTAGTCC--ACGCCGTAAACG-ATGAGTGCTAGATATCGGAA-GATTC---TC----TTTC-GGTTTCG-CAGCTAACGCATTA-AGCACTCCGCCTGGGGAGTACGGTCGCAAGATTAAAACTCAAAGG-AATTGACGGGGGCTCGCACAAGCGGTGGAGCATGCGGTTTAATTCGATGTTACGCGAAAAACCTTACCAACCCTTGACAT-GGTGGTCGCGGATCGCAGAGATGC-TTTCCTTCAGCTCGGCT-GGAC--CACACACA-GGTGTT-GCATGGCTGTCGTCAGCT-CGTGTCGTGAGATGTTGGGTTAAGTCCCGCAACGAGCGCAACCCTCATTCTTATTTGCCAGCGGGTAATGCCAGGAACTATAAGAAAACTGCCGGTGATAAGCCG-GAGGAAG-GT-GGGGACGACGTCAAGTCATCATGG--CCCTTACGGGTTGGGCTACACGCGTGCTACAATGGTGTTTACAGAGGGAAGCAAGAC-GGCGACGTGGAGCAAATCCCT-AAAAGACATCTCAGTTCGGATTGTTCTCTGCAACTCGA-GAGCATGAAGTTGGAATCGCTAGTAATCGCGGATCA-GC-ATGCCGCGGT-GAATACGTT-----------------------------------------------------------------------------------------------------------------------------------------------------------------
>OR149490_Rickettsia_helvetica_Sakhalin_2_spotted_fever_group
------------------AGTTTGATCCTGGCTCAGAACAAACGCTATCGGTATGCTTAACACATGCAAGTCGA----ACGGACTAA---TT-GGGG-CTTGTTCCAG-TTAGTTAGTGGCAGACG-GGTGAGTAACACGTGGGAATCTACCCATCAGTATGGAA-TAAC-TT-TTAGAAATAAAAGCTAATACC-ATATATTCTCTATGGAGGAAAGATTTATCGCTGATGGATGAGCCCGCGT-CAGATTAGGTAGTTGGTGAGGTAACGGCTCACCAAGCCGACGATCTGTAGCTGGTCTGAGAGGATGATCAGCCACACTGGGACTGAGACACGGCCCAGACTCCTACGGGAGGCAGCAGT-GGGGAATATTGGACAATGGGCGAAAGCCTGATCCAGCAATACCGAGTGAGTGATGAAGGCCTTAGGGTTGTAAAGCTCTTTTAGCAAGGAAGATA------A--------------------------TGACGTTACTTGCAG-AAAAAGCCCCGGCTAACTCCGTGCCAGCAGCCGCGGTAAGACGGAGGGGGCTAGCGTTG-TTCGGAATTACTGGGCGTAAAGAGTGCGTAGGCGG-TTTAGTAAG-TTGGAAGTG-AAAGCCCGGGGCTTAACCTCGGAATTGC-TTTCAAAACTACTAATCTAGAGTGTAGTAGGGGATGATGGAA-TTCCTAGT-GTAGA-GGTGAAATTCTTAGATATT--AGGAGGAACA-CCGGTGGCG-AAGGCGATCATC-TGGG-CTACAACTGACGC-TGATGCACGAAAGCGTGGGG-AGC-AAACA-GG--ATT-AGATA-CCCTGGTAGTCC--ACGCCGTAAACG-ATGAGTGCTAGATATCGGAA-GATTC---TC----TTTC-GGTTTCG-CAGCTAACGCATTA-AGCACTCCGCCTGGGGAGTACGGTCGCAAGATTAAAACTCAAAGG-AATTGACGGGGGCTCGCACAAGCGGTGGAGCATGCGGTTTAATTCGATGTTACGCGAAAAACCTTACCAACCCTTGACAT-GGTGGTCGCGGATCGCAGAGATGC-TTTCCTTCAGCTCGGCT-GGAC--CACACACA-GGTGTT-GCATGGCTGTCGTCAGCT-CGTGTCGTGAGATGTTGGGTTAAGTCCCGCAACGAGCGCAACCCTCATTCTTATTTGCCAGCGGGTAATGCCAGGAACTATAAGAAAACTGCCGGTGATAAGCCG-GAGGAAG-GT-GGGGACGACGTCAAGTCATCATGG--CCCTTACGGGTTGGGCTACACGCGTGCTACAATGGTGTTTACAGAGGGAAGCAAGAC-GGCGACGTGGAGCAAATCCCT-AAAAGACATCTCAGTTCGGATTGTTCTCTGCAACTCGA-GAGCATGAAGTTGGAATCGCTAGTAATCGCGGATCA-GC-ATGCCGCGGT-GAATACGTT-----------------------------------------------------------------------------------------------------------------------------------------------------------------
>OR149489_Rickettsia_helvetica_Sakhalin_1_spotted_fever_group
------------------AGTTTGATCCTGGCTCAGAACAAACGCTATCGGTATGCTTAACACATGCAAGTCGA----ACGGACTAA---TT-GGGG-CTTGTTCCAG-TTAGTTAGTGGCAGACG-GGTGAGTAACACGTGGGAATCTACCCATCAGTATGGAA-TAAC-TT-TTAGAAATAAAAGCTAATACC-ATATATTCTCTATGGAGGAAAGATTTATCGCTGATGGATGAGCCCGCGT-CAGATTAGGTAGTTGGTGAGGTAACGGCTCACCAAGCCGACGATCTGTAGCTGGTCTGAGAGGATGATCAGCCACACTGGGACTGAGACACGGCCCAGACTCCTACGGGAGGCAGCAGT-GGGGAATATTGGACAATGGGCGAAAGCCTGATCCAGCAATACCGAGTGAGTGATGAAGGCCTTAGGGTTGTAAAGCTCTTTTAGCAAGGAAGATA------A--------------------------TGACGTTACTTGCAG-AAAAAGCCCCGGCTAACTCCGTGCCAGCAGCCGCGGTAAGACGGAGGGGGCTAGCGTTG-TTCGGAATTACTGGGCGTAAAGAGTGCGTAGGCGG-TTTAGTAAG-TTGGAAGTG-AAAGCCCGGGGCTTAACCTCGGAATTGC-TTTCAAAACTACTAATCTAGAGTGTAGTAGGGGATGATGGAA-TTCCTAGT-GTAGA-GGTGAAATTCTTAGATATT--AGGAGGAACA-CCGGTGGCG-AAGGCGATCATC-TGGG-CTACAACTGACGC-TGATGCACGAAAGCGTGGGG-AGC-AAACA-GG--ATT-AGATA-CCCTGGTAGTCC--ACGCCGTAAACG-ATGAGTGCTAGATATCGGAA-GATTC---TC----TTTC-GGTTTCG-CAGCTAACGCATTA-AGCACTCCGCCTGGGGAGTACGGTCGCAAGATTAAAACTCAAAGG-AATTGACGGGGGCCCGCACAAGCGGTGGAGCATGTGGTTTAATTCGATGTTACGCGAAAAACCTTACCAACCCTTGACAT-GGTGGTCGCGGATCGCAGAGATGC-TTTCCTTCAGCTCGGCT-GGAC--CACACACA-GGTGCT-GCATGGCTGTCGTCAGCT-CGTGTCGTGAGATGTTGGGTTAAGTCCCGCAACGAGCGCAACCCTCATTCTTATTTGCCAGCGGGTAATGCCAGGAACTATAAGAAAACTGCCGGTGATAAGCCG-GAGGAAG-GT-GGGGACGACGTCAAGTCATCATGG--CCCTTACGGGTTGGGCTACACGCGTGCTACAATGGTGTTTACAGAGGGAAGCAAGAC-GGCGACGTGGAGCAAATCCCT-AAAAGACATCTCAGTTCGGATTGTTCTCTGCAACTCGA-GAGCATGAAGTTGGAATCGCTAGTAATCGCGGATCA-GC-ATGTCGCGGT-GAATACGTT-----------------------------------------------------------------------------------------------------------------------------------------------------------------
>L36212_(RIRRGDK)
--------------------------CCTGGCTCAGAACAAACGCTATCGGTATGCTTAACACATGCAAGTCGA----ACGGACTAA---TT-GGGG-CTTGTTCCAG-TTAGTTAGTGGCAGACG-GGTGAGTAACACGTGGGAATCTACCCATCAGTATGGAA-TAAC-TT-TTAGAAATAAAAGCTAATACC-ATATATTCTCTATGGAGGAAAGATTTATCGCTGATGGATGAGCCCGCGT-CAGATTAGGTAGTTGGTGAGGTAACGGCTCACCAAGCCGACGATCTGTAGCTGGTCTGAGAGGATGATCAGCCACACTGGGACTGAGACACGGCCCAGACTCCTACGGGAGGCAGCAGT-GGGGAATATTGGACAATGGGCGAAAGCCTGATCCAGCAATACCGAGTGAGTGATGAAGGCCTTAGGGTTGTAAAGCTCTTTTAGCAAGGAAGATA------A--------------------------TGACGTTACTTGCAG-AAAAAGCCCCGGCTAACTCCGTGCCAGCAGCCGCGGTAAGACGGAGGGGGCTAGCGTTG-TTCGGAATTACTGGGCGTAAAGAGTGCGTAGGCGG-TTTAGTAAG-TTGGAAGTG-AAAGCCCGGGGCTTAACCTCGGAATTGC-TTTCAAAACTACTAATCTAGAGTGTAGTAGGGGATGATGGAA-TTCCTAGT-GTAGA-GGTGAAATTCTTAGATATT--AGGAGGAACA-CCGGTGGCG-AAGGCGATCATC-TGGG-CTACAACTGACGC-TGATGCACGAAAGCGTGGGG-AGC-AAACA-GG--ATT-AGATA-CCCTGGTAGTCC--ACGCCGTAAACG-ATGAGTGCTAGATATCGGAA-GATTC---TC----TTTC-GGTTTCG-CAGCTAACGCATTA-AGCACTCCGCCTGGGGAGTACGGTCGCAAGATTAAAACTCAAAGG-AATTGACGGGGGCTCGCACAAGCGGTGGAGCATGCGGTTTAATTCGATGTTACGCGAAAAACCTTACCAACCCTTGACAT-GGTGGTCGCGGATCGCAGAGATGC-TTTCCTTCAGCTCGGCT-GGAC--CACACACA-GGTGTT-GCATGGCTGTCGTCAGCT-CGTGTCGTGAGATGTTGGGTTAAGTCCCGCAACGAGCGCAACCCTCATTCTTATTTGCCAGCGGGTAATGCCAGGAACTATAAGAAAACTGCCGGTGATAAGCCG-GAGGAAG-GT-GGGGACGACGTCAAGTCATCATGG--CCCTTACGGGTTGGGCTACACGCGTGCTACAATGGTGTTTACAGAGGGAAGCAAGAC-GGCGACGTGGAGCAAATCCCT-AAAAGACATCTCAGTTCGGATTGTTCTCTGCAACTCGA-GAGCATGAAGTTGGAATCGCTAGTAATCGCGGATCA-GC-ATGCCGCGGT-GAATACGTT-----------------------------------------------------------------------------------------------------------------------------------------------------------------
>AP019563_Rickettsia_asiatica_spotted_fever_group
------------------AGTTTGATCCTGGCTCAGAACAAACGCTATCGGTATGCTTAACACATGCAAGTCGA----ACGGACTAA---TT-GGGG-CTTGCTCCAA-TTAGTTAGTGGCAGACG-GGTGAGTAACACGTGGGAATCTACCCATCAGTACGGAA-TAAC-TT-TTAGAAATAAAAGCTAATACC-ATATATTCTCTATGGAGGAAAGATTTATCGCTGATGGATGAGCCCGCGT-CAGATTAGGTAGTTGGTGAGGTAACGGCTCACCAAGCCAACGATCTGTAGCTGGTCTGAGAGGATGATCAGCCACACTGGGACTGAGACACGGCCCAGACTCCTACGGGAGGCAGCAGT-GGGGAATATTGGACAATGGGCGAAAGCCTGATCCAGCAATACCGAGTGAGTGATGAAGGCCTTAGGGTTGTAAAGCTCTTTTAGCAAGGAAGATA------A--------------------------TGACGTTACTTGCAG-AAAAAGCCCCGGCTAACTCCGTGCCAGCAGCCGCGGTAAGACGGAGGGGGCTAGCGTTG-TTCGGAATTACTGGGCGTAAAGAGTGCGTAGGCGG-TTTAGTAAG-TTGGAAGTG-AAAGCCCGGGGCTTAACCTCGGAATTGC-TTTCAAAACTACTAATCTAGAGTGTAGTAGGGGATGATGGAA-TTCCTAGT-GTAGA-GGTGAAATTCTTAGATATT--AGGAGGAACA-CCGGTGGCG-AAGGCGATCATC-TGGG-CTACAACTGACGC-TGATGCACGAAAGCGTGGGG-AGC-AAACA-GG--ATT-AGATA-CCCTGGTAGTCC--ACGCCGTAAACG-ATGAGTGCTAGATATCGGAA-GATTC---TC----TTTC-GGTTTCG-CAGCTAACGCATTA-AGCACTCCGCCTGGGGAGTACGGTCGCAAGATTAAAACTCAAAGG-AATTGACGGGGGCTCGCACAAGCGGTGGAGCATGCGGTTTAATTCGATGTTACGCGAAAAACCTTACCAACCCTTGACAT-GGTGGTTGCGGATCGCAGAGATGC-TTTCCTTCAGCTCGGCT-GGAC--CACACACA-GGTGTT-GCATGGCTGTCGTCAGCT-CGTGTCGTGAGATGTTGGGTTAAGTCCCGCAACGAGCGCAACCCTCGTTCTTATTTGCCAGCGGGTAATGCCGGGAACTATAAGAAAACTGCCGGTGATAAGCCG-GAGGAAG-GT-GGGGATGACGTCAAGTCATCATGG--CCCTTACGGGTTGGGCTACACGCGTGCTACAATGGTGTTTACAGAGGGAAGCAAGAC-GGCGACGTGGAGCAAATCCCT-AAAAGACATCTCAGTTCGGATTGTTCTCTGCAACTCGA-GAGCATGAAGTTGGAATCGCTAGTAATCGCGGATCA-GC-ATGCCGCGGT-GAATACGTT-----------------------------------------------------------------------------------------------------------------------------------------------------------------
>MH618376_Rickettsia_helvetica_Bel_24_28_spotted_fever_group
---------------------------------------------------------------------------------------------------------------AGTTAGTGGCAGACG-GGTGAGTAACACGTGGGAATCTACCCATCAGTATGGAA-TAAC-TT-TTAGAAATAAAAGCTAATACC-ATATATTCTCTATGGAGGAAAGATTTATCGCTGATGGATGAGCCCGCGT-CAGATTAGGTAGTTGGTGAGGTAACGGCTCACCAAGCCGACGATCTGTAGCTGGTCTGAGAGGATGATCAGCCACACTGGGACTGAGACACGGCCCAGACTCCTACGGGAGGCAGCAGT-GGGGAATATTGGACAATGGGCGAAAGCCTGATCCAGCAATACCGAGTGAGTGATGAAGGCCTTAGGGTTGTAAAGCTCTTTTAGCAAGGAAGATA------A--------------------------TGACGTTACTTGCAG-AAAAAGCCCCGGCTAACTCCGTGCCAGCAGCCGCGGTAAGACGGAGGGGGCTAGCGTTG-TTCGGAATTACTGGGCGTAAAGAGTGCGTAGGCGG-TTTAGTAAG-TTGGAAGTG-AAAGCCCGGGGCTTAACCTCGGAATTGC-TTTCAAAACTACTAATCTAGAGTGTAGTAGGGGATGATGGAA-TTCCTAGT-GTAGA-GGTGAAATTCTTAGATATT--AGGAGGAACA-CCGGTGGCG-AAGGCGATCATC-TGGG-CTACAACTGACGC-TGATGCACGAAAGCGTGGGG-AGC-AAACA-GG--ATT-AGATA-CCCTGGTAGTCC--ACGCCGTAAACG-ATGAGTGCTAGATATCGGAA-GATTC---TC----TTTC-GGTTTCG-CAGCTAACGCATTA-AGCACTCCGCCTGGGGAGTACGGTCGCAAGATTAAAACTCAAAGG-AATTGACGGGGGCTCGCACAAGCGGTGGAGCATGCGGTTTAATTCGATGTTACGCGAAAAACCTTACCAACCCTTGACAT-GGTGGTCGCGGATCGCAGAGATGC-TTTCCTTCAGCTCGGCT-GGAC--CACACACA-GGTGTT-GCATGGCTGTCGTCAGCT-CGTGTCGTGAGATGTTGGGTTAAGTCCCGCAACGAGCGCAACCCTCATTCTTATTTGCCAGCGGGTAATGCCAGGAACTATAAGAAAACTGCCGGTGATAAGCCG-GAGGAAG-GT-GGGGACGACGTCAAGTCATCATGG--CCCTTACGGGTTGGGCTACACGCGTGCTACAATGGTGTTTACAGAGGGAAGCAAGAC-GGCGACGTGGAGCAAATCCCT-AAAAGACATCTCAGTTCGGATTGTTCTCTGCAACTCGA-GAGCATGAAGTTGGAATCGCTAGTAATCGCGGATCA-GC-ATGCCGCGGT-GAATACGTT-----------------------------------------------------------------------------------------------------------------------------------------------------------------
>OP107870_Candidatus_Rickettsia_jingxinensis_QDN_83_spotted_fever_group
-----------------------------------------------------------------------------------------------------------------------------------------------------------------------------------------------------------------------AAGATTTATCGCTGATGGATGAGCCCGCGT-CAGATTAGGTAGTTGGTGAGGTAATGGCTCACCAAGCCGACGATCTGTAGCTGGTCTGAGAGGATGATCAGCCACACTGGGACTGAGACACGGCCCAGACTCCTACGGGAGGCAGCAGT-GGGGAATATTGGACAATGGGCGAAAGCCTGATCCAGCAATACCGAGTGAGTGATGAAGGCCTTAGGGTTGTAAAGCTCTTTTAGCAAGGAAGATA------A--------------------------TGACGTTACTTGCAG-AAAAAGCCCCGGCTAACTCCGTGCCAGCAGCCGCGGTAAGACGGAGGGGGCTAGCGTTG-TTCGGAATTACTGGGCGTAAAGAGTGCGTAGGCGG-TTTAGTAAG-TTGGAAGTG-AAAGCCCGGGGCTTAACCTCGGAATTGC-TTTCAAAACTACTAATCTAGAGTGTAGTAGGGGATGATGGAA-TTCCTAGT-GTAGA-GGTGAAATTCTTAGATATT--AGGAGGAACA-CCGGTGGCG-AAGGCGATCATC-TGGG-CTACAACTGACGC-TGATGCACGAAAGCGTGGGG-AGC-AAACA-GG--ATT-AGATA-CCCTGGTAGTCC--ACGCCGTAAACG-ATGAGTGCTAGATATCGGAA-GATTT---TC----TTTC-GGTTTCG-CAGCTAACGCATTA-AGCACTCCGCCTGGGGAGTACGGTCGCAAGATTAAAACTCAAAGG-AATTGACGGGGGCTCGCACAAGCGGTGGAGCATGCGGTTTAATTCGATGTTACGCGAAAAACCTTACCAACCCTTGACAT-GGTGGTCGCGGATCGCAGAGATGC-TTTTCTTCAGCTCGGCT-GGAT--CACACACA-GGTGTT-GCACGGCTGTCGTCAGCT-CGTGTCGTGAGATGTTGGGTTAAGTCCCGCAACGAGCGCAACCCTCATTCTTATTTGCCAGCGGGTAATGCCGGGAACTATAAGAAAACTGCCGGTGATAAGCCG-GAGGAAG-GT-GGGGACGACGTCAAGTCATCATGG--CCCTTACGGGTTGGGCTACACGCGTGCTACAATGGTGTTTACAGAGGGAAGCAAGAT-GGCGACGTGGAGCAAATCCCT-AAAAGACATCTCAGTTCGGATTGTTCTCTGCAACTCGA-GAGCATGAAGTTGGAATCGCTAGTAATCGCGGATCA-GC-ATGCCGCGGT-GAATACGTT-----------------------------------------------------------------------------------------------------------------------------------------------------------------
>OP107869_Candidatus_Rickettsia_jingxinensis_QDN_5_spotted_fever_group
-----------------------------------------------------------------------------------------------------------------------------------------------------------------------------------------------------------------------AAGATTTATCGCTGATGGATGAGCCCGCGT-CAGATTAGGTAGTTGGTGAGGTAATGGCTCACCAAGCCGACGATCTGTAGCTGGTCTGAGAGGATGATCAGCCACACTGGGACTGAGACACGGCCCAGACTCCTACGGGAGGCAGCAGT-GGGGAATATTGGACAATGGGCGAAAGCCTGATCCAGCAATACCGAGTGAGTGATGAAGGCCTTAGGGTTGTAAAGCTCTTTTAGCAAGGAAGATA------A--------------------------TGACGTTACTTGCAG-AAAAAGCCCCGGCTAACTCCGTGCCAGCAGCCGCGGTAAGACGGAGGGGGCTAGCGTTG-TTCGGAATTACTGGGCGTAAAGAGTGCGTAGGCGG-TTTAGTAAG-TTGGAAGTG-AAAGCCCGGGGCTTAACCTCGGAATTGC-TTTCAAAACTACTAATCTAGAGTGTAGTAGGGGATGATGGAA-TTCCTAGT-GTAGA-GGTGAAATTCTTAGATATT--AGGAGGAACA-CCGGTGGCG-AAGGCGATCATC-TGGG-CTACAACTGACGC-TGATGCACGAAAGCGTGGGG-AGC-AAACA-GG--ATT-AGATA-CCCTGGTAGTCC--ACGCCGTAAACG-ATGAGTGCTAGATATCGGAA-GATTT---TC----TTTC-GGTTTCG-CAGCTAACGCATTA-AGCACTCCGCCTGGGGAGTACGGTCGCAAGATTAAAACTCAAAGG-AATTGACGGGGGCTCGCACAAGCGGTGGAGCATGCGGTTTAATTCGATGTTACGCGAAAAACCTTACCAACCCTTGACAT-GGTGGTCGCGGATCGCAGAGATGC-TTTTCTTCAGCTCGGCT-GGAT--CACACACA-GGTGTT-GCACGGCTGTCGTCAGCT-CGTGTCGTGAGATGTTGGGTTAAGTCCCGCAACGAGCGCAACCCTCATTCTTATTTGCCAGCGGGTAATGCCGGGAACTATAAGAAAACTGCCGGTGATAAGCCG-GAGGAAG-GT-GGGGACGACGTCAAGTCATCATGG--CCCTTACGGGTTGGGCTACACGCGTGCTACAATGGTGTTTACAGAGGGAAGCAAGAT-GGCGACGTGGAGCAAATCCCT-AAAAGACATCTCAGTTCGGATTGTTCTCTGCAACTCGA-GAGCATGAAGTTGGAATCGCTAGTAATCGCGGATCA-GC-ATGCCGCGGT-GAATACGTT-----------------------------------------------------------------------------------------------------------------------------------------------------------------
>OP047984_Candidatus_Rickettsia_jingxinensis_Liupanshui8_spotted_fever_group
-----------------------------------------------------------------------------------------------------------------------------------------------------------------------------------------------------------------------AAGATTTATCGCTGATGGATGAGCCCGCGT-CAGATTAGGTAGTTGGTGAGGTAATGGCTCACCAAGCCGACGATCTGTAGCTGGTCTGAGAGGATGATCAGCCACACTGGGACTGAGACACGGCCCAGACTCCTACGGGAGGCAGCAGT-GGGGAATATTGGACAATGGGCGAAAGCCTGATCCAGCAATACCGAGTGAGTGATGAAGGCCTTAGGGTTGTAAAGCTCTTTTAGCAAGGAAGATA------A--------------------------TGACGTTACTTGCAG-AAAAAGCCCCGGCTAACTCCGTGCCAGCAGCCGCGGTAAGACGGAGGGGGCTAGCGTTG-TTCGGAATTACTGGGCGTAAAGAGTGCGTAGGCGG-TTTAGTAAG-TTGGAAGTG-AAAGCCCGGGGCTTAACCTCGGAATTGC-TTTCAAAACTACTAATCTAGAGTGTAGTAGGGGATGATGGAA-TTCCTAGT-GTAGA-GGTGAAATTCTTAGATATT--AGGAGGAACA-CCGGTGGCG-AAGGCGATCATC-TGGG-CTACAACTGACGC-TGATGCACGAAAGCGTGGGG-AGC-AAACA-GG--ATT-AGATA-CCCTGGTAGTCC--ACGCCGTAAACG-ATGAGTGCTAGATATCGGAA-GATTT---TC----TTTC-GGTTTCG-CAGCTAACGCATTA-AGCACTCCGCCTGGGGAGTACGGTCGCAAGATTAAAACTCAAAGG-AATTGACGGGGGCTCGCACAAGCGGTGGAGCATGCGGTTTAATTCGATGTTACGCGAAAAACCTTACCAACCCTTGACAT-GGTGGTCGCGGATCGCAGAGATGC-TTTTCTTCAGCTCGGCT-GGAT--CACACACA-GGTGTT-GCACGGCTGTCGTCAGCT-CGTGTCGTGAGATGTTGGGTTAAGTCCCGCAACGAGCGCAACCCTCATTCTTATTTGCCAGCGGGTAATGCCGGGAACTATAAGAAAACTGCCGGTGATAAGCCG-GAGGAAG-GT-GGGGACGACGTCAAGTCATCATGG--CCCTTACGGGTTGGGCTACACGCGTGCTACAATGGTGTTTACAGAGGGAAGCAAGAT-GGCGACGTGGAGCAAATCCCT-AAAAGACATCTCAGTTCGGATTGTTCTCTGCAACTCGA-GAGCATGAAGTTGGAATCGCTAGTAATCGCGGATCA-GC-ATGCCGCGGT-GAATACGTT-----------------------------------------------------------------------------------------------------------------------------------------------------------------
>OP047983_Candidatus_Rickettsia_jingxinensis_Liupanshui6_spotted_fever_group
-----------------------------------------------------------------------------------------------------------------------------------------------------------------------------------------------------------------------AAGATTTATCGCTGATGGATGAGCCCGCGT-CAGATTAGGTAGTTGGTGAGGTAATGGCTCACCAAGCCGACGATCTGTAGCTGGTCTGAGAGGATGATCAGCCACACTGGGACTGAGACACGGCCCAGACTCCTACGGGAGGCAGCAGT-GGGGAATATTGGACAATGGGCGAAAGCCTGATCCAGCAATACCGAGTGAGTGATGAAGGCCTTAGGGTTGTAAAGCTCTTTTAGCAAGGAAGATA------A--------------------------TGACGTTACTTGCAG-AAAAAGCCCCGGCTAACTCCGTGCCAGCAGCCGCGGTAAGACGGAGGGGGCTAGCGTTG-TTCGGAATTACTGGGCGTAAAGAGTGCGTAGGCGG-TTTAGTAAG-TTGGAAGTG-AAAGCCCGGGGCTTAACCTCGGAATTGC-TTTCAAAACTACTAATCTAGAGTGTAGTAGGGGATGATGGAA-TTCCTAGT-GTAGA-GGTGAAATTCTTAGATATT--AGGAGGAACA-CCGGTGGCG-AAGGCGATCATC-TGGG-CTACAACTGACGC-TGATGCACGAAAGCGTGGGG-AGC-AAACA-GG--ATT-AGATA-CCCTGGTAGTCC--ACGCCGTAAACG-ATGAGTGCTAGATATCGGAA-GATTT---TC----TTTC-GGTTTCG-CAGCTAACGCATTA-AGCACTCCGCCTGGGGAGTACGGTCGCAAGATTAAAACTCAAAGG-AATTGACGGGGGCTCGCACAAGCGGTGGAGCATGCGGTTTAATTCGATGTTACGCGAAAAACCTTACCAACCCTTGACAT-GGTGGTCGCGGATCGCAGAGATGC-TTTTCTTCAGCTCGGCT-GGAT--CACACACA-GGTGTT-GCACGGCTGTCGTCAGCT-CGTGTCGTGAGATGTTGGGTTAAGTCCCGCAACGAGCGCAACCCTCATTCTTATTTGCCAGCGGGTAATGCCGGGAACTATAAGAAAACTGCCGGTGATAAGCCG-GAGGAAG-GT-GGGGACGACGTCAAGTCATCATGG--CCCTTACGGGTTGGGCTACACGCGTGCTACAATGGTGTTTACAGAGGGAAGCAAGAT-GGCGACGTGGAGCAAATCCCT-AAAAGACATCTCAGTTCGGATTGTTCTCTGCAACTCGA-GAGCATGAAGTTGGAATCGCTAGTAATCGCGGATCA-GC-ATGCCGCGGT-GAATACGTT-----------------------------------------------------------------------------------------------------------------------------------------------------------------
>OP047982_Candidatus_Rickettsia_jingxinensis_Liupanshui4_spotted_fever_group
-----------------------------------------------------------------------------------------------------------------------------------------------------------------------------------------------------------------------AAGATTTATCGCTGATGGATGAGCCCGCGT-CAGATTAGGTAGTTGGTGAGGTAATGGCTCACCAAGCCGACGATCTGTAGCTGGTCTGAGAGGATGATCAGCCACACTGGGACTGAGACACGGCCCAGACTCCTACGGGAGGCAGCAGT-GGGGAATATTGGACAATGGGCGAAAGCCTGATCCAGCAATACCGAGTGAGTGATGAAGGCCTTAGGGTTGTAAAGCTCTTTTAGCAAGGAAGATA------A--------------------------TGACGTTACTTGCAG-AAAAAGCCCCGGCTAACTCCGTGCCAGCAGCCGCGGTAAGACGGAGGGGGCTAGCGTTG-TTCGGAATTACTGGGCGTAAAGAGTGCGTAGGCGG-TTTAGTAAG-TTGGAAGTG-AAAGCCCGGGGCTTAACCTCGGAATTGC-TTTCAAAACTACTAATCTAGAGTGTAGTAGGGGATGATGGAA-TTCCTAGT-GTAGA-GGTGAAATTCTTAGATATT--AGGAGGAACA-CCGGTGGCG-AAGGCGATCATC-TGGG-CTACAACTGACGC-TGATGCACGAAAGCGTGGGG-AGC-AAACA-GG--ATT-AGATA-CCCTGGTAGTCC--ACGCCGTAAACG-ATGAGTGCTAGATATCGGAA-GATTT---TC----TTTC-GGTTTCG-CAGCTAACGCATTA-AGCACTCCGCCTGGGGAGTACGGTCGCAAGATTAAAACTCAAAGG-AATTGACGGGGGCTCGCACAAGCGGTGGAGCATGCGGTTTAATTCGATGTTACGCGAAAAACCTTACCAACCCTTGACAT-GGTGGTCGCGGATCGCAGAGATGC-TTTTCTTCAGCTCGGCT-GGAT--CACACACA-GGTGTT-GCACGGCTGTCGTCAGCT-CGTGTCGTGAGATGTTGGGTTAAGTCCCGCAACGAGCGCAACCCTCATTCTTATTTGCCAGCGGGTAATGCCGGGAACTATAAGAAAACTGCCGGTGATAAGCCG-GAGGAAG-GT-GGGGACGACGTCAAGTCATCATGG--CCCTTACGGGTTGGGCTACACGCGTGCTACAATGGTGTTTACAGAGGGAAGCAAGAT-GGCGACGTGGAGCAAATCCCT-AAAAGACATCTCAGTTCGGATTGTTCTCTGCAACTCGA-GAGCATGAAGTTGGAATCGCTAGTAATCGCGGATCA-GC-ATGCCGCGGT-GAATACGTT-----------------------------------------------------------------------------------------------------------------------------------------------------------------
>OP047981_Candidatus_Rickettsia_jingxinensis_Bijie65_spotted_fever_group
-----------------------------------------------------------------------------------------------------------------------------------------------------------------------------------------------------------------------AAGATTTATCGCTGATGGATGAGCCCGCGT-CAGATTAGGTAGTTGGTGAGGTAATGGCTCACCAAGCCGACGATCTGTAGCTGGTCTGAGAGGATGATCAGCCACACTGGGACTGAGACACGGCCCAGACTCCTACGGGAGGCAGCAGT-GGGGAATATTGGACAATGGGCGAAAGCCTGATCCAGCAATACCGAGTGAGTGATGAAGGCCTTAGGGTTGTAAAGCTCTTTTAGCAAGGAAGATA------A--------------------------TGACGTTACTTGCAG-AAAAAGCCCCGGCTAACTCCGTGCCAGCAGCCGCGGTAAGACGGAGGGGGCTAGCGTTG-TTCGGAATTACTGGGCGTAAAGAGTGCGTAGGCGG-TTTAGTAAG-TTGGAAGTG-AAAGCCCGGGGCTTAACCTCGGAATTGC-TTTCAAAACTACTAATCTAGAGTGTAGTAGGGGATGATGGAA-TTCCTAGT-GTAGA-GGTGAAATTCTTAGATATT--AGGAGGAACA-CCGGTGGCG-AAGGCGATCATC-TGGG-CTACAACTGACGC-TGATGCACGAAAGCGTGGGG-AGC-AAACA-GG--ATT-AGATA-CCCTGGTAGTCC--ACGCCGTAAACG-ATGAGTGCTAGATATCGGAA-GATTT---TC----TTTC-GGTTTCG-CAGCTAACGCATTA-AGCACTCCGCCTGGGGAGTACGGTCGCAAGATTAAAACTCAAAGG-AATTGACGGGGGCTCGCACAAGCGGTGGAGCATGCGGTTTAATTCGATGTTACGCGAAAAACCTTACCAACCCTTGACAT-GGTGGTCGCGGATCGCAGAGATGC-TTTTCTTCAGCTCGGCT-GGAT--CACACACA-GGTGTT-GCACGGCTGTCGTCAGCT-CGTGTCGTGAGATGTTGGGTTAAGTCCCGCAACGAGCGCAACCCTCATTCTTATTTGCCAGCGGGTAATGCCGGGAACTATAAGAAAACTGCCGGTGATAAGCCG-GAGGAAG-GT-GGGGACGACGTCAAGTCATCATGG--CCCTTACGGGTTGGGCTACACGCGTGCTACAATGGTGTTTACAGAGGGAAGCAAGAT-GGCGACGTGGAGCAAATCCCT-AAAAGACATCTCAGTTCGGATTGTTCTCTGCAACTCGA-GAGCATGAAGTTGGAATCGCTAGTAATCGCGGATCA-GC-ATGCCGCGGT-GAATACGTT-----------------------------------------------------------------------------------------------------------------------------------------------------------------
>OP047980_Candidatus_Rickettsia_jingxinensis_Bijie2_spotted_fever_group
-----------------------------------------------------------------------------------------------------------------------------------------------------------------------------------------------------------------------AAGATTTATCGCTGATGGATGAGCCCGCGT-CAGATTAGGTAGTTGGTGAGGTAATGGCTCACCAAGCCGACGATCTGTAGCTGGTCTGAGAGGATGATCAGCCACACTGGGACTGAGACACGGCCCAGACTCCTACGGGAGGCAGCAGT-GGGGAATATTGGACAATGGGCGAAAGCCTGATCCAGCAATACCGAGTGAGTGATGAAGGCCTTAGGGTTGTAAAGCTCTTTTAGCAAGGAAGATA------A--------------------------TGACGTTACTTGCAG-AAAAAGCCCCGGCTAACTCCGTGCCAGCAGCCGCGGTAAGACGGAGGGGGCTAGCGTTG-TTCGGAATTACTGGGCGTAAAGAGTGCGTAGGCGG-TTTAGTAAG-TTGGAAGTG-AAAGCCCGGGGCTTAACCTCGGAATTGC-TTTCAAAACTACTAATCTAGAGTGTAGTAGGGGATGATGGAA-TTCCTAGT-GTAGA-GGTGAAATTCTTAGATATT--AGGAGGAACA-CCGGTGGCG-AAGGCGATCATC-TGGG-CTACAACTGACGC-TGATGCACGAAAGCGTGGGG-AGC-AAACA-GG--ATT-AGATA-CCCTGGTAGTCC--ACGCCGTAAACG-ATGAGTGCTAGATATCGGAA-GATTT---TC----TTTC-GGTTTCG-CAGCTAACGCATTA-AGCACTCCGCCTGGGGAGTACGGTCGCAAGATTAAAACTCAAAGG-AATTGACGGGGGCTCGCACAAGCGGTGGAGCATGCGGTTTAATTCGATGTTACGCGAAAAACCTTACCAACCCTTGACAT-GGTGGTCGCGGATCGCAGAGATGC-TTTTCTTCAGCTCGGCT-GGAT--CACACACA-GGTGTT-GCACGGCTGTCGTCAGCT-CGTGTCGTGAGATGTTGGGTTAAGTCCCGCAACGAGCGCAACCCTCATTCTTATTTGCCAGCGGGTAATGCCGGGAACTATAAGAAAACTGCCGGTGATAAGCCG-GAGGAAG-GT-GGGGACGACGTCAAGTCATCATGG--CCCTTACGGGTTGGGCTACACGCGTGCTACAATGGTGTTTACAGAGGGAAGCAAGAT-GGCGACGTGGAGCAAATCCCT-AAAAGACATCTCAGTTCGGATTGTTCTCTGCAACTCGA-GAGCATGAAGTTGGAATCGCTAGTAATCGCGGATCA-GC-ATGCCGCGGT-GAATACGTT-----------------------------------------------------------------------------------------------------------------------------------------------------------------
>OP047979_Candidatus_Rickettsia_jingxinensis_Qianxinan7_spotted_fever_group
-----------------------------------------------------------------------------------------------------------------------------------------------------------------------------------------------------------------------AAGATTTATCGCTGATGGATGAGCCCGCGT-CAGATTAGGTAGTTGGTGAGGTAATGGCTCACCAAGCCGACGATCTGTAGCTGGTCTGAGAGGATGATCAGCCACACTGGGACTGAGACACGGCCCAGACTCCTACGGGAGGCAGCAGT-GGGGAATATTGGACAATGGGCGAAAGCCTGATCCAGCAATACCGAGTGAGTGATGAAGGCCTTAGGGTTGTAAAGCTCTTTTAGCAAGGAAGATA------A--------------------------TGACGTTACTTGCAG-AAAAAGCCCCGGCTAACTCCGTGCCAGCAGCCGCGGTAAGACGGAGGGGGCTAGCGTTG-TTCGGAATTACTGGGCGTAAAGAGTGCGTAGGCGG-TTTAGTAAG-TTGGAAGTG-AAAGCCCGGGGCTTAACCTCGGAATTGC-TTTCAAAACTACTAATCTAGAGTGTAGTAGGGGATGATGGAA-TTCCTAGT-GTAGA-GGTGAAATTCTTAGATATT--AGGAGGAACA-CCGGTGGCG-AAGGCGATCATC-TGGG-CTACAACTGACGC-TGATGCACGAAAGCGTGGGG-AGC-AAACA-GG--ATT-AGATA-CCCTGGTAGTCC--ACGCCGTAAACG-ATGAGTGCTAGATATCGGAA-GATTT---TC----TTTC-GGTTTCG-CAGCTAACGCATTA-AGCACTCCGCCTGGGGAGTACGGTCGCAAGATTAAAACTCAAAGG-AATTGACGGGGGCTCGCACAAGCGGTGGAGCATGCGGTTTAATTCGATGTTACGCGAAAAACCTTACCAACCCTTGACAT-GGTGGTCGCGGATCGCAGAGATGC-TTTTCTTCAGCTCGGCT-GGAT--CACACACA-GGTGTT-GCACGGCTGTCGTCAGCT-CGTGTCGTGAGATGTTGGGTTAAGTCCCGCAACGAGCGCAACCCTCATTCTTATTTGCCAGCGGGTAATGCCGGGAACTATAAGAAAACTGCCGGTGATAAGCCG-GAGGAAG-GT-GGGGACGACGTCAAGTCATCATGG--CCCTTACGGGTTGGGCTACACGCGTGCTACAATGGTGTTTACAGAGGGAAGCAAGAT-GGCGACGTGGAGCAAATCCCT-AAAAGACATCTCAGTTCGGATTGTTCTCTGCAACTCGA-GAGCATGAAGTTGGAATCGCTAGTAATCGCGGATCA-GC-ATGCCGCGGT-GAATACGTT-----------------------------------------------------------------------------------------------------------------------------------------------------------------
>OP047978_Candidatus_Rickettsia_jingxinensis_Qianxinan3_spotted_fever_group
-----------------------------------------------------------------------------------------------------------------------------------------------------------------------------------------------------------------------AAGATTTATCGCTGATGGATGAGCCCGCGT-CAGATTAGGTAGTTGGTGAGGTAATGGCTCACCAAGCCGACGATCTGTAGCTGGTCTGAGAGGATGATCAGCCACACTGGGACTGAGACACGGCCCAGACTCCTACGGGAGGCAGCAGT-GGGGAATATTGGACAATGGGCGAAAGCCTGATCCAGCAATACCGAGTGAGTGATGAAGGCCTTAGGGTTGTAAAGCTCTTTTAGCAAGGAAGATA------A--------------------------TGACGTTACTTGCAG-AAAAAGCCCCGGCTAACTCCGTGCCAGCAGCCGCGGTAAGACGGAGGGGGCTAGCGTTG-TTCGGAATTACTGGGCGTAAAGAGTGCGTAGGCGG-TTTAGTAAG-TTGGAAGTG-AAAGCCCGGGGCTTAACCTCGGAATTGC-TTTCAAAACTACTAATCTAGAGTGTAGTAGGGGATGATGGAA-TTCCTAGT-GTAGA-GGTGAAATTCTTAGATATT--AGGAGGAACA-CCGGTGGCG-AAGGCGATCATC-TGGG-CTACAACTGACGC-TGATGCACGAAAGCGTGGGG-AGC-AAACA-GG--ATT-AGATA-CCCTGGTAGTCC--ACGCCGTAAACG-ATGAGTGCTAGATATCGGAA-GATTT---TC----TTTC-GGTTTCG-CAGCTAACGCATTA-AGCACTCCGCCTGGGGAGTACGGTCGCAAGATTAAAACTCAAAGG-AATTGACGGGGGCTCGCACAAGCGGTGGAGCATGCGGTTTAATTCGATGTTACGCGAAAAACCTTACCAACCCTTGACAT-GGTGGTCGCGGATCGCAGAGATGC-TTTTCTTCAGCTCGGCT-GGAT--CACACACA-GGTGTT-GCACGGCTGTCGTCAGCT-CGTGTCGTGAGATGTTGGGTTAAGTCCCGCAACGAGCGCAACCCTCATTCTTATTTGCCAGCGGGTAATGCCGGGAACTATAAGAAAACTGCCGGTGATAAGCCG-GAGGAAG-GT-GGGGACGACGTCAAGTCATCATGG--CCCTTACGGGTTGGGCTACACGCGTGCTACAATGGTGTTTACAGAGGGAAGCAAGAT-GGCGACGTGGAGCAAATCCCT-AAAAGACATCTCAGTTCGGATTGTTCTCTGCAACTCGA-GAGCATGAAGTTGGAATCGCTAGTAATCGCGGATCA-GC-ATGCCGCGGT-GAATACGTT-----------------------------------------------------------------------------------------------------------------------------------------------------------------
>OP047977_Candidatus_Rickettsia_jingxinensis_Qianxinan1_spotted_fever_group
-----------------------------------------------------------------------------------------------------------------------------------------------------------------------------------------------------------------------AAGATTTATCGCTGATGGATGAGCCCGCGT-CAGATTAGGTAGTTGGTGAGGTAATGGCTCACCAAGCCGACGATCTGTAGCTGGTCTGAGAGGATGATCAGCCACACTGGGACTGAGACACGGCCCAGACTCCTACGGGAGGCAGCAGT-GGGGAATATTGGACAATGGGCGAAAGCCTGATCCAGCAATACCGAGTGAGTGATGAAGGCCTTAGGGTTGTAAAGCTCTTTTAGCAAGGAAGATA------A--------------------------TGACGTTACTTGCAG-AAAAAGCCCCGGCTAACTCCGTGCCAGCAGCCGCGGTAAGACGGAGGGGGCTAGCGTTG-TTCGGAATTACTGGGCGTAAAGAGTGCGTAGGCGG-TTTAGTAAG-TTGGAAGTG-AAAGCCCGGGGCTTAACCTCGGAATTGC-TTTCAAAACTACTAATCTAGAGTGTAGTAGGGGATGATGGAA-TTCCTAGT-GTAGA-GGTGAAATTCTTAGATATT--AGGAGGAACA-CCGGTGGCG-AAGGCGATCATC-TGGG-CTACAACTGACGC-TGATGCACGAAAGCGTGGGG-AGC-AAACA-GG--ATT-AGATA-CCCTGGTAGTCC--ACGCCGTAAACG-ATGAGTGCTAGATATCGGAA-GATTT---TC----TTTC-GGTTTCG-CAGCTAACGCATTA-AGCACTCCGCCTGGGGAGTACGGTCGCAAGATTAAAACTCAAAGG-AATTGACGGGGGCTCGCACAAGCGGTGGAGCATGCGGTTTAATTCGATGTTACGCGAAAAACCTTACCAACCCTTGACAT-GGTGGTCGCGGATCGCAGAGATGC-TTTTCTTCAGCTCGGCT-GGAT--CACACACA-GGTGTT-GCACGGCTGTCGTCAGCT-CGTGTCGTGAGATGTTGGGTTAAGTCCCGCAACGAGCGCAACCCTCATTCTTATTTGCCAGCGGGTAATGCCGGGAACTATAAGAAAACTGCCGGTGATAAGCCG-GAGGAAG-GT-GGGGACGACGTCAAGTCATCATGG--CCCTTACGGGTTGGGCTACACGCGTGCTACAATGGTGTTTACAGAGGGAAGCAAGAT-GGCGACGTGGAGCAAATCCCT-AAAAGACATCTCAGTTCGGATTGTTCTCTGCAACTCGA-GAGCATGAAGTTGGAATCGCTAGTAATCGCGGATCA-GC-ATGCCGCGGT-GAATACGTT-----------------------------------------------------------------------------------------------------------------------------------------------------------------
>MT378437_uncultured_Rickettsia_sp_Ipe_0166R16s
-----------------------------------------------------------------------------------------------------------------------------------------------------------------------------------------------------------------------AAGATTTATCGCTGATGGATGAGCCCGCGT-CAGATTAGGTAGTTGGTGAGGTAACGGCTCACCAAGCCGACGATCTGTAGCTGGTCTGAGAGGATGATCAGCCACACTGGGACTGAGACACGGCCCAGACTCCTACGGGAGGCAGCAGT-GGGGAATATTGGACAATGGGCGAAAGCCTGATCCAGCAATACCGAGTGAGTGATGAAGGCCTTAGGGTTGTAAAGCTCTTTTAGCAAGGAAGATA------A--------------------------TGACGTTACTTGCAG-AAAAAGCCCCGGCTAACTCCGTGCCAGCAGCCGCGGTAAGACGGAGGGGGCTAGCGTTG-TTCGGAATTACTGGGCGTAAAGAGTGCGTAGGCGG-TTTAGTAAG-TTGGAAGTG-AAAGCCCGGGGCTTAACCTCGGAATTGC-TTTCAAAACTACTAATCTAGAGTGTAGTAGGGGATGATGGAA-TTCCTAGT-GTAGA-GGTGAAATTCTTAGATATT--AGGAGGAACA-CCGGTGGCG-AAGGCGATCATC-TGGG-CTACAACTGACGC-TGATGCACGAAAGCGTGGGG-AGC-AAACA-GG--ATT-AGATA-CCCTGGTAGTCC--ACGCCGTAAACG-ATGAGTGCTAGATATCGGAA-GATTC---TC----TTTC-GGTTTCG-CAGCTAACGCATTA-AGCACTCCGCCTGGGGAGTACGGTCGCAAGATTAAAACTCAAAGG-AATTGACGGGGGCTCGCACAAGCGGTGGAGCATGCGGTTTAATTCGATGTTACGCGAAAAACCTTACCAACCCTTGACAT-GGTGGTCGCGGATCGCAGAGATGC-TTTCCTTCAGCTCGGCT-GGAC--CACACACA-GGTGTT-GCATGGCTGTCGTCAGCT-CGTGTCGTGAGATGTTGGGTTAAGTCCCGCAACGAGCGCAACCCTCATTCTTATTTGCCAGCGGGTAATGCCAGGAACTATAAGAAAACTGCCGGTGATAAGCCG-GAGGAAG-GT-GGGGACGACGTCAAGTCATCATGG--CCCTTACGGGTTGGGCTACACGCGTGCTACAATGGTGTTTACAGAGGGAAGCAAGAC-GGCGACGTGGAGCAAATCCCT-AAAAGACATCTCAGTTCGGATTGTTCTCTGCAACTCGA-GAGCATGAAGTTGGAATCGCTAGTAATCGCGGATCA-GC-ATGCCGCGGT-GAATACGTT-----------------------------------------------------------------------------------------------------------------------------------------------------------------
>MT378428_uncultured_Rickettsia_sp_Ipe_ShikaoiL001R16s
-----------------------------------------------------------------------------------------------------------------------------------------------------------------------------------------------------------------------AAGATTTATCGCTGATGGATGAGCCCGCGT-CAGATTAGGTAGTTGGTGAGGTAACGGCTCACCAAGCCGACGATCTGTAGCTGGTCTGAGAGGATGATCAGCCACACTGGGACTGAGACACGGCCCAGACTCCTACGGGAGGCAGCAGT-GGGGAATATTGGACAATGGGCGAAAGCCTGATCCAGCAATACCGAGTGAGTGATGAAGGCCTTAGGGTTGTAAAGCTCTTTTAGCAAGGAAGATA------A--------------------------TGACGTTACTTGCAG-AAAAAGCCCCGGCTAACTCCGTGCCAGCAGCCGCGGTAAGACGGAGGGGGCTAGCGTTG-TTCGGAATTACTGGGCGTAAAGAGTGCGTAGGCGG-TTTAGTAAG-TTGGAAGTG-AAAGCCCGGGGCTTAACCTCGGAATTGC-TTTCAAAACTACTAATCTAGAGTGTAGTAGGGGATGATGGAA-TTCCTAGT-GTAGA-GGTGAAATTCTTAGATATT--AGGAGGAACA-CCGGTGGCG-AAGGCGATCATC-TGGG-CTACAACTGACGC-TGATGCACGAAAGCGTGGGG-AGC-AAACA-GG--ATT-AGATA-CCCTGGTAGTCC--ACGCCGTAAACG-ATGAGTGCTAGATATCGGAA-GATTC---TC----TTTC-GGTTTCG-CAGCTAACGCATTA-AGCACTCCGCCTGGGGAGTACGGTCGCAAGATTAAAACTCAAAGG-AATTGACGGGGGCTCGCACAAGCGGTGGAGCATGCGGTTTAATTCGATGTTACGCGAAAAACCTTACCAACCCTTGACAT-GGTGGTCGCGGATCGCAGAGATGC-TTTCCTTCAGCTCGGCT-GGAC--CACACACA-GGTGTT-GCATGGCTGTCGTCAGCT-CGTGTCGTGAGATGTTGGGTTAAGTCCCGCAACGAGCGCAACCCTCATTCTTATTTGCCAGCGGGTAATGCCAGGAACTATAAGAAAACTGCCGGTGATAAGCCG-GAGGAAG-GT-GGGGACGACGTCAAGTCATCATGG--CCCTTACGGGTTGGGCTACACGCGTGCTACAATGGTGTTTACAGAGGGAAGCAAGAC-GGCGACGTGGAGCAAATCCCT-AAAAGACATCTCAGTTCGGATTGTTCTCTGCAACTCGA-GAGCATGAAGTTGGAATCGCTAGTAATCGCGGATCA-GC-ATGCCGCGGT-GAATACGTT-----------------------------------------------------------------------------------------------------------------------------------------------------------------
>MT378427_uncultured_Rickettsia_sp_Ipe_0135R16s
-----------------------------------------------------------------------------------------------------------------------------------------------------------------------------------------------------------------------AAGATTTATCGCTGATGGATGAGCCCGCGT-CAGATTAGGTAGTTGGTGAGGTAACGGCTCACCAAGCCGACGATCTGTAGCTGGTCTGAGAGGATGATCAGCCACACTGGGACTGAGACACGGCCCAGACTCCTACGGGAGGCAGCAGT-GGGGAATATTGGACAATGGGCGAAAGCCTGATCCAGCAATACCGAGTGAGTGATGAAGGCCTTAGGGTTGTAAAGCTCTTTTAGCAAGGAAGATA------A--------------------------TGACGTTACTTGCAG-AAAAAGCCCCGGCTAACTCCGTGCCAGCAGCCGCGGTAAGACGGAGGGGGCTAGCGTTG-TTCGGAATTACTGGGCGTAAAGAGTGCGTAGGCGG-TTTAGTAAG-TTGGAAGTG-AAAGCCCGGGGCTTAACCTCGGAATTGC-TTTCAAAACTACTAATCTAGAGTGTAGTAGGGGATGATGGAA-TTCCTAGT-GTAGA-GGTGAAATTCTTAGATATT--AGGAGGAACA-CCGGTGGCG-AAGGCGATCATC-TGGG-CTACAACTGACGC-TGATGCACGAAAGCGTGGGG-AGC-AAACA-GG--ATT-AGATA-CCCTGGTAGTCC--ACGCCGTAAACG-ATGAGTGCTAGATATCGGAA-GATTC---TC----TTTC-GGTTTCG-CAGCTAACGCATTA-AGCACTCCGCCTGGGGAGTACGGTCGCAAGATTAAAACTCAAAGG-AATTGACGGGGGCTCGCACAAGCGGTGGAGCATGCGGTTTAATTCGATGTTACGCGAAAAACCTTACCAACCCTTGACAT-GGTGGTCGCGGATCGCAGAGATGC-TTTCCTTCAGCTCGGCT-GGAC--CACACACA-GGTGTT-GCATGGCTGTCGTCAGCT-CGTGTCGTGAGATGTTGGGTTAAGTCCCGCAACGAGCGCAACCCTCATTCTTATTTGCCAGCGGGTAATGCCAGGAACTATAAGAAAACTGCCGGTGATAAGCCG-GAGGAAG-GT-GGGGACGACGTCAAGTCATCATGG--CCCTTACGGGTTGGGCTACACGCGTGCTACAATGGTGTTTACAGAGGGAAGCAAGAC-GGCGACGTGGAGCAAATCCCT-AAAAGACATCTCAGTTCGGATTGTTCTCTGCAACTCGA-GAGCATGAAGTTGGAATCGCTAGTAATCGCGGATCA-GC-ATGCCGCGGT-GAATACGTT-----------------------------------------------------------------------------------------------------------------------------------------------------------------
>MT378426_uncultured_Rickettsia_sp_Ipe_0021R16s
-----------------------------------------------------------------------------------------------------------------------------------------------------------------------------------------------------------------------AAGATTTATCGCTGATGGATGAGCCCGCGT-CAGATTAGGTAGTTGGTGAGGTAACGGCTCACCAAGCCGACGATCTGTAGCTGGTCTGAGAGGATGATCAGCCACACTGGGACTGAGACACGGCCCAGACTCCTACGGGAGGCAGCAGT-GGGGAATATTGGACAATGGGCGAAAGCCTGATCCAGCAATACCGAGTGAGTGATGAAGGCCTTAGGGTTGTAAAGCTCTTTTAGCAAGGAAGATA------A--------------------------TGACGTTACTTGCAG-AAAAAGCCCCGGCTAACTCCGTGCCAGCAGCCGCGGTAAGACGGAGGGGGCTAGCGTTG-TTCGGAATTACTGGGCGTAAAGAGTGCGTAGGCGG-TTTAGTAAG-TTGGAAGTG-AAAGCCCGGGGCTTAACCTCGGAATTGC-TTTCAAAACTACTAATCTAGAGTGTAGTAGGGGATGATGGAA-TTCCTAGT-GTAGA-GGTGAAATTCTTAGATATT--AGGAGGAACA-CCGGTGGCG-AAGGCGATCATC-TGGG-CTACAACTGACGC-TGATGCACGAAAGCGTGGGG-AGC-AAACA-GG--ATT-AGATA-CCCTGGTAGTCC--ACGCCGTAAACG-ATGAGTGCTAGATATCGGAA-GATTC---TC----TTTC-GGTTTCG-CAGCTAACGCATTA-AGCACTCCGCCTGGGGAGTACGGTCGCAAGATTAAAACTCAAAGG-AATTGACGGGGGCTCGCACAAGCGGTGGAGCATGCGGTTTAATTCGATGTTACGCGAAAAACCTTACCAACCCTTGACAT-GGTGGTCGCGGATCGCAGAGATGC-TTTCCTTCAGCTCGGCT-GGAC--CACACACA-GGTGTT-GCATGGCTGTCGTCAGCT-CGTGTCGTGAGATGTTGGGTTAAGTCCCGCAACGAGCGCAACCCTCATTCTTATTTGCCAGCGGGTAATGCCAGGAACTATAAGAAAACTGCCGGTGATAAGCCG-GAGGAAG-GT-GGGGACGACGTCAAGTCATCATGG--CCCTTACGGGTTGGGCTACACGCGTGCTACAATGGTGTTTACAGAGGGAAGCAAGAC-GGCGACGTGGAGCAAATCCCT-AAAAGACATCTCAGTTCGGATTGTTCTCTGCAACTCGA-GAGCATGAAGTTGGAATCGCTAGTAATCGCGGATCA-GC-ATGCCGCGGT-GAATACGTT-----------------------------------------------------------------------------------------------------------------------------------------------------------------
>MT378425_uncultured_Rickettsia_sp_Ipe_0019R16s
-----------------------------------------------------------------------------------------------------------------------------------------------------------------------------------------------------------------------AAGATTTATCGCTGATGGATGAGCCCGCGT-CAGATTAGGTAGTTGGTGAGGTAACGGCTCACCAAGCCGACGATCTGTAGCTGGTCTGAGAGGATGATCAGCCACACTGGGACTGAGACACGGCCCAGACTCCTACGGGAGGCAGCAGT-GGGGAATATTGGACAATGGGCGAAAGCCTGATCCAGCAATACCGAGTGAGTGATGAAGGCCTTAGGGTTGTAAAGCTCTTTTAGCAAGGAAGATA------A--------------------------TGACGTTACTTGCAG-AAAAAGCCCCGGCTAACTCCGTGCCAGCAGCCGCGGTAAGACGGAGGGGGCTAGCGTTG-TTCGGAATTACTGGGCGTAAAGAGTGCGTAGGCGG-TTTAGTAAG-TTGGAAGTG-AAAGCCCGGGGCTTAACCTCGGAATTGC-TTTCAAAACTACTAATCTAGAGTGTAGTAGGGGATGATGGAA-TTCCTAGT-GTAGA-GGTGAAATTCTTAGATATT--AGGAGGAACA-CCGGTGGCG-AAGGCGATCATC-TGGG-CTACAACTGACGC-TGATGCACGAAAGCGTGGGG-AGC-AAACA-GG--ATT-AGATA-CCCTGGTAGTCC--ACGCCGTAAACG-ATGAGTGCTAGATATCGGAA-GATTC---TC----TTTC-GGTTTCG-CAGCTAACGCATTA-AGCACTCCGCCTGGGGAGTACGGTCGCAAGATTAAAACTCAAAGG-AATTGACGGGGGCTCGCACAAGCGGTGGAGCATGCGGTTTAATTCGATGTTACGCGAAAAACCTTACCAACCCTTGACAT-GGTGGTCGCGGATCGCAGAGATGC-TTTCCTTCAGCTCGGCT-GGAC--CACACACA-GGTGTT-GCATGGCTGTCGTCAGCT-CGTGTCGTGAGATGTTGGGTTAAGTCCCGCAACGAGCGCAACCCTCATTCTTATTTGCCAGCGGGTAATGCCAGGAACTATAAGAAAACTGCCGGTGATAAGCCG-GAGGAAG-GT-GGGGACGACGTCAAGTCATCATGG--CCCTTACGGGTTGGGCTACACGCGTGCTACAATGGTGTTTACAGAGGGAAGCAAGAC-GGCGACGTGGAGCAAATCCCT-AAAAGACATCTCAGTTCGGATTGTTCTCTGCAACTCGA-GAGCATGAAGTTGGAATCGCTAGTAATCGCGGATCA-GC-ATGCCGCGGT-GAATACGTT-----------------------------------------------------------------------------------------------------------------------------------------------------------------
>MK294159_Rickettsia_sp_faccinii
-----------------------------------------------------------------------------------------------------------------------------------------------------------------------------------------------------------------------AAGATTTATCGCTGATGGATGAGCCCGCGT-CAGATTAGGTAGTTGGTGAGGTAACGGCTCACCAAGCCGACGATCTGTAGCTGGTCTGAGAGGATGATCAGCCACACTGGGACTGAGACACGGCCCAGACTCCTACGGGAGGCAGCAGT-GGGGAATATTGGACAATGGGCGAAAGCCTGATCCAGCAATACCGAGTGAGTGATGAAGGCCTTAGGGTTGTAAAGCTCTTTTAGCAAGGAAGATA------A--------------------------TGACGTTACTTGCAG-AAAAAGCCCCGGCTAACTCCGTGCCAGCAGCCGCGGTAAGACGGAGGGGGCTAGCGTTG-TTCGGAATTACTGGGCGTAAAGAGTGCGTAGGCGG-TTTAGTAAG-TTGGAAGTG-AAAGCCCGGGGCTTAACCTCGGAATTGC-TTTCAAAACTACTAATCTAGAGTGTAGTAGGGGATGATGGAA-TTCCTAGT-GTAGA-GGTGAAATTCTTAGATATT--AGGAGGAACA-CCGGTGGCG-AAGGCGGTCATC-TGGG-CTACAACTGACGC-TGATGCACGAAAGCGTGGGG-AGC-AAACA-GG--ATT-AGATA-CCCTGGTAGTCC--ACGCCGTAAACG-ATGAGTGCTAGATATCGGAA-GATTC---TT----TTTC-GGTTTCG-CAGCTAACGCATTA-AGCACTCCGCCTGGAGAGTACGGTCGCAAGATTAAAACTCAAAGG-AATTGACGGGGGCTCGCACAAGCGGTGGAGCATGCGGTTTAATTCGATGTTACGCGAAAAACCTTACCAACCCTTGACAT-GGTGGTCGCGGATCGCAGAGATGC-TTTCCTTCAGCTTGGCT-GGAC--CACACACA-GGTGTT-GCATGGCTGTCGTCAGCT-CGTGTCGTGAGATGTTGGGTTAAGTCCTGCAACGAGCGCAACCCTCATTCTTATTTGCCAGCGGGTAATGCCGGGAACTATAAGAAAACTGCCGGTGATAAGCCG-GAGGAAG-GT-GGGGACGACGTCAAGTCATCATGG--CCCTTACGGGTTGGGCTACACGCGTGCTACAATGGTGTTTACAGAGGGAAGCAAAAC-GGCGACGTGGAGCAAATCCCT-AAAAGACATCTCAGTTCGGATTGTTCTCTGCAACTCGA-GAGCATGAAGTTGGAATCGCTAGTAATCGCGGATCA-GC-ATGCCGCGGT-GAATACGTT-----------------------------------------------------------------------------------------------------------------------------------------------------------------
>L36107_(RIRRGDJ)
------------------------------GCTCAGAACGAACGCTATCGGTATGCTTAACACATGCAAGTCGA----ACGGACTAA---TT-GGGG-CTTGCTCCAG-TTAGTTAGTGGCAGACG-GGTGAGTAACACGTGGGAATCTACCCATTAGTACGGAA-TAAC-TT-TTAGAAATAAAAGCTAATACC-GTATATTCTCTGCGGAGGAAAGATTTATCGCTGATGGATGAGCCCGCGT-CAGATTAGGTAGTTGGTGAGGTAATGGCTCACCAAGCCGACGATCTGTAGCTGGTCTGAGAGGATGATCAGCCACACTGGGACTGAGACACGGCCCAGACTCCTACGGGAGGCAGCAGT-GGGGAATATTGGACAATGGGCGAAAGCCTGATCCAGCAATACCGAGTGAGTGATGAAGGCCTTAGGGTTGTAAAGCTCTTTTAGCAAGGAAGATA------A--------------------------TGACGTTACTTGCAG-AAAAAGCCCCGGCTAACTCCGTGCCAGCAGCCGCGGTAAGACGGAGGGGGCTAGCGTTG-TTCGGAATTACTGGGCGTAAAGAGTGCGTAGGCGG-TTTAGTAAG-TTGGAAGTG-AAAGCCCGGGGCTTAACCTCGGAATTGC-TTTCAAAACTACTAATCTAGAGTGTAGTAGGGGATGATGGAA-TTCCTAGT-GTAGA-GGTGAAATTCTTAGATATT--AGGAGGAACA-CCGGTGGCG-AAGGCGGTCATC-TGGG-CTACAACTGACGC-TGATGCACGAAAGCGTGGGG-AGC-AAACA-GG--ATT-AGATA-CCCTGGTAGTCC--ACGCCGTAAACG-ATGAGTGCTAGATATCGGAA-GATTC---TC----TTTC-GGTTTCG-CAGCTAACGCATTA-AGCACTCCGCCTGGGGAGTACGGTCGCAAGATTAAAACTCAAAGG-AATTGACGGGGGCTCGCACAAGCGGTGGAGCATGCGGTTTAATTCGATGTTACGCGAAAAACCTTACCAACCCTTGACAT-GGTGGTCGCGGATCGCAGAGATGC-TTTTCTTCAGCTCGGCT-GGAC--CACACACA-GGTGTT-GCATGGCTGTCGTCAGCT-CGTGTCGTGAGATGTTGGGTTAAGTCCCGCAACGAGCGCAACCCTCATTCTTATTTGCCAGCGGGTAATGCCGGGAACTATAAGAAAACTGCCGGTGATAAGCCG-GAGGAAG-GT-GGGGACGACGTCAAGTCATCATGG--CCCTTACGGGTTGGGCTACACGCGTGCTACAATGGTGTTTACAGAGGGAAGCAAGAC-GGCGACGTGGAGCAAATCCCT-AAAAGACATCTCAGTTCGGATTGTTCTCTGCAACTCGA-GAGCATGAAGTTGGAATCGCTAGTAATCGCGGATCA-GC-ATGCCGCGGT-GAATACGTT-----------------------------------------------------------------------------------------------------------------------------------------------------------------
>L36102_(RIRRGDE)
------------------------------GCTCAGAACGAACGCTATCGGTATGCTTAACACATGCAAGTCGA----ACGGACTAA---TT-GGGG-CTTGCTCCAA-TTAGTTAGTGGCAGACG-GGTGAGTAACACGTGGGAATCTACCCATCAGTACGGAA-TAAC-TT-TTAGAAATAAAAGCTAATACC-GTATATTCTCTACGGAGGAAAGATTTATCGCTGATGGATGAGCCCGCGT-CAGATTAGGTAGTTGGTGAGGTAATGGCTCACCAAGCCGACGATCTGTAGCTGGTCTGAGAGGATGATCAGCCACACTGGGACTGAGACACGGCCCAGACTCCTACGGGAGGCAGCAGT-GGGGAATATTGGACAATGGGCGAAAGCCTGATCCAGCAATACCGAGTGAGTGATGAAGGCCTTAGGGTTGTAAAGCTCTTTTAGCAAGGAAGATA------A--------------------------TGACGTTACTTGCAG-AAAAAGCCCCGGCTAACTCCGTGCCAGCAGCCGCGGTAAGACGGAGGGGGCTAGCGTTG-TTCGGAATTACTGGGCGTAAAGAGTGCGTAGGCGG-TTTAGTAAG-TTGGAAGTG-AAAGCCCGGGGCTTAACCTCGGAATTGC-TTTCAAAACTACTAATCTAGAGTGTAGTAGGGGATGATGGAA-TTCCTAGT-GTAGA-GGTGAAATTCTTAGATATT--AGGAGGAACA-CCGGTGGCG-AAGGCGGTCATC-TGGG-CTACAACTGACGC-TGATGCACGAAAGCGTGGGG-AGC-AAACA-GG--ATT-AGATA-CCCTGGTAGTCC--ACGCCGTAAACG-ATGAGTGCTAGATATCGGAA-GATTC---TC----TTTC-GGTTTCG-CAGCTAACGCATTA-AGCACTCCGCCTGGGGAGTACGGTCGCAAGATTAAAACTCAAAGG-AATTGACGGGGGCTCGCACAAGCGGTGGAGCATGCGGTTTAATTCGATGTTACGCGAAAAACCTTACCAACCCTTGACAT-GGTGGTCGCGGATCGCAGAGATGC-TTTTCTTCAGCTCGGCT-GGAC--CACACACA-GGTGTT-GCATGGCTGTCGTCAGCT-CGTGTCGTGAGATGTTGGGTTAAGTCCCGCAACGAGCGCAACCCTCATTCTTATTTGCCAGCGGGTAATGCCGGGAACTATAAGAAAACTGCCGGTGATAAGCCG-GAGGAAG-GT-GGGGATGACGTCAAGTCATCATGG--CCCTTACGGGTTGGGCTACACGCGTGCTACAATGGTGTTTACAGAGGGAAGCAAGAC-GGCGACGTGGAGCAAATCCCT-AAAAGACATCTCAGTTCGGATTGTTCTCTGCAACTCGA-GAGCATGAAGTTGGAATCGCTAGTAATCGCGGATCA-GC-ATGCCGCGGT-GAATACGTT-----------------------------------------------------------------------------------------------------------------------------------------------------------------
>NR_041934_Rickettsia_conorii_Malish_spotted_fever_group
---------------------------------------GAACGCUAUCGGUAUGCUUAACACAUGCAAGUCGA----ACGGACUAA---UU-GGGG-CUUGCUCCAG-UUAGUUAGUGGCAGACG-GGUGAGUAACACGUGGGAAUCUACCCAUUAGUACGGAA-UAAC-UU-UUAGAAAUAAAAGCUAAUACC-GUAUAUUCUCUGCGGAGGAAAGAUUUAUCGCUGAUGGAUGAGCCCGCGU-CAGAUUAGGUAGUUGGUGAGGUAAUGGCUCACCAAGCCGACGAUCUGUAGCUGGUCUGAGAGGAUGAUCAGCCACACUGGGACUGAGACACGGCCCAGACUCCUACGGGAGGCAGCAGU-GGGGAAUAUUGGACAAUGGGCGAAAGCCUGAUCCAGCAAUACCGAGUGAGUGAUGAAGGCCUUAGGGUUGUAAAGCUCUUUUAGCAAGGAAGAUA------A--------------------------UGACGUUACUUGCAG-AAAAAGCCCCGGCUAACUCCGUGCCAGCAGCCGCGGUAAGACGGAGGGGGCUAGCGUUG-UUCGGAAUUACUGGGCGUAAAGAGUGCGUAGGCGG-UUUAGUAAG-UUGGAAGUG-AAAGCCCGGGGCUUAACCUCGGAAUUGC-UUUCAAAACUACUAAUCUAGAGUGUAGUAGGGGAUGAUGGAA-UUCCUAGU-GUAGA-GGUGAAAUUCUUAGAUAUU--AGGAGGAACA-CCGGUGGCG-AAGGCGGUCAUC-UGGG-CUACAACUGACGC-UGAUGCACGAAAGCGUGGGG-AGC-AAACA-GG--AUU-AGAUA-CCCUGGUAGUCC--ACGCCGUAAACG-AUGAGUGCUAGAUAUCGGAA-GAUUC---UC----UUUC-GGUUUCG-CAGCUAACGCAUUA-AGCACUCCGCCUGGGGAGUACGGUCGCAAGAUUAAAACUCAAAGG-AAUUGACGGGGGCUCGCACAAGCGGUGGAGCAUGCGGUUUAAUUCGAUGUUACGCGAAAAACCUUACCAACCCUUGACAU-GGUGGUCGCGGAUCGCAGAGAUGC-UUUUCUUCAGCUCGGCU-GGAC--CACACACA-GGUGUU-GCAUGGCUGUCGUCAGCU-CGUGUCGUGAGAUGUUGGGUUAAGUCCCGCAACGAGCGCAACCCUCAUUCUUAUUUGCCAGCGGGUAAUGCCGGGAACUAUAAGAAAACUGCCGGUGAUAAGCCG-GAGGAAG-GU-GGGGACGACGUCAAGUCAUCAUGG--CCCUUACGGGUUGGGCUACACGCGUGCUACAAUGGUGUUUACAGAGGGAAGCAAGAC-GGCGACGUGGAGCAAAUCCCU-AAAAGACAUCUCAGUUCGGAUUGUUCUCUGCAACUCGA-GAGCAUGAAGUUGGAAUCGCUAGUAAUCGCGGAUCA-GC-AUGCCGCGGU-GAAUACGUU-----------------------------------------------------------------------------------------------------------------------------------------------------------------
>LC089861_Rickettsia_sp_Tenjiku01_spotted_fever_group
---------------------------------------GAACGCTATCGGTATGCTTAACACATGCAAGTCGA----ACGGACTAA---TT-GGGG-CTTGCTCCAA-TTAGTTAGTGGCAGACG-GGTGAGTAACACGTGGGAATCTACCCATCAGTACGGAA-TAAC-TT-TTAGAAATAAAAGCTAATACC-GTATATTCTCTGCGGAGGAAAGATTTATCGCTGATGGATGAGCCCGCGT-CAGATTAGGTAGTTGGTGAGGTAATGGCTCACCAAGCCGACGATCTGTAGCTGGTCTGAGAGGATGATCAGCCACACTGGGACTGAGACACGGCCCAGACTCCTACGGGAGGCAGCAGT-GGGGAATATTGGACAATGGGCGAAGGCCTGATCCAGCAATACCGAGTGAGTGATGAAGGCCTTAGGGTTGTAAAGCTCTTTTAGCAAGGAAGATA------A--------------------------TGACGTTACTTGCAG-AAAAAGCCCCGGCTAACTCCGTGCCAGCAGCCGCGGTAAGACGGAGGGGGCTAGCGTTG-TTCGGAATTACTGGGCGTAAAGAGTGCGTAGGCGG-TTTAGTAAG-TTGGAAGTG-AAAGCCCGGGGCTTAACCTCGGAATTGC-TTTCAAAACTACTAATCTAGAGTGTAGTAGGGGATGATGGAA-TTCCTAGT-GTAGA-GGTGAAATTCTTAGATATT--AGGAGGAACA-CCGGTGGCG-AAGGCGGTCATC-TGGG-CTACAACTGACGC-TGATGCACGAAAGCGTGGGG-AGC-AAACA-GG--ATT-AGATA-CCCTGGTAGTCC--ACGCCGTAAACG-ATGAGTGCTAGATATCGGAA-GGTTC---CC----TTTC-GGTTTCG-TAGCTAACGCATTA-AGCACTCCGCCTGGGGAGTACGGTCGCAAGATTAAAACTCAAAGG-AATTGACGGGGGCTCGCACAAGCGGTGGAGCATGCGGTTTAATTCGATGTTACGCGAAAAACCTTACCAACCCTTGACAT-GGTGGTCGCGGATCGCAGAGATGC-TTTTCTTCAGCTCGGCT-GGAC--CACACACA-GGTGTT-GCATGGCTGTCGTCAGCT-CGTGTCGTGAGATGTTGGGTTAAGTCCCGCAACGAGCGCAACCCTCATTCTTATTTGCCAGCGGGTAATGCCGGGAACTATAAGAAAACTGCCGGTGATAAGCCG-GAGGAAG-GT-GGGGACGACGTCAAGTCATCATGG--CCCTTACGGGTTGGGCTACACGCGTGCTACAATGGTGTTTACAGAGGGAAGCAAGAC-GGTGACGTGGAGCAAATCCCT-AAAAGACATCTCAGTTCGGATTGTTCTCTGCAACTCGA-GAGCATGAAGTTGGAATCGCTAGTAATCGCGGATCA-GC-ATGCCGCGGT-GAATACGTT-----------------------------------------------------------------------------------------------------------------------------------------------------------------
>ON600647_Candidatus_Rickettsia_jingxinensis_Huaian_RM_spotted_fever_group
----------------------------------------------------------------------------------ACTAA---TT-GGGG-CTTGCTCCAA-TTAGTTAGTGGCAGACG-GGTGAGTAACACGTGGGAATCTACCCATCAGTACGGAA-TAAC-TT-TTAGAAATAAAAGCTAATACC-GTATATTCTCTGCGGAGGAAAGATTTATCGCTGATGGATGAGCCCGCGT-CAGATTAGGTAGTTGGTGAGGTAATGGCTCACCAAGCCGACGATCTGTAGCTGGTCTGAGAGGATGATCAGCCACACTGGGACTGAGACACGGCCCAGACTCCTACGGGAGGCAGCAGT-GGGGAATATTGGACAATGGGCGAAAGCCTGATCCAGCAATACCGAGTGAGTGATGAAGGCCTTAGGGTTGTAAAGCTCTTTTAGCAAGGAAGATA------A--------------------------TGACGTTACTTGCAG-AAAAAGCCCCGGCTAACTCCGTGCCAGCAGCCGCGGTAAGACGGAGGGGGCTAGCGTTG-TTCGGAATTACTGGGCGTAAAGAGTGCGTAGGCGG-TTTAGTAAG-TTGGAAGTG-AAAGCCCGGGGCTTAACCTCGGAATTGC-TTTCAAAACTACTAATCTAGAGTGTAGTAGGGGATGATGGAA-TTCCTAGT-GTAGA-GGTGAAATTCTTAGATATT--AGGAGGAACA-CCGGTGGCG-AAGGCGATCATC-TGGG-CTACAACTGACGC-TGATGCACGAAAGCGTGGGG-AGC-AAACA-GG--ATT-AGATA-CCCTGGTAGTCC--ACGCCGTAAACG-ATGAGTGCTAGATATCGGAA-GATTT---TC----TTTC-GGTTTCG-CAGCTAACGCATTA-AGCACTCCGCCTGGGGAGTACGGTCGCAAGATTAAAACTCAAAGG-AATTGACGGGGGCTCGCACAAGCGGTGGAGCATGCGGTTTAATTCGATGTTACGCGAAAAACCTTACCAACCCTTGACAT-GGTGGTCGCGGATCGCAGAGATGC-TTTTCTTCAGCTCGGCT-GGAT--CACACACA-GGTGTT-GCACGGCTGTCGTCAGCT-CGTGTCGTGAGATGTTGGGTTAAGTCCCGCAACGAGCGCAACCCTCATTCTTATTTGCCAGCGGGTAATGCCGGGAACTATAAGAAAACTGCCGGTGATAAGCCG-GAGGAAG-GT-GGGGACGACGTCAAGTCATCATGG--CCCTTACGGGTTGGGCTACACGCGTGCTACAATGGTGTTTACAGAGGGAAGCAAGAT-GGCGACGTGGAGCAAATCCCT-AAAAGACATCTCAGTTCGGATTGTTCTCTGCAACTCGA-GAGCATGAAGTTGGAATCGCTAGTAATCGCGGATCA-GC-ATGCCGCGGT-GAATACGTT-----------------------------------------------------------------------------------------------------------------------------------------------------------------
>ON600646_Rickettsia_conorii_subsp_heilongjiangensis_Huaian_HFL_spotted_fever_group
----------------------------------------------------------------------------------ACTAA---TT-GGGG-CTTGCTCCAA-TTAGTGAGTGGCAGACG-GGTGAGTAACACGTGGGAATCTACCCATCAGTACGGAA-TAAC-TT-TTAGAAATAAAAGCTAATACC-GTATATTCTCTGCGGAGGAAAGATTTATTGCTGATGGATGAGCCCGCGT-CAGATTAGGTAGTTGGTGAGGTAATGGCTCACCAAGCCGACGATCTGTAGCTGGTCTGAGAGGATGATCAGCCACACTGGGACTGAGACACGGCCCAGACTCCTACGGGAGGCAGCAGT-GGGGAATATTGGACAATGGGCGAAAGCCTGATCCAGCAATACCGAGTGAGTGATGAAGGCCTTAGGGTTGTAAAGCTCTTTTAGCAAGGAAGATA------A--------------------------TGACGTTACTTGCAG-AAAAAGCCCCGGCTAACTCCGTGCCAGCAGCCGCGGTAAGACGGAGGGGGCTAGCGTTG-TTCGGAATTACTGGGCGTAAAGAGTGCGTAGGCGG-TTTAGTAAG-TTGGAAGTG-AAAGCCCGGGGCTTAACCTCGGAATTGC-TTTCAAAACTACTAATCTAGAGTGTAGTAGGGGATGATGGAA-TTCCTAGT-GTAGA-GGTGAAATTCTTAGATATT--AGGAGGAACA-CCGGTGGCG-AAGGCGATCATC-TGGG-CTACAACTGACGC-TGATGCACGAAAGCGTGGGG-AGC-AAACA-GG--ATT-AGATA-CCCTGGTAGTCC--ACGCCGTAAACG-ATGAGTGCTAGATATCGGAA-GATTC---TC----TTTC-GGTTTCG-CAGCTAACGCATTA-AGCACTCCGCCTGGGGAGTACGGTCGCAAGATTAAAACTCAAAGG-AATTGACGGGGGCTCGCACAAGCGGTGGAGCATGCGGTTTAATTCGATGTTACGCGAAAAACCTTACCAACCCTTGACAT-GGTGGTCGCGGATCGCAGAGATGC-TTTTCTTCAGCTCGGCT-GGAT--CACACACA-GGTGTT-GCATGGCTGTCGTCAGCT-CGTGTCGTGAGATGTTGGGTTAAGTCCCGCAACGAGCGCAACCCTCATTCTTATTTGCCAGCGGGTAATGCCGGGAACTATAAGAAAACTGCCGGTGATAAGCCG-GAGGAAG-GT-GGGGACGACGTCAAGTCATCATGG--CCCTTACGGGTTGGGCTACACGCGTGCTACAATGGTGTTTACAGAGGGAAGCAAGAC-GGCGACGTGGAGCAAATCCCT-AAAAGACATCTCAGTTCGGATTGTTCTCTGCAACTCGA-GAGCATGAAGTTGGAATCGCTAGTAATCGCGGATCA-GC-ATGCCGCGGT-GAATACGTT-----------------------------------------------------------------------------------------------------------------------------------------------------------------
>OM230141_Rickettsia_conorii_QD1837_spotted_fever_group
----------------------------------------------------------------------------------ACTAA---TT-GGGG-CTTGCTCCAG-TTAGTTAGTGGCAGACG-GGTGAGTAACACGTGGGAATCTACCCATTAGTACGGAA-TAAC-TT-TTAGAAATAAAAGCTAATACC-GTATATTCTCTGCGGAGGAAAGATTTATCGCTGATGGATGAGCCCGCGT-CAGATTAGGTAGTTGGTGAGGTAATGGCTCACCAAGCCGACGATCTGTAGCTGGTCTGAGAGGATGATCAGCCACACTGGGACTGAGACACGGCCCAGACTCCTACGGGAGGCAGCAGT-GGGGAATATTGGACAATGGGCGAAAGCCTGATCCAGCAATACCGAGTGAGTGATGAAGGCCTTAGGGTTGTAAAGCTCTTTTAGCAAGGAAGATA------A--------------------------TGACGTTACTTGCAG-AAAAAGCCCCGGCTAACTCCGTGCCAGCAGCCGCGGTAAGACGGAGGGGGCTAGCGTTG-TTCGGAATTACTGGGCGTAAAGAGTGCGTAGGCGG-TTTAGTAAG-TTGGAAGTG-AAAGCCCGGGGCTTAACCTCGGAATTGC-TTTCAAAACTACTAATCTAGAGTGTAGTAGGGGATGATGGAA-TTCCTAGT-GTAGA-GGTGAAATTCTTAGATATT--AGGAGGAACA-CCGGTGGCG-AAGGCGGTCATC-TGGG-CTACAACTGACGC-TGATGCACGAAAGCGTGGGG-AGC-AAACA-GG--ATT-AGATA-CCCTGGTAGTCC--ACGCCGTAAACG-ATGAGTGCTAGATATCGGAA-GATTC---TC----TTTC-GGTTTCG-CAGCTAACGCATTA-AGCACTCCGCCTGGGGAGTACGGTCGCAAGATTAAAACTCAAAGG-AATTGACGGGGGCTCGCACAAGCGGTGGAGCATGCGGTTTAATTCGATGTTACGCGAAAAACCTTACCAACCCTTGACAT-GGTGGTCGCGGATCGCAGAGATGC-TTTTCTTCAGCTCGGCT-GGAC--CACACACA-GGTGTT-GCATGGCTGTCGTCAGCT-CGTGTCGTGAGATGTTGGGTTAAGTCCCGCAACGAGCGCAACCCTCATTCTTATTTGCCAGCGGGTAATGCCGGGAACTATAAGAAAACTGCCGGTGATAAGCCG-GAGGAAG-GT-GGGGACGACGTCAAGTCATCATGG--CCCTTACGGGTTGGGCTACACGCGTGCTACAATGGTGTTTACAGAGGGAAGCAAGAC-GGCGACGTGGAGCAAATCCCT-AAAAGACATCTCAGTTCGGATTGTTCTCTGCAACTCGA-GAGCATGAAGTTGGAATCGCTAGTAATCGCGGATCA-GC-ATGCCGCGGT-GAATACGTT-----------------------------------------------------------------------------------------------------------------------------------------------------------------
>KU364357_Rickettsia_sp_xinjiang03_spotted_fever_group
------------------------------------------------------------------------------------------------------------------------------------------------------------------------------------------GCTAATACC-GTATATTCTCTACGGAGGAAAGATTTATCGCTGATGGATGAGCCCGCGT-CAGATTAGGTAGTTGGTGAGGTAATGGCTCACCAAGCCGACGATCTGTAGCTGGTCTGAGAGGATGATCAGCCACACTGGGACTGAGACACGGCCCAGACTCCTACGGGAGGCAGCAGT-GGGGAATATTGGACAATGGGCGAAAGCCTGATCCAGCAATACCGAGTGAGTGATGAAGGCCTTAGGGTTGTAAAGCTCTTTTAGCAAGGAAGATA------A--------------------------TGACGTTACTTGCAG-AAAAAGCCCCGGCTAACTCCGTGCCAGCAGCCGCGGTAAGACGGAGGGGGCTAGCGTTG-TTCGGAATTACTGGGCGTAAAGAGTGCGTAGGCGG-TTTAGTAAG-TTGGAAGTG-AAAGCCCGGGGCTTAACCTCGGAATTGC-TTTCAAAACTACTAATCTAGAGTGTAGTAGGGGATGATGGAA-TTCCTAGT-GTAGA-GGTGAAATTCTTAGATATT--AGGAGGAACA-CCGGTGGCG-AAGGCGGTCATC-TGGG-CTACAACTGACGC-TGATGCACGAAAGCGTGGGG-AGC-AAACA-GG--ATT-AGATA-CCCTGGTAGTCC--ACGCCGTAAACG-ATGAGTGCTAGATATCGGAA-GATTC---TC----TTTC-GGTTTCG-CAGCTAACGCATTA-AGCACTCCGCCTGGGGAGTACGGTCGCAAGATTAAAACTCAAAGG-AATTGACGGGGGCTCGCACAAGCGGTGGAGCATGCGGTTTAATTCGATGTTACGCGAAAAACCTTACCAACCCTTGACAT-GGTGGTCGCGGATCGCAGAGATGC-TTTTCTTCAGCTCGGCT-GGAC--CACACACA-GGTGTT-GCATGGCTGTCGTCAGCT-CGTGTCGTGAGATGTTGGGTTAAGTCCCGCAACGAGCGCAACCCTCATTCTTATTTGCCAGCGGGTAATGCCGGGAACTATAAGAAAACTGCCGGTGATAAGCCG-GAGGAAG-GT-GGGGATGACGTCAAGTCATCATGG--CCCTTACGGGTTGGGCTACACGCGTGCTACAATGGTGTTTACAGAGGGAAGCAAGAC-GGCGACGTGGAGCAAATCCCT-AAAAGACATCTCAGTTCGGATTGTTCTCTGCAACTCGA-GAGCATGAAGTTGGAATCGCTAGTAATCGCGGATCA-GC-ATGCCGCGGT-GAATACGTT-----------------------------------------------------------------------------------------------------------------------------------------------------------------
>KY617772_Rickettsia_endosymbiont_of_Haemaphysalis_longicornis_tick47_spotted_fever_group
------------------------------------------------------------------------------------TAA---TT-GGGG-CTTGCTCCAA-TTAGTTAGTGGCAGACG-GGTGAGTAACACGTGGGAATCTACCCATCAGTACGGAA-TAAC-TT-TTAGAAATAAAAGCTAATACC-GTATATTCTCTGCGGAGGAAAGATTTATCGCTGATGGATGAGCCCGCGT-CAGATTAGGTAGTTGGTGAGGTAATGGCTCACCAAGCCGACGATCTGTAGCTGGTCTGAGAGGATGATCAGCCACACTGGGACTGAGACACGGCCCAGACTCCTACGGGAGGCAGCAGT-GGGGAATATTGGACAATGGGCGAAAGCCTGATCCAGCAATACCGAGTGAGTGATGAAGGCCTTAGGGTTGTAAAGCTCTTTTAGCAAGGAAGATA------A--------------------------TGACGTTACTTGCAG-AAAAAGCCCCGGCTAACTCCGTGCCAGCAGCCGCGGTAAGACGGAGGGGGCTAGCGTTG-TTCGGAATTACTGGGCGTAAAGAGTGCGTAGGCGG-TTTAGTAAG-TTGGAAGTG-AAAGCCCGGGGCTTAACCTCGGAATTGC-TTTCAAAACTACTAATCTAGAGTGTAGTAGGGGATGATGGAA-TTCCTAGT-GTAGA-GGTGAAATTCTTAGATATT--AGGAGGAACA-CCGGTGGCG-AAGGCGATCATC-TGGG-CTACAACTGACGC-TGATGCACGAAAGCGTGGGG-AGC-AAACA-GG--ATT-AGATA-CCCTGGTAGTCC--ACGCCGTAAACG-ATGAGTGCTAGATATCGGAA-GATTT---TC----TTTC-GGTTTCG-CAGCTAACGCATTA-AGCACTCCGCCTGGGGAGTACGGTCGCAAGATTAAAACTCAAAGG-AATTGACGGGGGCTCGCACAAGCGGTGGAGCATGCGGTTTAATTCGATGTTACGCGAAAAACCTTACCAACCCTTGACAT-GGTGGTCGCGGATCGCAGAGATGC-TTTTCTTCAGCTCGGCT-GGAT--CACACACA-GGTGTT-GCACGGCTGTCGTCAGCT-CGTGTCGTGAGATGTTGGGTTAAGTCCCGCAACGAGCGCAACCCTCATTCTTATTTGCCAGCGGGTAATGCCGGGAACTATAAGAAAACTGCCGGTGATAAGCCG-GAGGAAG-GT-GGGGACGACGTCAAGTCATCATGG--CCCTTACGGGTTGGGCTACACGCGTGCTACAATGGTGTTTACAGAGGGAAGCAAGAT-GGCGACGTGGAGCAAATCCCT-AAAAGACATCTCAGTTCGGATTGTTCTCTGCAACTCGA-GAGCATGAAGTTGGAATCGCTAGTAATCGCGGATCA-GC-ATGCCGCGGT-GAATACGTT-----------------------------------------------------------------------------------------------------------------------------------------------------------------
>OQ506629_Rickettsia_sp_123
-------------------------------------------------------------------------------------------------------------------------------------TAACACGTGGGAATCTACCCATCAGTACGGAA-TAAC-TT-TTAGAAATAAAAGCTAATACC-GTATATTCTCTGCGGAGGAAAGATTTATCGCTGATGGATGAGCCCGCGT-CAGATTAGGTAGTTGGTGAGGTAATGGCTCACCAAGCCGACGATCTGTAGCTGGTCTGAGAGGATGATCAGCCACACTGGGACTGAGACACGGCCCAGACTCCTACGGGAGGCAGCAGT-GGGGAATATTGGACAATGGGCGAAAGCCTGATCCAGCAATACCGAGTGAGTGATGAAGGCCTTAGGGTTGTAAAGCTCTTTTAGCAAGGAAGATA------A--------------------------TGACGTTACTTGCAG-AAAAAGCCCCGGCTAACTCCGTGCCAGCAGCCGCGGTAAGACGGAGGGGGCTAGCGTTG-TTCGGAATTACTGGGCGTAAAGAGTGCGTAGGCGG-TTTAGTAAG-TTGGAAGTG-AAAGCCCGGGGCTTAACCTCGGAATTGC-TTTCAAAACTACTAATCTAGAGTGTAGTAGGGGATGATGGAA-TTCCTAGT-GTAGA-GGTGAAATTCTTAGATATT--AGGAGGAACA-CCGGTGGCG-AAGGCGATCATC-TGGG-CTACAACTGACGC-TGATGCACGAAAGCGTGGGG-AGC-AAACA-GG--ATT-AGATA-CCCTGGTAGTCC--ACGCCGTAAACG-ATGAGTGCTAGATATCGGAA-GATTT---TC----TTTC-GGTTTCG-CAGCTAACGCATTA-AGCACTCCGCCTGGGGAGTACGGTCGCAAGATTAAAACTCAAAGG-AATTGACGGGGGCTCGCACAAGCGGTGGAGCATGCGGTTTAATTCGATGTTACGCGAAAAACCTTACCAACCCTTGACAT-GGTGGTCGCGGATCGCAGAGATGC-TTTTCTTCAGCTCGGCT-GGAT--CACACACA-GGTGTT-GCACGGCTGTCGTCAGCT-CGTGTCGTGAGATGTTGGGTTAAGTCCCGCAACGAGCGCAACCCTCATTCTTATTTGCCAGCGGGTAATGCCGGGAACTATAAGAAAACTGCCGGTGATAAGCCG-GAGGAAG-GT-GGGGACGACGTCAAGTCATCATGG--CCCTTACGGGTTGGGCTACACGCGTGCTACAATGGTGTTTACAGAGGGAAGCAAGAT-GGCGACGTGGAGCAAATCCCT-AAAAGACATCTCAGTTCGGATTGTTCTCTGCAACTCGA-GAGCATGAAGTTGGAATCGCTAGTAATCGCGGATCA-GC-ATGCCGCGGT-GAATACGTT-----------------------------------------------------------------------------------------------------------------------------------------------------------------
>OP752158_Candidatus_Rickettsia_jingxinensis_GZ_508_spotted_fever_group
-----------------------------------------------------------------------------------------------------------------------------------------------------ACCCATCAGTACGGAA-TAAC-TT-TTAGAAATAAAAGCTAATACC-GTATATTCTCTGCGGAGGAAAGATTTATCGCTGATGGATGAGCCCGCGT-CAGATTAGGTAGTTGGTGAGGTAATGGCTCACCAAGCCGACGATCTGTAGCTGGTCTGAGAGGATGATCAGCCACACTGGGACTGAGACACGGCCCAGACTCCTACGGGAGGCAGCAGT-GGGGAATATTGGACAATGGGCGAAAGCCTGATCCAGCAATACCGAGTGAGTGATGAAGGCCTTAGGGTTGTAAAGCTCTTTTAGCAAGGAAGATA------A--------------------------TGACGTTACTTGCAG-AAAAAGCCCCGGCTAACTCCGTGCCAGCAGCCGCGGTAAGACGGAGGGGGCTAGCGTTG-TTCGGAATTACTGGGCGTAAAGAGTGCGTAGGCGG-TTTAGTAAG-TTGGAAGTG-AAAGCCCGGGGCTTAACCTCGGAATTGC-TTTCAAAACTACTAATCTAGAGTGTAGTAGGGGATGATGGAA-TTCCTAGT-GTAGA-GGTGAAATTCTTAGATATT--AGGAGGAACA-CCGGTGGCG-AAGGCGATCATC-TGGG-CTACAACTGACGC-TGATGCACGAAAGCGTGGGG-AGC-AAACA-GG--ATT-AGATA-CCCTGGTAGTCC--ACGCCGTAAACG-ATGAGTGCTAGATATCGGAA-GATTT---TC----TTTC-GGTTTCG-CAGCTAACGCATTA-AGCACTCCGCCTGGGGAGTACGGTCGCAAGATTAAAACTCAAAGG-AATTGACGGGGGCTCGCACAAGCGGTGGAGCATGCGGTTTAATTCGATGTTACGCGAAAAACCTTACCAACCCTTGACAT-GGTGGTCGCGGATCGCAGAGATGC-TTTTCTTCAGCTCGGCT-GGAT--CACACACA-GGTGTT-GCACGGCTGTCGTCAGCT-CGTGTCGTGAGATGTTGGGTTAAGTCCCGCAACGAGCGCAACCCTCATTCTTATTTGCCAGCGGGTAATGCCGGGAACTATAAGAAAACTGCCGGTGATAAGCCG-GAGGAAG-GT-GGGGACGACGTCAAGTCATCATGG--CCCTTACGGGTTGGGCTACACGCGTGCTACAATGGTGTTTACAGAGGGAAGCAAGAT-GGCGACGTGGAGCAAATCCCT-AAAAGACATCTCAGTTCGGATTGTTCTCTGCAACTCGA-GAGCATGAAGTTGGAATCGCTAGTAATCGCGGATCA-GC-ATGCCGCGGT-GAATACGTT-----------------------------------------------------------------------------------------------------------------------------------------------------------------
>OP764497_Candidatus_Rickettsia_jingxinensis_MY8_spotted_fever_group
----------------------------------------------------------------------------------------------------------------------------------------------------------------------------------------------------------TCTCTGCGGAGGAAAGATTTATCGCTGATGGATGAGCCCGCGT-CAGATTAGGTAGTTGGTGAGGTAATGGCTCACCAAGCCGACGATCTGTAGCTGGTCTGAGAGGATGATCAGCCACACTGGGACTGAGACACGGCCCAGACTCCTACGGGAGGCAGCAGT-GGGGAATATTGGACAATGGGCGAAAGCCTGATCCAGCAATACCGAGTGAGTGATGAAGGCCTTAGGGTTGTAAAGCTCTTTTAGCAAGGAAGATA------A--------------------------TGACGTTACTTGCAG-AAAAAGCCCCGGCTAACTCCGTGCCAGCAGCCGCGGTAAGACGGAGGGGGCTAGCGTTG-TTCGGAATTACTGGGCGTAAAGAGTGCGTAGGCGG-TTTAGTAAG-TTGGAAGTG-AAAGCCCGGGGCTTAACCTCGGAATTGC-TTTCAAAACTACTAATCTAGAGTGTAGTAGGGGATGATGGAA-TTCCTAGT-GTAGA-GGTGAAATTCTTAGATATT--AGGAGGAACA-CCGGTGGCG-AAGGCGATCATC-TGGG-CTACAACTGACGC-TGATGCACGAAAGCGTGGGG-AGC-AAACA-GG--ATT-AGATA-CCCTGGTAGTCC--ACGCCGTAAACG-ATGAGTGCTAGATATCGGAA-GATTT---TC----TTTC-GGTTTCG-CAGCTAACGCATTA-AGCACTCCGCCTGGGGAGTACGGTCGCAAGATTAAAACTCAAAGG-AATTGACGGGGGCTCGCACAAGCGGTGGAGCATGCGGTTTAATTCGATGTTACGCGAAAAACCTTACCAACCCTTGACAT-GGTGGTCGCGGATCGCAGAGATGC-TTTTCTTCAGCTCGGCT-GGAT--CACACACA-GGTGTT-GCACGGCTGTCGTCAGCT-CGTGTCGTGAGATGTTGGGTTAAGTCCCGCAACGAGCGCAACCCTCATTCTTATTTGCCAGCGGGTAATGCCGGGAACTATAAGAAAACTGCCGGTGATAAGCCG-GAGGAAG-GT-GGGGACGACGTCAAGTCATCATGG--CCCTTACGGGTTGGGCTACACGCGTGCTACAATGGTGTTTACAGAGGGAAGCAAGAT-GGCGACGTGGAGCAAATCCCT-AAAAGACATCTCAGTTCGGATTGTTCTCTGCAACTCGA-GAGCATGAAGTTGGAATCGCTAGTAATCGCGGATCA-GC-ATGCCGCGGT-GAATACGTT-----------------------------------------------------------------------------------------------------------------------------------------------------------------
>OQ644524_Candidatus_Rickettsia_jingxinensis_XX443_spotted_fever_group
----------------------------------------------------------------------------------------------GGG-GCTGCTC--A-GTAGTTAGTGGCAGACG-GGTGAGTAACACGTGGGAATCTACCCATCAGTACGGAA-TAAC-TT-TTAGAAATAAAAGCTAATACC-GTATATTCTCTGCGGAGGAAAGATTTATCGCTGATGGATGAGCCCGCGT-CAGATTAGGTAGTTGGTGAGGTAATGGCTCACCAAGCCGACGATCTGTAGCTGGTCTGAGAGGATGATCAGCCACACTGGGACTGAGACACGGCCCAGACTCCTACGGGAGGCAGCAGT-GGGGAATATTGGACAATGGGCGAAAGCCTGATCCAGCAATACCGAGTGAGTGATGAAGGCCTTAGGGTTGTAAAGCTCTTTTAGCAAGGAAGATA------A--------------------------TGACGTTACTTGCAG-AAAAAGCCCCGGCTAACTCCGTGCCAGCAGCCGCGGTAAGACGGAGGGGGCTAGCGTTG-TTCGGAATTACTGGGCGTAAAGAGTGCGTAGGCGG-TTTAGTAAG-TTGGAAGTG-AAAGCCCGGGGCTTAACCTCGGAATTGC-TTTCAAAACTACTAATCTAGAGTGTAGTAGGGGATGATGGAA-TTCCTAGT-GTAGA-GGTGAAATTCTTAGATATT--AGGAGGAACA-CCGGTGGCG-AAGGCGATCATC-TGGG-CTACAACTGACGC-TGATGCACGAAAGCGTGGGG-AGC-AAACA-GG--ATT-AGATA-CCCTGGTAGTCC--ACGCCGTAAACG-ATGAGTGCTAGATATCGGAA-GATTT---TC----TTTC-GGTTTCG-CAGCTAACGCATTA-AGCACTCCGCCTGGGGAGTACGGTCGCAAGATTAAAACTCAAAGG-AATTGACGGGGGCTCGCACAAGCGGTGGAGCATGCGGTTTAATTCGATGTTACGCGAAAAACCTTACCAACCCTTGACAT-GGTGGTCGCGGATCGCAGAGATGC-TTTTCTTCAGCTCGGCT-GGAT--CACACACA-GGTGTT-GCACGGCTGTCGTCAGCT-CGTGTCGTGAGATGTTGGGTTAAGTCCCGCAACGAGCGCAACCCTCATTCTTATTTGCCAGCGGGTAATGCCGGGAACTATAAGAAAACTGCCGGTGATAAGCCG-GAGGAAG-GT-GGGGACGACGTCAAGTCATCATGG--CCCTTACGGGTTGGGCTACACGCGTGCTACAATGGTGTTTACAGAGGGAAGCAAGAT-GGCGACGTGGAGCAAATCCCT-AAAAGACATCTCAGTTCGGATTGTTCTCTGCAACTCGA-GAGCATGAAGTTGGAATCGCTAGTAATCGCGGATCA-GC-ATGCCGCGGT-GAATACGTT-----------------------------------------------------------------------------------------------------------------------------------------------------------------
>MH500204_Candidatus_Rickettsia_jingxinensis_tick_XA197_spotted_fever_group
--------------------------------------------------------------------------------------------------------------------------------------------------------------TACGGAA-TAAC-TT-TTAGAAATAAAAGCTAATACC-GTATATTCTCTGCGGAGGAAAGATTTATCGCTGATGGATGAGCCCGCGT-CAGATTAGGTAGTTGGTGAGGTAATGGCTCACCAAGCCGACGATCTGTAGCTGGTCTGAGAGGATGATCAGCCACACTGGGACTGAGACACGGCCCAGACTCCTACGGGAGGCAGCAGT-GGGGAATATTGGACAATGGGCGAAAGCCTGATCCAGCAATACCGAGTGAGTGATGAAGGCCTTAGGGTTGTAAAGCTCTTTTAGCAAGGAAGATA------A--------------------------TGACGTTACTTGCAG-AAAAAGCCCCGGCTAACTCCGTGCCAGCAGCCGCGGTAAGACGGAGGGGGCTAGCGTTG-TTCGGAATTACTGGGCGTAAAGAGTGCGTAGGCGG-TTTAGTAAG-TTGGAAGTG-AAAGCCCGGGGCTTAACCTCGGAATTGC-TTTCAAAACTACTAATCTAGAGTGTAGTAGGGGATGATGGAA-TTCCTAGT-GTAGA-GGTGAAATTCTTAGATATT--AGGAGGAACA-CCGGTGGCG-AAGGCGATCATC-TGGG-CTACAACTGACGC-TGATGCACGAAAGCGTGGGG-AGC-AAACA-GG--ATT-AGATA-CCCTGGTAGTCC--ACGCCGTAAACG-ATGAGTGCTAGATATCGGAA-GATTT---TC----TTTC-GGTTTCG-CAGCTAACGCATTA-AGCACTCCGCCTGGGGAGTACGGTCGCAAGATTAAAACTCAAAGG-AATTGACGGGGGCTCGCACAAGCGGTGGAGCATGCGGTTTAATTCGATGTTACGCGAAAAACCTTACCAACCCTTGACAT-GGTGGTCGCGGATCGCAGAGATGC-TTTTCTTCAGCTCGGCT-GGAT--CACACACA-GGTGTT-GCACGGCTGTCGTCAGCT-CGTGTCGTGAGATGTTGGGTTAAGTCCCGCAACGAGCGCAACCCTCATTCTTATTTGCCAGCGGGTAATGCCGGGAACTATAAGAAAACTGCCGGTGATAAGCCG-GAGGAAG-GT-GGGGACGACGTCAAGTCATCATGG--CCCTTACGGGTTGGGCTACACGCGTGCTACAATGGTGTTTACAGAGGGAAGCAAGAT-GGCGACGTGGAGCAAATCCCT-AAAAGACATCTCAGTTCGGATTGTTCTCTGCAACTCGA-GAGCATGAAGTTGGAATCGCTAGTAATCGCGGATCA-GC-ATGCCGCGGT-GAATACGTT-----------------------------------------------------------------------------------------------------------------------------------------------------------------
>MH500203_Candidatus_Rickettsia_jingxinensis_tick_XA195_spotted_fever_group
--------------------------------------------------------------------------------------------------------------------------------------------------------------TACGGAA-TAAC-TT-TTAGAAATAAAAGCTAATACC-GTATATTCTCTGCGGAGGAAAGATTTATCGCTGATGGATGAGCCCGCGT-CAGATTAGGTAGTTGGTGAGGTAATGGCTCACCAAGCCGACGATCTGTAGCTGGTCTGAGAGGATGATCAGCCACACTGGGACTGAGACACGGCCCAGACTCCTACGGGAGGCAGCAGT-GGGGAATATTGGACAATGGGCGAAAGCCTGATCCAGCAATACCGAGTGAGTGATGAAGGCCTTAGGGTTGTAAAGCTCTTTTAGCAAGGAAGATA------A--------------------------TGACGTTACTTGCAG-AAAAAGCCCCGGCTAACTCCGTGCCAGCAGCCGCGGTAAGACGGAGGGGGCTAGCGTTG-TTCGGAATTACTGGGCGTAAAGAGTGCGTAGGCGG-TTTAGTAAG-TTGGAAGTG-AAAGCCCGGGGCTTAACCTCGGAATTGC-TTTCAAAACTACTAATCTAGAGTGTAGTAGGGGATGATGGAA-TTCCTAGT-GTAGA-GGTGAAATTCTTAGATATT--AGGAGGAACA-CCGGTGGCG-AAGGCGATCATC-TGGG-CTACAACTGACGC-TGATGCACGAAAGCGTGGGG-AGC-AAACA-GG--ATT-AGATA-CCCTGGTAGTCC--ACGCCGTAAACG-ATGAGTGCTAGATATCGGAA-GATTT---TC----TTTC-GGTTTCG-CAGCTAACGCATTA-AGCACTCCGCCTGGGGAGTACGGTCGCAAGATTAAAACTCAAAGG-AATTGACGGGGGCTCGCACAAGCGGTGGAGCATGCGGTTTAATTCGATGTTACGCGAAAAACCTTACCAACCCTTGACAT-GGTGGTCGCGGATCGCAGAGATGC-TTTTCTTCAGCTCGGCT-GGAT--CACACACA-GGTGTT-GCACGGCTGTCGTCAGCT-CGTGTCGTGAGATGTTGGGTTAAGTCCCGCAACGAGCGCAACCCTCATTCTTATTTGCCAGCGGGTAATGCCGGGAACTATAAGAAAACTGCCGGTGATAAGCCG-GAGGAAG-GT-GGGGACGACGTCAAGTCATCATGG--CCCTTACGGGTTGGGCTACACGCGTGCTACAATGGTGTTTACAGAGGGAAGCAAGAT-GGCGACGTGGAGCAAATCCCT-AAAAGACATCTCAGTTCGGATTGTTCTCTGCAACTCGA-GAGCATGAAGTTGGAATCGCTAGTAATCGCGGATCA-GC-ATGCCGCGGT-GAATACGTT-----------------------------------------------------------------------------------------------------------------------------------------------------------------
>MH500202_Candidatus_Rickettsia_jingxinensis_tick_XA193_spotted_fever_group
--------------------------------------------------------------------------------------------------------------------------------------------------------------TACGGAA-TAAC-TT-TTAGAAATAAAAGCTAATACC-GTATATTCTCTGCGGAGGAAAGATTTATCGCTGATGGATGAGCCCGCGT-CAGATTAGGTAGTTGGTGAGGTAATGGCTCACCAAGCCGACGATCTGTAGCTGGTCTGAGAGGATGATCAGCCACACTGGGACTGAGACACGGCCCAGACTCCTACGGGAGGCAGCAGT-GGGGAATATTGGACAATGGGCGAAAGCCTGATCCAGCAATACCGAGTGAGTGATGAAGGCCTTAGGGTTGTAAAGCTCTTTTAGCAAGGAAGATA------A--------------------------TGACGTTACTTGCAG-AAAAAGCCCCGGCTAACTCCGTGCCAGCAGCCGCGGTAAGACGGAGGGGGCTAGCGTTG-TTCGGAATTACTGGGCGTAAAGAGTGCGTAGGCGG-TTTAGTAAG-TTGGAAGTG-AAAGCCCGGGGCTTAACCTCGGAATTGC-TTTCAAAACTACTAATCTAGAGTGTAGTAGGGGATGATGGAA-TTCCTAGT-GTAGA-GGTGAAATTCTTAGATATT--AGGAGGAACA-CCGGTGGCG-AAGGCGATCATC-TGGG-CTACAACTGACGC-TGATGCACGAAAGCGTGGGG-AGC-AAACA-GG--ATT-AGATA-CCCTGGTAGTCC--ACGCCGTAAACG-ATGAGTGCTAGATATCGGAA-GATTT---TC----TTTC-GGTTTCG-CAGCTAACGCATTA-AGCACTCCGCCTGGGGAGTACGGTCGCAAGATTAAAACTCAAAGG-AATTGACGGGGGCTCGCACAAGCGGTGGAGCATGCGGTTTAATTCGATGTTACGCGAAAAACCTTACCAACCCTTGACAT-GGTGGTCGCGGATCGCAGAGATGC-TTTTCTTCAGCTCGGCT-GGAT--CACACACA-GGTGTT-GCACGGCTGTCGTCAGCT-CGTGTCGTGAGATGTTGGGTTAAGTCCCGCAACGAGCGCAACCCTCATTCTTATTTGCCAGCGGGTAATGCCGGGAACTATAAGAAAACTGCCGGTGATAAGCCG-GAGGAAG-GT-GGGGACGACGTCAAGTCATCATGG--CCCTTACGGGTTGGGCTACACGCGTGCTACAATGGTGTTTACAGAGGGAAGCAAGAT-GGCGACGTGGAGCAAATCCCT-AAAAGACATCTCAGTTCGGATTGTTCTCTGCAACTCGA-GAGCATGAAGTTGGAATCGCTAGTAATCGCGGATCA-GC-ATGCCGCGGT-GAATACGTT-----------------------------------------------------------------------------------------------------------------------------------------------------------------
>MH500201_Candidatus_Rickettsia_jingxinensis_tick_XA191_spotted_fever_group
--------------------------------------------------------------------------------------------------------------------------------------------------------------TACGGAA-TAAC-TT-TTAGAAATAAAAGCTAATACC-GTATATTCTCTGCGGAGGAAAGATTTATCGCTGATGGATGAGCCCGCGT-CAGATTAGGTAGTTGGTGAGGTAATGGCTCACCAAGCCGACGATCTGTAGCTGGTCTGAGAGGATGATCAGCCACACTGGGACTGAGACACGGCCCAGACTCCTACGGGAGGCAGCAGT-GGGGAATATTGGACAATGGGCGAAAGCCTGATCCAGCAATACCGAGTGAGTGATGAAGGCCTTAGGGTTGTAAAGCTCTTTTAGCAAGGAAGATA------A--------------------------TGACGTTACTTGCAG-AAAAAGCCCCGGCTAACTCCGTGCCAGCAGCCGCGGTAAGACGGAGGGGGCTAGCGTTG-TTCGGAATTACTGGGCGTAAAGAGTGCGTAGGCGG-TTTAGTAAG-TTGGAAGTG-AAAGCCCGGGGCTTAACCTCGGAATTGC-TTTCAAAACTACTAATCTAGAGTGTAGTAGGGGATGATGGAA-TTCCTAGT-GTAGA-GGTGAAATTCTTAGATATT--AGGAGGAACA-CCGGTGGCG-AAGGCGATCATC-TGGG-CTACAACTGACGC-TGATGCACGAAAGCGTGGGG-AGC-AAACA-GG--ATT-AGATA-CCCTGGTAGTCC--ACGCCGTAAACG-ATGAGTGCTAGATATCGGAA-GATTT---TC----TTTC-GGTTTCG-CAGCTAACGCATTA-AGCACTCCGCCTGGGGAGTACGGTCGCAAGATTAAAACTCAAAGG-AATTGACGGGGGCTCGCACAAGCGGTGGAGCATGCGGTTTAATTCGATGTTACGCGAAAAACCTTACCAACCCTTGACAT-GGTGGTCGCGGATCGCAGAGATGC-TTTTCTTCAGCTCGGCT-GGAT--CACACACA-GGTGTT-GCACGGCTGTCGTCAGCT-CGTGTCGTGAGATGTTGGGTTAAGTCCCGCAACGAGCGCAACCCTCATTCTTATTTGCCAGCGGGTAATGCCGGGAACTATAAGAAAACTGCCGGTGATAAGCCG-GAGGAAG-GT-GGGGACGACGTCAAGTCATCATGG--CCCTTACGGGTTGGGCTACACGCGTGCTACAATGGTGTTTACAGAGGGAAGCAAGAT-GGCGACGTGGAGCAAATCCCT-AAAAGACATCTCAGTTCGGATTGTTCTCTGCAACTCGA-GAGCATGAAGTTGGAATCGCTAGTAATCGCGGATCA-GC-ATGCCGCGGT-GAATACGTT-----------------------------------------------------------------------------------------------------------------------------------------------------------------
>MH500200_Candidatus_Rickettsia_jingxinensis_tick_XA189_spotted_fever_group
--------------------------------------------------------------------------------------------------------------------------------------------------------------TACGGAA-TAAC-TT-TTAGAAATAAAAGCTAATACC-GTATATTCTCTGCGGAGGAAAGATTTATCGCTGATGGATGAGCCCGCGT-CAGATTAGGTAGTTGGTGAGGTAATGGCTCACCAAGCCGACGATCTGTAGCTGGTCTGAGAGGATGATCAGCCACACTGGGACTGAGACACGGCCCAGACTCCTACGGGAGGCAGCAGT-GGGGAATATTGGACAATGGGCGAAAGCCTGATCCAGCAATACCGAGTGAGTGATGAAGGCCTTAGGGTTGTAAAGCTCTTTTAGCAAGGAAGATA------A--------------------------TGACGTTACTTGCAG-AAAAAGCCCCGGCTAACTCCGTGCCAGCAGCCGCGGTAAGACGGAGGGGGCTAGCGTTG-TTCGGAATTACTGGGCGTAAAGAGTGCGTAGGCGG-TTTAGTAAG-TTGGAAGTG-AAAGCCCGGGGCTTAACCTCGGAATTGC-TTTCAAAACTACTAATCTAGAGTGTAGTAGGGGATGATGGAA-TTCCTAGT-GTAGA-GGTGAAATTCTTAGATATT--AGGAGGAACA-CCGGTGGCG-AAGGCGATCATC-TGGG-CTACAACTGACGC-TGATGCACGAAAGCGTGGGG-AGC-AAACA-GG--ATT-AGATA-CCCTGGTAGTCC--ACGCCGTAAACG-ATGAGTGCTAGATATCGGAA-GATTT---TC----TTTC-GGTTTCG-CAGCTAACGCATTA-AGCACTCCGCCTGGGGAGTACGGTCGCAAGATTAAAACTCAAAGG-AATTGACGGGGGCTCGCACAAGCGGTGGAGCATGCGGTTTAATTCGATGTTACGCGAAAAACCTTACCAACCCTTGACAT-GGTGGTCGCGGATCGCAGAGATGC-TTTTCTTCAGCTCGGCT-GGAT--CACACACA-GGTGTT-GCACGGCTGTCGTCAGCT-CGTGTCGTGAGATGTTGGGTTAAGTCCCGCAACGAGCGCAACCCTCATTCTTATTTGCCAGCGGGTAATGCCGGGAACTATAAGAAAACTGCCGGTGATAAGCCG-GAGGAAG-GT-GGGGACGACGTCAAGTCATCATGG--CCCTTACGGGTTGGGCTACACGCGTGCTACAATGGTGTTTACAGAGGGAAGCAAGAT-GGCGACGTGGAGCAAATCCCT-AAAAGACATCTCAGTTCGGATTGTTCTCTGCAACTCGA-GAGCATGAAGTTGGAATCGCTAGTAATCGCGGATCA-GC-ATGCCGCGGT-GAATACGTT-----------------------------------------------------------------------------------------------------------------------------------------------------------------
>MH500199_Candidatus_Rickettsia_jingxinensis_tick_XA188_spotted_fever_group
--------------------------------------------------------------------------------------------------------------------------------------------------------------TACGGAA-TAAC-TT-TTAGAAATAAAAGCTAATACC-GTATATTCTCTGCGGAGGAAAGATTTATCGCTGATGGATGAGCCCGCGT-CAGATTAGGTAGTTGGTGAGGTAATGGCTCACCAAGCCGACGATCTGTAGCTGGTCTGAGAGGATGATCAGCCACACTGGGACTGAGACACGGCCCAGACTCCTACGGGAGGCAGCAGT-GGGGAATATTGGACAATGGGCGAAAGCCTGATCCAGCAATACCGAGTGAGTGATGAAGGCCTTAGGGTTGTAAAGCTCTTTTAGCAAGGAAGATA------A--------------------------TGACGTTACTTGCAG-AAAAAGCCCCGGCTAACTCCGTGCCAGCAGCCGCGGTAAGACGGAGGGGGCTAGCGTTG-TTCGGAATTACTGGGCGTAAAGAGTGCGTAGGCGG-TTTAGTAAG-TTGGAAGTG-AAAGCCCGGGGCTTAACCTCGGAATTGC-TTTCAAAACTACTAATCTAGAGTGTAGTAGGGGATGATGGAA-TTCCTAGT-GTAGA-GGTGAAATTCTTAGATATT--AGGAGGAACA-CCGGTGGCG-AAGGCGATCATC-TGGG-CTACAACTGACGC-TGATGCACGAAAGCGTGGGG-AGC-AAACA-GG--ATT-AGATA-CCCTGGTAGTCC--ACGCCGTAAACG-ATGAGTGCTAGATATCGGAA-GATTT---TC----TTTC-GGTTTCG-CAGCTAACGCATTA-AGCACTCCGCCTGGGGAGTACGGTCGCAAGATTAAAACTCAAAGG-AATTGACGGGGGCTCGCACAAGCGGTGGAGCATGCGGTTTAATTCGATGTTACGCGAAAAACCTTACCAACCCTTGACAT-GGTGGTCGCGGATCGCAGAGATGC-TTTTCTTCAGCTCGGCT-GGAT--CACACACA-GGTGTT-GCACGGCTGTCGTCAGCT-CGTGTCGTGAGATGTTGGGTTAAGTCCCGCAACGAGCGCAACCCTCATTCTTATTTGCCAGCGGGTAATGCCGGGAACTATAAGAAAACTGCCGGTGATAAGCCG-GAGGAAG-GT-GGGGACGACGTCAAGTCATCATGG--CCCTTACGGGTTGGGCTACACGCGTGCTACAATGGTGTTTACAGAGGGAAGCAAGAT-GGCGACGTGGAGCAAATCCCT-AAAAGACATCTCAGTTCGGATTGTTCTCTGCAACTCGA-GAGCATGAAGTTGGAATCGCTAGTAATCGCGGATCA-GC-ATGCCGCGGT-GAATACGTT-----------------------------------------------------------------------------------------------------------------------------------------------------------------
>MH500198_Candidatus_Rickettsia_jingxinensis_tick_XA187_spotted_fever_group
--------------------------------------------------------------------------------------------------------------------------------------------------------------TACGGAA-TAAC-TT-TTAGAAATAAAAGCTAATACC-GTATATTCTCTGCGGAGGAAAGATTTATCGCTGATGGATGAGCCCGCGT-CAGATTAGGTAGTTGGTGAGGTAATGGCTCACCAAGCCGACGATCTGTAGCTGGTCTGAGAGGATGATCAGCCACACTGGGACTGAGACACGGCCCAGACTCCTACGGGAGGCAGCAGT-GGGGAATATTGGACAATGGGCGAAAGCCTGATCCAGCAATACCGAGTGAGTGATGAAGGCCTTAGGGTTGTAAAGCTCTTTTAGCAAGGAAGATA------A--------------------------TGACGTTACTTGCAG-AAAAAGCCCCGGCTAACTCCGTGCCAGCAGCCGCGGTAAGACGGAGGGGGCTAGCGTTG-TTCGGAATTACTGGGCGTAAAGAGTGCGTAGGCGG-TTTAGTAAG-TTGGAAGTG-AAAGCCCGGGGCTTAACCTCGGAATTGC-TTTCAAAACTACTAATCTAGAGTGTAGTAGGGGATGATGGAA-TTCCTAGT-GTAGA-GGTGAAATTCTTAGATATT--AGGAGGAACA-CCGGTGGCG-AAGGCGATCATC-TGGG-CTACAACTGACGC-TGATGCACGAAAGCGTGGGG-AGC-AAACA-GG--ATT-AGATA-CCCTGGTAGTCC--ACGCCGTAAACG-ATGAGTGCTAGATATCGGAA-GATTT---TC----TTTC-GGTTTCG-CAGCTAACGCATTA-AGCACTCCGCCTGGGGAGTACGGTCGCAAGATTAAAACTCAAAGG-AATTGACGGGGGCTCGCACAAGCGGTGGAGCATGCGGTTTAATTCGATGTTACGCGAAAAACCTTACCAACCCTTGACAT-GGTGGTCGCGGATCGCAGAGATGC-TTTTCTTCAGCTCGGCT-GGAT--CACACACA-GGTGTT-GCACGGCTGTCGTCAGCT-CGTGTCGTGAGATGTTGGGTTAAGTCCCGCAACGAGCGCAACCCTCATTCTTATTTGCCAGCGGGTAATGCCGGGAACTATAAGAAAACTGCCGGTGATAAGCCG-GAGGAAG-GT-GGGGACGACGTCAAGTCATCATGG--CCCTTACGGGTTGGGCTACACGCGTGCTACAATGGTGTTTACAGAGGGAAGCAAGAT-GGCGACGTGGAGCAAATCCCT-AAAAGACATCTCAGTTCGGATTGTTCTCTGCAACTCGA-GAGCATGAAGTTGGAATCGCTAGTAATCGCGGATCA-GC-ATGCCGCGGT-GAATACGTT-----------------------------------------------------------------------------------------------------------------------------------------------------------------
>MH500197_Candidatus_Rickettsia_jingxinensis_tick_XA180_spotted_fever_group
--------------------------------------------------------------------------------------------------------------------------------------------------------------TACGGAA-TAAC-TT-TTAGAAATAAAAGCTAATACC-GTATATTCTCTGCGGAGGAAAGATTTATCGCTGATGGATGAGCCCGCGT-CAGATTAGGTAGTTGGTGAGGTAATGGCTCACCAAGCCGACGATCTGTAGCTGGTCTGAGAGGATGATCAGCCACACTGGGACTGAGACACGGCCCAGACTCCTACGGGAGGCAGCAGT-GGGGAATATTGGACAATGGGCGAAAGCCTGATCCAGCAATACCGAGTGAGTGATGAAGGCCTTAGGGTTGTAAAGCTCTTTTAGCAAGGAAGATA------A--------------------------TGACGTTACTTGCAG-AAAAAGCCCCGGCTAACTCCGTGCCAGCAGCCGCGGTAAGACGGAGGGGGCTAGCGTTG-TTCGGAATTACTGGGCGTAAAGAGTGCGTAGGCGG-TTTAGTAAG-TTGGAAGTG-AAAGCCCGGGGCTTAACCTCGGAATTGC-TTTCAAAACTACTAATCTAGAGTGTAGTAGGGGATGATGGAA-TTCCTAGT-GTAGA-GGTGAAATTCTTAGATATT--AGGAGGAACA-CCGGTGGCG-AAGGCGATCATC-TGGG-CTACAACTGACGC-TGATGCACGAAAGCGTGGGG-AGC-AAACA-GG--ATT-AGATA-CCCTGGTAGTCC--ACGCCGTAAACG-ATGAGTGCTAGATATCGGAA-GATTT---TC----TTTC-GGTTTCG-CAGCTAACGCATTA-AGCACTCCGCCTGGGGAGTACGGTCGCAAGATTAAAACTCAAAGG-AATTGACGGGGGCTCGCACAAGCGGTGGAGCATGCGGTTTAATTCGATGTTACGCGAAAAACCTTACCAACCCTTGACAT-GGTGGTCGCGGATCGCAGAGATGC-TTTTCTTCAGCTCGGCT-GGAT--CACACACA-GGTGTT-GCACGGCTGTCGTCAGCT-CGTGTCGTGAGATGTTGGGTTAAGTCCCGCAACGAGCGCAACCCTCATTCTTATTTGCCAGCGGGTAATGCCGGGAACTATAAGAAAACTGCCGGTGATAAGCCG-GAGGAAG-GT-GGGGACGACGTCAAGTCATCATGG--CCCTTACGGGTTGGGCTACACGCGTGCTACAATGGTGTTTACAGAGGGAAGCAAGAT-GGCGACGTGGAGCAAATCCCT-AAAAGACATCTCAGTTCGGATTGTTCTCTGCAACTCGA-GAGCATGAAGTTGGAATCGCTAGTAATCGCGGATCA-GC-ATGCCGCGGT-GAATACGTT-----------------------------------------------------------------------------------------------------------------------------------------------------------------
>MH500196_Candidatus_Rickettsia_jingxinensis_tick_XA178_spotted_fever_group
--------------------------------------------------------------------------------------------------------------------------------------------------------------TACGGAA-TAAC-TT-TTAGAAATAAAAGCTAATACC-GTATATTCTCTGCGGAGGAAAGATTTATCGCTGATGGATGAGCCCGCGT-CAGATTAGGTAGTTGGTGAGGTAATGGCTCACCAAGCCGACGATCTGTAGCTGGTCTGAGAGGATGATCAGCCACACTGGGACTGAGACACGGCCCAGACTCCTACGGGAGGCAGCAGT-GGGGAATATTGGACAATGGGCGAAAGCCTGATCCAGCAATACCGAGTGAGTGATGAAGGCCTTAGGGTTGTAAAGCTCTTTTAGCAAGGAAGATA------A--------------------------TGACGTTACTTGCAG-AAAAAGCCCCGGCTAACTCCGTGCCAGCAGCCGCGGTAAGACGGAGGGGGCTAGCGTTG-TTCGGAATTACTGGGCGTAAAGAGTGCGTAGGCGG-TTTAGTAAG-TTGGAAGTG-AAAGCCCGGGGCTTAACCTCGGAATTGC-TTTCAAAACTACTAATCTAGAGTGTAGTAGGGGATGATGGAA-TTCCTAGT-GTAGA-GGTGAAATTCTTAGATATT--AGGAGGAACA-CCGGTGGCG-AAGGCGATCATC-TGGG-CTACAACTGACGC-TGATGCACGAAAGCGTGGGG-AGC-AAACA-GG--ATT-AGATA-CCCTGGTAGTCC--ACGCCGTAAACG-ATGAGTGCTAGATATCGGAA-GATTT---TC----TTTC-GGTTTCG-CAGCTAACGCATTA-AGCACTCCGCCTGGGGAGTACGGTCGCAAGATTAAAACTCAAAGG-AATTGACGGGGGCTCGCACAAGCGGTGGAGCATGCGGTTTAATTCGATGTTACGCGAAAAACCTTACCAACCCTTGACAT-GGTGGTCGCGGATCGCAGAGATGC-TTTTCTTCAGCTCGGCT-GGAT--CACACACA-GGTGTT-GCACGGCTGTCGTCAGCT-CGTGTCGTGAGATGTTGGGTTAAGTCCCGCAACGAGCGCAACCCTCATTCTTATTTGCCAGCGGGTAATGCCGGGAACTATAAGAAAACTGCCGGTGATAAGCCG-GAGGAAG-GT-GGGGACGACGTCAAGTCATCATGG--CCCTTACGGGTTGGGCTACACGCGTGCTACAATGGTGTTTACAGAGGGAAGCAAGAT-GGCGACGTGGAGCAAATCCCT-AAAAGACATCTCAGTTCGGATTGTTCTCTGCAACTCGA-GAGCATGAAGTTGGAATCGCTAGTAATCGCGGATCA-GC-ATGCCGCGGT-GAATACGTT-----------------------------------------------------------------------------------------------------------------------------------------------------------------
>MH500195_Candidatus_Rickettsia_jingxinensis_tick_XA176_spotted_fever_group
--------------------------------------------------------------------------------------------------------------------------------------------------------------TACGGAA-TAAC-TT-TTAGAAATAAAAGCTAATACC-GTATATTCTCTGCGGAGGAAAGATTTATCGCTGATGGATGAGCCCGCGT-CAGATTAGGTAGTTGGTGAGGTAATGGCTCACCAAGCCGACGATCTGTAGCTGGTCTGAGAGGATGATCAGCCACACTGGGACTGAGACACGGCCCAGACTCCTACGGGAGGCAGCAGT-GGGGAATATTGGACAATGGGCGAAAGCCTGATCCAGCAATACCGAGTGAGTGATGAAGGCCTTAGGGTTGTAAAGCTCTTTTAGCAAGGAAGATA------A--------------------------TGACGTTACTTGCAG-AAAAAGCCCCGGCTAACTCCGTGCCAGCAGCCGCGGTAAGACGGAGGGGGCTAGCGTTG-TTCGGAATTACTGGGCGTAAAGAGTGCGTAGGCGG-TTTAGTAAG-TTGGAAGTG-AAAGCCCGGGGCTTAACCTCGGAATTGC-TTTCAAAACTACTAATCTAGAGTGTAGTAGGGGATGATGGAA-TTCCTAGT-GTAGA-GGTGAAATTCTTAGATATT--AGGAGGAACA-CCGGTGGCG-AAGGCGATCATC-TGGG-CTACAACTGACGC-TGATGCACGAAAGCGTGGGG-AGC-AAACA-GG--ATT-AGATA-CCCTGGTAGTCC--ACGCCGTAAACG-ATGAGTGCTAGATATCGGAA-GATTT---TC----TTTC-GGTTTCG-CAGCTAACGCATTA-AGCACTCCGCCTGGGGAGTACGGTCGCAAGATTAAAACTCAAAGG-AATTGACGGGGGCTCGCACAAGCGGTGGAGCATGCGGTTTAATTCGATGTTACGCGAAAAACCTTACCAACCCTTGACAT-GGTGGTCGCGGATCGCAGAGATGC-TTTTCTTCAGCTCGGCT-GGAT--CACACACA-GGTGTT-GCACGGCTGTCGTCAGCT-CGTGTCGTGAGATGTTGGGTTAAGTCCCGCAACGAGCGCAACCCTCATTCTTATTTGCCAGCGGGTAATGCCGGGAACTATAAGAAAACTGCCGGTGATAAGCCG-GAGGAAG-GT-GGGGACGACGTCAAGTCATCATGG--CCCTTACGGGTTGGGCTACACGCGTGCTACAATGGTGTTTACAGAGGGAAGCAAGAT-GGCGACGTGGAGCAAATCCCT-AAAAGACATCTCAGTTCGGATTGTTCTCTGCAACTCGA-GAGCATGAAGTTGGAATCGCTAGTAATCGCGGATCA-GC-ATGCCGCGGT-GAATACGTT-----------------------------------------------------------------------------------------------------------------------------------------------------------------
>MH500194_Candidatus_Rickettsia_jingxinensis_tick_XA174_spotted_fever_group
--------------------------------------------------------------------------------------------------------------------------------------------------------------TACGGAA-TAAC-TT-TTAGAAATAAAAGCTAATACC-GTATATTCTCTGCGGAGGAAAGATTTATCGCTGATGGATGAGCCCGCGT-CAGATTAGGTAGTTGGTGAGGTAATGGCTCACCAAGCCGACGATCTGTAGCTGGTCTGAGAGGATGATCAGCCACACTGGGACTGAGACACGGCCCAGACTCCTACGGGAGGCAGCAGT-GGGGAATATTGGACAATGGGCGAAAGCCTGATCCAGCAATACCGAGTGAGTGATGAAGGCCTTAGGGTTGTAAAGCTCTTTTAGCAAGGAAGATA------A--------------------------TGACGTTACTTGCAG-AAAAAGCCCCGGCTAACTCCGTGCCAGCAGCCGCGGTAAGACGGAGGGGGCTAGCGTTG-TTCGGAATTACTGGGCGTAAAGAGTGCGTAGGCGG-TTTAGTAAG-TTGGAAGTG-AAAGCCCGGGGCTTAACCTCGGAATTGC-TTTCAAAACTACTAATCTAGAGTGTAGTAGGGGATGATGGAA-TTCCTAGT-GTAGA-GGTGAAATTCTTAGATATT--AGGAGGAACA-CCGGTGGCG-AAGGCGATCATC-TGGG-CTACAACTGACGC-TGATGCACGAAAGCGTGGGG-AGC-AAACA-GG--ATT-AGATA-CCCTGGTAGTCC--ACGCCGTAAACG-ATGAGTGCTAGATATCGGAA-GATTT---TC----TTTC-GGTTTCG-CAGCTAACGCATTA-AGCACTCCGCCTGGGGAGTACGGTCGCAAGATTAAAACTCAAAGG-AATTGACGGGGGCTCGCACAAGCGGTGGAGCATGCGGTTTAATTCGATGTTACGCGAAAAACCTTACCAACCCTTGACAT-GGTGGTCGCGGATCGCAGAGATGC-TTTTCTTCAGCTCGGCT-GGAT--CACACACA-GGTGTT-GCACGGCTGTCGTCAGCT-CGTGTCGTGAGATGTTGGGTTAAGTCCCGCAACGAGCGCAACCCTCATTCTTATTTGCCAGCGGGTAATGCCGGGAACTATAAGAAAACTGCCGGTGATAAGCCG-GAGGAAG-GT-GGGGACGACGTCAAGTCATCATGG--CCCTTACGGGTTGGGCTACACGCGTGCTACAATGGTGTTTACAGAGGGAAGCAAGAT-GGCGACGTGGAGCAAATCCCT-AAAAGACATCTCAGTTCGGATTGTTCTCTGCAACTCGA-GAGCATGAAGTTGGAATCGCTAGTAATCGCGGATCA-GC-ATGCCGCGGT-GAATACGTT-----------------------------------------------------------------------------------------------------------------------------------------------------------------
>MH500193_Candidatus_Rickettsia_jingxinensis_tick_XA173_spotted_fever_group
--------------------------------------------------------------------------------------------------------------------------------------------------------------TACGGAA-TAAC-TT-TTAGAAATAAAAGCTAATACC-GTATATTCTCTGCGGAGGAAAGATTTATCGCTGATGGATGAGCCCGCGT-CAGATTAGGTAGTTGGTGAGGTAATGGCTCACCAAGCCGACGATCTGTAGCTGGTCTGAGAGGATGATCAGCCACACTGGGACTGAGACACGGCCCAGACTCCTACGGGAGGCAGCAGT-GGGGAATATTGGACAATGGGCGAAAGCCTGATCCAGCAATACCGAGTGAGTGATGAAGGCCTTAGGGTTGTAAAGCTCTTTTAGCAAGGAAGATA------A--------------------------TGACGTTACTTGCAG-AAAAAGCCCCGGCTAACTCCGTGCCAGCAGCCGCGGTAAGACGGAGGGGGCTAGCGTTG-TTCGGAATTACTGGGCGTAAAGAGTGCGTAGGCGG-TTTAGTAAG-TTGGAAGTG-AAAGCCCGGGGCTTAACCTCGGAATTGC-TTTCAAAACTACTAATCTAGAGTGTAGTAGGGGATGATGGAA-TTCCTAGT-GTAGA-GGTGAAATTCTTAGATATT--AGGAGGAACA-CCGGTGGCG-AAGGCGATCATC-TGGG-CTACAACTGACGC-TGATGCACGAAAGCGTGGGG-AGC-AAACA-GG--ATT-AGATA-CCCTGGTAGTCC--ACGCCGTAAACG-ATGAGTGCTAGATATCGGAA-GATTT---TC----TTTC-GGTTTCG-CAGCTAACGCATTA-AGCACTCCGCCTGGGGAGTACGGTCGCAAGATTAAAACTCAAAGG-AATTGACGGGGGCTCGCACAAGCGGTGGAGCATGCGGTTTAATTCGATGTTACGCGAAAAACCTTACCAACCCTTGACAT-GGTGGTCGCGGATCGCAGAGATGC-TTTTCTTCAGCTCGGCT-GGAT--CACACACA-GGTGTT-GCACGGCTGTCGTCAGCT-CGTGTCGTGAGATGTTGGGTTAAGTCCCGCAACGAGCGCAACCCTCATTCTTATTTGCCAGCGGGTAATGCCGGGAACTATAAGAAAACTGCCGGTGATAAGCCG-GAGGAAG-GT-GGGGACGACGTCAAGTCATCATGG--CCCTTACGGGTTGGGCTACACGCGTGCTACAATGGTGTTTACAGAGGGAAGCAAGAT-GGCGACGTGGAGCAAATCCCT-AAAAGACATCTCAGTTCGGATTGTTCTCTGCAACTCGA-GAGCATGAAGTTGGAATCGCTAGTAATCGCGGATCA-GC-ATGCCGCGGT-GAATACGTT-----------------------------------------------------------------------------------------------------------------------------------------------------------------
>MH500192_Candidatus_Rickettsia_jingxinensis_tick_XA172_spotted_fever_group
--------------------------------------------------------------------------------------------------------------------------------------------------------------TACGGAA-TAAC-TT-TTAGAAATAAAAGCTAATACC-GTATATTCTCTGCGGAGGAAAGATTTATCGCTGATGGATGAGCCCGCGT-CAGATTAGGTAGTTGGTGAGGTAATGGCTCACCAAGCCGACGATCTGTAGCTGGTCTGAGAGGATGATCAGCCACACTGGGACTGAGACACGGCCCAGACTCCTACGGGAGGCAGCAGT-GGGGAATATTGGACAATGGGCGAAAGCCTGATCCAGCAATACCGAGTGAGTGATGAAGGCCTTAGGGTTGTAAAGCTCTTTTAGCAAGGAAGATA------A--------------------------TGACGTTACTTGCAG-AAAAAGCCCCGGCTAACTCCGTGCCAGCAGCCGCGGTAAGACGGAGGGGGCTAGCGTTG-TTCGGAATTACTGGGCGTAAAGAGTGCGTAGGCGG-TTTAGTAAG-TTGGAAGTG-AAAGCCCGGGGCTTAACCTCGGAATTGC-TTTCAAAACTACTAATCTAGAGTGTAGTAGGGGATGATGGAA-TTCCTAGT-GTAGA-GGTGAAATTCTTAGATATT--AGGAGGAACA-CCGGTGGCG-AAGGCGATCATC-TGGG-CTACAACTGACGC-TGATGCACGAAAGCGTGGGG-AGC-AAACA-GG--ATT-AGATA-CCCTGGTAGTCC--ACGCCGTAAACG-ATGAGTGCTAGATATCGGAA-GATTT---TC----TTTC-GGTTTCG-CAGCTAACGCATTA-AGCACTCCGCCTGGGGAGTACGGTCGCAAGATTAAAACTCAAAGG-AATTGACGGGGGCTCGCACAAGCGGTGGAGCATGCGGTTTAATTCGATGTTACGCGAAAAACCTTACCAACCCTTGACAT-GGTGGTCGCGGATCGCAGAGATGC-TTTTCTTCAGCTCGGCT-GGAT--CACACACA-GGTGTT-GCACGGCTGTCGTCAGCT-CGTGTCGTGAGATGTTGGGTTAAGTCCCGCAACGAGCGCAACCCTCATTCTTATTTGCCAGCGGGTAATGCCGGGAACTATAAGAAAACTGCCGGTGATAAGCCG-GAGGAAG-GT-GGGGACGACGTCAAGTCATCATGG--CCCTTACGGGTTGGGCTACACGCGTGCTACAATGGTGTTTACAGAGGGAAGCAAGAT-GGCGACGTGGAGCAAATCCCT-AAAAGACATCTCAGTTCGGATTGTTCTCTGCAACTCGA-GAGCATGAAGTTGGAATCGCTAGTAATCGCGGATCA-GC-ATGCCGCGGT-GAATACGTT-----------------------------------------------------------------------------------------------------------------------------------------------------------------
>MH500191_Candidatus_Rickettsia_jingxinensis_tick_XA182_spotted_fever_group
--------------------------------------------------------------------------------------------------------------------------------------------------------------TACGGAA-TTAA-CT-TTAGAAATAAAAGCTAATACC-GTATATTCTCTGCGGAGGAAAGATTTATCGCTGATGGATGAGCCCGCGT-CAGATTAGGTAGTTGGTGAGGTAATGGCTCACCAAGCCGACGATCTGTAGCTGGTCTGAGAGGATGATCAGCCACACTGGGACTGAGACACGGCCCAGACTCCTACGGGAGGCAGCAGT-GGGGAATATTGGACAATGGGCGAAAGCCTGATCCAGCAATACCGAGTGAGTGATGAAGGCCTTAGGGTTGTAAAGCTCTTTTAGCAAGGAAGATA------A--------------------------TGACGTTACTTGCAG-AAAAAGCCCCGGCTAACTCCGTGCCAGCAGCCGCGGTAAGACGGAGGGGGCTAGCGTTG-TTCGGAATTACTGGGCGTAAAGAGTGCGTAGGCGG-TTTAGTAAG-TTGGAAGTG-AAAGCCCGGGGCTTAACCTCGGAATTGC-TTTCAAAACTACTAATCTAGAGTGTAGTAGGGGATGATGGAA-TTCCTAGT-GTAGA-GGTGAAATTCTTAGATATT--AGGAGGAACA-CCGGTGGCG-AAGGCGATCATC-TGGG-CTACAACTGACGC-TGATGCACGAAAGCGTGGGG-AGC-AAACA-GG--ATT-AGATA-CCCTGGTAGTCC--ACGCCGTAAACG-ATGAGTGCTAGATATCGGAA-GATTT---TC----TTTC-GGTTTCG-CAGCTAACGCATTA-AGCACTCCGCCTGGGGAGTACGGTCGCAAGATTAAAACTCAAAGG-AATTGACGGGGGCTCGCACAAGCGGTGGAGCATGCGGTTTAATTCGATGTTACGCGAAAAACCTTACCAACCCTTGACAT-GGTGGTCGCGGATCGCAGAGATGC-TTTTCTTCAGCTCGGCT-GGAT--CACACACA-GGTGTT-GCACGGCTGTCGTCAGCT-CGTGTCGTGAGATGTTGGGTTAAGTCCCGCAACGAGCGCAACCCTCATTCTTATTTGCCAGCGGGTAATGCCGGGAACTATAAGAAAACTGCCGGTGATAAGCCG-GAGGAAG-GT-GGGGACGACGTCAAGTCATCATGG--CCCTTACGGGTTGGGCTACACGCGTGCTACAATGGTGTTTACAGAGGGAAGCAAGAT-GGCGACGTGGAGCAAATCCCT-AAAAGACATCTCAGTTCGGATTGTTCTCTGCAACTCGA-GAGCATGAAGTTGGAATCGCTAGTAATCGCGGATCA-GC-ATGCCGCGGT-GAATACGTT-----------------------------------------------------------------------------------------------------------------------------------------------------------------
>MH722238_Rickettsia_japonica_JSHHYC_3_spotted_fever_group
---------------------------------------------------------------------------------------------------------------AGTTAGTGGCAGACG-GGTGAGTAACACGTGGGAATCTACCCATCAGTACGGAA-TAAC-TT-TTAGAAATAAAAGCTAATACC-GTATATTCTCTGCGGAGGAAAGATTTATTGCTGATGGATGAGCCCGCGT-CAGATTAGGTAGTTGGTGAGGTAATGGCTCACCAAGCCGACGATCTGTAGCTGGTCTGAGAGGATGATCAGCCACACTGGGACTGAGACACGGCCCAGACTCCTACGGGAGGCAGCAGT-GGGGAATATTGGACAATGGGCGAAAGCCTGATCCAGCAATACCGAGTGAGTGATGAAGGCCTTAGGGTTGTAAAGCTCTTTTAGCAAGGAAGATA------A--------------------------TGACGTTACTTGCAG-AAAAAGCCCCGGCTAACTCCGTGCCAGCAGCCGCGGTAAGACGGAGGGGGCTAGCGTTG-TTCGGAATTACTGGGCGTAAAGAGTGCGTAGGCGG-TTTAGTAAG-TTGGAAGTG-AAAGCCCGGGGCTTAACCTCGGAATTGC-TTTCAAAACTACTAATCTAGAGTGTAGTAGGGGATGATGGAA-TTCCTAGT-GTAGA-GGTGAAATTCTTAGATATT--AGGAGGAACA-CCGGTGGCG-AAGGCGATCATC-TGGG-CTACAACTGACGC-TGATGCACGAAAGCGTGGGG-AGC-AAACA-GG--ATT-AGATA-CCCTGGTAGTCC--ACGCCGTAAACG-ATGAGTGCTAGATATCGGAA-GATTC---TC----TTTC-GGTTTCG-CAGCTAACGCATTA-AGCACTCCGCCTGGGGAGTACGGTCGCAAGATTAAAACTCAAAGG-AATTGACGGGGGCTCGCACAAGCGGTGGAGCATGCGGTTTAATTCGATGTTACGCGAAAAACCTTACCAACCCTTGACAT-GGTGGTCGCGGATCGCAGAGATGC-TTTTCTTCAGCTCGGCT-GGAT--CACACACA-GGTGTT-GCATGGCTGTCGTCAGCT-CGTGTCGTGAGATGTTGGGTTAAGTCCCGCAACGAGCGCAACCCTCATTCTTATTTGCCAGCGGGTAATGCCGGGAACTATAAGAAAACTGCCGGTGATAAGCCG-GAGGAAG-GT-GGGGACGACGTCAAGTCATCATGG--CCCTTACGGGTTGGGCTACACGCGTGCTACAATGGTGTTTACAGAGGGAAGCAAGAC-GGCGACGTGGAGCAAATCCCT-AAAAGACATCTCAGTTCGGATTGTTCTCTGCAACTCGA-GAGCATGAAGTTGGAATCGCTAGTAATCGCGGATCA-GC-ATGCCGCGGT-GAATACGTT-----------------------------------------------------------------------------------------------------------------------------------------------------------------
>MH722223_Rickettsia_japonica_JXRMAY_32_spotted_fever_group
---------------------------------------------------------------------------------------------------------------AGTTAGTGGCAGACG-GGTGAGTAACACGTGGGAATCTACCCATCAGTACGGAA-TAAC-TT-TTAGAAATAAAAGCTAATACC-GTATATTCTCTGCGGAGGAAAGATTTATTGCTGATGGATGAGCCCGCGT-CAGATTAGGTAGTTGGTGAGGTAATGGCTCACCAAGCCGACGATCTGTAGCTGGTCTGAGAGGATGATCAGCCACACTGGGACTGAGACACGGCCCAGACTCCTACGGGAGGCAGCAGT-GGGGAATATTGGACAATGGGCGAAAGCCTGATCCAGCAATACCGAGTGAGTGATGAAGGCCTTAGGGTTGTAAAGCTCTTTTAGCAAGGAAGATA------A--------------------------TGACGTTACTTGCAG-AAAAAGCCCCGGCTAACTCCGTGCCAGCAGCCGCGGTAAGACGGAGGGGGCTAGCGTTG-TTCGGAATTACTGGGCGTAAAGAGTGCGTAGGCGG-TTTAGTAAG-TTGGAAGTG-AAAGCCCGGGGCTTAACCTCGGAATTGC-TTTCAAAACTACTAATCTAGAGTGTAGTAGGGGATGATGGAA-TTCCTAGT-GTAGA-GGTGAAATTCTTAGATATT--AGGAGGAACA-CCGGTGGCG-AAGGCGATCATC-TGGG-CTACAACTGACGC-TGATGCACGAAAGCGTGGGG-AGC-AAACA-GG--ATT-AGATA-CCCTGGTAGTCC--ACGCCGTAAACG-ATGAGTGCTAGATATCGGAA-GATTC---TC----TTTC-GGTTTCG-CAGCTAACGCATTA-AGCACTCCGCCTGGGGAGTACGGTCGCAAGATTAAAACTCAAAGG-AATTGACGGGGGCTCGCACAAGCGGTGGAGCATGCGGTTTAATTCGATGTTACGCGAAAAACCTTACCAACCCTTGACAT-GGTGGTCGCGGATCGCAGAGATGC-TTTTCTTCAGCTCGGCT-GGAT--CACACACA-GGTGTT-GCATGGCTGTCGTCAGCT-CGTGTCGTGAGATGTTGGGTTAAGTCCCGCAACGAGCGCAACCCTCATTCTTATTTGCCAGCGGGTAATGCCGGGAACTATAAGAAAACTGCCGGTGATAAGCCG-GAGGAAG-GT-GGGGACGACGTCAAGTCATCATGG--CCCTTACGGGTTGGGCTACACGCGTGCTACAATGGTGTTTACAGAGGGAAGCAAGAC-GGCGACGTGGAGCAAATCCCT-AAAAGACATCTCAGTTCGGATTGTTCTCTGCAACTCGA-GAGCATGAAGTTGGAATCGCTAGTAATCGCGGATCA-GC-ATGCCGCGGT-GAATACGTT-----------------------------------------------------------------------------------------------------------------------------------------------------------------
>KX987309_Rickettsia_japonica_WHHHSC_11_spotted_fever_group
---------------------------------------------------------------------------------------------------------------AGTTAGTGGCAGACG-GGTGAGTAACACGTGGGAATCTACCCATCAGTACGGAA-TAAC-TT-TTAGAAATAAAAGCTAATACC-GTATATTCTCTGCGGAGGAAAGATTTATTGCTGATGGATGAGCCCGCGT-CAGATTAGGTAGTTGGTGAGGTAATGGCTCACCAAGCCGACGATCTGTAGCTGGTCTGAGAGGATGATCAGCCACACTGGGACTGAGACACGGCCCAGACTCCTACGGGAGGCAGCAGT-GGGGAATATTGGACAATGGGCGAAAGCCTGATCCAGCAATACCGAGTGAGTGATGAAGGCCTTAGGGTTGTAAAGCTCTTTTAGCAAGGAAGATA------A--------------------------TGACGTTACTTGCAG-AAAAAGCCCCGGCTAACTCCGTGCCAGCAGCCGCGGTAAGACGGAGGGGGCTAGCGTTG-TTCGGAATTACTGGGCGTAAAGAGTGCGTAGGCGG-TTTAGTAAG-TTGGAAGTG-AAAGCCCGGGGCTTAACCTCGGAATTGC-TTTCAAAACTACTAATCTAGAGTGTAGTAGGGGATGATGGAA-TTCCTAGT-GTAGA-GGTGAAATTCTTAGATATT--AGGAGGAACA-CCGGTGGCG-AAGGCGATCATC-TGGG-CTACAACTGACGC-TGATGCACGAAAGCGTGGGG-AGC-AAACA-GG--ATT-AGATA-CCCTGGTAGTCC--ACGCCGTAAACG-ATGAGTGCTAGATATCGGAA-GATTC---TC----TTTC-GGTTTCG-CAGCTAACGCATTA-AGCACTCCGCCTGGGGAGTACGGTCGCAAGATTAAAACTCAAAGG-AATTGACGGGGGCTCGCACAAGCGGTGGAGCATGCGGTTTAATTCGATGTTACGCGAAAAACCTTACCAACCCTTGACAT-GGTGGTCGCGGATCGCAGAGATGC-TTTTCTTCAGCTCGGCT-GGAT--CACACACA-GGTGTT-GCATGGCTGTCGTCAGCT-CGTGTCGTGAGATGTTGGGTTAAGTCCCGCAACGAGCGCAACCCTCATTCTTATTTGCCAGCGGGTAATGCCGGGAACTATAAGAAAACTGCCGGTGATAAGCCG-GAGGAAG-GT-GGGGACGACGTCAAGTCATCATGG--CCCTTACGGGTTGGGCTACACGCGTGCTACAATGGTGTTTACAGAGGGAAGCAAGAC-GGCGACGTGGAGCAAATCCCT-AAAAGACATCTCAGTTCGGATTGTTCTCTGCAACTCGA-GAGCATGAAGTTGGAATCGCTAGTAATCGCGGATCA-GC-ATGCCGCGGT-GAATACGTT-----------------------------------------------------------------------------------------------------------------------------------------------------------------
>KX987315_Rickettsia_japonica_WHHFXZ_9_spotted_fever_group
---------------------------------------------------------------------------------------------------------------AGTGAGTGGCAGACG-GGTGAGTAACACGTGGGAATCTACCCATCAGTACGGAA-TAAC-TT-TTAGAAATAAAAGCTAATACC-GTATATTCTCTGCGGAGGAAAGATTTATTGCTGATGGATGAGCCCGCGT-CAGATTAGGTAGTTGGTGAGGTAATGGCTCACCAAGCCGACGATCTGTAGCTGGTCTGAGAGGATGATCAGCCACACTGGGACTGAGACACGGCCCAGACTCCTACGGGAGGCAGCAGT-GGGGAATATTGGACAATGGGCGAAAGCCTGATCCAGCAATACCGAGTGAGTGATGAAGGCCTTAGGGTTGTAAAGCTCTTTTAGCAAGGAAGATA------A--------------------------TGACGTTACTTGCAG-AAAAAGCCCCGGCTAACTCCGTGCCAGCAGCCGCGGTAAGACGGAGGGGGCTAGCGTTG-TTCGGAATTACTGGGCGTAAAGAGTGCGTAGGCGG-TTTAGTAAG-TTGGAAGTG-AAAGCCCGGGGCTTAACCTCGGAATTGC-TTTCAAAACTACTAATCTAGAGTGTAGTAGGGGATGATGGAA-TTCCTAGT-GTAGA-GGTGAAATTCTTAGATATT--AGGAGGAACA-CCGGTGGCG-AAGGCGATCATC-TGGG-CTACAACTGACGC-TGATGCACGAAAGCGTGGGG-AGC-AAACA-GG--ATT-AGATA-CCCTGGTAGTCC--ACGCCGTAAACG-ATGAGTGCTAGATATCGGAA-GATTC---TC----TTTC-GGTTTCG-CAGCTAACGCATTA-AGCACTCCGCCTGGGGAGTACGGTCGCAAGATTAAAACTCAAAGG-AATTGACGGGGGCTCGCACAAGCGGTGGAGCATGCGGTTTAATTCGATGTTACGCGAAAAACCTTACCAACCCTTGACAT-GGTGGTCGCGGATCGCAGAGATGC-TTTTCTTCAGCTCGGCT-GGAT--CACACACA-GGTGTT-GCATGGCTGTCGTCAGCT-CGTGTCGTGAGATGTTGGGTTAAGTCCCGCAACGAGCGCAACCCTCATTCTTATTTGCCAGCGGGTAATGCCGGGAACTATAAGAAAACTGCCGGTGATAAGCCG-GAGGAAG-GT-GGGGACGACGTCAAGTCATCATGG--CCCTTACGGGTTGGGCTACACGCGTGCTACAATGGTGTTTACAGAGGGAAGCAAGAC-GGCGACGTGGAGCAAATCCCT-AAAAGACATCTCAGTTCGGATTGTTCTCTGCAACTCGA-GAGCATGAAGTTGGAATCGCTAGTAATCGCGGATCA-GC-ATGCCGCGGT-GAATACGTT-----------------------------------------------------------------------------------------------------------------------------------------------------------------
>KX987314_Rickettsia_japonica_WHHFXZ_7_spotted_fever_group
---------------------------------------------------------------------------------------------------------------AGTGAGTGGCAGACG-GGTGAGTAACACGTGGGAATCTACCCATCAGTACGGAA-TAAC-TT-TTAGAAATAAAAGCTAATACC-GTATATTCTCTGCGGAGGAAAGATTTATTGCTGATGGATGAGCCCGCGT-CAGATTAGGTAGTTGGTGAGGTAATGGCTCACCAAGCCGACGATCTGTAGCTGGTCTGAGAGGATGATCAGCCACACTGGGACTGAGACACGGCCCAGACTCCTACGGGAGGCAGCAGT-GGGGAATATTGGACAATGGGCGAAAGCCTGATCCAGCAATACCGAGTGAGTGATGAAGGCCTTAGGGTTGTAAAGCTCTTTTAGCAAGGAAGATA------A--------------------------TGACGTTACTTGCAG-AAAAAGCCCCGGCTAACTCCGTGCCAGCAGCCGCGGTAAGACGGAGGGGGCTAGCGTTG-TTCGGAATTACTGGGCGTAAAGAGTGCGTAGGCGG-TTTAGTAAG-TTGGAAGTG-AAAGCCCGGGGCTTAACCTCGGAATTGC-TTTCAAAACTACTAATCTAGAGTGTAGTAGGGGATGATGGAA-TTCCTAGT-GTAGA-GGTGAAATTCTTAGATATT--AGGAGGAACA-CCGGTGGCG-AAGGCGATCATC-TGGG-CTACAACTGACGC-TGATGCACGAAAGCGTGGGG-AGC-AAACA-GG--ATT-AGATA-CCCTGGTAGTCC--ACGCCGTAAACG-ATGAGTGCTAGATATCGGAA-GATTC---TC----TTTC-GGTTTCG-CAGCTAACGCATTA-AGCACTCCGCCTGGGGAGTACGGTCGCAAGATTAAAACTCAAAGG-AATTGACGGGGGCTCGCACAAGCGGTGGAGCATGCGGTTTAATTCGATGTTACGCGAAAAACCTTACCAACCCTTGACAT-GGTGGTCGCGGATCGCAGAGATGC-TTTTCTTCAGCTCGGCT-GGAT--CACACACA-GGTGTT-GCATGGCTGTCGTCAGCT-CGTGTCGTGAGATGTTGGGTTAAGTCCCGCAACGAGCGCAACCCTCATTCTTATTTGCCAGCGGGTAATGCCGGGAACTATAAGAAAACTGCCGGTGATAAGCCG-GAGGAAG-GT-GGGGACGACGTCAAGTCATCATGG--CCCTTACGGGTTGGGCTACACGCGTGCTACAATGGTGTTTACAGAGGGAAGCAAGAC-GGCGACGTGGAGCAAATCCCT-AAAAGACATCTCAGTTCGGATTGTTCTCTGCAACTCGA-GAGCATGAAGTTGGAATCGCTAGTAATCGCGGATCA-GC-ATGCCGCGGT-GAATACGTT-----------------------------------------------------------------------------------------------------------------------------------------------------------------
>KX987313_Rickettsia_japonica_WHHFXZ_13_spotted_fever_group
---------------------------------------------------------------------------------------------------------------AGTGAGTGGCAGACG-GGTGAGTAACACGTGGGAATCTACCCATCAGTACGGAA-TAAC-TT-TTAGAAATAAAAGCTAATACC-GTATATTCTCTGCGGAGGAAAGATTTATTGCTGATGGATGAGCCCGCGT-CAGATTAGGTAGTTGGTGAGGTAATGGCTCACCAAGCCGACGATCTGTAGCTGGTCTGAGAGGATGATCAGCCACACTGGGACTGAGACACGGCCCAGACTCCTACGGGAGGCAGCAGT-GGGGAATATTGGACAATGGGCGAAAGCCTGATCCAGCAATACCGAGTGAGTGATGAAGGCCTTAGGGTTGTAAAGCTCTTTTAGCAAGGAAGATA------A--------------------------TGACGTTACTTGCAG-AAAAAGCCCCGGCTAACTCCGTGCCAGCAGCCGCGGTAAGACGGAGGGGGCTAGCGTTG-TTCGGAATTACTGGGCGTAAAGAGTGCGTAGGCGG-TTTAGTAAG-TTGGAAGTG-AAAGCCCGGGGCTTAACCTCGGAATTGC-TTTCAAAACTACTAATCTAGAGTGTAGTAGGGGATGATGGAA-TTCCTAGT-GTAGA-GGTGAAATTCTTAGATATT--AGGAGGAACA-CCGGTGGCG-AAGGCGATCATC-TGGG-CTACAACTGACGC-TGATGCACGAAAGCGTGGGG-AGC-AAACA-GG--ATT-AGATA-CCCTGGTAGTCC--ACGCCGTAAACG-ATGAGTGCTAGATATCGGAA-GATTC---TC----TTTC-GGTTTCG-CAGCTAACGCATTA-AGCACTCCGCCTGGGGAGTACGGTCGCAAGATTAAAACTCAAAGG-AATTGACGGGGGCTCGCACAAGCGGTGGAGCATGCGGTTTAATTCGATGTTACGCGAAAAACCTTACCAACCCTTGACAT-GGTGGTCGCGGATCGCAGAGATGC-TTTTCTTCAGCTCGGCT-GGAT--CACACACA-GGTGTT-GCATGGCTGTCGTCAGCT-CGTGTCGTGAGATGTTGGGTTAAGTCCCGCAACGAGCGCAACCCTCATTCTTATTTGCCAGCGGGTAATGCCGGGAACTATAAGAAAACTGCCGGTGATAAGCCG-GAGGAAG-GT-GGGGACGACGTCAAGTCATCATGG--CCCTTACGGGTTGGGCTACACGCGTGCTACAATGGTGTTTACAGAGGGAAGCAAGAC-GGCGACGTGGAGCAAATCCCT-AAAAGACATCTCAGTTCGGATTGTTCTCTGCAACTCGA-GAGCATGAAGTTGGAATCGCTAGTAATCGCGGATCA-GC-ATGCCGCGGT-GAATACGTT-----------------------------------------------------------------------------------------------------------------------------------------------------------------
>KX987310_Rickettsia_japonica_WHHFXZ_12_spotted_fever_group
---------------------------------------------------------------------------------------------------------------AGTGAGTGGCAGACG-GGTGAGTAACACGTGGGAATCTACCCATCAGTACGGAA-TAAC-TT-TTAGAAATAAAAGCTAATACC-GTATATTCTCTGCGGAGGAAAGATTTATTGCTGATGGATGAGCCCGCGT-CAGATTAGGTAGTTGGTGAGGTAATGGCTCACCAAGCCGACGATCTGTAGCTGGTCTGAGAGGATGATCAGCCACACTGGGACTGAGACACGGCCCAGACTCCTACGGGAGGCAGCAGT-GGGGAATATTGGACAATGGGCGAAAGCCTGATCCAGCAATACCGAGTGAGTGATGAAGGCCTTAGGGTTGTAAAGCTCTTTTAGCAAGGAAGATA------A--------------------------TGACGTTACTTGCAG-AAAAAGCCCCGGCTAACTCCGTGCCAGCAGCCGCGGTAAGACGGAGGGGGCTAGCGTTG-TTCGGAATTACTGGGCGTAAAGAGTGCGTAGGCGG-TTTAGTAAG-TTGGAAGTG-AAAGCCCGGGGCTTAACCTCGGAATTGC-TTTCAAAACTACTAATCTAGAGTGTAGTAGGGGATGATGGAA-TTCCTAGT-GTAGA-GGTGAAATTCTTAGATATT--AGGAGGAACA-CCGGTGGCG-AAGGCGATCATC-TGGG-CTACAACTGACGC-TGATGCACGAAAGCGTGGGG-AGC-AAACA-GG--ATT-AGATA-CCCTGGTAGTCC--ACGCCGTAAACG-ATGAGTGCTAGATATCGGAA-GATTC---TC----TTTC-GGTTTCG-CAGCTAACGCATTA-AGCACTCCGCCTGGGGAGTACGGTCGCAAGATTAAAACTCAAAGG-AATTGACGGGGGCTCGCACAAGCGGTGGAGCATGCGGTTTAATTCGATGTTACGCGAAAAACCTTACCAACCCTTGACAT-GGTGGTCGCGGATCGCAGAGATGC-TTTTCTTCAGCTCGGCT-GGAT--CACACACA-GGTGTT-GCATGGCTGTCGTCAGCT-CGTGTCGTGAGATGTTGGGTTAAGTCCCGCAACGAGCGCAACCCTCATTCTTATTTGCCAGCGGGTAATGCCGGGAACTATAAGAAAACTGCCGGTGATAAGCCG-GAGGAAG-GT-GGGGACGACGTCAAGTCATCATGG--CCCTTACGGGTTGGGCTACACGCGTGCTACAATGGTGTTTACAGAGGGAAGCAAGAC-GGCGACGTGGAGCAAATCCCT-AAAAGACATCTCAGTTCGGATTGTTCTCTGCAACTCGA-GAGCATGAAGTTGGAATCGCTAGTAATCGCGGATCA-GC-ATGCCGCGGT-GAATACGTT-----------------------------------------------------------------------------------------------------------------------------------------------------------------
>KX987312_Rickettsia_japonica_WHHFXZ_10_spotted_fever_group
---------------------------------------------------------------------------------------------------------------AGTGAGTGGCAGACG-GGTGAGTAACACGTGGGAATCTACCCATCAGTACGGAA-TAAC-TT-TTAGAAATAAAAGCTAATACC-GTATATTCTCTGCGGAGGAAAGATTTATTGCTGATGGATGAGCCCGCGT-CAGATTAGGTAGTTGGTGAGGTAATGGCTCACCAAGCCGACGATCTGTAGCTGGTCTGAGGGGATGATCAGCCACACTGGGACTGAGACACGGCCCAGACTCCTACGGGAGGCAGCAGT-GGGGAATATTGGACAATGGGCGAAAGCCTGATCCAGCAATACCGAGTGAGTGATGAAGGCCTTAGGGTTGTAAAGCTCTTTTAGCAAGGAAGATA------A--------------------------TGACGTTACTTGCAG-AAAAAGCCCCGGCTAACTCCGTGCCAGCAGCCGCGGTAAGACGGAGGGGGCTAGCGTTG-TTCGGAATTACTGGGCGTAAAGAGTGCGTAGGCGG-TTTAGTAAG-TTGGAAGTG-AAAGCCCGGGGCTTAACCTCGGAATTGC-TTTCAAAACTACTAATCTAGAGTGTAGTAGGGGATGATGGAA-TTCCTAGT-GTAGA-GGTGAAATTCTTAGATATT--AGGAGGAACA-CCGGTGGCG-AAGGCGATCATC-TGGG-CTACAACTGACGC-TGATGCACGAAAGCGTGGGG-AGC-AAACA-GG--ATT-AGATA-CCCTGGTAGTCC--ACGCCGTAAACG-ATGAGTGCTAGATATCGGAA-GATTC---TC----TTTC-GGTTTCG-CAGCTAACGCATTA-AGCACTCCGCCTGGGGAGTACGGTCGCAAGATTAAAACTCAAAGG-AATTGACGGGGGCTCGCACAAGCGGTGGAGCATGCGGTTTAATTCGATGTTACGCGAAAAACCTTACCAACCCTTGACAT-GGTGGTCGCGGATCGCAGAGATGC-TTTTCTTCAGCTCGGCT-GGAT--CACACACA-GGTGTT-GCATGGCTGTCGTCAGCT-CGTGTCGTGAGATGTTGGGTTAAGTCCCGCAACGAGCGCAACCCTCATTCTTATTTGCCAGCGGGTAATGCCGGGAACTATAAGAAAACTGCCGGTGATAAGCCG-GAGGAAG-GT-GGGGACGACGTCAAGTCATCATGG--CCCTTACGGGTTGGGCTACACGCGTGCTACAATGGTGTTTACAGAGGGAAGCAAGAC-GGCGACGTGGAGCAAATCCCT-AAAAGACATCTCAGTTCGGATTGTTCTCTGCAACTCGA-GAGCATGAAGTTGGAATCGCTAGTAATCGCGGATCA-GC-ATGCCGCGGT-GAATACGTT-----------------------------------------------------------------------------------------------------------------------------------------------------------------
>KX987311_Rickettsia_japonica_WHHFHP_7_spotted_fever_group
---------------------------------------------------------------------------------------------------------------AGTGAGTGGCAGACG-GGTGAGTAACACGTGGGAATCTACCCATCAGTACGGAA-TAAC-TT-TTAGAAATAAAAGCTAATACC-GTATATTCTCTGCGGAGGAAAGATTTATTGCTGATGGATGAGCCCGCGT-CAGATTAGGTAGTTGGTGAGGTAATGGCTCACCAAGCCGACGATCTGTAGCTGGTCTGAGGGGATGATCAGCCACACTGGGACTGAGACACGGCCCAGACTCCTACGGGAGGCAGCAGT-GGGGAATATTGGACAATGGGCGAAAGCCTGATCCAGCAATACCGAGTGAGTGATGAAGGCCTTAGGGTTGTAAAGCTCTTTTAGCAAGGAAGATA------A--------------------------TGACGTTACTTGCAG-AAAAAGCCCCGGCTAACTCCGTGCCAGCAGCCGCGGTAAGACGGAGGGGGCTAGCGTTG-TTCGGAATTACTGGGCGTAAAGAGTGCGTAGGCGG-TTTAGTAAG-TTGGAAGTG-AAAGCCCGGGGCTTAACCTCGGAATTGC-TTTCAAAACTACTAATCTAGAGTGTAGTAGGGGATGATGGAA-TTCCTAGT-GTAGA-GGTGAAATTCTTAGATATT--AGGAGGAACA-CCGGTGGCG-AAGGCGATCATC-TGGG-CTACAACTGACGC-TGATGCACGAAAGCGTGGGG-AGC-AAACA-GG--ATT-AGATA-CCCTGGTAGTCC--ACGCCGTAAACG-ATGAGTGCTAGATATCGGAA-GATTC---TC----TTTC-GGTTTCG-CAGCTAACGCATTA-AGCACTCCGCCTGGGGAGTACGGTCGCAAGATTAAAACTCAAAGG-AATTGACGGGGGCTCGCACAAGCGGTGGAGCATGCGGTTTAATTCGATGTTACGCGAAAAACCTTACCAACCCTTGACAT-GGTGGTCGCGGATCGCAGAGATGC-TTTTCTTCAGCTCGGCT-GGAT--CACACACA-GGTGTT-GCATGGCTGTCGTCAGCT-CGTGTCGTGAGATGTTGGGTTAAGTCCCGCAACGAGCGCAACCCTCATTCTTATTTGCCAGCGGGTAATGCCGGGAACTATAAGAAAACTGCCGGTGATAAGCCG-GAGGAAG-GT-GGGGACGACGTCAAGTCATCATGG--CCCTTACGGGTTGGGCTACACGCGTGCTACAATGGTGTTTACAGAGGGAAGCAAGAC-GGCGACGTGGAGCAAATCCCT-AAAAGACATCTCAGTTCGGATTGTTCTCTGCAACTCGA-GAGCATGAAGTTGGAATCGCTAGTAATCGCGGATCA-GC-ATGCCGCGGT-GAATACGTT-----------------------------------------------------------------------------------------------------------------------------------------------------------------
>MH618379_Rickettsia_sp_Bel_4109
---------------------------------------------------------------------------------------------------------------AGTTAGTGGCAGACG-GGTGAGTAACACGTGGGAATCTACCCATCAGTACGGAA-TAAC-TT-TTAGAAATAAAAGCTAATACC-GTATATTCTCTGCGGAGGAAAGATTTATCGCTGATGGATGAGCCCGCGT-CAGATTAGGTAGTTGGTGAGGTAATGGCTCACCAAGCCGACGATCTGTAGCTGGTCTGAGAGGATGATCAGCCACACTGGGACTGAGACACGGCCCAGACTCCTACGGGAGGCAGCAGT-GGGGAATATTGGACAATGGGCGAAAGCCTGATCCAGCAATACCGAGTGAGTGATGAAGGCCTTAGGGTTGTAAAGCTCTTTTAGCAAGGAAGATA------A--------------------------TGACGTTACTTGCAG-AAAAAGCCCCGGCTAACTCCGTGCCAGCAGCCGCGGTAAGACGGAGGGGGCTAGCGTTG-TTCGGAATTACTGGGCGTAAAGAGTGCGTAGGCGG-TTTAGTAAG-TTGGAAGTG-AAAGCCCGGGGCTTAACCTCGGAATTGC-TTTCAAAACTACTAATCTAGAGTGTAGTAGGGGATGATGGAA-TTCCTAGT-GTAGA-GGTGAAATTCTTAGATATT--AGGAGGAACA-CCGGTGGCG-AAGGCGGTCATC-TGGG-CTACAACTGACGC-TGATGCACGAAAGCGTGGGG-AGC-AAACA-GG--ATT-AGATA-CCCTGGTAGTCC--ACGCCGTAAACG-ATGAGTGCTAGATATCGGAA-GATTC---TC----TTTC-GGTTTCG-CAGCTAACGCATTA-AGCACTCCGCCTGGGGAGTACGGTCGCAAGATTAAAACTCAAAGG-AATTGACGGGGGCTCGCACAAGCGGTGGAGCATGCGGTTTAATTCGATGTTACGCGAAAAACCTTACCAACCCTTGACAT-GGTGGTCGCGGATCGCAGAGATGC-TTTTCTTCAGCTCGGCT-GGAC--CACACACA-GGTGTT-GCATGGCTGTCGTCAGCT-CGTGTCGTGAGATGTTGGGTTAAGTCCCGCAACGAGCGCAACCCTCATTCTTATTTGCCAGCGGGTAATGCCGGGAACTATAAGAAAACTGCCGGTGATAAGCCG-GAGGAAG-GT-GGGGACGACGTCAAGTCATCATGG--CCCTTACGGGTTGGGCTACACGCGTGCTACAATGGTGTTTACAGAGGGAAGCAAGAC-GGCGACGTGGAGCAAATCCCT-AAAAGACATCTCAGTTCGGATTGTTCTCTGCAACTCGA-GAGCATGAAGTTGGAATCGCTAGTAATCGCGGATCA-GC-ATGCCGCGGT-GAATACGTT-----------------------------------------------------------------------------------------------------------------------------------------------------------------
>KX987308_Rickettsia_sp_WHBMXZ_80
---------------------------------------------------------------------------------------------------------------AGTTAGTGGCAGACG-GGTGAGTAACACGTGGGAATCTACCCATCAGTACGGAA-TAAC-TT-TTAGAAATAAAAGCTAATACC-GTATATTCTCTGCGGAGGAAAGATTTATCGCTGATGGATGAGCCCGCGT-CAGATTAGGTAGTTGGTGAGGTAATGGCTCACCAAGCCGACGATCTGTAGCTGGTCTGAGAGGATGATCAGCCACACTGGGACTGAGACACGGCCCAGACTCCTACGGGAGGCAGCAGT-GGGGAATATTGGACAATGGGCGAAAGCCTGATCCAGCAATACCGAGTGAGTGATGAAGGCCTTAGGGTTGTAAAGCTCTTTTAGCAAGGAAGATA------A--------------------------TGACGTTACTTGCAG-AAAAAGCCCCGGCTAACTCCGTGCCAGCAGCCGCGGTAAGACGGAGGGGGCTAGCGTTG-TTCGGAATTACTGGGCGTAAAGAGTGCGTAGGCGG-TTTAGTAAG-TTGGAAGTG-AAAGCCCGGGGCTTAACCTCGGAATTGC-TTTCAAAACTACTAATCTAGAGTGTAGTAGGGGATGATGGAA-TTCCTAGT-GTAGA-GGTGAAATTCTTAGATATT--AGGAGGAACA-CCGGTGGCG-AAGGCGATCATC-TGGG-CTACAACTGACGC-TGATGCACGAAAGCGTGGGG-AGC-AAACA-GG--ATT-AGATA-CCCTGGTAGTCC--ACGCCGTAAACG-ATGAGTGCTAGATATCGGAA-GATTT---TC----TTTC-GGTTTCG-CAGCTAACGCATTA-AGCACTCCGCCTGGGGAGTACGGTCGCAAGATTAAAACTCAAAGG-AATTGACGGGGGCTCGCACAAGCGGTGGAGCATGCGGTTTAATTCGATGTTACGCGAAAAACCTTACCAACCCTTGACAT-GGTGGTCGCGGATCGCAGAGATGC-TTTTCTTCAGCTCGGCT-GGAT--CACACACA-GGTGTT-GCACGGCTGTCGTCAGCT-CGTGTCGTGAGATGTTGGGTTAAGTCCCGCAACGAGCGCAACCCTCATTCTTATTTGCCAGCGGGTAATGCCGGGAACTATAAGAAAACTGCCGGTGATAAGCCG-GAGGAAG-GT-GGGGACGACGTCAAGTCATCATGG--CCCTTACGGGTTGGGCTACACGCGTGCTACAATGGTGTTTACAGAGGGAAGCAAGAT-GGCGACGTGGAGCAAATCCCT-AAAAGACATCTCAGTTCGGATTGTTCTCTGCAACTCGA-GAGCATGAAGTTGGAATCGCTAGTAATCGCGGATCA-GC-ATGCCGCGGT-GAATACGTT-----------------------------------------------------------------------------------------------------------------------------------------------------------------
>KX987307_Rickettsia_sp_WHBMXZ_90_1
---------------------------------------------------------------------------------------------------------------AGTTAGTGGCAGACG-GGTGAGTAACACGTGGGAATCTACCCATCAGTACGGAA-TAAC-TT-TTAGAAATAAAAGCTAATACC-GTATATTCTCTGCGGAGGAAAGATTTATCGCTGATGGATGAGCCCGCGT-CAGATTAGGTAGTTGGTGAGGTAATGGCTCACCAAGCCGACGATCTGTAGCTGGTCTGAGAGGATGATCAGCCACACTGGGACTGAGACACGGCCCAGACTCCTACGGGAGGCAGCAGT-GGGGAATATTGGACAATGGGCGAAAGCCTGATCCAGCAATACCGAGTGAGTGATGAAGGCCTTAGGGTTGTAAAGCTCTTTTAGCAAGGAAGATA------A--------------------------TGACGTTACTTGCAG-AAAAAGCCCCGGCTAACTCCGTGCCAGCAGCCGCGGTAAGACGGAGGGGGCTAGCGTTG-TTCGGAATTACTGGGCGTAAAGAGTGCGTAGGCGG-TTTAGTAAG-TTGGAAGTG-AAAGCCCGGGGCTTAACCTCGGAATTGC-TTTCAAAACTACTAATCTAGAGTGTAGTAGGGGATGATGGAA-TTCCTAGT-GTAGA-GGTGAAATTCTTAGATATT--AGGAGGAACA-CCGGTGGCG-AAGGCGATCATC-TGGG-CTACAACTGACGC-TGATGCACGAAAGCGTGGGG-AGC-AAACA-GG--ATT-AGATA-CCCTGGTAGTCC--ACGCCGTAAACG-ATGAGTGCTAGATATCGGAA-GATTT---TC----TTTC-GGTTTCG-CAGCTAACGCATTA-AGCACTCCGCCTGGGGAGTACGGTCGCAAGATTAAAACTCAAAGG-AATTGACGGGGGCTCGCACAAGCGGTGGAGCATGCGGTTTAATTCGATGTTACGCGAAAAACCTTACCAACCCTTGACAT-GGTGGTCGCGGATCGCAGAGATGC-TTTTCTTCAGCTCGGCT-GGAT--CACACACA-GGTGTT-GCACGGCTGTCGTCAGCT-CGTGTCGTGAGATGTTGGGTTAAGTCCCGCAACGAGCGCAACCCTCATTCTTATTTGCCAGCGGGTAATGCCGGGAACTATAAGAAAACTGCCGGTGATAAGCCG-GAGGAAG-GT-GGGGACGACGTCAAGTCATCATGG--CCCTTACGGGTTGGGCTACACGCGTGCTACAATGGTGTTTACAGAGGGAAGCAAGAT-GGCGACGTGGAGCAAATCCCT-AAAAGACATCTCAGTTCGGATTGTTCTCTGCAACTCGA-GAGCATGAAGTTGGAATCGCTAGTAATCGCGGATCA-GC-ATGCCGCGGT-GAATACGTT-----------------------------------------------------------------------------------------------------------------------------------------------------------------
>MH923227_Candidatus_Rickettsia_jingxinensis_Xian_Hl_79_spotted_fever_group
---------------------------------------------------------------------------------------------------------------------------------------------------------------------------------------AAAGCTAATACC-GTATATTCTCTGCGGAGGAAAGATTTATCGCTGATGGATGAGCCCGCGT-CAGATTAGGTAGTTGGTGAGGTAATGGCTCACCAAGCCGACGATCTGTAGCTGGTCTGAGAGGATGATCAGCCACACTGGGACTGAGACACGGCCCAGACTCCTACGGGAGGCAGCAGT-GGGGAATATTGGACAATGGGCGAAAGCCTGATCCAGCAATACCGAGTGAGTGATGAAGGCCTTAGGGTTGTAAAGCTCTTTTAGCAAGGAAGATA------A--------------------------TGACGTTACTTGCAG-AAAAAGCCCCGGCTAACTCCGTGCCAGCAGCCGCGGTAAGACGGAGGGGGCTAGCGTTG-TTCGGAATTACTGGGCGTAAAGAGTGCGTAGGCGG-TTTAGTAAG-TTGGAAGTG-AAAGCCCGGGGCTTAACCTCGGAATTGC-TTTCAAAACTACTAATCTAGAGTGTAGTAGGGGATGATGGAA-TTCCTAGT-GTAGA-GGTGAAATTCTTAGATATT--AGGAGGAACA-CCGGTGGCG-AAGGCGATCATC-TGGG-CTACAACTGACGC-TGATGCACGAAAGCGTGGGG-AGC-AAACA-GG--ATT-AGATA-CCCTGGTAGTCC--ACGCCGTAAACG-ATGAGTGCTAGATATCGGAA-GATTT---TC----TTTC-GGTTTCG-CAGCTAACGCATTA-AGCACTCCGCCTGGGGAGTACGGTCGCAAGATTAAAACTCAAAGG-AATTGACGGGGGCTCGCACAAGCGGTGGAGCATGCGGTTTAATTCGATGTTACGCGAAAAACCTTACCAACCCTTGACAT-GGTGGTCGCGGATCGCAGAGATGC-TTTTCTTCAGCTCGGCT-GGAT--CACACACA-GGTGTT-GCACGGCTGTCGTCAGCT-CGTGTCGTGAGATGTTGGGTTAAGTCCCGCAACGAGCGCAACCCTCATTCTTATTTGCCAGCGGGTAATGCCGGGAACTATAAGAAAACTGCCGGTGATAAGCCG-GAGGAAG-GT-GGGGACGACGTCAAGTCATCATGG--CCCTTACGGGTTGGGCTACACGCGTGCTACAATGGTGTTTACAGAGGGAAGCAAGAT-GGCGACGTGGAGCAAATCCCT-AAAAGACATCTCAGTTCGGATTGTTCTCTGCAACTCGA-GAGCATGAAGTTGGAATCGCTAGTAATCGCGGATCA-GC-ATGCCGCGGT-GAATACGTT-----------------------------------------------------------------------------------------------------------------------------------------------------------------
>MH923226_Candidatus_Rickettsia_jingxinensis_Xian_Hl_21_spotted_fever_group
---------------------------------------------------------------------------------------------------------------------------------------------------------------------------------------AAAGCTAATACC-GTATATTCTCTGCGGAGGAAAGATTTATCGCTGATGGATGAGCCCGCGT-CAGATTAGGTAGTTGGTGAGGTAATGGCTCACCAAGCCGACGATCTGTAGCTGGTCTGAGAGGATGATCAGCCACACTGGGACTGAGACACGGCCCAGACTCCTACGGGAGGCAGCAGT-GGGGAATATTGGACAATGGGCGAAAGCCTGATCCAGCAATACCGAGTGAGTGATGAAGGCCTTAGGGTTGTAAAGCTCTTTTAGCAAGGAAGATA------A--------------------------TGACGTTACTTGCAG-AAAAAGCCCCGGCTAACTCCGTGCCAGCAGCCGCGGTAAGACGGAGGGGGCTAGCGTTG-TTCGGAATTACTGGGCGTAAAGAGTGCGTAGGCGG-TTTAGTAAG-TTGGAAGTG-AAAGCCCGGGGCTTAACCTCGGAATTGC-TTTCAAAACTACTAATCTAGAGTGTAGTAGGGGATGATGGAA-TTCCTAGT-GTAGA-GGTGAAATTCTTAGATATT--AGGAGGAACA-CCGGTGGCG-AAGGCGATCATC-TGGG-CTACAACTGACGC-TGATGCACGAAAGCGTGGGG-AGC-AAACA-GG--ATT-AGATA-CCCTGGTAGTCC--ACGCCGTAAACG-ATGAGTGCTAGATATCGGAA-GATTT---TC----TTTC-GGTTTCG-CAGCTAACGCATTA-AGCACTCCGCCTGGGGAGTACGGTCGCAAGATTAAAACTCAAAGG-AATTGACGGGGGCTCGCACAAGCGGTGGAGCATGCGGTTTAATTCGATGTTACGCGAAAAACCTTACCAACCCTTGACAT-GGTGGTCGCGGATCGCAGAGATGC-TTTTCTTCAGCTCGGCT-GGAT--CACACACA-GGTGTT-GCACGGCTGTCGTCAGCT-CGTGTCGTGAGATGTTGGGTTAAGTCCCGCAACGAGCGCAACCCTCATTCTTATTTGCCAGCGGGTAATGCCGGGAACTATAAGAAAACTGCCGGTGATAAGCCG-GAGGAAG-GT-GGGGACGACGTCAAGTCATCATGG--CCCTTACGGGTTGGGCTACACGCGTGCTACAATGGTGTTTACAGAGGGAAGCAAGAT-GGCGACGTGGAGCAAATCCCT-AAAAGACATCTCAGTTCGGATTGTTCTCTGCAACTCGA-GAGCATGAAGTTGGAATCGCTAGTAATCGCGGATCA-GC-ATGCCGCGGT-GAATACGTT-----------------------------------------------------------------------------------------------------------------------------------------------------------------
>MH923225_Candidatus_Rickettsia_jingxinensis_Xian_Hl_141_spotted_fever_group
---------------------------------------------------------------------------------------------------------------------------------------------------------------------------------------AAAGCTAATACC-GTATATTCTCTGCGGAGGAAAGATTTATCGCTGATGGATGAGCCCGCGT-CAGATTAGGTAGTTGGTGAGGTAATGGCTCACCAAGCCGACGATCTGTAGCTGGTCTGAGAGGATGATCAGCCACACTGGGACTGAGACACGGCCCAGACTCCTACGGGAGGCAGCAGT-GGGGAATATTGGACAATGGGCGAAAGCCTGATCCAGCAATACCGAGTGAGTGATGAAGGCCTTAGGGTTGTAAAGCTCTTTTAGCAAGGAAGATA------A--------------------------TGACGTTACTTGCAG-AAAAAGCCCCGGCTAACTCCGTGCCAGCAGCCGCGGTAAGACGGAGGGGGCTAGCGTTG-TTCGGAATTACTGGGCGTAAAGAGTGCGTAGGCGG-TTTAGTAAG-TTGGAAGTG-AAAGCCCGGGGCTTAACCTCGGAATTGC-TTTCAAAACTACTAATCTAGAGTGTAGTAGGGGATGATGGAA-TTCCTAGT-GTAGA-GGTGAAATTCTTAGATATT--AGGAGGAACA-CCGGTGGCG-AAGGCGATCATC-TGGG-CTACAACTGACGC-TGATGCACGAAAGCGTGGGG-AGC-AAACA-GG--ATT-AGATA-CCCTGGTAGTCC--ACGCCGTAAACG-ATGAGTGCTAGATATCGGAA-GATTT---TC----TTTC-GGTTTCG-CAGCTAACGCATTA-AGCACTCCGCCTGGGGAGTACGGTCGCAAGATTAAAACTCAAAGG-AATTGACGGGGGCTCGCACAAGCGGTGGAGCATGCGGTTTAATTCGATGTTACGCGAAAAACCTTACCAACCCTTGACAT-GGTGGTCGCGGATCGCAGAGATGC-TTTTCTTCAGCTCGGCT-GGAT--CACACACA-GGTGTT-GCACGGCTGTCGTCAGCT-CGTGTCGTGAGATGTTGGGTTAAGTCCCGCAACGAGCGCAACCCTCATTCTTATTTGCCAGCGGGTAATGCCGGGAACTATAAGAAAACTGCCGGTGATAAGCCG-GAGGAAG-GT-GGGGACGACGTCAAGTCATCATGG--CCCTTACGGGTTGGGCTACACGCGTGCTACAATGGTGTTTACAGAGGGAAGCAAGAT-GGCGACGTGGAGCAAATCCCT-AAAAGACATCTCAGTTCGGATTGTTCTCTGCAACTCGA-GAGCATGAAGTTGGAATCGCTAGTAATCGCGGATCA-GC-ATGCCGCGGT-GAATACGTT-----------------------------------------------------------------------------------------------------------------------------------------------------------------
>MH923221_Candidatus_Rickettsia_jingxinensis_Meixian_Hl_242_spotted_fever_group
---------------------------------------------------------------------------------------------------------------------------------------------------------------------------------------AAAGCTAATACC-GTATATTCTCTGCGGAGGAAAGATTTATCGCTGATGGATGAGCCCGCGT-CAGATTAGGTAGTTGGTGAGGTAATGGCTCACCAAGCCGACGATCTGTAGCTGGTCTGAGAGGATGATCAGCCACACTGGGACTGAGACACGGCCCAGACTCCTACGGGAGGCAGCAGT-GGGGAATATTGGACAATGGGCGAAAGCCTGATCCAGCAATACCGAGTGAGTGATGAAGGCCTTAGGGTTGTAAAGCTCTTTTAGCAAGGAAGATA------A--------------------------TGACGTTACTTGCAG-AAAAAGCCCCGGCTAACTCCGTGCCAGCAGCCGCGGTAAGACGGAGGGGGCTAGCGTTG-TTCGGAATTACTGGGCGTAAAGAGTGCGTAGGCGG-TTTAGTAAG-TTGGAAGTG-AAAGCCCGGGGCTTAACCTCGGAATTGC-TTTCAAAACTACTAATCTAGAGTGTAGTAGGGGATGATGGAA-TTCCTAGT-GTAGA-GGTGAAATTCTTAGATATT--AGGAGGAACA-CCGGTGGCG-AAGGCGATCATC-TGGG-CTACAACTGACGC-TGATGCACGAAAGCGTGGGG-AGC-AAACA-GG--ATT-AGATA-CCCTGGTAGTCC--ACGCCGTAAACG-ATGAGTGCTAGATATCGGAA-GATTT---TC----TTTC-GGTTTCG-CAGCTAACGCATTA-AGCACTCCGCCTGGGGAGTACGGTCGCAAGATTAAAACTCAAAGG-AATTGACGGGGGCTCGCACAAGCGGTGGAGCATGCGGTTTAATTCGATGTTACGCGAAAAACCTTACCAACCCTTGACAT-GGTGGTCGCGGATCGCAGAGATGC-TTTTCTTCAGCTCGGCT-GGAT--CACACACA-GGTGTT-GCACGGCTGTCGTCAGCT-CGTGTCGTGAGATGTTGGGTTAAGTCCCGCAACGAGCGCAACCCTCATTCTTATTTGCCAGCGGGTAATGCCGGGAACTATAAGAAAACTGCCGGTGATAAGCCG-GAGGAAG-GT-GGGGACGACGTCAAGTCATCATGG--CCCTTACGGGTTGGGCTACACGCGTGCTACAATGGTGTTTACAGAGGGAAGCAAGAT-GGCGACGTGGAGCAAATCCCT-AAAAGACATCTCAGTTCGGATTGTTCTCTGCAACTCGA-GAGCATGAAGTTGGAATCGCTAGTAATCGCGGATCA-GC-ATGCCGCGGT-GAATACGTT-----------------------------------------------------------------------------------------------------------------------------------------------------------------
>MH923220_Candidatus_Rickettsia_jingxinensis_Meixian_Hl_11_spotted_fever_group
---------------------------------------------------------------------------------------------------------------------------------------------------------------------------------------AAAGCTAATACC-GTATATTCTCTGCGGAGGAAAGATTTATCGCTGATGGATGAGCCCGCGT-CAGATTAGGTAGTTGGTGAGGTAATGGCTCACCAAGCCGACGATCTGTAGCTGGTCTGAGAGGATGATCAGCCACACTGGGACTGAGACACGGCCCAGACTCCTACGGGAGGCAGCAGT-GGGGAATATTGGACAATGGGCGAAAGCCTGATCCAGCAATACCGAGTGAGTGATGAAGGCCTTAGGGTTGTAAAGCTCTTTTAGCAAGGAAGATA------A--------------------------TGACGTTACTTGCAG-AAAAAGCCCCGGCTAACTCCGTGCCAGCAGCCGCGGTAAGACGGAGGGGGCTAGCGTTG-TTCGGAATTACTGGGCGTAAAGAGTGCGTAGGCGG-TTTAGTAAG-TTGGAAGTG-AAAGCCCGGGGCTTAACCTCGGAATTGC-TTTCAAAACTACTAATCTAGAGTGTAGTAGGGGATGATGGAA-TTCCTAGT-GTAGA-GGTGAAATTCTTAGATATT--AGGAGGAACA-CCGGTGGCG-AAGGCGATCATC-TGGG-CTACAACTGACGC-TGATGCACGAAAGCGTGGGG-AGC-AAACA-GG--ATT-AGATA-CCCTGGTAGTCC--ACGCCGTAAACG-ATGAGTGCTAGATATCGGAA-GATTT---TC----TTTC-GGTTTCG-CAGCTAACGCATTA-AGCACTCCGCCTGGGGAGTACGGTCGCAAGATTAAAACTCAAAGG-AATTGACGGGGGCTCGCACAAGCGGTGGAGCATGCGGTTTAATTCGATGTTACGCGAAAAACCTTACCAACCCTTGACAT-GGTGGTCGCGGATCGCAGAGATGC-TTTTCTTCAGCTCGGCT-GGAT--CACACACA-GGTGTT-GCACGGCTGTCGTCAGCT-CGTGTCGTGAGATGTTGGGTTAAGTCCCGCAACGAGCGCAACCCTCATTCTTATTTGCCAGCGGGTAATGCCGGGAACTATAAGAAAACTGCCGGTGATAAGCCG-GAGGAAG-GT-GGGGACGACGTCAAGTCATCATGG--CCCTTACGGGTTGGGCTACACGCGTGCTACAATGGTGTTTACAGAGGGAAGCAAGAT-GGCGACGTGGAGCAAATCCCT-AAAAGACATCTCAGTTCGGATTGTTCTCTGCAACTCGA-GAGCATGAAGTTGGAATCGCTAGTAATCGCGGATCA-GC-ATGCCGCGGT-GAATACGTT-----------------------------------------------------------------------------------------------------------------------------------------------------------------
>MH923219_Candidatus_Rickettsia_jingxinensis_Meixian_Hl_107_spotted_fever_group
---------------------------------------------------------------------------------------------------------------------------------------------------------------------------------------AAAGCTAATACC-GTATATTCTCTGCGGAGGAAAGATTTATCGCTGATGGATGAGCCCGCGT-CAGATTAGGTAGTTGGTGAGGTAATGGCTCACCAAGCCGACGATCTGTAGCTGGTCTGAGAGGATGATCAGCCACACTGGGACTGAGACACGGCCCAGACTCCTACGGGAGGCAGCAGT-GGGGAATATTGGACAATGGGCGAAAGCCTGATCCAGCAATACCGAGTGAGTGATGAAGGCCTTAGGGTTGTAAAGCTCTTTTAGCAAGGAAGATA------A--------------------------TGACGTTACTTGCAG-AAAAAGCCCCGGCTAACTCCGTGCCAGCAGCCGCGGTAAGACGGAGGGGGCTAGCGTTG-TTCGGAATTACTGGGCGTAAAGAGTGCGTAGGCGG-TTTAGTAAG-TTGGAAGTG-AAAGCCCGGGGCTTAACCTCGGAATTGC-TTTCAAAACTACTAATCTAGAGTGTAGTAGGGGATGATGGAA-TTCCTAGT-GTAGA-GGTGAAATTCTTAGATATT--AGGAGGAACA-CCGGTGGCG-AAGGCGATCATC-TGGG-CTACAACTGACGC-TGATGCACGAAAGCGTGGGG-AGC-AAACA-GG--ATT-AGATA-CCCTGGTAGTCC--ACGCCGTAAACG-ATGAGTGCTAGATATCGGAA-GATTT---TC----TTTC-GGTTTCG-CAGCTAACGCATTA-AGCACTCCGCCTGGGGAGTACGGTCGCAAGATTAAAACTCAAAGG-AATTGACGGGGGCTCGCACAAGCGGTGGAGCATGCGGTTTAATTCGATGTTACGCGAAAAACCTTACCAACCCTTGACAT-GGTGGTCGCGGATCGCAGAGATGC-TTTTCTTCAGCTCGGCT-GGAT--CACACACA-GGTGTT-GCACGGCTGTCGTCAGCT-CGTGTCGTGAGATGTTGGGTTAAGTCCCGCAACGAGCGCAACCCTCATTCTTATTTGCCAGCGGGTAATGCCGGGAACTATAAGAAAACTGCCGGTGATAAGCCG-GAGGAAG-GT-GGGGACGACGTCAAGTCATCATGG--CCCTTACGGGTTGGGCTACACGCGTGCTACAATGGTGTTTACAGAGGGAAGCAAGAT-GGCGACGTGGAGCAAATCCCT-AAAAGACATCTCAGTTCGGATTGTTCTCTGCAACTCGA-GAGCATGAAGTTGGAATCGCTAGTAATCGCGGATCA-GC-ATGCCGCGGT-GAATACGTT-----------------------------------------------------------------------------------------------------------------------------------------------------------------
>MH923218_Rickettsia_aeschlimannii_Baiyin_Hm_256_spotted_fever_group
---------------------------------------------------------------------------------------------------------------------------------------------------------------------------------------AAAGCTAATACC-GTATATTCTCTACGGAGGAAAGATTTATCGCTGATGGATGAGCCCGCGT-CAGATTAGGTAGTTGGTGAGGTAATGGCTCACCAAGCCGACGATCTGTAGCTGGTCTGAGAGGATGATCAGCCACACTGGGACTGAGACACGGCCCAGACTCCTACGGGAGGCAGCAGT-GGGGAATATTGGACAATGGGCGAAAGCCTGATCCAGCAATACCGAGTGAGTGATGAAGGCCTTAGGGTTGTAAAGCTCTTTTAGCAAGGAAGATA------A--------------------------TGACGTTACTTGCAG-AAAAAGCCCCGGCTAACTCCGTGCCAGCAGCCGCGGTAAGACGGAGGGGGCTAGCGTTG-TTCGGAATTACTGGGCGTAAAGAGTGCGTAGGCGG-TTTAGTAAG-TTGGAAGTG-AAAGCCCGGGGCTTAACCTCGGAATTGC-TTTCAAAACTACTAATCTAGAGTGTAGTAGGGGATGATGGAA-TTCCTAGT-GTAGA-GGTGAAATTCTTAGATATT--AGGAGGAACA-CCGGTGGCG-AAGGCGGTCATC-TGGG-CTACAACTGACGC-TGATGCACGAAAGCGTGGGG-AGC-AAACA-GG--ATT-AGATA-CCCTGGTAGTCC--ACGCCGTAAACG-ATGAGTGCTAGATATTGGAA-GATTC---TC----TTTC-GGTTTCG-CAGCTAACGCATTA-AGCACTCCGCCTGGGGAGTACGGTCGCAAGATTAAAACTCAAAGG-AATTGACGGGGGCTCGCACAAGCGGTGGAGCATGCGGTTTAATTCGATGTTACGCGAAAAACCTTACCAACCCTTGACAT-GGTGGTCGCGGATCGCAGAGATGC-TTTTCTTCAGCTCGGCT-GGAC--CACACACA-GGTGTT-GCATGGCTGTCGTCAGCT-CGTGTCGTGAGATGTTGGGTTAAGTCCCGCAACGAGCGCAACCCTCATTCTTATTTGCCAGCGGATAATGCCGGGAACTATAAGAAAACTGCCGGTGATAAGCCG-GAGGAAG-GT-GGGGACGACGTCAAGTCATCATGG--CCCTTACGGGTTGGGCTACACGCGTGCTACAATGGTGTTTACAGAGGGAAGCAAGAC-GGCGACGTGGAGCAAATCCCT-AAAAGACATCTCAGTTCGGATTGTTCTCTGCAACTCGA-GAGCATGAAGTTGGAATCGCTAGTAATCGCGGATCA-GC-ATGCCGCGGT-GAATACGTT-----------------------------------------------------------------------------------------------------------------------------------------------------------------
>MH923217_Rickettsia_aeschlimannii_Baiyin_Hm_150_spotted_fever_group
---------------------------------------------------------------------------------------------------------------------------------------------------------------------------------------AAAGCTAATACC-GTATATTCTCTACGGAGGAAAGATTTATCGCTGATGGATGAGCCCGCGT-CAGATTAGGTAGTTGGTGAGGTAATGGCTCACCAAGCCGACGATCTGTAGCTGGTCTGAGAGGATGATCAGCCACACTGGGACTGAGACACGGCCCAGACTCCTACGGGAGGCAGCAGT-GGGGAATATTGGACAATGGGCGAAAGCCTGATCCAGCAATACCGAGTGAGTGATGAAGGCCTTAGGGTTGTAAAGCTCTTTTAGCAAGGAAGATA------A--------------------------TGACGTTACTTGCAG-AAAAAGCCCCGGCTAACTCCGTGCCAGCAGCCGCGGTAAGACGGAGGGGGCTAGCGTTG-TTCGGAATTACTGGGCGTAAAGAGTGCGTAGGCGG-TTTAGTAAG-TTGGAAGTG-AAAGCCCGGGGCTTAACCTCGGAATTGC-TTTCAAAACTACTAATCTAGAGTGTAGTAGGGGATGATGGAA-TTCCTAGT-GTAGA-GGTGAAATTCTTAGATATT--AGGAGGAACA-CCGGTGGCG-AAGGCGGTCATC-TGGG-CTACAACTGACGC-TGATGCACGAAAGCGTGGGG-AGC-AAACA-GG--ATT-AGATA-CCCTGGTAGTCC--ACGCCGTAAACG-ATGAGTGCTAGATATTGGAA-GATTC---TC----TTTC-GGTTTCG-CAGCTAACGCATTA-AGCACTCCGCCTGGGGAGTACGGTCGCAAGATTAAAACTCAAAGG-AATTGACGGGGGCTCGCACAAGCGGTGGAGCATGCGGTTTAATTCGATGTTACGCGAAAAACCTTACCAACCCTTGACAT-GGTGGTCGCGGATCGCAGAGATGC-TTTTCTTCAGCTCGGCT-GGAC--CACACACA-GGTGTT-GCATGGCTGTCGTCAGCT-CGTGTCGTGAGATGTTGGGTTAAGTCCCGCAACGAGCGCAACCCTCATTCTTATTTGCCAGCGGATAATGCCGGGAACTATAAGAAAACTGCCGGTGATAAGCCG-GAGGAAG-GT-GGGGACGACGTCAAGTCATCATGG--CCCTTACGGGTTGGGCTACACGCGTGCTACAATGGTGTTTACAGAGGGAAGCAAGAC-GGCGACGTGGAGCAAATCCCT-AAAAGACATCTCAGTTCGGATTGTTCTCTGCAACTCGA-GAGCATGAAGTTGGAATCGCTAGTAATCGCGGATCA-GC-ATGCCGCGGT-GAATACGTT-----------------------------------------------------------------------------------------------------------------------------------------------------------------
>MH923216_Rickettsia_aeschlimannii_Baiyin_Ha_14_spotted_fever_group
---------------------------------------------------------------------------------------------------------------------------------------------------------------------------------------AAAGCTAATACC-GTATATTCTCTACGGAGGAAAGATTTATCGCTGATGGATGAGCCCGCGT-CAGATTAGGTAGTTGGTGAGGTAATGGCTCACCAAGCCGACGATCTGTAGCTGGTCTGAGAGGATGATCAGCCACACTGGGACTGAGACACGGCCCAGACTCCTACGGGAGGCAGCAGT-GGGGAATATTGGACAATGGGCGAAAGCCTGATCCAGCAATACCGAGTGAGTGATGAAGGCCTTAGGGTTGTAAAGCTCTTTTAGCAAGGAAGATA------A--------------------------TGACGTTACTTGCAG-AAAAAGCCCCGGCTAACTCCGTGCCAGCAGCCGCGGTAAGACGGAGGGGGCTAGCGTTG-TTCGGAATTACTGGGCGTAAAGAGTGCGTAGGCGG-TTTAGTAAG-TTGGAAGTG-AAAGCCCGGGGCTTAACCTCGGAATTGC-TTTCAAAACTACTAATCTAGAGTGTAGTAGGGGATGATGGAA-TTCCTAGT-GTAGA-GGTGAAATTCTTAGATATT--AGGAGGAACA-CCGGTGGCG-AAGGCGGTCATC-TGGG-CTACAACTGACGC-TGATGCACGAAAGCGTGGGG-AGC-AAACA-GG--ATT-AGATA-CCCTGGTAGTCC--ACGCCGTAAACG-ATGAGTGCTAGATATTGGAA-GATTC---TC----TTTC-GGTTTCG-CAGCTAACGCATTA-AGCACTCCGCCTGGGGAGTACGGTCGCAAGATTAAAACTCAAAGG-AATTGACGGGGGCTCGCACAAGCGGTGGAGCATGCGGTTTAATTCGATGTTACGCGAAAAACCTTACCAACCCTTGACAT-GGTGGTCGCGGATCGCAGAGATGC-TTTTCTTCAGCTCGGCT-GGAC--CACACACA-GGTGTT-GCATGGCTGTCGTCAGCT-CGTGTCGTGAGATGTTGGGTTAAGTCCCGCAACGAGCGCAACCCTCATTCTTATTTGCCAGCGGATAATGCCGGGAACTATAAGAAAACTGCCGGTGATAAGCCG-GAGGAAG-GT-GGGGACGACGTCAAGTCATCATGG--CCCTTACGGGTTGGGCTACACGCGTGCTACAATGGTGTTTACAGAGGGAAGCAAGAC-GGCGACGTGGAGCAAATCCCT-AAAAGACATCTCAGTTCGGATTGTTCTCTGCAACTCGA-GAGCATGAAGTTGGAATCGCTAGTAATCGCGGATCA-GC-ATGCCGCGGT-GAATACGTT-----------------------------------------------------------------------------------------------------------------------------------------------------------------
>MH923215_Rickettsia_conorii_subsp_raoultii_Datong_Dn_133_spotted_fever_group
---------------------------------------------------------------------------------------------------------------------------------------------------------------------------------------AAAGCTAATACC-GCATATTCTCTACGGAGGAAAGATTTATCGCTGATGGATGAGCCCGCGT-CAGATTAGGTAGTTGGTGAGGTAATGGCTTACCAAGCCGACGATCTGTAGCTGGTCTGAGAGGATGATCAGCCACACTGGGACTGAGACACGGCCCAGACTCCTACGGGAGGCAGCAGT-GGGGAATATTGGACAATGGGCGAAAGCCTGATCCAGCAATACCGAGTGAGTGATGAAGGCCTTAGGGTTGTAAAGCTCTTTTAGCAAGGAAGATA------A--------------------------TGACGTTACTTGCAG-AAAAAGCCCCGGCTAACTCCGTGCCAGCAGCCGCGGTAAGACGGAGGGGGCTAGCGTTG-TTCGGAATTACTGGGCGTAAAGAGTGCGTAGGCGG-TTTAGTAAG-TTGGAAGTG-AAAGCCCGGGGCTTAACCTCGGAATTGC-TTTCAAAACTACTAATCTAGAGTGTAGTAGGGGATGATGGAA-TTCCTAGT-GTAGA-GGTGAAATTCTTAGATATT--AGGAGGAACA-CCGGTGGCG-AAGGCGATCATC-TGGG-CTACAACTGACGC-TGATGCACGAAAGCGTGGGG-AGC-AAACA-GG--ATT-AGATA-CCCTGGTAGTCC--ACGCCGTAAACG-ATGAGTGCTAGATATCGGAA-GATTC---TC----TTTC-GGTTTCG-CAGCTAACGCATTA-AGCACTCCGCCTGGGGAGTACGGTCGCAAGATTAAAACTCAAAGG-AATTGACGGGGGCTCGCACAAGCGGTGGAGCATGCGGTTTAATTCGATGTTACGCGAAAAACCTTACCAACCCTTGACAT-GGTGGTCGCGGATCGCAGAGATGC-TTTTCTTCAGCTCGGCT-GGAC--CACACACA-GGTGTT-GCATGGCTGTCGTCAGCT-CGTGTCGTGAGATGTTGGGTTAAGTCCCGCAACGAGCGCAACCCTCATTCTTATTTGCCAGCGGATAATGCCGGGAACTATAAGAAAACTGCCGGTGATAAGCCG-GAGGAAG-GT-GGGGACGACGTCAAGTCATCATGG--CCCTTACGGGTTGGGCTACACGCGTGCTACAATGGTGTTTACAGAGGGAAGCAAGAC-GGCGACGTGGAGCAAATCCCT-AAAAGACATCTCAGTTCGGATTGTTCTCTGCAACTCGA-GAGCATGAAGTTGGAATCGCTAGTAATCGCGGATCA-GC-ATGCCGCGGT-GAATACGTT-----------------------------------------------------------------------------------------------------------------------------------------------------------------
>MH923213_Rickettsia_conorii_subsp_raoultii_Datong_Dn_1_spotted_fever_group
---------------------------------------------------------------------------------------------------------------------------------------------------------------------------------------AAAGCTAATACC-GCATATTCTCTACGGAGGAAAGATTTATCGCTGATGGATGAGCCCGCGT-CAGATTAGGTAGTTGGTGAGGTAATGGCTTACCAAGCCGACGATCTGTAGCTGGTCTGAGAGGATGATCAGCCACACTGGGACTGAGACACGGCCCAGACTCCTACGGGAGGCAGCAGT-GGGGAATATTGGACAATGGGCGAAAGCCTGATCCAGCAATACCGAGTGAGTGATGAAGGCCTTAGGGTTGTAAAGCTCTTTTAGCAAGGAAGATA------A--------------------------TGACGTTACTTGCAG-AAAAAGCCCCGGCTAACTCCGTGCCAGCAGCCGCGGTAAGACGGAGGGGGCTAGCGTTG-TTCGGAATTACTGGGCGTAAAGAGTGCGTAGGCGG-TTTAGTAAG-TTGGAAGTG-AAAGCCCGGGGCTTAACCTCGGAATTGC-TTTCAAAACTACTAATCTAGAGTGTAGTAGGGGATGATGGAA-TTCCTAGT-GTAGA-GGTGAAATTCTTAGATATT--AGGAGGAACA-CCGGTGGCG-AAGGCGATCATC-TGGG-CTACAACTGACGC-TGATGCACGAAAGCGTGGGG-AGC-AAACA-GG--ATT-AGATA-CCCTGGTAGTCC--ACGCCGTAAACG-ATGAGTGCTAGATATCGGAA-GATTC---TC----TTTC-GGTTTCG-CAGCTAACGCATTA-AGCACTCCGCCTGGGGAGTACGGTCGCAAGATTAAAACTCAAAGG-AATTGACGGGGGCTCGCACAAGCGGTGGAGCATGCGGTTTAATTCGATGTTACGCGAAAAACCTTACCAACCCTTGACAT-GGTGGTCGCGGATCGCAGAGATGC-TTTTCTTCAGCTCGGCT-GGAC--CACACACA-GGTGTT-GCATGGCTGTCGTCAGCT-CGTGTCGTGAGATGTTGGGTTAAGTCCCGCAACGAGCGCAACCCTCATTCTTATTTGCCAGCGGGTAATGCCGGGAACTATAAGAAAACTGCCGGTGATAAGCCG-GAGGAAG-GT-GGGGACGACGTCAAGTCATCATGG--CCCTTACGGGTTGGGCTACACGCGTGCTACAATGGTGTTTACAGAGGGAAGCAAGAC-GGCGACGTGGAGCAAATCCCT-AAAAGACATCTCAGTTCGGATTGTTCTCTGCAACTCGA-GAGCATGAAGTTGGAATCGCTAGTAATCGCGGATCA-GC-ATGCCGCGGT-GAATACGTT-----------------------------------------------------------------------------------------------------------------------------------------------------------------
>U12460_(RCU12460)
------------------------------------AACGAACGCTATCGGTATGCTTAACACATGCAAGTCGA----ACGGACTAA---TT-GGGG-CTTGCTCCAG-TTAGTTAGTGGCAGACG-GGTGAGTAACACGTGGGAATCTACCCATTAGTACGGAA-TAAC-TT-TTAGAAATAAAAGCTAATACC-GTATATTCTCTGCGGAGGAAAGATTTATCGCTGATGGATGAGCCCGCGT-CAGATTAGGTAGTTGGTGAGGTAATGGCTCACCAAGCCGACGATCTGTAGCTGGTCTGAGAGGATGATCAGCCACACTGGGACTGAGACACGGCCCAGACTCCTACGGGAGGCAGCAGT-GGGGAATATTGGACAATGGGCGAAAGCCTGATCCAGCAATACCGAGTGAGTGATGAAGGCCTTAGGGTTGTAAAGCTCTTTTAGCAAGGAAGATA------A--------------------------TGACGTTACTTGCAG-AAAAAGCCCCGGCTAACTCCGTGCCAGCAGCCGCGGTAAGACGGAGGGGGCTAGCGTTG-TTCGGAATTACTGGGCGTAAAGAGTGCGTAGGCGG-TTTAGTAAG-TTGGAAGTG-AAAGCCCGGGGCTTAACCTCGGAATTGC-TTTCAAAACTACTAATCTAGAGTGTAGTAGGGGATGATGGAA-TTCCTAGT-GTAGA-GGTGAAATTCTTAGATATT--AGGAGGAACA-CCGGTGGCG-AAGGCGGTCATC-TGGG-CTACAACTGACGC-TGATGCACGAAAGCGTGGGG-AGC-AAACA-GG--ATT-AGATA-CCCTGGTAGTCC--ACGCCGTAAACG-ATGAGTGCTAGATATCGGAA-GATTC---TC----TTTC-GGTTTCG-CAGCTAACGCATTA-AGCACTCCGCCTGGGGAGTACGGTCGCAAGATTAAAACTCAAAGG-AATTGACGGGGGCTCGCACAAGCGGTGGAGCATGCGGTTTAATTCGATGTTACGCGAAAAACCTTACCAACCCTTGACAT-GGTGGTCGCGGATCGCAGAGATGC-TTTTCTTCAGCTCGGCT-GGAC--CACACACA-GGTGTT-GCATGGCTGTCGTCAGCT-CGTGTCGTGAGATGTTGGGTTAAGTCCCGCAACGAGCGCAACCCTCATTCTTATTTGCCAGCGGGTAATGCCGGGAACTATAAGAAAACTGCCGGTGATAAGCCG-GAGGAAG-GT-GGGGACGACGTCAAGTCATCATGG--CCCTTACGGGTTGGGCTACACGCGTGCTACAATGGTGTTTACAGAGGGAAGCAAGAC-GGCGACGTGGAGCAAATCCCT-AAAAGACATCTCAGTTCGGATTGTTCTCTGCAACTCGA-GAGCATGAAGTTGGAATCGCTAGTAATCGCGGATCA-GC-ATGCCGCGGT-GAATACGTT-----------------------------------------------------------------------------------------------------------------------------------------------------------------
>DQ062433_Rickettsia_peacockii_str_Rustic_spotted_fever_group
------------------------------------AACGAACGCTATCGGTATGCTTAACACATGCAAGTCGA----ACGGACTAA---TT-GGGG-CTTGCTCCAA-TTAGTTAGTGGCAGACG-GGTGAGTAACACGTGGGAATCTACCCATCAGTACGGAA-TAAC-TT-TTAGAAATAAAAGCTAATACC-GTATATTCTCTGCGGAGGAAAGATTTATCGCTGATGGATGAGCCCGCGT-CAGATTAGGTAGTTGGTGAGGTAATGGCTCACCAAGCCGACGATCTGTAGCTGGTCTGAGAGGATGATCAGCCACACTGGGACTGAGACACGGCCCAGACTCCTACGGGAGGCAGCAGT-GGGGAATATTGGACAATGGGCGAAAGCCTGATCCAGCAATACCGAGTGAGTGATGAAGGCCTTAGGGTTGTAAAGCTCTTTTAGCAAGGAAGATA------A--------------------------TGACGTTACTTGCAG-AAAAAGCCCCGGCTAACTCCGTGCCAGCAGCCGCGGTAAGACGGAGGGGGCTAGCGTTG-TTCGGAATTACTGGGCGTAAAGAGTGCGTAGGCGG-TTTAGTAAG-TTGGAAGTG-AAAGCCCGGGGCTTAACCTCGGAATTGC-TTTCAAAACTACTAATCTAGAGTGTAGTAGGGGATGATGGAA-TTCCTAGT-GTAGA-GGTGAAATTCTTAGATATT--AGGAGGAACA-CCGGTGGCG-AAGGCGGTCATC-TGGG-CTACAACTGACGC-TGATGCACGAAAGCGTGGGG-AGC-AAACA-GG--ATT-AGATA-CCCTGGTAGTCC--ACGCCGTAAACG-ATGAGTGCTAGATATCGGAA-GATTC---TC----TTTC-GGTTTCG-CAGCTAACGCATTA-AGCACTCCGCCTGGGGAGTACGGTCGCAAGATTAAAACTCAAAGG-AATTGACGGGGGCTCGCACAAGCGGTGGAGCATGCGGTTTAATTCGATGTTACGCGAAAAACCTTACCAACCCTTGACAT-GGTGGTTGCGGATCGCAGAGATGC-TTTTCTTCAGCTCGGCT-GGAC--CACACACA-GGTGTT-GCATGGCTGTCGTCAGCT-CGTGTCGTGAGATGTTGGGTTAAGTCCCGCAACGAGCGCAACCCTCATTCTTATTTGCCAGCGGGTAATGCCGGGAACTATAAGAAAACTGCCGGTGATAAGCCG-GAGGAAG-GT-GGGGACGACGTCAAGTCATCATGG--CCCTTACGGGTTGGGCTACACGCGTGCTACAATGGTGTTTACAGAGGGAAGCAAGAC-GGCGACGTGGAGCAAATCCCT-AAAAGATATCTCAGTTCGGATTGTTCTCTGCAACTCGA-GAGCATGAAGTTGGAATCGCTAGTAATCGCGGATCA-GC-ATGCCGCGGT-GAATACGTT-----------------------------------------------------------------------------------------------------------------------------------------------------------------
>NR_043755_Rickettsia_conorii_subsp_raoultii_Khabarovsk_spotted_fever_group
------------------------------------AACGAACGCUAUCGGUAUGCUUAACACAUGCAAGUCGA----ACGGACUAA---UU-GGGG-CUUGCUCCAA-UUAGUUAGUGGCAGACG-GGUGAGUAACACGUGGGAAUCUACCCAUCAGUACGGAA-UAAC-UU-UUAGAAAUAAAAGCUAAUACC-GCAUAUUCUCUACGGAGGAAAGAUUUAUCGCUGAUGGAUGAGCCCGCGU-CAGAUUAGGUAGUUGGUGAGGUAAUGGCUUACCAAGCCGACGAUCUGUAGCUGGUCUGAGAGGAUGAUCAGCCACACUGGGACUGAGACACGGCCCAGACUCCUACGGGAGGCAGCAGU-GGGGAAUAUUGGACAAUGGGCGAAAGCCUGAUCCAGCAAUACCGAGUGAGUGAUGAAGGCCUUAGGGUUGUAAAGCUCUUUUAGCAAGGAAGAUA------A--------------------------UGACGUUACUUGCAG-AAAAAGCCCCGGCUAACUCCGUGCCAGCAGCCGCGGUAAGACGGAGGGGGCUAGCGUUG-UUCGGAAUUACUGGGCGUAAAGAGUGCGUAGGCGG-UUUAGUAAG-UUGGAAGUG-AAAGCCCGGGGCUUAACCUCGGAAUUGC-UUUCAAAACUACUAAUCUAGAGUGUAGUAGGGGAUGAUGGAA-UUCCUAGU-GUAGA-GGUGAAAUUCUUAGAUAUU--AGGAGGAACA-CCGGUGGCG-AAGGCGAUCAUC-UGGG-CUACAACUGACGC-UGAUGCACGAAAGCGUGGGG-AGC-AAACA-GG--AUU-AGAUA-CCCUGGUAGUCC--ACGCCGUAAACG-AUGAGUGCUAGAUAUCGGAA-GAUUC---UC----UUUC-GGUUUCG-CAGCUAACGCAUUA-AGCACUCCGCCUGGGGAGUACGGUCGCAAGAUUAAAACUCAAAGG-AAUUGACGGGGGCUCGCACAAGCGGUGGAGCAUGCGGUUUAAUUCGAUGUUACGCGAAAAACCUUACCAACCCUUGACAU-GGUGGUCGCGGAUCGCAGAGAUGC-UUUUCUUCAGCUCGGCU-GGAC--CACACACA-GGUGUU-GCAUGGCUGUCGUCAGCU-CGUGUCGUGAGAUGUUGGGUUAAGUCCCGCAACGAGCGCAACCCUCAUUCUUAUUUGCCAGCGGGUAAUGCCGGGAACUAUAAGAAAACUGCCGGUGAUAAGCCG-GAGGAAG-GU-GGGGACGACGUCAAGUCAUCAUGG--CCCUUACGGGUUGGGCUACACGCGUGCUACAAUGGUGUUUACAGAGGGAAGCAAGAC-GGCGACGUGGAGCAAAUCCCU-AAAAGACAUCUCAGUUCGGAUUGUUCUCUGCAACUCGA-GAGCAUGAAGUUGGAAUCGCUAGUAAUCGCGGAUCA-GC-AUGCCGCGGU-GAAUACGUU-----------------------------------------------------------------------------------------------------------------------------------------------------------------
>DQ365809_Rickettsia_conorii_subsp_raoultii_Marne_spotted_fever_group
------------------------------------AACGAACGCTATCGGTATGCTTAACACATGCAAGTCGA----ACGGACTAA---TT-GGGG-CTTGCTCCAA-TTAGTTAGTGGCAGACG-GGTGAGTAACACGTGGGAATCTACCCATCAGTACGGAA-TAAC-TT-TTAGAAATAAAAGCTAATACC-GCATATTCTCTACGGAGGAAAGATTTATCGCTGATGGATGAGCCCGCGT-CAGATTAGGTAGTTGGTGAGGTAATGGCTCACCAAGCCGACGATCTGTAGCTGGTCTGAGAGGATGATCAGCCACACTGGGACTGAGACACGGCCCAGACTCCTACGGGAGGCAGCAGT-GGGGAATATTGGACAATGGGCGAAAGCCTGATCCAGCAATACCGAGTGAGTGATGAAGGCCTTAGGGTTGTAAAGCTCTTTTAGCAAGGAAGATA------A--------------------------TGACGTTACTTGCAG-AAAAAGCCCCGGCTAACTCCGTGCCAGCAGCCGCGGTAAGACGGAGGGGGCTAGCGTTG-TTCGGAATTACTGGGCGTAAAGAGTGCGTAGGCGG-TTTAGTAAG-TTGGAAGTG-AAAGCCCGGGGCTTAACCTCGGAATTGC-TTTCAAAACTACTAATCTAGAGTGTAGTAGGGGATGATGGAA-TTCCTAGT-GTAGA-GGTGAAATTCTTAGATATT--AGGAGGAACA-CCGGTGGCG-AAGGCGGTCATC-TGGG-CTACAACTGACGC-TGATGCACGAAAGCGTGGGG-AGC-AAACA-GG--ATT-AGATA-CCCTGGTAGTCC--ACGCCGTAAACG-ATGAGTGCTAGATATCGGAA-GATTC---TC----TTTC-GGTTTCG-CAGCTAACGCATTA-AGCACTCCGCCTGGGGAGTACGGTCGCAAGATTAAAACTCAAAGG-AATTGACGGGGGCTCGCACAAGCGGTGGAGCATGCGGTTTAATTCGATGTTACGCGAAAAACCTTACCAACCCTTGACAT-GGTGGTCGCGGATCGCAGAGATGC-TTTTCTTCAGCTCGGCT-GGAC--CACACACA-GGTGTT-GCATGGCTGTCGTCAGCT-CGTGTCGTGAGATGTTGGGTTAAGTCCCGCAACGAGCGCAACCCTCATTCTTATTTGCCAGCGGGTAATGCCGGGAACTATAAGAAAACTGCCGGTGATAAGCCG-GAGGAAG-GT-GGGGACGACGTCAAGTCATCATGG--CCCTTACGGGTTGGGCTACACGCGTGCTACAATGGTGTTTACAGAGGGAAGCAAGAC-GGCGACGTGGAGCAAATCCCT-AAAAGACATCTCAGTTCGGATTGTTCTCTGCAACTCGA-GAGCATGAAGTTGGAATCGCTAGTAATCGCGGATCA-GC-ATGCCGCGGT-GAATACGTT-----------------------------------------------------------------------------------------------------------------------------------------------------------------
>MT434770_Rickettsia_sp_HB_9543N2
------------------------------------AACGAACGCTATCGGTATGCTTAACACATGCAAGTCGA----ACGGACTAA---TT-GGGG-CTTGCTCCAA-TTAGTTAGTGGCAGACG-GGTGAGTAACACGTGGGAATCTACCCATCAGTACGGAA-TAAC-TT-TTAGAAATAAAAGCTAATACC-GTATATTCTCTACGGAGGAAAGATTTATCGCTGATGGATGAGCCCGCGT-CAGATTAGGTAGTTGGTGAGGTAATGGCTCACCAAGCCGACGATCTGTAGCTGGTCTGAGAGGATGATCAGCCACACTGGGACTGAGACACGGCCCAGACTCCTACGGGAGGCAGCAGT-GGGGAATATTGGACAATGGGCGAAAGCCTGATCCAGCAATACCGAGTGAGTGATGAAGGCCTTAGGGTTGTAAAGCTCTTTTAGCAAGGAAGATA------A--------------------------TGACGTTACTTGCAG-AAAAAGCCCCGGCTAACTCCGTGCCAGCAGCCGCGGTAAGACGGAGGGGGCTAGCGTTG-TTCGGAATTACTGGGCGTAAAGAGTGCGTAGGCGG-TTTAGTAAG-TTGGAAGTG-AAAGCCCGGGGCTTAACCTCGGAATTGC-TTTCAAAACTACTAATCTAGAGTGTAGTAGGGGATGATGGAA-TTCCTAGT-GTAGA-GGTGAAATTCTTAGATATT--AGGAGGAACA-CCGGTGGCG-AAGGCGGTCATC-TGGG-CTACAACTGACGC-TGATGCACGAAAGCGTGGGG-AGC-AAACA-GG--ATT-AGATA-CCCTGGTAGTCC--ACGCCGTAAACG-ATGAGTGCTAGATATCGGAA-GATTC---TC----TTTC-GGTTTCG-CAGCTAACGCATTA-AGCACTCCGCCTGGGGAGTACGGTCGCAAGATTAAAACTCAAAGG-AATTGACGGGGGCTCGCACAAGCGGTGGAGCATGCGGTTTAATTCGATGTTACGCGAAAAACCTTACCAACCCTTGACAT-GGTGGTCGCGGATCGCAGAGATGC-TTTTCTTCAGCTCGGCT-GGAC--CACACACA-GGTGTT-GCATGGCTGTCGTCAGCT-CGTGTCGTGAGATGTTGGGTTAAGTCCCGCAACGAGCGCAACCCTCATTCTTATTTGCCAGTGGGTAATGCCGGGAACTATAAGAAAACTGCCGGTGATAAGCCG-GAGGAAG-GT-GGGGACGACGTCAAGTCATCATGG--CCCTTACGGGTTGGGCTACACGCGTGCTACAATGGTGTTTACAGAGGGAAGCAAGAC-GGCGACGTGGAGCAAATCCCT-AAAAGACATCTCAGTTCGGATTGTTCTCTGCAACTCGA-GAGCATGAAGTTGGAATCGCTAGTAATCGCGGATCA-GC-ATGCCGCGGT-GAATACGTT-----------------------------------------------------------------------------------------------------------------------------------------------------------------
>EF589609_Rickettsia_sp_TwKM01_spotted_fever_group
------------------------------------AACGAACGCTATCGGTATGCTTAACACATGCAAGTCGA----ACGGACTAA---TT-GGGG-CTTGCTCCAA-TTAGTTAGTGGCAGACG-GGTGAGTAACACGTGGGAATCTACCCATCAGTACGGAA-TAAC-TT-TTAGAAATAAAAGCTAATACC-GTATATTCTCTACGGAGGAAAGATTTATCGCTGATGGATGAGCCCGCGT-CAGATTAGGTAGTTGGTGAGGTAATGGCTCACCAAGCCGACGATCTGTAGCTGGTCTGAGAGGATGATCAGCCACACTGGGACTGAGACACGGCCCAGACTCCTACGGGAGGCAGCAGT-GGGGAATATTGGACAATGGGCGAAAGCCTGATCCAGCAATACCGAGTGAGTGATGAAGGCCTTAGGGTTGTAAAGCTCTTTTAGCAAGGAAGATA------A--------------------------TGACGTTACTTGCAG-AAAAAGCCCCGGCTAACTCCGTGCCAGCAGCCGCGGTAAGACGGAGGGGGCTAGCGTTG-TTCGGAATTACTGGGCGTAAAGAGTGCGTAGGCGG-TTTAGTAAG-TTGGAAGTG-AAAGCCCGGGGCTTAACCTCGGAATTGC-TTTCAAAACTACTAATCTAGAGTGTAGTAGGGGATGATGGAA-TTCCTAGT-GTAGA-GGTGAAATTCTTAGATATT--AGGAGGAACA-CCGGTGGCG-AAGGCGGTCATC-TGGG-CTACAACTGACGC-TGATGCACGAAAGCGTGGGG-AGC-AAACA-GG--ATT-AGATA-CCCTGGTAGTCC--ACGCCGTAAACG-ATGAGTGCTAGATATCGGAA-GATTC---TC----TTTC-GGTTTCG-CAGCTAACGCATTA-AGCACTCCGCCTGGGGAGTACGGTCGCAAGATTAAAACTCAAAGG-AATTGACGGGGGCTCGCACAAGCGGTGGAGCATGCGGTTTAATTCGATGTTACGCGAAAAACCTTACCAACCCTTGACAT-GGTGGTCGCGGATCGCAGAGATGC-TTTTCTTCAGCTCGGCT-GGAC--CACACACA-GGTGTT-GCATGGCTGTCGTCAGCT-CGTGTCGTGAGGTGTTGGGTTAAGTCCCGCAACGAGCGCAACCCTCATTCTTATTTGCCAGTGGGTAATGCCGGGAACTATAAGAAAACTGCCGGTGATAAGCCG-GAGGAAG-GT-GGGGACGGCGTCAAGTCATCATGG--CCCTTACGGGTTGGGCTACACGCGTGCTACAATGGTGTTTACAGAGGGAAGCAAGAC-GGCGACGTGGAGCAAATCCCT-AAAAGACATCTCAGTTCGGATTGTTCTCTGCAACTCGA-GAGCATGAAGTTGGAATCGCTAGTAATCGCGGATCA-GC-ATGCCGCGGT-GAATACGTT-----------------------------------------------------------------------------------------------------------------------------------------------------------------
>KF318168_uncultured_Rickettsia_sp_APXP1
------------------------------------AACGAACGCTATCGGTATGCTTAACACATGCAAGTCGA----ACGGACTAA---TT-GGGG-CTTGCTCCAA-TTAGTTAGTGGCAGACG-GGTGAGTAACACGTGGGAATCTACCCATCAGTACGGAA-TAAC-TT-TTAGAAATAAAAGCTAATACC-GTATATTCTCTACGGAGGAAAGATTTATCGCTGATGGATGAGCCCGCGT-CAGATTAGGTAGTTGGTGAGGTAATGGCTCACCAAGCCGACGATCTGTAGCTGGTCTGAGAGGATGATCAGCCACACTGGGACTGAGACACGGCCCAGACTCCTACGGGAGGCAGCAGT-GGGGAATATTGGACAATGGGCGAAAGCCTGATCCAGCAATACCGAGTGAGTGATGAAGGCCTTAGGGTTGTAAAGCTCTTTTAGCAAGGAAGATA------A--------------------------TGACGTTACTTGCAG-AAAAAGCCCCGGCTAACTCCGTGCCAGCAGCCGCGGTAAGACGGAGGGGGCTAGCGTTG-TTCGGAATTACTGGGCGTAAAGAGTGCGTAGGCGG-TTTAGTAAG-TTGGAAGTG-AAAGCCCGGGGCTTAACCTCGGAATTGC-TTTCAAAACTACTAATCTAGAGTGTAGTAGGGGATGATGGAA-TTCCTAGT-GTAGA-GGTGAAATTCTTAGATATT--AGGAGGAACA-CCGGTGGCG-AAGGCGGTCATC-TGGG-CTACAACTGACGC-TGATGCACGAAAGCGTGGGG-AGC-AAACA-GG--ATT-AGATA-CCCTGGTAGTCC--ACGCCGTAAACG-ATGAGTGCTAGATATCGGAA-GATTC---TC----TTTC-GGTTTCG-TAGCTAACGCATTA-AGCACTCCGCCTGGGGAGTACGGTCGCAAGATTAAAACTCAAAGG-AATTGACGGGGGCTCGCACAAGCGGTGGAGCATGCGGTTTAATTCGATGTTACGCGAAAAACCTTACCAACCCTTGACAT-GGTGGTCGCGGATTGCAGAGATGC-TTTTCTTCAGCTCGGCT-GGAC--CACACACA-GGTGTT-GCATGGCTGTCGTCAGCT-CGTGTCGTGAGATGTTGGGTTAAGTCCCGCAACGAGCGCAACCCTCATTCTTATTTGCCAGCGGGTAATGCCGGGAACTATAAGAAAACTGCCGGTGATAAGCCG-GAGGAAG-GT-GGGGACGACGTCAAGTCATCATGG--CCCTTACGGGTTGGGCTACACGCGTGCTACAATGGTGTTTACAGAGGGAAGCAAGAC-GGCGACGTGGAGCAAATCCCT-AAAAGACATCTCAGTTCGGATTGTTCTCTGCAACTCGA-GAGCATGAAGTTGGAATCGCTAGTAATCGCGGATCA-GC-ATGCCGCGGT-GAATACGTT-----------------------------------------------------------------------------------------------------------------------------------------------------------------
>JQ339355_uncultured_Rickettsia_sp_APVS1
------------------------------------AACGAACGCTATCGGTATGCTTAACACATGCAAGTCGA----ACGGACTAA---TT-GGGG-CTTGCTCCAA-TTAGTTAGTGGCAGACG-GGTGAGTAACACGTGGGAATCTACCCATCAGTACGGAA-TAAC-TT-TTAGAAATAAAAGCTAATACC-GTATATTCTCTACGGAGGAAAGATTTATCGCTGATGGATGAGCCCGCGT-CAGATTAGGTAGTTGGTGAGGTAATGGCTCACCAAGCCGACGATCTGTAGCTGGTCTGAGAGGATGATCAGCCACACTGGGACTGAGACACGGCCCAGACTCCTACGGGAGGCAGCAGT-GGGGAATATTGGACAATGGGCGAAAGCCTGATCCAGCAATACCGAGTGAGTGATGAAGGCCTTAGGGTTGTAAAGCTCTTTTAGCAAGGAAGATA------A--------------------------TGACGTTACTTGCAG-AAAAAGCCCCGGCTAACTCCGTGCCAGCAGCCGCGGTAAGACGGAGGGGGCTAGCGTTG-TTCGGAATTACTGGGCGTAAAGAGTGCGTAGGCGG-TTTAGTAAG-TTGGAAGTG-AAAGCCCGGGGCTTAACCTCGGAATTGC-TTTCAAAACTACTAATCTAGAGTGTAGTAGGGGATGATGGAA-TTCCTAGT-GTAGA-GGTGAAATTCTTAGATATT--AGGAGGAACA-CCGGTGGCG-AAGGCGGTCATC-TGGG-CTACAACTGACGC-TGATGCACGAAAGCGTGGGG-AGC-AAACA-GG--ATT-AGATA-CCCTGGTAGTCC--ACGCCGTAAACG-ATGAGTGCTAGATATCGGAA-GATTC---TC----TTTC-GGTTTCG-TAGCTAACGCATTA-AGCACTCCGCCTGGGGAGTACGGTCGCAAGATTAAAACTCAAAGG-AATTGACGGGGGCTCGCACAAGCGGTGGAGCATGCGGTTTAATTCGATGTTACGCGAAAAACCTTACCAACCCTTGACAT-GGTGGTCGCGGATTGCAGAGATGC-TTTTCTTCAGCTCGGCT-GGAC--CACACACA-GGTGTT-GCATGGCTGTCGTCAGCT-CGTGTCGTGAGATGTTGGGTTAAGTCCCGCAACGAGCGCAACCCTCATTCTTATTTGCCAGCGGGTAATGCCGGGAACTATAAGAAAACTGCCGGTGATAAGCCG-GAGGAAG-GT-GGGGACGACGTCAAGTCATCATGG--CCCTTACGGGTTGGGCTACACGCGTGCTACAATGGTGTTTACAGAGGGAAGCAAGAC-GGCGACGTGGAGCAAATCCCT-AAAAGACATCTCAGTTCGGATTGTTCTCTGCAACTCGA-GAGCATGAAGTTGGAATCGCTAGTAATCGCGGATCA-GC-ATGCCGCGGT-GAATACGTT-----------------------------------------------------------------------------------------------------------------------------------------------------------------
>JQ412124_uncultured_Rickettsia_sp_APOH8
------------------------------------AACGAACGCTATCGGTATGCTTAACACATGCAAGTCGA----ACGGACTAA---TT-GGGG-CTTGCTCCAA-TTAGTTAGTGGCAGACG-GGTGAGTAACACGTGGGAATCTACCCATCAGTACGGAA-TAAC-TT-TTAGAAATAAAAGCTAATACC-GTATATTCTCTACGGAGGAAAGATTTATCGCTGATGGATGAGCCCGCGT-CAGATTAGGTAGTTGGTGAGGTAATGGCTCACCAAGCCGACGATCTGTAGCTGGTCTGAGAGGATGATCAGCCACACTGGGACTGAGACACGGCCCAGACTCCTACGGGAGGCAGCAGT-GGGGAATATTGGACAATGGGCGAAAGCCTGATCCAGCAATACCGAGTGAGTGATGAAGGCCTTAGGGTTGTAAAGCTCTTTTAGCAAGGAAGATA------G--------------------------TGACGTTACTTGCAG-AAAAAGCCCCGGCTAACTCCGTGCCAGCAGCCGCGGTAAGACGGAGGGGGCTAGCGTTG-TTCGGAATTACTGGGCGTAAAGAGTGCGTAGGCGG-TTTAGTAAG-TTGGAAGTG-AAAGCCCGGGGCTTAACCTCGGAATTGC-TTTCAAAACTACTAATCTAGAGTGTAGTAGGGGATGATGGAA-TTCCTAGT-GTAGA-GGTGAAATTCTTAGATATT--AGGAGGAACA-CCGGTGGCG-AAGGCGGTCATC-TGGG-CTACAACTGACGC-TGATGCACGAAAGCGTGGGG-AGC-AAACA-GG--ATT-AGATA-CCCTGGTAGTCC--ACGCCGTAAACG-ATGAGTGCTAGATATCGGAA-GATTC---TC----TTTC-GGTTTCG-TAGCTAACGCATTA-AGCACTCCGCCTGGGGAGTACGGTCGCAAGATTAAAACTCAAAGG-AATTGACGGGGGCTCGCACAAGCGGTGGAGCATGCGGTTTAATTCGATGTTACGCGAAAAACCTTACCAACCCTTGACAT-GGTGGTCGCGGATTGCAGAGATGC-TTTTCTTCAGCTCGGCT-GGAC--CACACACA-GGTGTT-GCATGGCTGTCGTCAGCT-CGTGTCGTGAGATGTTGGGTTAAGTCCCGCAACGAGCGCAACCCTCATTCTTATTTGCCAGCGGGTAATGCCGGGAACTATAAGAAAACTGCCGGTGATAAGCCG-GAGGAAG-GT-GGGGACGACGTCAAGTCATCATGG--CCCTTACGGGTTGGGCTACACGCGTGCTACAATGGTGTTTACAGAGGGAAGCAAGAC-GGCGACGTGGAGCAAATCCCT-AAAAGACATCTCAGTTCGGATTGTTCTCTGCAACTCGA-GAGCATGAAGTTGGAATCGCTAGTAATCGCGGATCA-GC-ATGCCGCGGT-GAATACGTT-----------------------------------------------------------------------------------------------------------------------------------------------------------------
>EF589608_Rickettsia_sp_IG_1
------------------------------------AACGAACGCTATCGGTATGCTTAACACATGCAAGTCGA----ACGGACTAA---TT-GGGG-CTTGCTCCAA-TTAGTTAGTGGCAGACG-GGTGAGTAACACGTGGGAATCTACCCATCAGTACGGAA-TAAC-TT-TTAGAAATAAAAGCTAATACC-GTATATTCTCTACGGAGGAAAGATTTATCGCTGATGGATGAGCCCGCGT-CAGATTAGGTAGTTGGTGAGGTAATGGCTCACCAAGCCGACGATCTGTAGCTGGTCTGAGAGGATGATCAGCCACACTGGGACTGAGACACGGCCCAGACTCCTACGGGAGGCAGCAGT-GGGGAATATTGGACAATGGGCGAAAGCCTGATCCAGCAATACCGAGTGAGTGATGAAGGCCTTAGGGTTGTAAAGCTCTTTTAGCAAGGAAGATA------A--------------------------TGACGTTACTTGCAG-AAAAAGCCCCGGCTAACTCCGTGCCAGCAGCCGCGGTAAGACGGAGGGGGTTAGCGTTG-TTCGGAATTACTGGGCGTAAAGAGTGCGTAGGCGG-TTTAGTAAG-TTGGAAGTG-AAAGCCCGGGGCTTAACCTCGGAGTTGC-TTTCAAAACTACTAATCTAGAGTGTAGTAGGGGATGATGGAA-TTCCTAGT-GTAGA-GGTGAAATTCTTAGATATT--AGGAGGAACA-CCGGTGGCG-AAGGCGGTCATC-TGGG-CTACAACTGACGC-TGATGCACGAAAGCGTGGGG-AGC-AAACA-GG--ATT-AGATA-CCCTGGTAGTCC--ACGCCGTAAACG-ATGAGTGCTAGATATCGGAA-GATTC---TC----TTTC-GGTTTCG-CAGCTAACGCATTA-AGCACTCCGCCTGGGGAGTACGGTCGCAAGATTAAAACTCAAAGG-AATTGACGGGGGCTCGCACAAGCGGTGGAGCATGCGGTTTAATTCGATGTTACGCGAAAAACCTTACCAACCCTTGACAT-GGTGGTCGCGGATCGCAGAGATGC-TTTTCTTCAGCTCGGCT-GGAC--CACACACA-GGTGTT-GCATGGCTGTCGTCAGCT-CGTGTCGTGAGATGTTGGGTTAAGTCCCGCAACGAGCGCAACCCTCATTCTTATTTGCCAGCGGGTAATGCCGGGAACTATAAGAAAACTGCCGGTGATAAGCCG-GAGGAAG-GT-GGGGACGACGTCAAGTCATCATGG--CCCTTACGGGTTGGGCTACACGCGTGCTACAATGGTGTTTACAGAGGGAAGCAAGAC-GGTGACGTGGAGCAAATCCCT-AAAAGACATCTCAGTTCGGATTGTTCTCTGCAACTCGA-GAGCATGAAGTTGGAATCGCTAGTAATCGCGGATCA-GC-ATGCCGCGGT-GAATACGTT-----------------------------------------------------------------------------------------------------------------------------------------------------------------
>JQ412125_uncultured_Rickettsia_sp_APPV1
------------------------------------AACGAACGCTATCGGTATGCTTAACACATGCAAGTCGA----ACGGACTAA---TT-GGGG-CTTGCTCCAA-TTAGTTAGTGGCAGACG-GGTGAGTAACACGTGGGAATCTACCCATCAGTACGGAA-TAAC-TT-TTAGAAATAAAAGCTAATACC-GTATATTCTCTACGGAGGAAAGATTTATCGCTGATGGATGAGCCCGCGT-CAGATTAGGTAGTTGGTGAGGTAATGGCTCACCAAGCCGACGATCTGTAGCTGGTCTGAGAGGATGATCAGCCACACTGGGACTGAGACACGGCCCAGACTCCTACGGGAGGCAGCAGT-GGGGAATATTGGACAATGGGCGAAAGCCTGATCCAGCAATACCGAGTGAGTGATGAAGGCCTTAGGGTTGTAAAGCTCTTTTAGCAAGGAAGATA------A--------------------------TGACGTTACTTGCAG-AAAAAGCCCCGGCTAACTCCGTGCCAGCAGCCGCGGTAAGACGGAGGGGGCTAGCGTTG-TTCGGAATTACTGGGCGTAAAGAGTGCGTAGGCGG-TTTAGTAAG-TTGGAAGTG-AAAGCCCGGGGCTTAACCTCGGAATTGC-TTTCAAAACTACTAATCTAGAGTGTAGTAGGGGATGATGGAA-TTCCTAGT-GTAGA-GGTGAAATTCTTAGATATT--AGGAGGAACA-CCGGTGGCG-AAGGCGGTCATC-TGGG-CTACAACTGACGC-TGATGCACGAAAGCGTGGGG-AGC-AAACA-GG--ATT-AGATA-CCCTGGTAGTCC--ACGCCGTAAACG-ATGAGTGCTAGATATCGGAA-GATTC---TC----TTTC-GGTTTCG-TAGCTAACGCATTA-AGCACTCCGCCTGGGGAGTACGGTCGCAAGATTAAAACTCAAAGG-AATTGACGGGGGCTCGCACAAGCGGTGGAGCATGCGGTTTAATTCGATGTTACGCGAAAAACCTTACCAACCCTTGACAT-GGTGGTCGTGGATTGCAGAGATGC-TTTTCTTCAGCTCGGCT-GGAC--CACACACA-GGTGTT-GCATGGCTGTCGTCAGCT-CGTGTCGTGAGATGTTGGGTTAAGTCCCGCAACGAGCGCAACCCTCATTCTTATTTGCCAGCGGGTAATGCCGGGAACTATAAGAAAACTGCCGGTGATAAGCCG-GAGGAAG-GT-GGGGACGACGTCAAGTCATCATGG--CCCTTACGGGTTGGGCTACACGCGTGCTACAATGGTGTTTACAGAGGGAAGCAAGAC-GGCGACGTGGAGCAAATCCCT-AAAAGACATCTCAGTTCGGATTGTTCTCTGCAACTCGA-GAGCATGAAGTTGGAATTGCTAGTAATCGCGGATCA-GC-ATGCCGCGGT-GATTACGTT-----------------------------------------------------------------------------------------------------------------------------------------------------------------
>U11019_(RRU11019)
------------------------------------AACGAACGCTATCGGTATGCTTAACACATGCAAGTCGA----ACGGGCTAA---TT-GGGG-CTTGCTCCAA-TTAGTTAGTGGCAGACG-GGTGAGTAACACGTGGGAATCTACCCATCAGTACGGAA-TAAC-TT-TTAGAAATAAAAGCTAATACC-ATATATTCTCTACGGAGGAAAGATTTATCGCTGATGGATGAGCCCGCGT-CAGATTAGGTAGTTGGTGAGGTAATGGCTCACCAAGCCGACGATCTGTAGCTGGTCTGAGAGGATGATCAGCCACACTGGGACTGAGACACGGCCCAGACTCCTACGGGAGGCAGCAGT-GGGGAATATTGGACAATGGGCGAAAGCCTGATCCAGCAATACCGAGTGAGTGATGAAGGCCTTAGGGTTGTAAAGCTCTTTTAGCAAGGAAGATA------A--------------------------TGACGTTACTTGCAG-AAAAAGCCCCGGCTAACTCCGTGCCAGCAGCCGCGGTAAGACGGAGGGGGCTAGCGTTG-TTCGGAATTACTGGGCGTAAAGAGTGCGTAGGCGG-TTTAGTAAG-TTGGAAGTG-AAAGCCCGGGGCTTAACCTCGGAATTGC-TTTCAAAACTACTAATCTAGAGTATAGTAGGGGATGATGGAA-TTCCTAGT-GTAGA-GGTGAAATTCTTAGATATT--AGGAGGAACA-CCGGTGGCG-AAGGCGGTCATC-TGGG-CTACAACTGACGC-TGATGCACGAAAGCGTGGGG-AGC-AAACA-GG--ATT-AGATA-CCCTGGTAGTCC--ACGCCGTAAACG-ATGAGTGCTAGATATCGGAA-GATTC---TC----TTTC-GGTTTCG-CANNTAACGCATTA-AGCACTCCGCCTGGGGAGTACGGTCGCAAGATTAAAACTCAAAGG-AATTGACGGGGGCTCGCACAAGCGGTGGAGCATGCGGTTTAATTCGATGTTACGCGAAAAACCTTACCAACCCTTGACAT-GGTGGTCGCGGATCGCAGAGATGC-TTTTNTTCAGCTCGGCT-GGAC--CACACACA-GGTGTT-GCATGGCTGTCGTCAGCT-CGTGTCGTGAGATGTTGGGTTAAGTCCCGCAACGAGCGCAACCCTCATTCTTATTTGCCAGCGGGTAATGCCGGGAACTATAAGAAAACTGCCGGTGATAAGCCG-GAGGAAG-GT-GGGGACGACGTCAAGTCATCATGG--CCCTTACGGGTTGGGCTACACGCGTGCTACAATGGTGTTTACAGAGGGAAGCAAGAC-GGTGACGTGGAGCAAATCCCT-AAAAGACATCTCAGTTCGGATTGTTCTCTGCAACTCGA-GAGCATGAAGTTGGAATCGCTAGTAATCGCGGATCA-GC-ATGCCGCGGT-GAATACGTT-----------------------------------------------------------------------------------------------------------------------------------------------------------------
>NR_178623_Rickettsia_fournieri_AUS118_spotted_fever_group
------------------------------------AACGAACGCUAUCGGUAUGCUUAACACAUGCAAGUCGA----ACGGACUAA---UU-GGGG-CUUGCUCCAA-UUAGUUAGUGGCAGACG-GGUGAGUAACACGUGGGAAUCUCCCCAUCAGUACGGAA-UAAC-UU-UUAGAAAUAAAAGCUAAUACC-GUAUAUUCUCUGCGGAGGAAAGAUUUAUCGCUGAUGGAUGAGCCCGCGU-CAGAUUAGGUAGUUGGUGAGGUAAUGGCUCACCAAGCCGACGAUCUGUAGCUGGUCUGAGAGGAUGAUCAGCCACACUGGGACUGAGACACGGCCCAGACUCCUACGGGAGGCAGCAGU-GGGGAAUAUUGGACAAUGGGCGAAAGCCUGAUCCAGCAAUACCGAGUGAGUGAUGAAGGCCUUAGGGUUGUAAAGCUCUUUUAGCAAGGAAGAUA------A--------------------------UGACGUUACUUGCAG-AAAAAGCCCCGGCUAACUCCGUGCCAGCAGCCGCGGUAAGACGGAGGGGGCUAGCGUUG-UUCGGAAUUACUGGGCGUAAAGAGUGCGUAGGCGG-UUUAGUAAG-UUGGAAGUG-AAAGCCCGGGGCUUAACCUCGGAAUUGC-UUUCAAAACUACUAAUCUAGAGUGUAGUAGGGGAUGAUGGAA-UUCCUAGU-GUAGA-GGUGAAAUUCUUAGAUAUU--AGGAAGAACA-CCGGUGGCG-AAGGCGAUCAUC-UGGG-CUACAACUGACGC-UGAUGCACGAAAGCGUGGGG-AGC-AAACA-GG--AUU-AGAUA-CCCUGGUAGUCC--ACGCCGUAAACG-AUGAGUGCUAGAUAUCGGAA-GAUUC---UC----UUUC-GGUUUCG-CAGCUAACGCAUUA-AGCACUCCGCCUGGGGAGUACGGUCGCAAGAUUAAAACUCAAAGG-AAUUGACGGGGGCUCGCACAAGCGGUGGAGCAUGCGGUUUAAUUCGAUGUUACGCGAAAAACCUUACCAACCCUUGACAU-GGUGGUCGCGGAUCGCAGAGAUGC-UUUUCUUCAGCUCGGCU-GGAU--CACACACA-GGUGUU-GCAUGGCUGUCGUCAGCU-CGUGUCGUGAGAUGUUGGGUUAAGUCCCGCAACGAGCGCAACCCUCAUUCUUAUUUGCCAGCGGGUAAUGCCGGGAACUAUAAGAAAACUGCCGGUGAUAAGCCG-GAGGAAG-GU-GGGGACGACGUCAAGUCAUCAUGG--CCCUUACGGGUUGGGCUACACGCGUGCUACAAUGGUGUUUACAGAGGGAAGCAAGAC-GGCGACGUGGAGCAAAUCCCU-AAAAGACAUCUCAGUUCGGAUUGUUCUCUGCAACUCGA-GAGCAUGAAGUUGGAAUCGCUAGUAAUCGCGGAUCA-GC-AUGCCGCGGU-GAAUACGUU-----------------------------------------------------------------------------------------------------------------------------------------------------------------
>KF666475_Rickettsia_fournieri_spotted_fever_group
------------------------------------AACGAACGCTATCGGTATGCTTAACACATGCAAGTCGA----ACGGACTAA---TT-GGGG-CTTGCTCCAA-TTAGTTAGTGGCAGACG-GGTGAGTAACACGTGGGAATCTCCCCATCAGTACGGAA-TAAC-TT-TTAGAAATAAAAGCTAATACC-GTATATTCTCTGCGGAGGAAAGATTTATCGCTGATGGATGAGCCCGCGT-CAGATTAGGTAGTTGGTGAGGTAATGGCTCACCAAGCCGACGATCTGTAGCTGGTCTGAGAGGATGATCAGCCACACTGGGACTGAGACACGGCCCAGACTCCTACGGGAGGCAGCAGT-GGGGAATATTGGACAATGGGCGAAAGCCTGATCCAGCAATACCGAGTGAGTGATGAAGGCCTTAGGGTTGTAAAGCTCTTTTAGCAAGGAAGATA------A--------------------------TGACGTTACTTGCAG-AAAAAGCCCCGGCTAACTCCGTGCCAGCAGCCGCGGTAAGACGGAGGGGGCTAGCGTTG-TTCGGAATTACTGGGCGTAAAGAGTGCGTAGGCGG-TTTAGTAAG-TTGGAAGTG-AAAGCCCGGGGCTTAACCTCGGAATTGC-TTTCAAAACTACTAATCTAGAGTGTAGTAGGGGATGATGGAA-TTCCTAGT-GTAGA-GGTGAAATTCTTAGATATT--AGGAAGAACA-CCGGTGGCG-AAGGCGATCATC-TGGG-CTACAACTGACGC-TGATGCACGAAAGCGTGGGG-AGC-AAACA-GG--ATT-AGATA-CCCTGGTAGTCC--ACGCCGTAAACG-ATGAGTGCTAGATATCGGAA-GATTC---TC----TTTC-GGTTTCG-CAGCTAACGCATTA-AGCACTCCGCCTGGGGAGTACGGTCGCAAGATTAAAACTCAAAGG-AATTGACGGGGGCTCGCACAAGCGGTGGAGCATGCGGTTTAATTCGATGTTACGCGAAAAACCTTACCAACCCTTGACAT-GGTGGTCGCGGATCGCAGAGATGC-TTTTCTTCAGCTCGGCT-GGAT--CACACACA-GGTGTT-GCATGGCTGTCGTCAGCT-CGTGTCGTGAGATGTTGGGTTAAGTCCCGCAACGAGCGCAACCCTCATTCTTATTTGCCAGCGGGTAATGCCGGGAACTATAAGAAAACTGCCGGTGATAAGCCG-GAGGAAG-GT-GGGGACGACGTCAAGTCATCATGG--CCCTTACGGGTTGGGCTACACGCGTGCTACAATGGTGTTTACAGAGGGAAGCAAGAC-GGCGACGTGGAGCAAATCCCT-AAAAGACATCTCAGTTCGGATTGTTCTCTGCAACTCGA-GAGCATGAAGTTGGAATCGCTAGTAATCGCGGATCA-GC-ATGCCGCGGT-GAATACGTT-----------------------------------------------------------------------------------------------------------------------------------------------------------------
>MT062904_Rickettsia_vini_Boshoek1_spotted_fever_group
------------------------------------AACGAACGCTATCGGTATGCTTAACACATGCAAGTCGA----ACGGACTAA---TT-GGGG-CTTGCTCCAA-TTAGTTAGTGGCAGACG-GGTGAGTAACACGTGGGAATCTACCCATCAGTACGGAA-TAAC-TT-TTAGAAATAAAAGCTAATACC-GTATATTCTCTGCGGAGGAAAGATTTATCGCTGATGGATGAGCCCGCGT-CAGATTAGGTAGTTGGTGAGGTAATGGCTCACCAAGCCGACGATCTGTAGCTGGTCTGAGAGGATGATCAGCCACACTGGGACTGAGACACGGCCCAGACTCCTACGGGAGGCAGCAGT-GGGGAATATTGGACAATGGGCGAAAGCCTGATCCAGCAATACCGAGTGAGTGATGAAGGCCTTAGGGTTGTAAAGCTCTTTTAGCAAGGAAGATA------A--------------------------TGACGTTACTTGCAG-AAAAAGCCCCGGCTAACTCCGTGCCAGCAGCCGCGGTAAGACGGAGGGGGCTAGCGTTG-TTCGGAATTACTGGGCGTAAAGAGTGCGTAGGCGG-TTTAGTAAG-TTGGAAGTG-AAAGCCCGGGGCTTAACCTCGGAATTGC-TTTCAAAACTACTAATCTAGAGTGTAGTAGGGGATGATGGAA-TTCCTAGT-GTAGA-GGTGAAATTCTTAGATATT--AGGAGGAACA-CCGGTGGCG-AAGGCGATCATC-TGGG-CTACAACTGACGC-TGATGCACGAAAGCGTGGGG-AGC-AAACA-GG--ATT-AGATA-CCCTGGTAGTCC--ACGCCGTAAACG-ATGAGTGCTAGATATCGGAA-GATTC---TC----TTTC-GGTTTCG-CAGCTAACGCATTA-AGCACTCCGCCTGGGGAGTACGGTCGCAAGATTAAAACTCAAAGG-AATTGACGGGGGCTCGCACAAGCGGTGGAGCATGCGGTTTAATTCGATGTTACGCGAAAAACCTTACCAACCCTTGACAT-GGTGGTCGCGGATCGCAGAGATGC-TTTTCTTCAGCTCGGCT-AGAT--CACACACA-GGTGTT-GCATGGCTGTCGTCAGCT-CGTGTCGTGAGATGTTGGGTTAAGTCCCGCAACGAGCGCAACCCTCATTCTTATTTGCCAGCGGGTAATGCCGGGAACTATAAGAAAACTGCCGGTGATAAGCCG-GAGGAAG-GT-GGGGACGACGTCAAGTCATCATGG--CCCTTACGGGTTGGGCTACACGCGTGCTACAATGGTGTTTACAGAGGGAAGCAAGAC-GGCGACGTGGAGCAAATCCCT-AAAAGACATCTCAGTTCGGATTGTTCTCTGCAACTCGA-GAGCATGAAGTTGGAATCGCTAGTAATCGCGGATCA-GC-ATGCCGCGGT-GAATACGTT-----------------------------------------------------------------------------------------------------------------------------------------------------------------
>JQ727684_Rickettsia_argasii_spotted_fever_group
------------------------------------AACGAACGCTATCGGTATGCTTAACACATGCAAGTCGA----ACGGACTAA---TT-GGGG-CTTGCTCCAA-TTAGTTAGTGGCAGACG-GGTGAGTAACACGTGGGAATCTACCCATCAGTACGGAA-TAAC-TT-TTAGAAATAAAAGCTAATACC-GTATATTCTCTGCGGAGGAAAGATTTATTGCTGATGGATGAGCCCGCGT-CAGATTAGGTAGTTGGTGAGGTAATGGCTCACCAAGCTGACGATCTGTAGCTGGTCTGAGAGGATGATCAGCCACACTGGGACTGAGACACGGCCCAGACTCCTACGGGAGGCAGCAGT-GGGGAATATTGGACAATGGGCGAAAGCCTGATCCAGCAATACCGAGTGAGTGATGAAGGCCTTAGGGTTGTAAAGCTCTTTTAGCAAGGAAGATA------A--------------------------TGACGTTACTTGCAG-AAAAAGCCCCGGCTAACTCCGTGCCAGCAGCCGCGGTAAGACGGAGGGGGCTAGCGTTG-TTCGGAATTACTGGGCGTAAAGAGTGCGTAGGCGG-TTTAGTAAG-TTGGAAGTG-AAAGCCCGGGGCTTAACCTCGGAATTGC-TTTCAAAACTACTAATCTAGAGTGTAGTAGGGGATGATGGAA-TTCCTAGT-GTAGA-GGTGAAATTCTTAGATATT--AGGAGGAACA-CCGGTGGCG-AAGGCGATCATC-TGGG-CTACAACTGACGC-TGATGCACGAAAGCGTGGGG-AGC-AAACA-GG--ATT-AGATA-CCCTGGTAGTCC--ACGCCGTAAACG-ATGAGTGCTAGATATCGGAA-GATTC---TC----TTTC-GGTTTCG-CAGCTAACGCATTA-AGCACTCCGCCTGGGGAGTACGGTCGCAAGATTAAAACTCAAAGG-AATTGACGGGGGCTCGCACAAGCGGTGGAGCATGCGGTTTAATTCGATGTTACGCGAAAAACCTTACCAACCCTTGACAT-GGTGGTCGCGGATCGCAGAGATGC-TTTTCTTCAGCTCGGCT-GGAT--CACACACA-GGTGTT-GCATGGCTGTCGTCAGCT-CGTGTCGTGAGATGTTGGGTTAAGTCCCGCAACGAGCGCAACCCTCATTCTTATTTGCCAGCGGGTAATGCCGGGAACTATAAGAAAACTGCCGGTGATAAGCCG-GAGGAAG-GT-GGGGACGACGTCAAGTCATCATGG--CCCTTACGGGTTGGGCTACACGCGTGCTACAATGGTGTTTACAGAGGGAAGCAAGAC-GGCGACGTGGAGCAAATCCCT-AAAAGACATCTCAGTTCGGATTGTTCTCTGCAACTCGA-GAGCATGAAGTTGGAATCGCTAGTAATCGCGGATCA-GC-ATGCCGCGGT-GAATACGTT-----------------------------------------------------------------------------------------------------------------------------------------------------------------
>MT434769_Rickettsia_sp_RH_9699
------------------------------------AACGAACGCTATCGGTATGCTTAACACATGCAAGTCGA----ACGGACTAA---TT-GGGG-CTTGCTCCAA-TTAGTTAGTGGCAGACG-GGTGAGTAACACGTGGGAATCTACCCATCAGTACGGAA-TAAC-TT-TTAGAAATAAAAGCTAATACC-GTATATTCTCTGCGGAGGAAAGATTTATCGCTGATGGATGAGCCCGCGT-CAGATTAGGTAGTTGGTGAGGTAATGGCTCACCAAGCCGACGATCTGTAGCTGGTCTGAGAGGATGATCAGCCACACTGGGACTGAGACACGGCCCAGACTCCTACGGGAGGCAGCAGT-GGGGAATATTGGACAATGGGCGAAAGCCTGATCCAGCAATACCGAGTGAGTGATGAAGGCCTTAGGGTTGTAAAGCTCTTTTAGCAAGGAAGATA------A--------------------------TGACGTTACTTGCAG-AAAAAGCCCCGGCTAACTCCGTGCCAGCAGCCGCGGTAAGACGGAGGGGGCTAGCGTTG-TTCGGAATTACTGGGCGTAAAGAGTGCGTAGGCGG-TTTAGTAAG-TTGGAAGTG-AAAGCCCGGGGCTTAACCTCGGAATTGC-TTTCAAAACTACTAATCTAGAGTGTAGTAGGGGATGATGGAA-TTCCTAGT-GTAGA-GGTGAAATTCTTAGATATT--AGGAGGAACA-CCGGTGGCG-AAGGCGATCATC-TGGG-CTACAACTGACGC-TGATGCACGAAAGCGTGGGG-AGC-AAACA-GG--ATT-AGATA-CCCTGGTAGTCC--ACGCCGTAAACG-ATGAGTGCTAGATATCGGAA-GATTT---TC----TTTC-GGTTTCG-CAGCTAACGCATTA-AGCACTCCGCCTGGGGAGTACGGTCGCAAGATTAAAACTCAAAGG-AATTGACGGGGGCTCGCACAAGCGGTGGAGCATGCGGTTTAATTCGATGTTACGCGAAAAACCTTACCAACCCTTGACAT-GGTGGTCGCGGATCGCAGAGATGC-TTTTCTTCAGCTCGGCT-GGAT--CACACACA-GGTGTT-GCACGGCTGTCGTCAGCT-CGTGTCGTGAGATGTTGGGTTAAGTCCCGCAACGAGCGCAACCCTCATTCTTATTTGCCAGCGGGTAATGCCGGGAACTATAAGAAAACTGCCGGTGATAAGCCG-GAGGAAG-GT-GGGGACGACGTCAAGTCATCATGG--CCCTTACGGGTTGGGCTACACGCGTGCTACAATGGTGTTTACAGAGGGAAGCAAGAT-GGCGACGTGGAGCAAATCCCT-AAAAGACATCTCAGTTCGGATTGTTCTCTGCAACTCGA-GAGCATGAAGTTGGAATCGCTAGTAATCGCGGATCA-GC-ATGCCGCGGT-GAATACGTT-----------------------------------------------------------------------------------------------------------------------------------------------------------------
>U11016_(RMU11016)
------------------------------------AACGAACGCTATCGGTATGCTTAACACATGCAAGTCGA----ACGGACTAA---TT-GGGG-CTTGCTCCAA-TTAGTTAGTGGCAGACG-GGTGAGTAACACGTGGGAATCTACCCATCAGTACGGAA-TAAC-TT-TTAGAAATAAAAGCTAATACC-GTATATTCTCTGCGGAGGAAAGGTTTATCGCTGATGGATGAGCCCGCGT-CAGATTAGGTAGTTGGTGAGGTAATGGCTCACCAAGCCGACGATCTGTAGCTGGTCTGAGAGGATGATCAGCCACACTGGGACTGAGACACGGCCCAGACTCCTACGGGAGGCAGCAGT-GGGGAATATTGGACAATGGGCGAAAGCCTGATCCAGCAATACCGAGTGAGTGATGAAGGCCTTAGGGTTGTAAAGCTCTTTTAGCAGGGAAGATA------A--------------------------TGACGTTACTTGCAG-AAAAAGCCCCGGCTAACTCCGTGCCAGCAGCCGCGGTAAGACGGAGGGGGCTAGCGTTG-TTCGGAATTACTGGGCGTAAAGAGTGCGTAGGCGG-TTTAGTAAG-TTGGAAGTG-AAAGCCCGGGGCTTAACCTCGGAATTGC-TTTCAAAACTACTAATCTAGAGTGTAGTAGGGGATGATGGAA-TTCCTAGT-GTAGA-GGTGAAATTCTTAGATATT--AGGAGGAACA-CCGGTGGCG-AAGGCGGTCATC-TGGG-CTGCAACTGACGC-TGATGCACGAAAGCGTGGGG-AGC-AAACA-GG--ATT-AGATA-CCCTGGTAGTCC--ACGCCGTAAACG-ATGAGTGCTAGATATCGGAA-GATTC---TC----TTTC-GGTTTCG-CAGCTAACGCATTA-AGCACTCCGCCTGGGGAGTACGGTCGCAAGATTAAAACTCAAAGG-AATTGACGGGGGCTCGCACAAGCGGTGGAGCATGCGGTTTAATTCGATGTTACGCGAAAAACCTTACCAACCCTTGACAT-GGTGGTCGTGAATCGCAGAGATGC-TTTTCTTCAGCTCGGCT-GGAC--CACACACA-GGTGTT-GCATGGCTGTCGTCAGCT-CGTGTCGTGAGATGTTGGGTTAAGTCCCGCAACGAGCGCAACCCTCATTCTTATTTGCCAGCGGGTAATGCCGGGAACTATAAGAAAACTGCCGGTGATAAGCCG-GAGGAAG-GT-GGGGACGACGTCAAGTCATCATGG--CCCTTACGGGTTGGGCTACACGCGTGCTACAATGGTGTTTACAGAGGGAAGCAAGAC-GGCGACGTGGAGCAAATCCCT-AAAAGACATCTCAGTTCGGATTGTTCTCTGCAACTCGA-GAGCATGAAGTTGGAATCGCTAGTAATCGCGGATCA-GC-ATGCCGCGGT-GAATACGTT-----------------------------------------------------------------------------------------------------------------------------------------------------------------
>OR513097_Candidatus_Rickettsia_jingxinensis_SXLPA15_spotted_fever_group
----------------------------------------------------------------------------------------------------------------------------------------------------------------------------------------------ATACC-GTATATTCTCTGCGGAGGAAAGATTTATCGCTGATGGATGAGCCCGCGT-CAGATTAGGTAGTTGGTGAGGTAATGGCTCACCAAGCCGACGATCTGTAGCTGGTCTGAGAGGATGATCAGCCACACTGGGACTGAGACACGGCCCAGACTCCTACGGGAGGCAGCAGT-GGGGAATATTGGACAATGGGCGAAAGCCTGATCCAGCAATACCGAGTGAGTGATGAAGGCCTTAGGGTTGTAAAGCTCTTTTAGCAAGGAAGATA------A--------------------------TGACGTTACTTGCAG-AAAAAGCCCCGGCTAACTCCGTGCCAGCAGCCGCGGTAAGACGGAGGGGGCTAGCGTTG-TTCGGAATTACTGGGCGTAAAGAGTGCGTAGGCGG-TTTAGTAAG-TTGGAAGTG-AAAGCCCGGGGCTTAACCTCGGAATTGC-TTTCAAAACTACTAATCTAGAGTGTAGTAGGGGATGATGGAA-TTCCTAGT-GTAGA-GGTGAAATTCTTAGATATT--AGGAGGAACA-CCGGTGGCG-AAGGCGATCATC-TGGG-CTRCAACTGACGC-TGATGCACGAAAGCGTGGGG-AGC-AAACA-GG--ATT-AGATA-CCCTGGTAGTCC--ACGCCGTAAACG-ATGAGTGCTAGATATCGGAA-GATTT---TC----TTTC-GGTTTCG-CAGCTAACGCATTA-AGCACTCCGCCTGGGGAGTACGGTCGCAAGATTAAAACTCAAAGG-AATTGACGGGGGCTCGCACAAGCGGTGGAGCATGCGGTTTAATTCGATGTTACGCGAAAAACCTTACCAACCCTTGACAT-GGTGGTCGCGGATCGCAGAGATGC-TTTTCTTCAGCTCGGCT-GGAT--CACACACA-GGTGTT-GCACGGCTGTCGTCAGCT-CGTGTCGTGAGATGTTGGGTTAAGTCCCGCAACGAGCGCAACCCTCATTCTTATTTGCCAGCGGGTAATGCCGGGAACTATAAGAAAACTGCCGGTGATAAGCCG-GAGGAAG-GT-GGGGACGACGTCAAGTCATCATGG--CCCTTACGGGTTGGGCTACACGCGTGCTACAATGGTGTTTACAGAGGGAAGCAAGAT-GGCGACGTGGAGCAAATCCCT-AAAAGACATCTCAGTTCGGATTGTTCTCTGCAACTCGA-GAGCATGAAGTTGGAATCGCTAGTAATCGCGGATCA-GC-ATGCCGCGGT-GAATACGTT-----------------------------------------------------------------------------------------------------------------------------------------------------------------
>OR513098_Candidatus_Rickettsia_jingxinensis_SXLX76_spotted_fever_group
----------------------------------------------------------------------------------------------------------------------------------------------------------------------------------------------------------------------AAAGATTTATCGCTGATGGATGAGCCCGCGT-CAGATTAGGTAGTTGGTGAGGTAATGGCTCACCAAGCCGACGATCTGTAGCTGGTCTGAGAGGATGATCAGCCACACTGGGACTGAGACACGGCCCAGACTCCTACGGGAGGCAGCAGT-GGGGAATATTGGACAATGGGCGAAAGCCTGATCCAGCAATACCGAGTGAGTGATGAAGGCCTTAGGGTTGTAAAGCTCTTTTAGCAAGGAAGATA------A--------------------------TGACGTTACTTGCAG-AAAAAGCCCCGGCTAACTCCGTGCCAGCAGCCGCGGTAAGACGGAGGGGGCTAGCGTTG-TTCGGAATTACTGGGCGTAAAGAGTGCGTAGGCGG-TTTAGTAAG-TTGGAAGTG-AAAGCCCGGGGCTTAACCTCGGAATTGC-TTTCAAAACTACTAATCTAGAGTGTAGTAGGGGATGATGGAA-TTCCTAGT-GTAGA-GGTGAAATTCTTAGATATT--AGGAGGAACA-CCGGTGGCG-AAGGCGATCATC-TGGG-CTACAACTGACGC-TGATGCACGAAAGCGTGGGG-AGC-AAACA-GG--ATT-AGATA-CCCTGGTAGTCC--ACGCCGTAAACG-ATGAGTGCTAGATATCGGAA-GATTT---TC----TTTC-GGTTTCG-CAGCTAACGCATTA-AGCACTCCGCCTGGGGAGTACGGTCGCAAGATTAAAACTCAAAGG-AATTGACGGGGGCTCGCACAAGCGGTGGAGCATGCGGTTTAATTCGATGTTACGCGAAAAACCTTACCAACCCTTGACAT-GGTGGTCGCGGATCGCAGAGATGC-TTTTCTTCAGCTCGGCT-GGAT--CACACACA-GGTGTT-GCACGGCTGTCGTCAGCT-CGTGTCGTGAGATGTTGGGTTAAGTCCCGCAACGAGCGCAACCCTCATTCTTATTTGCCAGCGGGTAATGCCGGGAACTATAAGAAAACTGCCGGTGATAAGCCG-GAGGAAG-GT-GGGGACGACGTCAAGTCATCATGG--CCCTTACGGGTTGGGCTACACGCGTGCTACAATGGTGTTTACAGAGGGAAGCAAGAT-GGCGACGTGGAGCAAATCCCT-AAAAGACATCTCAGTTCGGATTGTTCTCTGCAACTCGA-GAGCATGAAGTTGGAATCGCTAGTAATCGCGGATCA-GC-ATGCCGCGGT-GAATACGTT-----------------------------------------------------------------------------------------------------------------------------------------------------------------
>MH177486_Rickettsia_endosymbiont_of_Haemaphysalis_longicornis_lndd_spotted_fever_group
-----------------------------------------------------------------------------------------------------------------------------------------------------------------------------------------------------------------------------------------ATGAGCCCGCGT-CAGATTAGGTAGTTGGTGAGGTAATGGCTCACCAAGCCGACGATCTGTAGCTGGTCTGAGAGGATGATCAGCCACACTGGGACTGAGACACGGCCCAGACTCCTACGGGAGGCAGCAGT-GGGGAATATTGGACAATGGGCGAAAGCCTGATCCAGCAATACCGAGTGAGTGATGAAGGCCTTAGGGTTGTAAAGCTCTTTTAGCAAGGAAGATA------A--------------------------TGACGTTACTTGCAG-AAAAAGCCCCGGCTAACTCCGTGCCAGCAGCCGCGGTAAGACGGAGGGGGCTAGCGTTG-TTCGGAATTACTGGGCGTAAAGAGTGCGTAGGCGG-TTTAGTAAG-TTGGAAGTG-AAAGCCCGGGGCTTAACCTCGGAATTGC-TTTCAAAACTACTAATCTAGAGTGTAGTAGGGGATGATGGAA-TTCCTAGT-GTAGA-GGTGAAATTCTTAGATATT--AGGAGGAACA-CCGGTGGCG-AAGGCGATCATC-TGGG-CTACAACTGACGC-TGATGCACGAAAGCGTGGGG-AGC-AAACA-GG--ATT-AGATA-CCCTGGTAGTCC--ACGCCGTAAACG-ATGAGTGCTAGATATCGGAA-GATTT---TC----TTTC-GGTTTCG-CAGCTAACGCATTA-AGCACTCCGCCTGGGGAGTACGGTCGCAAGATTAAAACTCAAAGG-AATTGACGGGGGCTCGCACAAGCGGTGGAGCATGCGGTTTAATTCGATGTTACGCGAAAAACCTTACCAACCCTTGACAT-GGTGGTCGCGGATCGCAGAGATGC-TTTTCTTCAGCTCGGCT-GGAT--CACACACA-GGTGTT-GCACGGCTGTCGTCAGCT-CGTGTCGTGAGATGTTGGGTTAAGTCCCGCAACGAGCGCAACCCTCATTCTTATTTGCCAGCGGGTAATGCCGGGAACTATAAGAAAACTGCCGGTGATAAGCCG-GAGGAAG-GT-GGGGACGACGTCAAGTCATCATGG--CCCTTACGGGTTGGGCTACACGCGTGCTACAATGGTGTTTACAGAGGGAAGCAAGAT-GGCGACGTGGAGCAAATCCCT-AAAAGACATCTCAGTTCGGATTGTTCTCTGCAACTCGA-GAGCATGAAGTTGGAATCGCTAGTAATCGCGGATCA-GC-ATGCCGCGGT-GAATACGTT-----------------------------------------------------------------------------------------------------------------------------------------------------------------
>OQ701077_Candidatus_Rickettsia_jingxinensis_HBSJZPS105_spotted_fever_group
----------------------------------------------------------------------------------------------------------------------------------------------------------------------------------------------------------------------------------------------CCCGCGT-CAGATTAGGTAGTTGGTGAGGTAATGGCTCACCAAGCCGACGATCTGTAGCTGGTCTGAGAGGATGATCAGCCACACTGGGACTGAGACACGGCCCAGACTCCTACGGGAGGCAGCAGT-GGGGAATATTGGACAATGGGCGAAAGCCTGATCCAGCAATACCGAGTGAGTGATGAAGGCCTTAGGGTTGTAAAGCTCTTTTAGCAAGGAAGATA------A--------------------------TGACGTTACTTGCAG-AAAAAGCCCCGGCTAACTCCGTGCCAGCAGCCGCGGTAAGACGGAGGGGGCTAGCGTTG-TTCGGAATTACTGGGCGTAAAGAGTGCGTAGGCGG-TTTAGTAAG-TTGGAAGTG-AAAGCCCGGGGCTTAACCTCGGAATTGC-TTTCAAAACTACTAATCTAGAGTGTAGTAGGGGATGATGGAA-TTCCTAGT-GTAGA-GGTGAAATTCTTAGATATT--AGGAGGAACA-CCGGTGGCG-AAGGCGATCATC-TGGG-CTACAACTGACGC-TGATGCACGAAAGCGTGGGG-AGC-AAACA-GG--ATT-AGATA-CCCTGGTAGTCC--ACGCCGTAAACG-ATGAGTGCTAGATATCGGAA-GATTT---TC----TTTC-GGTTTCG-CAGCTAACGCATTA-AGCACTCCGCCTGGGGAGTACGGTCGCAAGATTAAAACTCAAAGG-AATTGACGGGGGCTCGCACAAGCGGTGGAGCATGCGGTTTAATTCGATGTTACGCGAAAAACCTTACCAACCCTTGACAT-GGTGGTCGCGGATCGCAGAGATGC-TTTTCTTCAGCTCGGCT-GGAT--CACACACA-GGTGTT-GCACGGCTGTCGTCAGCT-CGTGTCGTGAGATGTTGGGTTAAGTCCCGCAACGAGCGCAACCCTCATTCTTATTTGCCAGCGGGTAATGCCGGGAACTATAAGAAAACTGCCGGTGATAAGCCG-GAGGAAG-GT-GGGGACGACGTCAAGTCATCATGG--CCCTTACGGGTTGGGCTACACGCGTGCTACAATGGTGTTTACAGAGGGAAGCAAGAT-GGCGACGTGGAGCAAATCCCT-AAAAGACATCTCAGTTCGGATTGTTCTCTGCAACTCGA-GAGCATGAAGTTGGAATCGCTAGTAATCGCGGATCA-GC-ATGCCGCGGT-GAATACGTT-----------------------------------------------------------------------------------------------------------------------------------------------------------------
>OQ701076_Candidatus_Rickettsia_jingxinensis_HBSJZJK16_spotted_fever_group
----------------------------------------------------------------------------------------------------------------------------------------------------------------------------------------------------------------------------------------------CCCGCGT-CAGATTAGGTAGTTGGTGAGGTAATGGCTCACCAAGCCGACGATCTGTAGCTGGTCTGAGAGGATGATCAGCCACACTGGGACTGAGACACGGCCCAGACTCCTACGGGAGGCAGCAGT-GGGGAATATTGGACAATGGGCGAAAGCCTGATCCAGCAATACCGAGTGAGTGATGAAGGCCTTAGGGTTGTAAAGCTCTTTTAGCAAGGAAGATA------A--------------------------TGACGTTACTTGCAG-AAAAAGCCCCGGCTAACTCCGTGCCAGCAGCCGCGGTAAGACGGAGGGGGCTAGCGTTG-TTCGGAATTACTGGGCGTAAAGAGTGCGTAGGCGG-TTTAGTAAG-TTGGAAGTG-AAAGCCCGGGGCTTAACCTCGGAATTGC-TTTCAAAACTACTAATCTAGAGTGTAGTAGGGGATGATGGAA-TTCCTAGT-GTAGA-GGTGAAATTCTTAGATATT--AGGAGGAACA-CCGGTGGCG-AAGGCGATCATC-TGGG-CTACAACTGACGC-TGATGCACGAAAGCGTGGGG-AGC-AAACA-GG--ATT-AGATA-CCCTGGTAGTCC--ACGCCGTAAACG-ATGAGTGCTAGATATCGGAA-GATTT---TC----TTTC-GGTTTCG-CAGCTAACGCATTA-AGCACTCCGCCTGGGGAGTACGGTCGCAAGATTAAAACTCAAAGG-AATTGACGGGGGCTCGCACAAGCGGTGGAGCATGCGGTTTAATTCGATGTTACGCGAAAAACCTTACCAACCCTTGACAT-GGTGGTCGCGGATCGCAGAGATGC-TTTTCTTCAGCTCGGCT-GGAT--CACACACA-GGTGTT-GCACGGCTGTCGTCAGCT-CGTGTCGTGAGATGTTGGGTTAAGTCCCGCAACGAGCGCAACCCTCATTCTTATTTGCCAGCGGGTAATGCCGGGAACTATAAGAAAACTGCCGGTGATAAGCCG-GAGGAAG-GT-GGGGACGACGTCAAGTCATCATGG--CCCTTACGGGTTGGGCTACACGCGTGCTACAATGGTGTTTACAGAGGGAAGCAAGAT-GGCGACGTGGAGCAAATCCCT-AAAAGACATCTCAGTTCGGATTGTTCTCTGCAACTCGA-GAGCATGAAGTTGGAATCGCTAGTAATCGCGGATCA-GC-ATGCCGCGGT-GAATACGTT-----------------------------------------------------------------------------------------------------------------------------------------------------------------
>OQ701075_Candidatus_Rickettsia_jingxinensis_HBSJZJX40_spotted_fever_group
----------------------------------------------------------------------------------------------------------------------------------------------------------------------------------------------------------------------------------------------CCCGCGT-CAGATTAGGTAGTTGGTGAGGTAATGGCTCACCAAGCCGACGATCTGTAGCTGGTCTGAGAGGATGATCAGCCACACTGGGACTGAGACACGGCCCAGACTCCTACGGGAGGCAGCAGT-GGGGAATATTGGACAATGGGCGAAAGCCTGATCCAGCAATACCGAGTGAGTGATGAAGGCCTTAGGGTTGTAAAGCTCTTTTAGCAAGGAAGATA------A--------------------------TGACGTTACTTGCAG-AAAAAGCCCCGGCTAACTCCGTGCCAGCAGCCGCGGTAAGACGGAGGGGGCTAGCGTTG-TTCGGAATTACTGGGCGTAAAGAGTGCGTAGGCGG-TTTAGTAAG-TTGGAAGTG-AAAGCCCGGGGCTTAACCTCGGAATTGC-TTTCAAAACTACTAATCTAGAGTGTAGTAGGGGATGATGGAA-TTCCTAGT-GTAGA-GGTGAAATTCTTAGATATT--AGGAGGAACA-CCGGTGGCG-AAGGCGATCATC-TGGG-CTACAACTGACGC-TGATGCACGAAAGCGTGGGG-AGC-AAACA-GG--ATT-AGATA-CCCTGGTAGTCC--ACGCCGTAAACG-ATGAGTGCTAGATATCGGAA-GATTT---TC----TTTC-GGTTTCG-CAGCTAACGCATTA-AGCACTCCGCCTGGGGAGTACGGTCGCAAGATTAAAACTCAAAGG-AATTGACGGGGGCTCGCACAAGCGGTGGAGCATGCGGTTTAATTCGATGTTACGCGAAAAACCTTACCAACCCTTGACAT-GGTGGTCGCGGATCGCAGAGATGC-TTTTCTTCAGCTCGGCT-GGAT--CACACACA-GGTGTT-GCACGGCTGTCGTCAGCT-CGTGTCGTGAGATGTTGGGTTAAGTCCCGCAACGAGCGCAACCCTCATTCTTATTTGCCAGCGGGTAATGCCGGGAACTATAAGAAAACTGCCGGTGATAAGCCG-GAGGAAG-GT-GGGGACGACGTCAAGTCATCATGG--CCCTTACGGGTTGGGCTACACGCGTGCTACAATGGTGTTTACAGAGGGAAGCAAGAT-GGCGACGTGGAGCAAATCCCT-AAAAGACATCTCAGTTCGGATTGTTCTCTGCAACTCGA-GAGCATGAAGTTGGAATCGCTAGTAATCGCGGATCA-GC-ATGCCGCGGT-GAATACGTT-----------------------------------------------------------------------------------------------------------------------------------------------------------------
>OR513096_Candidatus_Rickettsia_jingxinensis_SXYCA26_spotted_fever_group
----------------------------------------------------------------------------------------------------------------------------------------------------------------------------------------------------------------------------------------------------------------AGTTGGTGAGGTAATGGCTCACCAAGCCGACGATCTGTAGCTGGTCTGAGAGGATGATCAGCCACACTGGGACTGAGACACGGCCCAGACTCCTACGGGAGGCAGCAGT-GGGGAATATTGGACAATGGGCGAAAGCCTGATCCAGCAATACCGAGTGAGTGATGAAGGCCTTAGGGTTGTAAAGCTCTTTTAGCAAGGAAGATA------A--------------------------TGACGTTACTTGCAG-AAAAAGCCCCGGCTAACTCCGTGCCAGCAGCCGCGGTAAGACGGAGGGGGCTAGCGTTG-TTCGGAATTACTGGGCGTAAAGAGTGCGTAGGCGG-TTTAGTAAG-TTGGAAGTG-AAAGCCCGGGGCTTAACCTCGGAATTGC-TTTCAAAACTACTAATCTAGAGTGTAGTAGGGGATGATGGAA-TTCCTAGT-GTAGA-GGTGAAATTCTTAGATATT--AGGAGGAACA-CCGGTGGCG-AAGGCGATCATC-TGGG-CTACAACTGACGC-TGATGCACGAAAGCGTGGGG-AGC-AAACA-GG--ATT-AGATA-CCCTGGTAGTCC--ACGCCGTAAACG-ATGAGTGCTAGATATCGGAA-GATTT---TC----TTTC-GGTTTCG-CAGCTAACGCATTA-AGCACTCCGCCTGGGGAGTACGGTCGCAAGATTAAAACTCAAAGG-AATTGACGGGGGCTCGCACAAGCGGTGGAGCATGCGGTTTAATTCGATGTTACGCGAAAAACCTTACCAACCCTTGACAT-GGTGGTCGCGGATCGCAGAGATGC-TTTTCTTCAGCTCGGCT-GGAT--CACACACA-GGTGTT-GCACGGCTGTCGTCAGCT-CGTGTCGTGAGATGTTGGGTTAAGTCCCGCAACGAGCGCAACCCTCATTCTTATTTGCCAGCGGGTAATGCCGGGAACTATAAGAAAACTGCCGGTGATAAGCCG-GAGGAAG-GT-GGGGACGACGTCAAGTCATCATGG--CCCTTACGGGTTGGGCTACACGCGTGCTACAATGGTGTTTACAGAGGGAAGCAAGAT-GGCGACGTGGAGCAAATCCCT-AAAAGACATCTCAGTTCGGATTGTTCTCTGCAACTCGA-GAGCATGAAGTTGGAATCGCTAGTAATCGCGGATCA-GC-ATGCCGCGGT-GAATACGTT-----------------------------------------------------------------------------------------------------------------------------------------------------------------
>OL855732_Candidatus_Rickettsia_jingxinensis_Dehong_63_spotted_fever_group
---------------------------------------------------------------------------------------------------------------------------------------------------------------------------------------------------------------------------------GCTGATGGATGAGCCCGCGT-CAGATTAGGTAGTTGGTGAGGTAATGGCTCACCAAGCCGACGATCTGTAGCTGGTCTGAGAGGATGATCAGCCACACTGGGACTGAGACACGGCCCAGACTCCTACGGGAGGCAGCAGT-GGGGAATATTGGACAATGGGCGAAAGCCTGATCCAGCAATACCGAGTGAGTGATGAAGGCCTTAGGGTTGTAAAGCTCTTTTAGCAAGGAAGATA------A--------------------------TGACGTTACTTGCAG-AAAAAGCCCCGGCTAACTCCGTGCCAGCAGCCGCGGTAAGACGGAGGGGGCTAGCGTTG-TTCGGAATTACTGGGCGTAAAGAGTGCGTAGGCGG-TTTAGTAAG-TTGGAAGTG-AAAGCCCGGGGCTTAACCTCGGAATTGC-TTTCAAAACTACTAATCTAGAGTGTAGTAGGGGATGATGGAA-TTCCTAGT-GTAGA-GGTGAAATTCTTAGATATT--AGGAGGAACA-CCGGTGGCG-AAGGCGATCATC-TGGG-CTACAACTGACGC-TGATGCACGAAAGCGTGGGG-AGC-AAACA-GG--ATT-AGATA-CCCTGGTAGTCC--ACGCCGTAAACG-ATGAGTGCTAGATATCGGAA-GATTT---TC----TTTC-GGTTTCG-CAGCTAACGCATTA-AGCACTCCGCCTGGGGAGTACGGTCGCAAGATTAAAACTCAAAGG-AATTGACGGGGGCTCGCACAAGCGGTGGAGCATGCGGTTTAATTCGATGTTACGCGAAAAACCTTACCAACCCTTGACAT-GGTGGTCGCGGATCGCAGAGATGC-TTTTCTTCAGCTCGGCT-GGAT--CACACACA-GGTGTT-GCACGGCTGTCGTCAGCT-CGTGTCGTGAGATGTTGGGTTAAGTCCCGCAACGAGCGCAACCCTCATTCTTATTTGCCAGCGGGTAATGCCGGGAACTATAAGAAAACTGCCGGTGATAAGCCG-GAGGAAG-GT-GGGGACGACGTCAAGTCATCATGG--CCCTTACGGGTTGGGCTACACGCGTGCTACAATGGTGTTTACAGAGGGAAGCAAGAT-GGCGACGTGGAGCAAATCCCT-AAAAGACATCTCAGTTCGGATTGTTCTCTGCAACTCGA-GAGCATGAAGTTGGAATCGCTAGTAATCGCGGATCA-GC-ATGCCGCGGT-GAATACGTT-----------------------------------------------------------------------------------------------------------------------------------------------------------------
>OL855727_Candidatus_Rickettsia_shennongii_Honghe_3_spotted_fever_group
---------------------------------------------------------------------------------------------------------------------------------------------------------------------------------------------------------------------------------GCTGATGGATGAGCCCGCGT-CAGATTAGGTAGTTGGTGAGGTAATGGCTCACCAAGCCGACGATCTGTAGCTGGTCTGAGAGGATGATCAGCCACACTGGGACTGAGACACGGCCCAGACTCCTACGGGAGGCAGCAGT-GGGGAATATTGGACAATGGGCGAAAGCCTGATCCAGCAATACCGAGTGAGTGATGAAGGCCTTAGGGTTGTAAAGCTCTTTTAGCAAGGAAGATA------A--------------------------TGACGTTACTTGCAG-AAAAAGCCCCGGCTAACTCCGTGCCAGCAGCCGCGGTAAGACGGAGGGGGCTAGCGTTG-TTCGGAATTACTGGGCGTAAAGAGTGCGTAGGCGG-TTTAGTAAG-TTGGAAGTG-AAAGCCCGGGGCTTAACCTCGGAATTGC-TTTCAAAACTACTAATCTAGAGTGTAGTAGGGGATGATGGAA-TTCCTAGT-GTAGA-GGTGAAATTCTTAGATATT--AGGAGGAACA-CCGGTGGCG-AAGGCGGTCATC-TGGG-CTACAACTGACGC-TGATGCACGAAAGCGTGGGG-AGC-AAACA-GG--ATT-AGATA-CCCTGGTAGTCC--ACGCCGTAAACG-ATGAGTGCTAGATATCGGAA-GATTC---TC----TTTC-GGTTTCG-CAGCTAACGCATTA-AGCACTCCGCCTGGGGAGTACGGTCGCAAGATTAAAACTCAAAGG-AATTGACGGGGGCTCGCACAAGCGGTGGAGCATGCGGTTTAATTCGATGTTACGCGAAAAACCTTACCAACCCTTGACAT-GGTGGTCGCGGATCGCAGAGATGC-TTTTCTTCAGCTCGGCT-GGAC--CACACACA-GGTGTT-GCATGGCTGTCGTCAGCT-CGTGTCGTGAGATGTTGGGTTAAGTCCCGCAACGAGCGCAACCCTCATTCTTATTTGCCAGTGGGTAATGCCGGGAACTATAAGAAAACTGCCGGTGATAAGCCG-GAGGAAG-GT-GGGGACGACGTCAAGTCATCATGG--CCCTTACGGGTTGGGCTACACGCGTGCTACAATGGTGTTTACAGAGGGAAGCAAGAC-GGCGACGTGGAGCAAATCCCT-AAAAGACATCTCAGTTCGGATTGTTCTCTGCAACTCGA-GAGCATGAAGTTGGAATCGCTAGTAATCGCGGATCA-GC-ATGCCGCGGT-GAATACGTT-----------------------------------------------------------------------------------------------------------------------------------------------------------------
>ON016522_uncultured_Rickettsia_sp_SFGR_2
----------------------------------------------------------AACACATGCAAGTCGRACGGACGGACTAA---TT-GGGG-CTTGCTCCAA-TTAGTGAGTGGCAGACG-GGTGAGTAACACGTGGGAATCTACCCATCAGTACGGAA-TAAC-TT-TTAGAAATAAAAGCTAATACC-GTATATTCTCTGCGGAGGAAAGATTTATTGCTGATGGATGAGCCCGCGT-CAGATTAGGTAGTTGGTGAGGTAATGGCTCACCAAGCCGACGATCTGTAGCTGGTCTGAGAGGATGATCAGCCACACTGGGACTGAGACACGGCCCAGACTCCTACGGGAGGCAGCAGT-GGGGAATATTGGACAATGGGCGAAAGCCTGATCCAGCAATACCGAGTGAGTGATGAAGGCCTTAGGGTTGTAAAGCTCTTTTAGCAAGGAAGATA------A--------------------------TGACGTTACTTGCAG-AAAAAGCCCCGGCTAACTCCGTGCCAGCAGCCGCGGTAAGACGGAGGGGGCTAGCGTTG-TTCGGAATTACTGGGCGTAAAGAGTGCGTAGGCGG-TTTAGTAAG-TTGGAAGTG-AAAGCCCGGGGCTTAACCTCGGAATTGC-TTTCAAAACTACTAATCTAGAGTGTAGTAGGGGATGATGGAA-TTCCTAGT-GTAGA-GGTGAAATTCTTAGATATT--AGGAGGAACA-CCGGTGGCG-AAGGCGATCATC-TGGG-CTACAACTGACGC-TGATGCACGAAAGCGTGGGG-AGC-AAACA-GG--ATT-AGATA-CCCTGGTAGTCC--ACGCCGTAAACG-ATGAGTGCTAGATATCGGAA-GATTC---TC----TTTC-GGTTTCG-CAGCTAACGCATTA-AGCACTCCGCCTGGGGAGTACGGTCGCAAGATTAAAACTCAAAGG-AATTGACGGGGGCTCGCACAAGCGGTGGAGCATGCGGTTTAATTCGATGTTACGCGAAAAACCTTACCAACCCTTGACAT-GGTGGTCGCGGATCGCAGAGATGC-TTTTCTTCAGCTCGGCT-GGAT--CACACACA-GGTGTT-GCATGGCTGTCGTCAGCT-CGTGTCGTGAGATGTTGGGTTAAGTCCCGCAACGAGCGCAACCCTCATTCTTATTTGCCAGCGGGTAATGCCGGGAACTATAAGAAAACTGCCGGTGATAAGCCG-GAGGAAG-GT-GGGGACGACGTCAAGTCATCATGG--CCCTTACGGGTTGGGCTACACGCGTGCTACAATGGTGTTTACAGAGGGAAGCAAGAC-GGCGACGTGGAGCAAATCCCT-AAAAGACATCTCAGTTCGGATTGTTCTCTGCAACTCGA-GAGCATGAAGTTGGAATCGCTAGTAATCGCGGATCA-GC-ATGCCGCGGT-GAATACGTT-----------------------------------------------------------------------------------------------------------------------------------------------------------------
>OQ132526_Rickettsia_japonica_JZT135_spotted_fever_group
----------------------------------------------------------------------------------------------------------------------------------------------------------------------------T-TTAGAAATAAAAGCTAATACC-GTATATTCTCTGCGGAGGAAAGATTTATTGCTGATGGATGAGCCCGCGT-CAGATTAGGTAGTTGGTGAGGTAATGGCTCACCAAGCCGACGATCTGTAGCTGGTCTGAGAGGATGATCAGCCACACTGGGACTGAGACACGGCCCAGACTCCTACGGGAGGCAGCAGT-GGGGAATATTGGACAATGGGCGAAAGCCTGATCCAGCAATACCGAGTGAGTGATGAAGGCCTTAGGGTTGTAAAGCTCTTTTAGCAAGGAAGATA------A--------------------------TGACGTTACTTGCAG-AAAAAGCCCCGGCTAACTCCGTGCCAGCAGCCGCGGTAAGACGGAGGGGGCTAGCGTTG-TTCGGAATTACTGGGCGTAAAGAGTGCGTAGGCGG-TTTAGTAAG-TTGGAAGTG-AAAGCCCGGGGCTTAACCTCGGAATTGC-TTTCAAAACTACTAATCTAGAGTGTAGTAGGGGATGATGGAA-TTCCTAGT-GTAGA-GGTGAAATTCTTAGATATT--AGGAGGAACA-CCGGTGGCG-AAGGCGATCATC-TGGG-CTACAACTGACGC-TGATGCACGAAAGCGTGGGG-AGC-AAACA-GG--ATT-AGATA-CCCTGGTAGTCC--ACGCCGTAAACG-ATGAGTGCTAGATATCGGAA-GATTC---TC----TTTC-GGTTTCG-CAGCTAACGCATTA-AGCACTCCGCCTGGGGAGTACGGTCGCAAGATTAAAACTCAAAGG-AATTGACGGGGGCTCGCACAAGCGGTGGAGCATGCGGTTTAATTCGATGTTACGCGAAAAACCTTACCAACCCTTGACAT-GGTGGTCGCGGATCGCAGAGATGC-TTTTCTTCAGCTCGGCT-GGAT--CACACACA-GGTGTT-GCATGGCTGTCGTCAGCT-CGTGTCGTGAGATGTTGGGTTAAGTCCCGCAACGAGCGCAACCCTCATTCTTATTTGCCAGCGGGTAATGCCGGGAACTATAAGAAAACTGCCGGTGATAAGCCG-GAGGAAG-GT-GGGGACGACGTCAAGTCATCATGG--CCCTTACGGGTTGGGCTACACGCGTGCTACAATGGTGTTTACAGAGGGAAGCAAGAC-GGCGACGTGGAGCAAATCCCT-AAAAGACATCTCAGTTCGGATTGTTCTCTGCAACTCGA-GAGCATGAAGTTGGAATCGCTAGTAATCGCGGATCA-GC-ATGCCGCGGT-GAATACGTT-----------------------------------------------------------------------------------------------------------------------------------------------------------------
>OQ132525_Rickettsia_japonica_JZT40_spotted_fever_group
-------------------------------------------------------------------------------------------------------------------------------------------------------------------------------------------------------------CTGCGGAGGAAAGATTTATTGCTGATGGATGAGCCCGCGT-CAGATTAGGTAGTTGGTGAGGTAATGGCTCACCAAGCCGACGATCTGTAGCTGGTCTGAGAGGATGATCAGCCACACTGGGACTGAGACACGGCCCAGACTCCTACGGGAGGCAGCAGT-GGGGAATATTGGACAATGGGCGAAAGCCTGATCCAGCAATACCGAGTGAGTGATGAAGGCCTTAGGGTTGTAAAGCTCTTTTAGCAAGGAAGATA------A--------------------------TGACGTTACTTGCAG-AAAAAGCCCCGGCTAACTCCGTGCCAGCAGCCGCGGTAAGACGGAGGGGGCTAGCGTTG-TTCGGAATTACTGGGCGTAAAGAGTGCGTAGGCGG-TTTAGTAAG-TTGGAAGTG-AAAGCCCGGGGCTTAACCTCGGAATTGC-TTTCAAAACTACTAATCTAGAGTGTAGTAGGGGATGATGGAA-TTCCTAGT-GTAGA-GGTGAAATTCTTAGATATT--AGGAGGAACA-CCGGTGGCG-AAGGCGATCATC-TGGG-CTACAACTGACGC-TGATGCACGAAAGCGTGGGG-AGC-AAACA-GG--ATT-AGATA-CCCTGGTAGTCC--ACGCCGTAAACG-ATGAGTGCTAGATATCGGAA-GATTC---TC----TTTC-GGTTTCG-CAGCTAACGCATTA-AGCACTCCGCCTGGGGAGTACGGTCGCAAGATTAAAACTCAAAGG-AATTGACGGGGGCTCGCACAAGCGGTGGAGCATGCGGTTTAATTCGATGTTACGCGAAAAACCTTACCAACCCTTGACAT-GGTGGTCGCGGATCGCAGAGATGC-TTTTCTTCAGCTCGGCT-GGAT--CACACACA-GGTGTT-GCATGGCTGTCGTCAGCT-CGTGTCGTGAGATGTTGGGTTAAGTCCCGCAACGAGCGCAACCCTCATTCTTATTTGCCAGCGGGTAATGCCGGGAACTATAAGAAAACTGCCGGTGATAAGCCG-GAGGAAG-GT-GGGGACGACGTCAAGTCATCATGG--CCCTTACGGGTTGGGCTACACGCGTGCTACAATGGTGTTTACAGAGGGAAGCAAGAC-GGCGACGTGGAGCAAATCCCT-AAAAGACATCTCAGTTCGGATTGTTCTCTGCAACTCGA-GAGCATGAAGTTGGAATCGCTAGTAATCGCGGATCA-GC-ATGCCGCGGT-GAATACGTT-----------------------------------------------------------------------------------------------------------------------------------------------------------------
>PQ203972_Rickettsia_japonica_CQPB_dog_CQA35_spotted_fever_group
--------------------------------------------------------------------------------------A---TT-GGGG-CTTGCTCCAA-TTAGTTAGTGGCAGACG-GGTGAGTAACACGTGGGAATCTACCCATCAGTACGGAA-TAAC-TT-TTAGAAATAAAAGCTAATACC-GTATATTCTCTGCGGAGGAAAGATTTATTGCTGATGGATGAGCCCGCGT-CAGATTAGGTAGTTGGTGAGGTAATGGCTCACCAAGCCGACGATCTGTAGCTGGTCTGAGAGGATGATCAGCCACACTGGGACTGAGACACGGCCCAGACTCCTACGGGAGGCAGCAGT-GGGGAATATTGGACAATGGGCGAAAGCCTGATCCAGCAATACCGAGTGAGTGATGAAGGCCTTAGGGTTGTAAAGCTCTTTTAGCAAGGAAGATA------A--------------------------TGACGTTACTTGCAG-AAAAAGCCCCGGCTAACTCCGTGCCAGCAGCCGCGGTAAGACGGAGGGGGCTAGCGTTG-TTCGGAATTACTGGGCGTAAAGAGTGCGTAGGCGG-TTTAGTAAG-TTGGAAGTG-AAAGCCCGGGGCTTAACCTCGGAATTGC-TTTCAAAACTACTAATCTAGAGTGTAGTAGGGGATGATGGAA-TTCCTAGT-GTAGA-GGTGAAATTCTTAGATATT--AGGAGGAACA-CCGGTGGCG-AAGGCGATCATC-TGGG-CTACAACTGACGC-TGATGCACGAAAGCGTGGGG-AGC-AAACA-GG--ATT-AGATA-CCCTGGTAGTCC--ACGCCGTAAACG-ATGAGTGCTAGATATCGGAA-GATTC---TC----TTTC-GGTTTCG-CAGCTAACGCATTA-AGCACTCCGCCTGGGGAGTACGGTCGCAAGATTAAAACTCAAAGG-AATTGACGGGGGCTCGCACAAGCGGTGGAGCATGCGGTTTAATTCGATGTTACGCGAAAAACCTTACCAACCCTTGACAT-GGTGGTCGCGGATCGCAGAGATGC-TTTTCTTCAGCTCGGCT-GGAT--CACACACA-GGTGTT-GCATGGCTGTCGTCAGCT-CGTGTCGTGAGATGTTGGGTTAAGTCCCGCAACGAGCGCAACCCTCATTCTTATTTGCCAGCGGGTAATGCCGGGAACTATAAGAAAACTGCCGGTGATAAGCCG-GAGGAAG-GT-GGGGACGACGTCAAGTCATCATGG--CCCTTACGGGTTGGGCTACACGCGTGCTACAATGGTGTTTACAGAGGGAAGCAAGAC-GGCGACGTGGAGCAAATCCCT-AAAAGACATCTCAGTTCGGATTGTTCTCTGCAACTCGA-GAGCATGAAGTTGGAATCGCTAGTAATCGCGGATCA-GC-ATGCCGCGGT-GAATACGTT-----------------------------------------------------------------------------------------------------------------------------------------------------------------
>OR477298_Rickettsia_conorii_subsp_heilongjiangensis_tick5_spotted_fever_group
-----------------------------------------------------------ACACATGC-AGTCGA----ACGGACTAA---TT-GGGG-CTTGCTCCAA-TTAGTGAGTGGCAGACGCGGTGAGTAACACGTGGGAATCTACCCATCAGTACGGAA-TAAC-TT-TTAGAAATAAAAGCTAATACC-GTATATTCTCTGCGGAGGAAAGATTTATTGCTGATGGATGAGCCCGCGT-CAGATTAGGTAGTTGGTGAGGTAATGGCTCACCAAGCCGACGATCTGTAGCTGGTCTGAGAGGATGATCAGCCACACTGGGACTGAGACACGGCCCAGACTCCTACGGGAGGCAGCAGT-GGGGAATATTGGACAATGGGCGAAAGCCTGATCCAGCAATACCGAGTGAGTGATGAAGGCCTTAGGGTTGTAAAGCTCTTTTAGCAAGGAAGATA------A--------------------------TGACGTTACTTGCAG-AAAAAGCCCCGGCTAACTCCGTGCCAGCAGCCGCGGTAAGACGGAGGGGGCTAGCGTTG-TTCGGAATTACTGGGCGTAAAGAGTGCGTAGGCGG-TTTAGTAAG-TTGGAAGTG-AAAGCCCGGGGCTTAACCTCGGAATTGC-TTTCAAAACTACTAATCTAGAGTGTAGTAGGGGATGATGGAA-TTCCTAGT-GTAGA-GGTGAAATTCTTAGATATT--AGGAGGAACA-CCGGTGGCG-AAGGCGATCATC-TGGG-CTACAACTGACGC-TGATGCACGAAAGCGTGGGG-AGC-AAACA-GG--ATT-AGATA-CCCTGGTAGTCC--ACGCCGTAAACG-ATGAGTGCTAGATATCGGAA-GATTC---TC----TTTC-GGTTTCG-CAGCTAACGCATTA-AGCACTCCGCCTGGGGAGTACGGTCGCAAGATTAAAACTCAAAGG-AATTGACGGGGGCTCGCACAAGCGGTGGAGCATGCGGTTTAATTCGATGTTACGCGAAAAACCTTACCAACCCTTGACAT-GGTGGTCGCGGATCGCAGAGATGC-TTTTCTTCAGCTCGGCT-GGAT--CACACACA-GGTGTT-GCATGGCTGTCGTCAGCT-CGTGTCGTGAGATGTTGGGTTAAGTCCCGCAACGAGCGCAACCCTCATTCTTATTTGCCAGCGGGTAATGCCGGGAACTATAAGAAAACTGCCGGTGATAAGCCG-GAGGAAG-GT-GGGGACGACGTCAAGTCATCATGG--CCCTTACGGGTTGGGCTACACGCGTGCTACAATGGTGTTTACAGAGGGAAGCAAGAC-GGCGACGTGGAGCAAATCCCT-AAAAGACATCTCAGTTCGGATTGTTCTCTGCAACTCGA-GAGCATGAAGTTGGAATCGCTAGTAATCGCGGATCA-GC-ATGCCGCGGT-GAATACGTT-----------------------------------------------------------------------------------------------------------------------------------------------------------------
>KU586281_Rickettsia_japonica_WHCUTA_LabF54_spotted_fever_group
--------------------------------------------------------------------------------------------------------------------------------------------------------------------------------------------------------ATTCTCTGCGGAGGAAAGATTTATTGCTGATGGATGAGCCCGCGT-CAGATTAGGTAGTTGGTGAGGTAATGGCTCACCAAGCCGACGATCTGTAGCTGGTCTGAGAGGATGATCAGCCACACTGGGACTGAGACACGGCCCAGACTCCTACGGGAGGCAGCAGT-GGGGAATATTGGACAATGGGCGAAAGCCTGATCCAGCAATACCGAGTGAGTGATGAAGGCCTTAGGGTTGTAAAGCTCTTTTAGCAAGGAAGATA------A--------------------------TGACGTTACTTGCAG-AAAAAGCCCCGGCTAACTCCGTGCCAGCAGCCGCGGTATGACGGAGGGGGCTAGCGTTG-TTCGGAATTACTGGGCGTAAAGAGTGCGTAGGCGG-TTTAGTAAG-TTGGAAGTG-AAAGCCCGGGGCTTAACCTCGGAATTGC-TTTCAAAACTACTAATCTAGAGTGTAGTAGGGGATGATGGAA-TTCCTAGT-GTAGA-GGTGAAATTCTTAGATATT--AGGAGGAACA-CCGGTGGCG-AAGGCGATCATC-TGGG-CTACAACTGACGC-TGATGCACGAAAGCGTGGGG-AGC-AAACA-GG--ATT-AGATA-CCCTGGTAGTCC--ACGCCGTAAACG-ATGAGTGCTAGATATCGGAA-GATTC---TC----TTTC-GGTTTCG-CAGCTAACGCATTA-AGCACTCCGCCTGGGGAGTACGGTCGCAAGATTAAAACTCAAAGG-AATTGACGGGGGCTCGCACAAGCGGTGGAGCATGCGGTTTAATTCGATGTTACGCGAAAAACCTTACCAACCCTTGACAT-GGTGGTCGCGGATCGCAGAGATGC-TTTTCTTCAGCTCGGCT-GGAT--CACACACA-GGTGTT-GCATGGCTGTCGTCAGCT-CGTGTCGTGAGATGTTGGGTTAAGTCCCGCAACGAGCGCAACCCTCATTCTTATTTGCCAGCGGGTAATGCCGGGAACTATAAGAAAACTGCCGGTGATAAGCCG-GAGGAAG-GT-GGGGACGACGTCAAGTCATCATGG--CCCTTACGGGTTGGGCTACACGCGTGCTACAATGGTGTTTACAGAGGGAAGCAAGAC-GGCGACGTGGAGCAAATCCCT-AAAAGACATCTCAGTTCGGATTGTTCTCTGCAACTCGA-GAGCATGAAGTTGGAATCGCTAGTAATCGCGGATCA-GC-ATGCCGCGGT-GAATACGTT-----------------------------------------------------------------------------------------------------------------------------------------------------------------
>KU586274_Rickettsia_japonica_WHCUTA_LabF34_spotted_fever_group
--------------------------------------------------------------------------------------------------------------------------------------------------------------------------------------------------------ATTCTCTGCGGAGGAAAGATTTATTGCTGATGGATGAGCCCGCGT-CAGATTAGGTAGTTGGTGAGGTAATGGCTCACCAAGCCGACGATCTGTAGCTGGTCTGAGAGGATGATCAGCCACACTGGGACTGAGACACGGCCCAGACTCCTACGGGAGGCAGCAGT-GGGGAATATTGGACAATGGGCGAAAGCCTGATCCAGCAATACCGAGTGAGTGATGAAGGCCTTAGGGTTGTAAAGCTCTTTTAGCAAGGAAGATA------A--------------------------TGACGTTACTTGCAG-AAAAAGCCCCGGCTAACTCCGTGCCAGCAGCCGCGGTAAGACGGAGGGGGCTAGCGTTG-TTCGGAATTACTGGGCGTAAAGAGTGCGTAGGCGG-TTTAGTAAG-TTGGAAGTG-AAAGCCCGGGGCTTAACCTCGGAATTGC-TTTCAAAACTACTAATCTAGAGTGTAGTAGGGGATGATGGAA-TTCCTAGT-GTAGA-GGTGAAATTCTTAGATATT--AGGAGGAACA-CCGGTGGCG-AAGGCGATCATC-TGGG-CTACAACTGACGC-TGATGCACGAAAGCGTGGGG-AGC-AAACA-GG--ATT-AGATA-CCCTGGTAGTCC--ACGCCGTAAACG-ATGAGTGCTAGATATCGGAA-GATTC---TC----TTTC-GGTTTCG-CAGCTAACGCATTA-AGCACTCCGCCTGGGGAGTACGGTCGCAAGATTAAAACTCAAAGG-AATTGACGGGGGCTCGCACAAGCGGTGGAGCATGCGGTTTAATTCGATGTTACGCGAAAAACCTTACCAACCCTTGACAT-GGTGGTCGCGGATCGCAGAGATGC-TTTTCTTCAGCTCGGCT-GGAT--CACACACA-GGTGTT-GCATGGCTGTCGTCAGCT-CGTGTCGTGAGATGTTGGGTTAAGTCCCGCAACGAGCGCAACCCTCATTCTTATTTGCCAGCGGGTAATGCCGGGAACTATAAGAAAACTGCCGGTGATAAGCCG-GAGGAAG-GT-GGGGACGACGTCAAGTCATCATGG--CCCTTACGGGTTGGGCTACACGCGTGCTACAATGGTGTTTACAGAGGGAAGCAAGAC-GGCGACGTGGAGCAAATCCCT-AAAAGACATCTCAGTTCGGATTGTTCTCTGCAACTCGA-GAGCATGAAGTTGGAATCGCTAGTAATCGCGGATCA-GC-ATGCCGCGGT-GAATACGTT-----------------------------------------------------------------------------------------------------------------------------------------------------------------
>KU586234_Rickettsia_japonica_WHANSP_LabF85_spotted_fever_group
--------------------------------------------------------------------------------------------------------------------------------------------------------------------------------------------------------ATTCTCTGCGGAGGAGAGATTTATTGCTGATGGATGAGCCCGCGT-CAGATTAGGTAGTTGGTGAGGTAATGGCTCACCAAGCCGACGATCTGTAGCTGGTCTGAGAGGATGATCAGCCACACTGGGACTGAGACACGGCCCAGACTCCTACGGGAGGCAGCAGT-GGGGAATATTGGACAATGGGCGAAAGCCTGATCCAGCAATACCGAGTGAGTGATGAAGGCCTTAGGGTTGTAAAGCTCTTTTAGCAAGGAAGATA------A--------------------------TGACGTTACTTGCAG-AAAAAGCCCCGGCTAACTCCGTGCCAGCAGCCGCGGTAAGACGGAGGGGGCTAGCGTTG-TTCGGAATTACTGGGCGTAAAGAGTGCGTAGGCGG-TTTAGTAAG-TTGGAAGTG-AAAGCCCGGGGCTTAACCTCGGAATTGC-TTTCAAAACTACTAATCTAGAGTGTAGTAGGGGATGATGGAA-TTCCTAGT-GTAGA-GGTGAAATTCTTAGATATT--AGGAGGAACA-CCGGTGGCG-AAGGCGATCATC-TGGG-CTACAACTGACGC-TGATGCACGAAAGCGTGGGG-AGC-AAACA-GG--ATT-AGATA-CCCTGGTAGTCC--ACGCCGTAAACG-ATGAGTGCTAGATATCGGAA-GATTC---TC----TTTC-GGTTTCG-CAGCTAACGCATTA-AGCACTCCGCCTGGGGAGTACGGTCGCAAGATTAAAACTCAAAGG-AATTGACGGGGGCTCGCACAAGCGGTGGAGCATGCGGTTTAATTCGATGTTACGCGAAAAACCTTACCAACCCTTGACAT-GGTGGTCGCGGATCGCAGAGATGC-TTTTCTTCAGCTCGGCT-GGAT--CACACACA-GGTGTT-GCATGGCTGTCGTCAGCT-CGTGTCGTGAGATGTTGGGTTAAGTCCCGCAACGAGCGCAACCCTCATTCTTATTTGCCAGCGGGTAATGCCGGGAACTATAAGAAAACTGCCGGTGATAAGCCG-GAGGAAG-GT-GGGGACGACGTCAAGTCATCATGG--CCCTTACGGGTTGGGCTACACGCGTGCTACAATGGTGTTTACAGAGGGAAGCAAGAC-GGCGACGTGGAGCAAATCCCT-AAAAGACATCTCAGTTCGGATTGTTCTCTGCAACTCGA-GAGCATGAAGTTGGAATCGCTAGTAATCGCGGATCA-GC-ATGCCGCGGT-GAATACGTT-----------------------------------------------------------------------------------------------------------------------------------------------------------------
>MF002591_Rickettsia_aeschlimannii_CBCE_spotted_fever_group
-------------------------------------------------------------------------------------------------------------------------------------------------------------------------------------------------CC-GTATATTCTCTACGGAGGAAAGATTTATCGCTGATGGATGAGCCCGCGT-CAGATTAGGTAGTTGGTGAGGTAATGGCTCACCAAGCCGACGATCTGTAGCTGGTCTGAGAGGATGATCAGCCACACTGGGACTGAGACACGGCCCAGACTCCTACGGGAGGCAGCAGT-GGGGAATATTGGACAATGGGCGAAAGCCTGATCCAGCAATACCGAGTGAGTGATGAAGGCCTTAGGGTTGTAAAGCTCTTTTAGCAAGGAAGATA------A--------------------------TGACGTTACTTGCAG-AAAAAGCCCCGGCTAACTCCGTGCCAGCAGCCGCGGTAAGACGGAGGGGGCTAGCGTTG-TTCGGAATTACTGGGCGTAAAGAGTGCGTAGGCGG-TTTAGTAAG-TTGGAAGTG-AAAGCCCGGGGCTTAACCTCGGAATTGC-TTTCAAAACTACTAATCTAGAGTGTAGTAGGGGATGATGGAA-TTCCTAGT-GTAGA-GGTGAAATTCTTAGATATT--AGGAGGAACA-CCGGTGGCG-AAGGCGGTCATC-TGGG-CTACAACTGACGC-TGATGCACGAAAGCGTGGGG-AGC-AAACA-GG--ATT-AGATA-CCCTGGTAGTCC--ACGCCGTAAACG-ATGAGTGCTAGATATCGGAA-GATTC---TC----TTTC-GGTTTCG-CAGCTAACGCATTA-AGCACTCCGCCTGGGGAGTACGGTCGCAAGATTAAAACTCAAAGG-AATTGACGGGGGCTCGCACAAGCGGTGGAGCATGCGGTTTAATTCGATGTTACGCGAAAAACCTTACCAACCCTTGACAT-GGTGGTCGCGGATCGCAGAGATGC-TTTTCTTCAGCTCGGCT-GGAC--CACACACA-GGTGTT-GCATGGCTGTCGTCAGCT-CGTGTCGTGAGATGTTGGGTTAAGTCCCGCAACGAGCGCAACCCTCATTCTTATTTGCCAGCGGATAATGCCGGGAACTATAAGAAAACTGCCGGTAATAAGCCG-GAGGAAG-GT-GGGGACGACGTCAAGTCATCATGG--CCCTTACGGGTTGGGCTACACGCGTGCTACAATGGTGTTTACAGAGGGAAGCAAGAC-GGCGACGTGGAGCAAATCCCT-AAAAGACATCTCAGTTCGGATTGTTCTCTGCAACTCGA-GAGCATGAAGTTGGAATCGCTAGTAATCGCGAATCA-GC-ATGCCGCGGT-GAATACGTT-----------------------------------------------------------------------------------------------------------------------------------------------------------------
>KU586276_Rickettsia_japonica_WHCUTA_LabF42_spotted_fever_group
-------------------------------------------------------------------------------------------------------------------------------------------------------------------------------------------------CC-GTATATTCTCTGCGGAGGAAAGATTTATTGCTGATGGATGAGCCCGCGT-CAGATTAGGTAGTTGGTGAGGTAATGGCTCACCAAGCCGACGATCTGTAGCTGGTCTGAGAGGATGATCAGCCACACTGGGACTGAGACACGGCCCAGACTCCTACGGGAGGCAGCAGT-GGGGAATATTGGACAATGGGCGAAAGCCTGATCCAGCAATACCGAGTGAGTGATGAAGGCCTTAGGGTTGTAAAGCTCTTTTAGCAAGGAAGATA------A--------------------------TGACGTTACTTGCAG-AAAAAGCCCCGGCTAACTCCGTGCCAGCAGCCGCGGTAAGACGGAGGGGGCTAGCGTTG-TTCGGAATTACTGGGCGTAAAGAGTGCGTAGGCGG-TTTAGTAAG-TTGGAAGTG-AAAGCCCGGGGCTTAACCTCGGAATTGC-TTTCAAAACTACTAATCTAGAGTGTAGTAGGGGATGATGGAA-TTCCTAGT-GTAGA-GGTGAAATTCTTAGATATT--AGGAGGAACA-CCGGTGGCG-AAGGCGATCATC-TGGG-CTACAACTGACGC-TGATGCACGAAAGCGTGGGG-AGC-AAACA-GG--ATT-AGATA-CCCTGGTAGTCC--ACGCCGTAAACG-ATGAGTGCTAGATATCGGAA-GATTC---TC----TTTC-GGTTTCG-CAGCTAACGCATTA-AGCACTCCGCCTGGGGAGTACGGTCGCAAGATTAAAACTCAAAGG-AATTGACGGGGGCTCGCACAAGCGGTGGAGCATGCGGTTTAATTCGATGTTACGCGAAAAACCTTACCAACCCTTGACAT-GGTGGTCGCGGATCGCAGAGATGC-TTTTCTTCAGCTCGGCT-GGAT--CACACACA-GGTGTT-GCATGGCTGTCGTCAGCT-CGTGTCGTGAGATGTTGGGTTAAGTCCCGCAACGAGCGCAACCCTCATTCTTATTTGCCAGCGGGTAATGCCGGGAACTATAAGAAAACTGCCGGTGATAAGCCG-GAGGAAG-GT-GGGGACGACGTCAAGTCATCATGG--CCCTTACGGGTTGGGCTACACGCGTGCTACAATGGTGTTTACAGAGGGAAGCAAGAC-GGCGACGTGGAGCAAATCCCT-AAAAGACATCTCAGTTCGGATTGTTCTCTGCAACTCGA-GAGCATGAAGTTGGAATCGCTAGTAATCGCGGATCA-GC-ATGCCGCGGT-GAATACGTT-----------------------------------------------------------------------------------------------------------------------------------------------------------------
>KU586273_Rickettsia_japonica_WHCUTA_LabF33_spotted_fever_group
-------------------------------------------------------------------------------------------------------------------------------------------------------------------------------------------------CC-GTATATTCTCTGCGGAGGAAAGATTTATTGCTGATGGATGAGCCCGCGT-CAGATTAGGTAGTTGGTGAGGTAATGGCTCACCAAGCCGACGATCTGTAGCTGGTCTGAGAGGATGATCAGCCACACTGGGACTGAGACACGGCCCAGACTCCTACGGGAGGCAGCAGT-GGGGAATATTGGACAATGGGCGAAAGCCTGATCCAGCAATACCGAGTGAGTGATGAAGGCCTTAGGGTTGTAAAGCTCTTTTAGCAAGGAAGATA------A--------------------------TGACGTTACTTGCAG-AAAAAGCCCCGGCTAACTCCGTGCCAGCAGCCGCGGTAAGACGGAGGGGGCTAGCGTTG-TTCGGAATTACTGGGCGTAAAGAGTGCGTAGGCGG-TTTAGTAAG-TTGGAAGTG-AAAGCCCGGGGCTTAACCTCGGAATTGC-TTTCAAAACTACTAATCTAGAGTGTAGTAGGGGATGATGGAA-TTCCTAGT-GTAGA-GGTGAAATTCTTAGATATT--AGGAGGAACA-CCGGTGGCG-AAGGCGATCATC-TGGG-CTACAACTGACGC-TGATGCACGAAAGCGTGGGG-AGC-AAACA-GG--ATT-AGATA-CCCTGGTAGTCC--ACGCCGTAAACG-ATGAGTGCTAGATATCGGAA-GATTC---TC----TTTC-GGTTTCG-CAGCTAACGCATTA-AGCACTCCGCCTGGGGAGTACGGTCGCAAGATTAAAACTCAAAGG-AATTGACGGGGGCTCGCACAAGCGGTGGAGCATGCGGTTTAATTCGATGTTACGCGAAAAACCTTACCAACCCTTGACAT-GGTGGTCGCGGATCGCAGAGATGC-TTTTCTTCAGCTCGGCT-GGAT--CACACACA-GGTGTT-GCATGGCTGTCGTCAGCT-CGTGTCGTGAGATGTTGGGTTAAGTCCCGCAACGAGCGCAACCCTCATTCTTATTTGCCAGCGGGTAATGCCGGGAACTATAAGAAAACTGCCGGTGATAAGCCG-GAGGAAG-GT-GGGGACGACGTCAAGTCATCATGG--CCCTTACGGGTTGGGCTACACGCGTGCTACAATGGTGTTTACAGAGGGAAGCAAGAC-GGCGACGTGGAGCAAATCCCT-AAAAGACATCTCAGTTCGGATTGTTCTCTGCAACTCGA-GAGCATGAAGTTGGAATCGCTAGTAATCGCGGATCA-GC-ATGCCGCGGT-GAATACGTT-----------------------------------------------------------------------------------------------------------------------------------------------------------------
>KU586271_Rickettsia_japonica_WHCUTA_LabF15_spotted_fever_group
-------------------------------------------------------------------------------------------------------------------------------------------------------------------------------------------------CC-GTATATTCTCTGCGGAGGAAAGATTTATTGCTGATGGATGAGCCCGCGT-CAGATTAGGTAGTTGGTGAGGTAATGGCTCACCAAGCCGACGATCTGTAGCTGGTCTGAGAGGATGATCAGCCACACTGGGACTGAGACACGGCCCAGACTCCTACGGGAGGCAGCAGT-GGGGAATATTGGACAATGGGCGAAAGCCTGATCCAGCAATACCGAGTGAGTGATGAAGGCCTTAGGGTTGTAAAGCTCTTTTAGCAAGGAAGATA------A--------------------------TGACGTTACTTGCAG-AAAAAGCCCCGGCTAACTCCGTGCCAGCAGCCGCGGTAAGACGGAGGGGGCTAGCGTTG-TTCGGAATTACTGGGCGTAAAGAGTGCGTAGGCGG-TTTAGTAAG-TTGGAAGTG-AAAGCCCGGGGCTTAACCTCGGAATTGC-TTTCAAAACTACTAATCTAGAGTGTAGTAGGGGATGATGGAA-TTCCTAGT-GTAGA-GGTGAAATTCTTAGATATT--AGGAGGAACA-CCGGTGGCG-AAGGCGATCATC-TGGG-CTACAACTGACGC-TGATGCACGAAAGCGTGGGG-AGC-AAACA-GG--ATT-AGATA-CCCTGGTAGTCC--ACGCCGTAAACG-ATGAGTGCTAGATATCGGAA-GATTC---TC----TTTC-GGTTTCG-CAGCTAACGCATTA-AGCACTCCGCCTGGGGAGTACGGTCGCAAGATTAAAACTCAAAGG-AATTGACGGGGGCTCGCACAAGCGGTGGAGCATGCGGTTTAATTCGATGTTACGCGAAAAACCTTACCAACCCTTGACAT-GGTGGTCGCGGATCGCAGAGATGC-TTTTCTTCAGCTCGGCT-GGAT--CACACACA-GGTGTT-GCATGGCTGTCGTCAGCT-CGTGTCGTGAGATGTTGGGTTAAGTCCCGCAACGAGCGCAACCCTCATTCTTATTTGCCAGCGGGTAATGCCGGGAACTATAAGAAAACTGCCGGTGATAAGCCG-GAGGAAG-GT-GGGGACGACGTCAAGTCATCATGG--CCCTTACGGGTTGGGCTACACGCGTGCTACAATGGTGTTTACAGAGGGAAGCAAGAC-GGCGACGTGGAGCAAATCCCT-AAAAGACATCTCAGTTCGGATTGTTCTCTGCAACTCGA-GAGCATGAAGTTGGAATCGCTAGTAATCGCGGATCA-GC-ATGCCGCGGT-GAATACGTT-----------------------------------------------------------------------------------------------------------------------------------------------------------------
>KU586268_Rickettsia_japonica_WHCUTA_LabF11_spotted_fever_group
-------------------------------------------------------------------------------------------------------------------------------------------------------------------------------------------------CC-GTATATTCTCTGCGGAGGAAAGATTTATTGCTGATGGATGAGCCCGCGT-CAGATTAGGTAGTTGGTGAGGTAATGGCTCACCAAGCCGACGATCTGTAGCTGGTCTGAGAGGATGATCAGCCACACTGGGACTGAGACACGGCCCAGACTCCTACGGGAGGCAGCAGT-GGGGAATATTGGACAATGGGCGAAAGCCTGATCCAGCAATACCGAGTGAGTGATGAAGGCCTTAGGGTTGTAAAGCTCTTTTAGCAAGGAAGATA------A--------------------------TGACGTTACTTGCAG-AAAAAGCCCCGGCTAACTCCGTGCCAGCAGCCGCGGTAAGACGGAGGGGGCTAGCGTTG-TTCGGAATTACTGGGCGTAAAGAGTGCGTAGGCGG-TTTAGTAAG-TTGGAAGTG-AAAGCCCGGGGCTTAACCTCGGAATTGC-TTTCAAAACTACTAATCTAGAGTGTAGTAGGGGATGATGGAA-TTCCTAGT-GTAGA-GGTGAAATTCTTAGATATT--AGGAGGAACA-CCGGTGGCG-AAGGCGATCATC-TGGG-CTACAACTGACGC-TGATGCACGAAAGCGTGGGG-AGC-AAACA-GG--ATT-AGATA-CCCTGGTAGTCC--ACGCCGTAAACG-ATGAGTGCTAGATATCGGAA-GATTC---TC----TTTC-GGTTTCG-CAGCTAACGCATTA-AGCACTCCGCCTGGGGAGTACGGTCGCAAGATTAAAACTCAAAGG-AATTGACGGGGGCTCGCACAAGCGGTGGAGCATGCGGTTTAATTCGATGTTACGCGAAAAACCTTACCAACCCTTGACAT-GGTGGTCGCGGATCGCAGAGATGC-TTTTCTTCAGCTCGGCT-GGAT--CACACACA-GGTGTT-GCATGGCTGTCGTCAGCT-CGTGTCGTGAGATGTTGGGTTAAGTCCCGCAACGAGCGCAACCCTCATTCTTATTTGCCAGCGGGTAATGCCGGGAACTATAAGAAAACTGCCGGTGATAAGCCG-GAGGAAG-GT-GGGGACGACGTCAAGTCATCATGG--CCCTTACGGGTTGGGCTACACGCGTGCTACAATGGTGTTTACAGAGGGAAGCAAGAC-GGCGACGTGGAGCAAATCCCT-AAAAGACATCTCAGTTCGGATTGTTCTCTGCAACTCGA-GAGCATGAAGTTGGAATCGCTAGTAATCGCGGATCA-GC-ATGCCGCGGT-GAATACGTT-----------------------------------------------------------------------------------------------------------------------------------------------------------------
>KU586236_Rickettsia_japonica_WHANSP_LabF101_spotted_fever_group
-------------------------------------------------------------------------------------------------------------------------------------------------------------------------------------------------CC-GTATATTCTCTGCGGAGGAAAGATTTATTGCTGATGGATGAGCCCGCGT-CAGATTAGGTAGTTGGTGAGGTAATGGCTCACCAAGCCGACGATCTGTAGCTGGTCTGAGAGGATGATCAGCCACACTGGGACTGAGACACGGCCCAGACTCCTACGGGAGGCAGCAGT-GGGGAATATTGGACAATGGGCGAAAGCCTGATCCAGCAATACCGAGTGAGTGATGAAGGCCTTAGGGTTGTAAAGCTCTTTTAGCAAGGAAGATA------A--------------------------TGACGTTACTTGCAG-AAAAAGCCCCGGCTAACTCCGTGCCAGCAGCCGCGGTAAGACGGAGGGGGCTAGCGTTG-TTCGGAATTACTGGGCGTAAAGAGTGCGTAGGCGG-TTTAGTAAG-TTGGAAGTG-AAAGCCCGGGGCTTAACCTCGGAATTGC-TTTCAAAACTACTAATCTAGAGTGTAGTAGGGGATGATGGAA-TTCCTAGT-GTAGA-GGTGAAATTCTTAGATATT--AGGAGGAACA-CCGGTGGCG-AAGGCGATCATC-TGGG-CTACAACTGACGC-TGATGCACGAAAGCGTGGGG-AGC-AAACA-GG--ATT-AGATA-CCCTGGTAGTCC--ACGCCGTAAACG-ATGAGTGCTAGATATCGGAA-GATTC---TC----TTTC-GGTTTCG-CAGCTAACGCATTA-AGCACTCCGCCTGGGGAGTACGGTCGCAAGATTAAAACTCAAAGG-AATTGACGGGGGCTCGCACAAGCGGTGGAGCATGCGGTTTAATTCGATGTTACGCGAAAAACCTTACCAACCCTTGACAT-GGTGGTCGCGGATCGCAGAGATGC-TTTTCTTCAGCTCGGCT-GGAT--CACACACA-GGTGTT-GCATGGCTGTCGTCAGCT-CGTGTCGTGAGATGTTGGGTTAAGTCCCGCAACGAGCGCAACCCTCATTCTTATTTGCCAGCGGGTAATGCCGGGAACTATAAGAAAACTGCCGGTGATAAGCCG-GAGGAAG-GT-GGGGACGACGTCAAGTCATCATGG--CCCTTACGGGTTGGGCTACACGCGTGCTACAATGGTGTTTACAGAGGGAAGCAAGAC-GGCGACGTGGAGCAAATCCCT-AAAAGACATCTCAGTTCGGATTGTTCTCTGCAACTCGA-GAGCATGAAGTTGGAATCGCTAGTAATCGCGGATCA-GC-ATGCCGCGGT-GAATACGTT-----------------------------------------------------------------------------------------------------------------------------------------------------------------
>KU586223_Rickettsia_japonica_WHAEAL_LabF39_spotted_fever_group
-------------------------------------------------------------------------------------------------------------------------------------------------------------------------------------------------CC-GTATATTCTCTGCGGAGGAAAGATTTATTGCTGATGGATGAGCCCGCGT-CAGATTAGGTAGTTGGTGAGGTAATGGCTCACCAAGCCGACGATCTGTAGCTGGTCTGAGAGGATGATCAGCCACACTGGGACTGAGACACGGCCCAGACTCCTACGGGAGGCAGCAGT-GGGGAATATTGGACAATGGGCGAAAGCCTGATCCAGCAATACCGAGTGAGTGATGAAGGCCTTAGGGTTGTAAAGCTCTTTTAGCAAGGAAGATA------A--------------------------TGACGTTACTTGCAG-AAAAAGCCCCGGCTAACTCCGTGCCAGCAGCCGCGGTAAGACGGAGGGGGCTAGCGTTG-TTCGGAATTACTGGGCGTAAAGAGTGCGTAGGCGG-TTTAGTAAG-TTGGAAGTG-AAAGCCCGGGGCTTAACCTCGGAATTGC-TTTCAAAACTACTAATCTAGAGTGTAGTAGGGGATGATGGAA-TTCCTAGT-GTAGA-GGTGAAATTCTTAGATATT--AGGAGGAACA-CCGGTGGCG-AAGGCGATCATC-TGGG-CTACAACTGACGC-TGATGCACGAAAGCGTGGGG-AGC-AAACA-GG--ATT-AGATA-CCCTGGTAGTCC--ACGCCGTAAACG-ATGAGTGCTAGATATCGGAA-GATTC---TC----TTTC-GGTTTCG-CAGCTAACGCATTA-AGCACTCCGCCTGGGGAGTACGGTCGCAAGATTAAAACTCAAAGG-AATTGACGGGGGCTCGCACAAGCGGTGGAGCATGCGGTTTAATTCGATGTTACGCGAAAAACCTTACCAACCCTTGACAT-GGTGGTCGCGGATCGCAGAGATGC-TTTTCTTCAGCTCGGCT-GGAT--CACACACA-GGTGTT-GCATGGCTGTCGTCAGCT-CGTGTCGTGAGATGTTGGGTTAAGTCCCGCAACGAGCGCAACCCTCATTCTTATTTGCCAGCGGGTAATGCCGGGAACTATAAGAAAACTGCCGGTGATAAGCCG-GAGGAAG-GT-GGGGACGACGTCAAGTCATCATGG--CCCTTACGGGTTGGGCTACACGCGTGCTACAATGGTGTTTACAGAGGGAAGCAAGAC-GGCGACGTGGAGCAAATCCCT-AAAAGACATCTCAGTTCGGATTGTTCTCTGCAACTCGA-GAGCATGAAGTTGGAATCGCTAGTAATCGCGGATCA-GC-ATGCCGCGGT-GAATACGTT-----------------------------------------------------------------------------------------------------------------------------------------------------------------
>KU586269_Rickettsia_japonica_WHCUTA_LabF12_spotted_fever_group
-------------------------------------------------------------------------------------------------------------------------------------------------------------------------------------------------CC-GTATATTCTCTGCGGAGGAAAGATTTATTGCTGATGGATGAGCCCGCGT-CAGATTAGGTAGTTGGTGAGGTAATGGCTCACCAAGCCGACGATCTGTAGCTGGTCTGAGAGGATGATCAGCCACACTGGGACTGAGACACGGCCCAGACTCCTACGGGAGGCAGCAGT-GGGGAATATTGGACAATGGGCGAAAGCCTGATCCAGCAATACCGAGTGAGTGATGAAGGCCTTAGGGTTGTAAAGCTCTTTTAGCAAGGAAGATA------A--------------------------TGACGTTACTTGCAG-AAAAAGCCCCGGCTAACTCCGTGCCAGCAGCCGCGGTAAGACGGAGGGGGCTAGCGTTG-TTCGGAATTACTGGGCGTAAAGAGTGCGTAGGCGG-TTTAGTAAG-TTGGAAGTG-AAAGCCCGGGGCTTAACCTCGGAATTGC-TTTCAAAACTACTAATCTAGAGTGTAGTAGGGGATGATGGAA-TTCCTAGT-GTAGA-GGTGAAATTCCTAGATATT--AGGAGGAACA-CCGGTGGCG-AAGGCGATCATC-TGGG-CTACAACTGACGC-TGATGCACGAAAGCGTGGGG-AGC-AAACA-GG--ATT-AGATA-CCCTGGTAGTCC--ACGCCGTAAACG-ATGAGTGCTAGATATCGGAA-GATTC---TC----TTTC-GGTTTCG-CAGCTAACGCATTA-AGCACTCCGCCTGGGGAGTACGGTCGCAAGATTAAAACTCAAAGG-AATTGACGGGGGCTCGCACAAGCGGTGGAGCATGCGGTTTAATTCGATGTTACGCGAAAAACCTTACCAACCCTTGACAT-GGTGGTCGCGGATCGCAGAGATGC-TTTTCTTCAGCTCGGCT-GGAT--CACACACA-GGTGTT-GCATGGCTGTCGTCAGCT-CGTGTCGTGAGATGTTGGGTTAAGTCCCGCAACGAGCGCAACCCTCATTCTTATTTGCCAGCGGGTAATGCCGGGAACTATAAGAAAACTGCCGGTGATAAGCCG-GAGGAAG-GT-GGGGACGACGTCAAGTCATCATGG--CCCTTACGGGTTGGGCTACACGCGTGCTACAATGGTGTTTACAGAGGGAAGCAAGAC-GGCGACGTGGAGCAAATCCCT-AAAAGACATCTCAGTTCGGATTGTTCTCTGCAACTCGA-GAGCATGAAGTTGGAATCGCTAGTAATCGCGGATCA-GC-ATGCCGCGGT-GAATACGTT-----------------------------------------------------------------------------------------------------------------------------------------------------------------
>MZ646340_Rickettsia_conorii_subsp_heilongjiangensis_XY_1_spotted_fever_group
----------------------------------------------------------------------------------------------------------------------------------------------------------------------------------------------------------TCTCTGCGGAGG-AAGATTTATTGCTGATGGATGAGCCCGCGT-CAGATTAGGTAGTTGGTGAGGTAATGGCTCACCAAGCCGACGATCTGTAGCTGGTCTGAGAGGATGATCAGCCACACTGGGACTGAGACACGGCCCAGACTCCTACGGGAGGCAGCAGT-GGGGAATATTGGACAATGGGCGAAAGCCTGATCCAGCAATACCGAGTGAGTGATGAAGGCCTTAGGGTTGTAAAGCTCTTTTAGCAAGGAAGATA------A--------------------------TGACGTTACTTGCAG-AAAAAGCCCCGGCTAACTCCGTGCCAGCAGCCGCGGTAAGACGGAGGGGGCTAGCGTTG-TTCGGAATTACTGGGCGTAAAGAGTGCGTAGGCGG-TTTAGTAAG-TTGGAAGTG-AAAGCCCGGGGCTTAACCTCGGAATTGC-TTTCAAAACTACTAATCTAGAGTGTAGTAGGGGATGATGGAA-TTCCTAGT-GTAGA-GGTGAAATTCTTAGATATT--AGGAGGAACA-CCGGTGGCG-AAGGCGATCATC-TGGG-CTACAACTGACGC-TGATGCACGAAAGCGTGGGG-AGC-AAACA-GG--ATT-AGATA-CCCTGGTAGTCC--ACGCCGTAAACG-ATGAGTGCTAGATATCGGAA-GATTC---TC----TTTC-GGTTTCG-CAGCTAACGCATTA-AGCACTCCGCCTGGGGAGTACGGTCGCAAGATTAAAACTCAAAGG-AATTGACGGGGGCTCGCACAAGCGGTGGAGCATGCGGTTTAATTCGATGTTACGCGAAAAACCTTACCAACCCTTGACAT-GGTGGTCGCGGATCGCAGAGATGC-TTTTCTTCAGCTCGGCT-GGAT--CACACACA-GGTGTT-GCATGGCTGTCGTCAGCT-CGTGTCGTGAGATGTTGGGTTAAGTCCCGCAACGAGCGCAACCCTCATTCTTATTTGCCAGCGGGTAATGCCGGGAACTATAAGAAAACTGCCGGTGATAAGCCG-GAGGAAG-GT-GGGGACGACGTCAAGTCATCATGG--CCCTTACGGGTTGGGCTACACGCGTGCTACAATGGTGTTTACAGAGGGAAGCAAGAC-GGCGACGTGGAGCAAATCCCT-AAAAGACATCTCAGTTCGGATTGTTCTCTGCAACTCGA-GAGCATGAAGTTGGAATCGCTAGTAATCGCGGATCA-GC-ATGCCGCGGT-GAATACGTT-----------------------------------------------------------------------------------------------------------------------------------------------------------------
>OQ701078_Rickettsia_japonica_HBSJZJX20_spotted_fever_group
------------------------------------------------------------------------------------------------------------------------------------------------------------------------------------------------------------------------------ATTGCTGATGGATGAGCCCGCGT-CAGATTAGGTAGTTGGTGAGGTAATGGCTCACCAAGCCGACGATCTGTAGCTGGTCTGAGAGGATGATCAGCCACACTGGGACTGAGACACGGCCCAGACTCCTACGGGAGGCAGCAGT-GGGGAATATTGGACAATGGGCGAAAGCCTGATCCAGCAATACCGAGTGAGTGATGAAGGCCTTAGGGTTGTAAAGCTCTTTTAGCAAGGAAGATA------A--------------------------TGACGTTACTTGCAG-AAAAAGCCCCGGCTAACTCCGTGCCAGCAGCCGCGGTAAGACGGAGGGGGCTAGCGTTG-TTCGGAATTACTGGGCGTAAAGAGTGCGTAGGCGG-TTTAGTAAG-TTGGAAGTG-AAAGCCCGGGGCTTAACCTCGGAATTGC-TTTCAAAACTACTAATCTAGAGTGTAGTAGGGGATGATGGAA-TTCCTAGT-GTAGA-GGTGAAATTCTTAGATATT--AGGAGGAACA-CCGGTGGCG-AAGGCGATCATC-TGGG-CTACAACTGACGC-TGATGCACGAAAGCGTGGGG-AGC-AAACA-GG--ATT-AGATA-CCCTGGTAGTCC--ACGCCGTAAACG-ATGAGTGCTAGATATCGGAA-GATTC---TC----TTTC-GGTTTCG-CAGCTAACGCATTA-AGCACTCCGCCTGGGGAGTACGGTCGCAAGATTAAAACTCAAAGG-AATTGACGGGGGCTCGCACAAGCGGTGGAGCATGCGGTTTAATTCGATGTTACGCGAAAAACCTTACCAACCCTTGACAT-GGTGGTCGCGGATCGCAGAGATGC-TTTTCTTCAGCTCGGCT-GGAT--CACACACA-GGTGTT-GCATGGCTGTCGTCAGCT-CGTGTCGTGAGATGTTGGGTTAAGTCCCGCAACGAGCGCAACCCTCATTCTTATTTGCCAGCGGGTAATGCCGGGAACTATAAGAAAACTGCCGGTGATAAGCCG-GAGGAAG-GT-GGGGACGACGTCAAGTCATCATGG--CCCTTACGGGTTGGGCTACACGCGTGCTACAATGGTGTTTACAGAGGGAAGCAAGAC-GGCGACGTGGAGCAAATCCCT-AAAAGACATCTCAGTTCGGATTGTTCTCTGCAACTCGA-GAGCATGAAGTTGGAATCGCTAGTAATCGCGGATCA-GC-ATGCCGCGGT-GAATACGTT-----------------------------------------------------------------------------------------------------------------------------------------------------------------
>OR827290_Rickettsia_sibirica_ML16_spotted_fever_group
---------------------------------------------------------------------------------------------------------------------------------------------------------------------------------------------------------------------------------------GGATGAGCCCGCGT-CAGATTAGGTAGTTGGTGAGGTAATGGCTCACCAAGCCGACGATCTGTAGCTGGTCTGAGAGGATGATCAGCCACACTGGGACTGAGACACGGCCCAGACTCCTACGGGAGGCAGCAGT-GGGGAATATTGGACAATGGGCGAAAGCCTGATCCAGCAATACCGAGTGAGTGATGAAGGCCTTAGGGTTGTAAAGCTCTTTTAGCAAGGAAGATA------A--------------------------TGACGTTACTTGCAG-AAAAAGCCCCGGCTAACTCCGTGCCAGCAGCCGCGGTAAGACGGAGGGGGCTAGCGTTG-TTCGGAATTACTGGGCGTAAAGAGTGCGTAGGCGG-TTTAGTAAG-TTGGGAGTG-AAAGCCCGGGGCTTAACCTCGGAATTGC-TTTCAAAACTACTAATCTAGAGTGTAGTAGGGGATGATGGAA-TTCCTAGT-GTAGA-GGTGAAATTCTTAGATATT--AGGAGGAACA-CCGGTGGCG-AAGGCGGTCATC-TGGG-CTACAACTGACGC-TGATGCACGAAAGCGTGGGG-AGC-AAACA-GG--ATT-AGATA-CCCTGGTAGTCC--ACGCCGTAAACG-ATGAGTGCTAGATATCGGAA-GATTC---TC----TTTC-GGTTTCG-CAGCTAACGCATTA-AGCACTCCGCCTGGGGAGTACGGTCGCAAGATTAAAACTCAAAGG-AATTGACGGGGGCTCGCACAAGCGGTGGAGCATGCGGTTTAATTCGATGTTACGCGAAAAACCTTACCAACCCTTGACAT-GGTGGTCGCGGATCGCAGAGATGC-TTTTCTTCAGCTCGGCT-GGAC--CACACACA-GGTGTT-GCATGGCTGTCGTCAGCT-CGTGTCGTGAGATGTTGGGTTAAGTCCCGCAACGAGCGCAACCCTCATTCTTATTTGCCAGCGGGTAATGCCGGGAACTATAAGAAAACTGCCGGTGATAAGCCG-GAGGAAG-GT-GGGGACGACGTCAAGTCATCATGG--CCCTTACGGGTTGGGCTACACGCGTGCTACAATGGTGTTTACAGAGGGAAGCAAGAC-GGCGACGTGGAGCAAATCCCT-AAAAGACATCTCAGTTCGGATTGTTCTCTGCAACTCGA-GAGCATGAAGTTGGAATCGCTAGTAATCGCGGATCA-GC-ATGCCGCGGT-GAATACGTT-----------------------------------------------------------------------------------------------------------------------------------------------------------------
>KU586301_Rickettsia_japonica_WHCUTP_LabF33_spotted_fever_group
---------------------------------------------------------------------------------------------------------------------------------------------------------------------------------------------------------------------------------------GGATGAGCCCGCGT-CAGATTAGGTAGTTGGTGAGGTAATGGCTCACCAAGCCGACGATCTGTAGCTGGTCTGAGAGGATGATCAGCCACACTGGGACTGAGACACGGCCCAGACTCCTACGGGAGGCAGCAGT-GGGGAATATTGGACAATGGGCGAAAGCCTGATCCAGCAATACCGAGTGAGTGATGAAGGCCTTAGGGTTGTAAAGCTCTTTTAGCAAGGAAGATA------A--------------------------TGACGTTACTTGCAG-AAAAAGCCCCGGCTAACTCCGTGCCAGCAGCCGCGGTAAGACGGAGGGGGCTAGCGTTG-TTCGGAATTACTGGGCGTAAAGAGTGCGTAGGCGG-TTTAGTAAG-TTGGAAGTG-AAAGCCCGGGGCTTAACCTCGGAATTGC-TTTCAAAACTACTAATCTAGAGTGTAGTAGGGGATGATGGAA-TTCCTAGT-GTAGA-GGTGAAATTCTTAGATATT--AGGAGGAACA-CCGGTGGCG-AAGGCGATCATC-TGGG-CTACAACTGACGC-TGATGCACGAAAGCGTGGGG-AGC-AAACA-GG--ATT-AGATA-CCCTGGTAGTCC--ACGCCGTAAACG-ATGAGTGCTAGATATCGGAA-GATTC---TC----TTTC-GGTTTCG-CAGCTAACGCATTA-AGCACTCCGCCTGGGGAGTACGGTCGCAAGATTAAAACTCAAAGG-AATTGACGGGGGCTCGCACAAGCGGTGGAGCATGCGGTTTAATTCGATGTTACGCGAAAAACCTTACCAACCCTTGACAT-GGTGGTCGCGGATCGCAGAGATGC-TTTTCTTCAGCTCGGCT-GGAT--CACACACA-GGTGTT-GCATGGCTGTCGTCAGCT-CGTGTCGTGAGATGTTGGGTTAAGTCCCGCAACGAGCGCAACCCTCATTCTTATTTGCCAGCGGGTAATGCCGGGAACTATAAGAAAACTGCCGGTGATAAGCCG-GAGGAAG-GT-GGGGACGACGTCAAGTCATCATGG--CCCTTACGGGTTGGGCTACACGCGTGCTACAATGGTGTTTACAGAGGGAAGCAAGAC-GGCGACGTGGAGCAAATCCCT-AAAAGACATCTCAGTTCGGATTGTTCTCTGCAACTCGA-GAGCATGAAGTTGGAATCGCTAGTAATCGCGGATCA-GC-ATGCCGCGGT-GAATACGTT-----------------------------------------------------------------------------------------------------------------------------------------------------------------
>NR_179179_Rickettsia_slovaca_13_B_spotted_fever_group
----------------------------------AGAACGAACGCUAUCGGUAUGCUUAACACAUGCAAGUCGA----ACGGACUAA---UU-GGGG-CUUGCUCCAA-UUAGUUAGUGGCAGACG-GGUGAGUAACACGUGGGAAUCUACCCAUCAGUACGGAA-UAAC-UU-UUAGAAAUAAAAGCUAAUACC-GUAUAUUCUCUGCGGAGGAAAGAUUUAUCGCUGAUGGAUGAGCCCGCGU-CAGAUUAGGUAGUUGGUGAGGUAAUGGCUCACCAAGCCGACGAUCUGUAGCUGGUCUGAGAGGAUGAUCAGCCACACUGGGACUGAGACACGGCCCAGACUCCUACGGGAGGCAGCAGU-GGGGAAUAUUGGACAAUGGGCGAAAGCCUGAUCCAGCAAUACCGAGUGAGUGAUGAAGGCCUUAGGGUUGUAAAGCUCUUUUAGCAAGGAAGAUA------A--------------------------UGACGUUACUUGCAG-AAAAAGCCCCGGCUAACUCCGUGCCAGCAGCCGCGGUAAGACGGAGGGGGCUAGCGUUG-UUCGGAAUUACUGGGCGUAAAGAGUGCGUAGGCGG-UUUAGUAAG-UUGGAAGUG-AAAGCCCGGGGCUUAACCUCGGAAUUGC-UUUCAAAACUACUAAUCUAGAGUGUAGUAGGGGAUGAUGGAA-UUCCUAGU-GUAGA-GGUGAAAUUCUUAGAUAUU--AGGAGGAACA-CCGGUGGCG-AAGGCGGUCAUC-UGGG-CUACAACUGACGC-UGAUGCACGAAAGCGUGGGG-AGC-AAACA-GG--AUU-AGAUA-CCCUGGUAGUCC--ACGCCGUAAACG-AUGAGUGCUAGAUAUCGGAA-GAUUC---UC----UUUC-GGUUUCG-UAGCUAACGCAUUA-AGCACUCCGCCUGGGGAGUACGGUCGCAAGAUUAAAACUCAAAGG-AAUUGACGGGGGCUCGCACAAGCGGUGGAGCAUGCGGUUUAAUUCGAUGUUACGCGAAAAACCUUACCAACCCUUGACAU-GGUGGUCGCGGAUCGCAGAGAUGC-UUUUCUUCAGCUCGGCU-GGAC--CACACACA-GGUGUU-GCAUGGCUGUCGUCAGCU-CGUGUCGUGAGAUGUUGGGUUAAGUCCCGCAACGAGCGCAACCCUCAUUCUUAUUUGCCAGCGGGUAAUGCCGGGAACUAUAAGAAAACUGCCGGUGAUAAGCCG-GAGGAAG-GU-GGGGACGACGUCAAGUCAUCAUGG--CCCUUACGGGUUGGGCUACACGCGUGCUACAAUGGUGUUUACAGAGGGAAGCAAGAC-GGCGACGUGGAGCAAAUCCCU-AAAAGACAUCUCAGUUCGGAUUGUUCUCUGCAACUCGA-GAGCAUGAAGUUGGAAUCGCUAGUAAUCGCGGAUCA-GC-AUGCCGCGGU-GAAUACGUU-----------------------------------------------------------------------------------------------------------------------------------------------------------------
>L36224_(RIRRGDX)
----------------------------------AGAACGAACGCTATCGGTATGCTTAACACATGCAAGTCGA----ACGGACTAA---TT-GGGG-CTTGCTCCAA-TTAGTTAGTGGCAGACG-GGTGAGTAACACGTGGGAATCTACCCATCAGTACGGAA-TAAC-TT-TTAGAAATAAAAGCTAATACC-GTATATTCTCTGCGGAGGAAAGATTTATCGCTGATGGATGAGCCCGCGT-CAGATTAGGTAGTTGGTGAGGTAATGGCTCACCAAGCCGACGATCTGTAGCTGGTCTGAGAGGATGATCAGCCACACTGGGACTGAGACACGGCCCAGACTCCTACGGGAGGCAGCAGT-GGGGAATATTGGACAATGGGCGAAAGCCTGATCCAGCAATACCGAGTGAGTGATGAAGGCCTTAGGGTTGTAAAGCTCTTTTAGCAAGGAAGATA------A--------------------------TGACGTTACTTGCAG-AAAAAGCCCCGGCTAACTCCGTGCCAGCAGCCGCGGTAAGACGGAGGGGGCTAGCGTTG-TTCGGAATTACTGGGCGTAAAGAGTGCGTAGGCGG-TTTAGTAAG-TTGGAAGTG-AAAGCCCGGGGCTTAACCTCGGAATTGC-TTTCAAAACTACTAATCTAGAGTGTAGTAGGGGATGATGGAA-TTCCTAGT-GTAGA-GGTGAAATTCTTAGATATT--AGGAGGAACA-CCGGTGGCG-AAGGCGGTCATC-TGGG-CTACAACTGACGC-TGATGCACGAAAGCGTGGGG-AGC-AAACA-GG--ATT-AGATA-CCCTGGTAGTCC--ACGCCGTAAACG-ATGAGTGCTAGATATCGGAA-GATTC---TC----TTTC-GGTTTCG-TAGCTAACGCATTA-AGCACTCCGCCTGGGGAGTACGGTCGCAAGATTAAAACTCAAAGG-AATTGACGGGGGCTCGCACAAGCGGTGGAGCATGCGGTTTAATTCGATGTTACGCGAAAAACCTTACCAACCCTTGACAT-GGTGGTCGCGGATCGCAGAGATGC-TTTTCTTCAGCTCGGCT-GGAC--CACACACA-GGTGTT-GCATGGCTGTCGTCAGCT-CGTGTCGTGAGATGTTGGGTTAAGTCCCGCAACGAGCGCAACCCTCATTCTTATTTGCCAGCGGGTAATGCCGGGAACTATAAGAAAACTGCCGGTGATAAGCCG-GAGGAAG-GT-GGGGACGACGTCAAGTCATCATGG--CCCTTACGGGTTGGGCTACACGCGTGCTACAATGGTGTTTACAGAGGGAAGCAAGAC-GGCGACGTGGAGCAAATCCCT-AAAAGACATCTCAGTTCGGATTGTTCTCTGCAACTCGA-GAGCATGAAGTTGGAATCGCTAGTAATCGCGGATCA-GC-ATGCCGCGGT-GAATACGTT-----------------------------------------------------------------------------------------------------------------------------------------------------------------
>MN577237_Rickettsia_sp_JC480
----------------------------------------AACGCTATCGGTATGCTTAACACATGCAAGTCGA----ACGGACTAA---TT-GGGG-CTTGCTCCAA-TTAGTTAGTGGCAGACG-GGTGAGTAACACGTGGGAATCTACCCATCAGTACGGAA-TAAC-TT-TTAGAAATAAAAGCTAATACC-GTATATTCTCTTCGGAGGAAAGATTTATCGCTGATGGATGAGCCCGCGT-CAGATTAGGTAGTTGGTGAGGTAATGGCTCACCAAGCCGACGATCTGTAGCTGGTCTGAGAGGATGATCAGCCACACTGGGACTGAGACACGGCCCAGACTCCTACGGGAGGCAGCAGT-GGGGAATATTGGACAATGGGCGAAAGCCTGATCCAGCAATACCGAGTGAGTGATGAAGGCCTTAGGGTTGTAAAGCTCTTTTAGCAAGGAAGATA------A--------------------------TGACGTTACTTGCAG-AAAAAGCCCCGGCTAACTCCGTGCCAGCAGCCGCGGTAAGACGGAGGGGGCTAGCGTTG-TTCGGAATTACTGGGCGTAAAGAGTGCGTAGGTGG-TTTAGTAAG-TTGGAAGTG-AAAGCCCGGGGCTTAACCTCGGAATTGC-TTTCAAAACTACTAATCTAGAGTGTAGTAGGGGATGATGGAA-TTCCTAGT-GTAGA-GGTGAAATTCTTAGATATT--AGGAGGAACA-CCGGTGGCG-AAGGCGGTCATC-TGGG-CTACAACTGACGC-TGATGCACGAAAGCGTGGGG-AGC-AAACA-GG--ATT-AGATA-CCCTGGTAGTCC--ACGCCGTAAACG-ATGAGTGCTAGATATCGGAA-GATTC---TC----TTTC-GGTTTCG-CAGCTAACGCATTA-AGCACTCCGCCTGGGGAGTACGGTCGCAAGATTAAAACTCAAAGG-AATTGACGGGGGCTCGCACAAGCGGTGGAGCATGCGGTTTAATTCGATGTTACGCGAAAAACCTTACCAACCCTTGACAT-GGTGGTCGCGGATCGCAGAGATGC-TTTTCTTCAGCTCGGCT-GGAC--CACACACA-GGTGTT-GCATGGCTGTCGTCAGCT-CGTGTCGTGAGATGTTGGGTTAAGTCCCGCAACGAGCGCAACCCTCATTCTTATTTGCCAGCGGGTAATGCCGGGAACTATAAGAAAACTGCCGGTGATAAGCCG-GAGGAAG-GT-GGGGACGACGTCAAGTCATCATGG--CCCTTACGGGTTGGGCTACACGCGTGCTACAATGGTGTTTACAGAGGGAAGCAAGAC-GGCGACGTGGAGCAAATCCCT-AAAAGACATCTCAGTTCGGATTGTTCTCTGCAACTCGA-GAGCATGAAGTTGGAATCGCTAGTAATCGCGGATCA-GC-ATGCCGCGGT-GAATACGTT-----------------------------------------------------------------------------------------------------------------------------------------------------------------
>MN577235_Rickettsia_slovaca_JC406_spotted_fever_group
----------------------------------------AACGCTATCGGTATGCTTAACACATGCAAGTCGA----ACGGACTAA---TT-GGGG-CTTGCTCCAA-TTAGTTAGTGGCAGACG-GGTGAGTAACACGTGGGAATCTACCCATCAGTACGGAA-TAAC-TT-TTAGAAATAAAAGCTAATACC-GTATATTCTCTGCGGAGGAAAGATTTATCGCTGATGGATGAGCCCGCGT-CAGATTAGGTAGTTGGTGAGGTAATGGCTCACCAAGCCGACGATCTGTAGCTGGTCTGAGAGGATGATCAGCCACACTGGGACTGAGACACGGCCCAGACTCCTACGGGAGGCAGCAGT-GGGGAATATTGGACAATGGGCGAAAGCCTGATCCAGCAATACCGAGTGAGTGATGAAGGCCTTAGGGTTGTAAAGCTCTTTTAGCAAGGAAGATA------A--------------------------TGACGTTACTTGCAG-AAAAAGCCCCGGCTAACTCCGTGCCAGCAGCCGCGGTAAGACGGAGGGGGCTAGCGTTG-TTCGGAATTACTGGGCGTAAAGAGTGCGTAGGCGG-TTTAGTAAG-TTGGAAGTG-AAAGCCCGGGGCTTAACCTCGGAATTGC-TTTCAAAACTACTAATCTAGAGTGTAGTAGGGGATGATGGAA-TTCCTAGT-GTAGA-GGTGAAATTCTTAGATATT--AGGAGGAACA-CCGGTGGCG-AAGGCGGTCATC-TGGG-CTACAACTGACGC-TGATGCACGAAAGCGTGGGG-AGC-AAACA-GG--ATT-AGATA-CCCTGGTAGTCC--ACGCCGTAAACG-ATGAGTGCTAGATATCGGAA-GATTC---TC----TTTC-GGTTTCG-TAGCTAACGCATTA-AGCACTCCGCCTGGGGAGTACGGTCGCAAGATTAAAACTCAAAGG-AATTGACGGGGGCTCGCACAAGCGGTGGAGCATGCGGTTTAATTCGATGTTACGCGAAAAACCTTACCAACCCTTGACAT-GGTGGTCGCGGATCGCAGAGATGC-TTTTCTTCAGCTCGGCT-GGAC--CACACACA-GGTGTT-GCATGGCTGTCGTCAGCT-CGTGTCGTGAGATGTTGGGTTAAGTCCCGCAACGAGCGCAACCCTCATTCTTATTTGCCAGCGGGTAATGCCGGGAACTATAAGAAAACTGCCGGTGATAAGCCG-GAGGAAG-GT-GGGGACGACGTCAAGTCATCATGG--CCCTTACGGGTTGGGCTACACGCGTGCTACAATGGTGTTTACAGAGGGAAGCAAGAC-GGCGACGTGGAGCAAATCCCT-AAAAGACATCTCAGTTCGGATTGTTCTCTGCAACTCGA-GAGCATGAAGTTGGAATCGCTAGTAATCGCGGATCA-GC-ATGCCGCGGT-GAATACGTT-----------------------------------------------------------------------------------------------------------------------------------------------------------------
>AF120026_Rickettsia_sp_RpA4_RpA4_spotted_fever_group
----------------------------------------AACGCTATCGGTATGCTTAACACATGCAAGTCGA----ACGGACTAA---TT-GGGG-CTTGCTCCAA-TTAGTTAGTGGCAGACG-GGTGAGTAACACGTGGGAATCTACCCATCAGTACGGAA-TAAC-TT-TTAGAAATAAAAGCTAATACC-GCATATTCTCTACGGAGGAAAGATTTATCGCTGATGGATGAGCCCGCGT-CAGATTAGGTAGTTGGTGAGGTAATGGCTCACCAAGCCGACGATCTGTAGCTGGTCTGAGAGGATGATCAGCCACACTGGGACTGAGACACGGCCCAGACTCCTACGGGAGGCAGCAGT-GGGGAATATTGGACAATGGGCGAAAGCCTGATCCAGCAATACCGAGTGAGTGATGAAGGCCTTAGGGTTGTAAAGCTCTTTTAGCAAGGAAGATA------A--------------------------TGACGTTACTTGCAG-AAAAAGCCCCGGCTAACTCCGTGCCAGCAGCCGCGGTAAGACGGAGGGGGCTAGCGTTG-TTCGGAATTACTGGGCGTAAAGAGTGCGTAGGCGG-TTTAGTAAG-TTGGAAGTG-AAAGCCCGGGGCTTAACCTCGGAATTGC-TTTCAAAACTACTAATCTAGAGTGTAGTAGGGGATGATGGAA-TTCCTAGT-GTAGA-GGTGAAATTCTTAGATATT--AGGAGGAACA-CCGGTGGCG-AAGGCGGTCATC-TGGG-CTACAACTGACGC-TGATGCACGAAAGCGTGGGG-AGC-AAACA-GG--ATT-AGATA-CCCTGGTAGTCC--ACGCCGTAAACG-ATGAGTGCTAGATATCGGAA-GATTC---TC----TTTC-GGTTTCG-CAGCTAACGCATTA-AGCACTCCGCCTGGGGAGTACGGTCGCAAGATTAAAACTCAAAGG-AATTGACGGGGGCTCGCACAAGCGGTGGAGCATGCGGTTTAATTCGATGTTACGCGAAAAACCTTACCAACCCTTGACAT-GGTGGTCGCGGATCGCAGAGATGC-TTTTCTTCAGCTCGGCT-GGAC--CACACACA-GGTGTT-GCATGGCTGTCGTCAGCT-CGTGTCGTGAGATGTTGGGTTAAGTCCCGCAACGAGCGCAACCCTCATTCTTATTTGCCAGCGGGTAATGCCGGGAACTATAAGAAAACTGCCGGTGATAAGCCG-GAGGAAG-GT-GGGGACGACGTCAAGTCATCATGG--CCCTTACGGGTTGGGCTACACGCGTGCTACAATGGTGTTTACAGAGGGAAGCAAGAC-GGCGACGTGGAGCAAATCCCT-AAAAGACATCTCAGTTCGGATTGTTCTCTGCAACTCGA-GAGCATGAAGTTGGAATCGCTAGTAATCGCGGATCA-GC-ATGCCGCGGT-GAATACGTT-----------------------------------------------------------------------------------------------------------------------------------------------------------------
>AF120024_Rickettsia_sp_DnS28_DnS28_spotted_fever_group
----------------------------------------AACGCTATCGGTATGCTTAACACATGCAAGTCGA----ACGGACTAA---TT-GGGG-CTTGCTCCAA-TTAGTTAGTGGCAGACG-GGTGAGTAACACGTGGGAATCTACCCATCAGTACGGAA-TAAC-TT-TTAGAAATAAAAGCTAATACC-GCATATTCTCTACGGAGGAAAGATTTATCGCTGATGGATGAGCCCGCGT-CAGATTAGGTAGTTGGTGAGGTAATGGCTCACCAAGCCGACGATCTGTAGCTGGTCTGAGAGGATGATCAGCCACACTGGGACTGAGACACGGCCCAGACTCCTACGGGAGGCAGCAGT-GGGGAATATTGGACAATGGGCGAAAGCCTGATCCAGCAATACCGAGTGAGTGATGAAGGCCTTAGGGTTGTAAAGCTCTTTTAGCAAGGAAGATA------A--------------------------TGACGTTACTTGCAG-AAAAAGCCCCGGCTAACTCCGTGCCAGCAGCCGCGGTAAGACGGAGGGGGCTAGCGTTG-TTCGGAATTACTGGGCGTAAAGAGTGCGTAGGCGG-TTTAGTAAG-TTGGAAGTG-AAAGCCCGGGGCTTAACCTCGGAATTGC-TTTCAAAACTACTAATCTAGAGTGTAGTAGGGGATGATGGAA-TTCCTAGT-GTAGA-GGTGAAATTCTTAGATATT--AGGAGGAACA-CCGGTGGCG-AAGGCGGTCATC-TGGG-CTACAACTGACGC-TGATGCACGAAAGCGTGGGG-AGC-AAACA-GG--ATT-AGATA-CCCTGGTAGTCC--ACGCCGTAAACG-ATGAGTGCTAGATATCGGAA-GATTC---TC----TTTC-GGTTTCG-CAGCTAACGCATTA-AGCACTCCGCCTGGGGAGTACGGTCGCAAGATTAAAACTCAAAGG-AATTGACGGGGGCTCGCACAAGCGGTGGAGCATGCGGTTTAATTCGATGTTACGCGAAAAACCTTACCAACCCTTGACAT-GGTGGTCGCGGATCGCAGAGATGC-TTTTCTTCAGCTCGGCT-GGAC--CACACACA-GGTGTT-GCATGGCTGTCGTCAGCT-CGTGTCGTGAGATGTTGGGTTAAGTCCCGCAACGAGCGCAACCCTCATTCTTATTTGCCAGCGGGTAATGCCGGGAACTATAAGAAAACTGCCGGTGATAAGCCG-GAGGAAG-GT-GGGGACGACGTCAAGTCATCATGG--CCCTTACGGGTTGGGCTACACGCGTGCTACAATGGTGTTTACAGAGGGAAGCAAGAT-GGCGACGTGGAGCAAATCCCT-AAAAGACATCTCAGTTCGGATTGTTCTCTGCAACTCGA-GAGCATGAAGTTGGAATCGCTAGTAATCGCGGATCA-GC-ATGCCGCGGT-GAATACGTT-----------------------------------------------------------------------------------------------------------------------------------------------------------------
>AF120025_Rickettsia_sp_DnS14_DnS14_spotted_fever_group
----------------------------------------AACGCTATCGGTATGCTTAACACATGCAAGTCGA----ACGGACTAA---TT-GGGG-CTTGCTCCAA-TTAGTTAGTGGCAGACG-GGTGAGTAACACGTGGGAATCTACCCATCAGTACGGAA-TAAC-TT-TTAGAAATAAAAGCTAATACC-GCATATTCTCTACGGAGGAAAGATTTATCGCTGATGGATGAGCCCGCGT-CAGATTAGGTAGTTGGTGAGGTAATGGCTTACCAAGCCGACGATCTGTAGCTGGTCTGAGAGGATGATCAGCCACACTGGGACTGAGACACGGCCCAGACTCCTACGGGAGGCAGCAGT-GGGGAATATTGGACAATGGGCGAAAGCCTGATCCAGCAATACCGAGTGAGTGATGAAGGCCTTAGGGTTGTAAAGCTCTTTTAGCAAGGAAGATA------A--------------------------TGACGTTACTTGCAG-AAAAAGCCCCGGCTAACTCCGTGCCAGCAGCCGCGGTAAGACGGAGGGGGCTAGCGTTG-TTCGGAATTACTGGGCGTAAAGAGTGCGTAGGCGG-TTTAGTAAG-TTGGAAGTG-AAAGCCCGGGGCTTAACCTCGGAATTGC-TTTCAAAACTACTAATCTAGAGTGTAGTAGGGGATGATGGAA-TTCCTAGT-GTAGA-GGTGAAATTCTTAGATATT--AGGAGGAACA-CCGGTGGCG-AAGGCGATCATC-TGGG-CTACAACTGACGC-TGATGCACGAAAGCGTGGGG-AGC-AAACA-GG--ATT-AGATA-CCCTGGTAGTCC--ACGCCGTAAACG-ATGAGTGCTAGATATCGGAA-GATTC---TC----TTTC-GGTTTCG-CAGCTAACGCATTA-AGCACTCCGCCTGGGGAGTACGGTCGCAAGATTAAAACTCAAAGG-AATTGACGGGGGCTCGCACAAGCGGTGGAGCATGCGGTTTAATTCGATGTTACGCGAAAAACCTTACCAACCCTTGACAT-GGTGGTCGCGGATCGCAGAGATGC-TTTTCTTCAGCTCGGCT-GGAC--CACACACA-GGTGTT-GCATGGCTGTCGTCAGCT-CGTGTCGTGAGATGTTGGGTTAAGTCCCGCAACGAGCGCAACCCTCATTCTTATTTGCCAGCGGGTAATGCCGGGAACTATAAGAAAACTGCCGGTGATAAGCCG-GAGGAAG-GT-GGGGACGACGTCAAGTCATCATGG--CCCTTACGGGTTGGGCTACACGCGTGCTACAATGGTGTTTACAGAGGGAAGCAAGAC-GGCGACGTGGAGCAAATCCCT-AAAAGACATCTCAGTTCGGATTGTTCTCTGCAACTCGA-GAGCATGAAGTTGGAATCGCTAGTAATCGCGGATCA-GC-ATGCCGCGGT-GAATACGTT-----------------------------------------------------------------------------------------------------------------------------------------------------------------
>AY158006_Rickettsia_sp_JL_02
----------------------------------------AACGCTATCGGTATGCTTAACACATGCAAGTCGA----ACGGACTAA---TT-GGGG-CTTGCTCCAA-TTAGTTAGTGGCAGACG-GGTGAGTAACACGTGGGAATCTACCCATCAGTACGGAA-TAAC-TT-TTAGAAATAAAAGCTAATACC-GTATATTCTCTGCGGAGGAAAGATTTATTGCTGATGGATGAGCCCGCGT-CAGATTAGGTAGTTGGTGAGGTAATGGCTCACCAAGCCGACGATCTGTAGCTGGTCTGAGAGGATGATCAGCCACACTGGGACTGAGACACGGCCCAGACTCCTACGGGAGGCAGCAGT-GGGGAATATTGGACAATGGGCGAAAGCCTGATCCAGCAATACCGAGTGAGTGATGAAGGCCTTAGGGTTGTAAAGCTCTTTTAGCAAGGAAGATA------A--------------------------TGACGTTACTTGCAG-AAAAAGCCCCGGCTAACTCCGTGCCAGCAGCCGCGGTAAGACGGAGGGGGCTAGCGTTG-TTCGGAATTACTGGGCGTAAAGAGTGCGTAGGCGG-TTTAGTAAG-TTGGAAGTG-AAAGCCCGGGGCTTAACCTCGGAATTGC-TTTCAAAACTACTAATCTAGAGTGTAGTAGGGGATGATGGAA-TTCCTAGT-GTAGA-GGTGAAATTCTTAGATATT--AGGAGGAACA-CCGGTGGCG-AAGGCGGTCATC-TGGG-CTACAACTGACGC-TGATGCACGAAAGCGTGGGG-AGC-AAACA-GG--ATT-AGATA-CCCTGGTAGTCC--ACGCCGTAAACG-ATGAGTGCTAGATATCGGAA-GATTC---TC----TTTC-GGTTTCG-CAGCTAACGCATTA-AGCACTCCGCCTGGGGAGTACGGTCGCAAGATTAAAACTCAAAGG-AATTGACGGGGGCTCGCACAAGCGGTGGAGCATGCGGTTTAATTCGATGTTACGCGAAAAACCTTACCAACCCTTGACAT-GGTGGTCGCGGATCGCAGAGATGC-TTTTCTTCAGCTCGGCT-GGAT--CACACACA-GGTGTT-GCATGGCTGTCGTCAGCT-CGTGTCGTGAGATGTTGGGTTAAGTCCCGCAACGAGCGCAACCCTCATTCTTATTTGCCAGCGGGTAATGCCGGGAACTATAAGAAAACTGCCGGTGATAAGCCG-GAGGAAG-GT-GGGGACGACGTCAAGTCATTATGG--CCCTTACGGGTTGGGCTACACGCGTGCTACAATGGTGTTTACAGAGGGAAGCAAGAT-GGCGACGTGGAGCAAATCCCT-AAAAGACATCTCAGTTCGGATTGTTCTCTGCAACTCGA-GAGCATGAAGTTGGAATCGCTAGTAATCGCGGATCA-GC-ATGCCGCGGT-GAATACGTT-----------------------------------------------------------------------------------------------------------------------------------------------------------------
>MN577234_Rickettsia_sp_JC880
----------------------------------------AACGCTATCGGTATGCTTAACACATGCAAGTCGA----ACGGACTAA---TT-GGGG-CTTGCTCCAG-TTAGTTAGTGGCAGACG-GGTGAGTAACACGTGGGAATCTACCCATTAGTACGGAA-TAAC-TT-TTAGAAATAAAAGCTAATACC-GTATATTCTCTATGGAGGAAAGATTTATCGCTGATGGATGAGCCCGCGT-CAGATTAGGTAGTTGGTGAGGTAATGGCTCACCAAGCCGACGATCTGTAGCTGGTCTGAGAGGATGATCAGCCACACTGGGACTGAGACACGGCCCAGACTCCTACGGGAGGCAGCAGT-GGGGAATATTGGACAATGGGCGAAAGCCTGATCCAGCAATACCGAGTGAGTGATGAAGGCCTTAGGGTTGTAAAGCTCTTTTAGCAAGGAAGATA------A--------------------------TGACGTTACTTGCAG-AAAAAGCCCCGGCTAACTCCGTGCCAGCAGCCGCGGTAAGACGGAGGGGGCTAGCGTTG-TTCGGAATTACTGGGCGTAAAGAGTGCGTAGGCGG-TTTAGTAAG-TTGGAAGTG-AAAGCCCGGGGCTTAACCTCGGAATTGC-TTTCAAAACTACTAATCTAGAGTGTAGTAGGGGATGATGGAA-TTCCTAGT-GTAGA-GGTGAAATTCTTAGATATT--AGGAGGAACA-CCGGTGGCG-AAGGCGGTCATC-TGGG-CTACAACTGACGC-TGATGCACGAAAGCGTGGGG-AGC-AAACA-GG--ATT-AGATA-CCCTGGTAGTCC--ACGCCGTAAACG-ATGAGTGCTAGATATCGGAA-GATTT---TC----TTTC-GGTTTCG-CAGCTAACGCATTA-AGCACTCCGCCTGGGGAGTACGGTCGCAAGATTAAAACTCAAAGG-AATTGACGGGGGCTCGCACAAGCGGTGGAGCATGCGGTTTAATTCGATGTTACGCGAAAAACCTTACCAACCCTTGACAT-GGTGGTCGCGGATCGCAGAGATGC-TTTTCTTCAGCTCGGCT-GGAC--CACACACA-GGTGTT-GCATGGCTGTCGTCAGCT-CGTGTCGTGAGATGTTGGGTTAAGTCCCGCAACGAGCGCAACCCTCATTCTTATTTGCCAGCGGGTAATGCCGGGAACTATAAGAAAACTGCCGGTGATAAGCCG-GAGGAAG-GT-GGGGACGACGTCAAGTCATCATGG--CCCTTACGGGTTGGGCTACACGCGTGCTACAATGGTGTTTACAGAGGGAAGCAAGAC-GGCGACGTGGAGCAAATCCCT-AAAAGACATCTCAGTTCGGATTGTTCTCTGCAACTCGA-GAGCATGAAGTTGGAATCGCTAGTAATCGCGGATCA-GC-ATGCCGCGGT-GAATACGTT-----------------------------------------------------------------------------------------------------------------------------------------------------------------
>PV716461_Rickettsia_conorii_subsp_raoultii_HYD_S3_spotted_fever_group
-----------------------------------GAACGAACGCTATCGGTATGCTTAACACATGCAAGTCGA----ACGGACTAA---TT-GGGG-CTTGCTCCAA-TTAGTTAG-GGCAGACG-GGTGAGTAACACGTGGGAATCTACCCATCAGTACGGAA-TAAC-TT-TTAGAAATAAAAGCTAATACC-GCATATTCTCTACGGAGGAAAGATTTATCGCTGATGGATGAGCCCGCGT-CAGATTAGGTAGTTGGTGAGGTAATGGCTTACCAAGCCGACGATCTGTAGCTGGTCTGAGAGGATGATCAGCCACACTGGGACTGAGACACGGCCCAGACTCCTACGGGAGGCAGCAGT-GGGGAATATTGGACAATGGGCGAAAGCCTGATCCAGCAATACCGAGTGAGTGATGAAGGCCTTAGGGTTGTAAAGCTCTTTTAGCAAGGAAGATA------A--------------------------TGACGTTACTTGCAG-AAAAAGCCCCGGCTAACTCCGTGCCAGCAGCCGCGGTAAGACGGAGGGGGCTAGCGTTG-TTCGGAATTACTGGGCGTAAAGAGTGCGTAGGCGG-TTTAGTAAG-TTGGAAGTG-AAAGCCCGGGGCTTAACCTCGGAATTGC-TTTCAAAACTACTAATCTAGAGTGTAGTAGGGGATGATGGAA-TTCCTAGT-GTAGA-GGTGAAATTCTTAGATATT--AGGAGGAACA-CCGGTGGCG-AAGGCGATCATC-TGGG-CTACAACTGACGC-TGATGCACGAAAGCGTGGGG-AGC-AAACA-GG--ATT-AGATA-CCCTGGTAGTCC--ACGCCGTAAACG-ATGAGTGCTAGATATCGGAA-GATTC---TC----TTTC-GGTTTCG-CAGCTAACGCATTA-AGCACTCCGCCTGGGGAGTACGGTCGCAAGATTAAAACTCAAAGG-AATTGACGGGGGCTCGCACAAGCGGTGGAGCATGCGGTTTAATTCGATGTTACGCGAAAAACCTTACCAACCCTTGACAT-GGTGGTCGCGGATCGCAGAGATGC-TTTTCTTCAGCTCGGCT-GGAC--CACACACA-GGTGTT-GCATGGCTGTCGTCAGCT-CGTGTCGTGAGATGTTGGGTTAAGTCCCGCAACGAGCGCAACCCTCATTCTTATTTGCCAGCGGGTAATGCCGGGAACTATAAGAAAACTGCCGGTGATAAGCCG-GAGGAAG-GT-GGGGACGACGTCAAGTCATCATGG--CCCTTACGGGTTGGGCTACACGCGTGCTACAATGGTGTTTACAGAGGGAAGCAAGAC-GGCGACGTGGAGCAAATCCCT-AAAAGACATCTCAGTTCGGATTGTTCTCTGCAACTCGA-GAGCATGAAGTTGGAATCGCTAGTAATCGCGGATCA-GC-ATGCCGCGGT-GAATACGTT-----------------------------------------------------------------------------------------------------------------------------------------------------------------
>PV716460_Rickettsia_conorii_subsp_raoultii_HYD_B_t3_spotted_fever_group
-----------------------------------GAACGAACGCTATCGGTATGCTTAACACATGCAAGTCGA----ACGGACTAA---TT-GGGG-CTTGCTCCAA-TTAGTTAG-GGCAGACG-GGTGAGTAACACGTGGGAATCTACCCATCAGTACGGAA-TAAC-TT-TTAGAAATAAAAGCTAATACC-GCATATTCTCTACGGAGGAAAGATTTATCGCTGATGGATGAGCCCGCGT-CAGATTAGGTAGTTGGTGAGGTAATGGCTTACCAAGCCGACGATCTGTAGCTGGTCTGAGAGGATGATCAGCCACACTGGGACTGAGACACGGCCCAGACTCCTACGGGAGGCAGCAGT-GGGGAATATTGGACAATGGGCGAAAGCCTGATCCAGCAATACCGAGTGAGTGATGAAGGCCTTAGGGTTGTAAAGCTCTTTTAGCAAGGAAGATA------A--------------------------TGACGTTACTTGCAG-AAAAAGCCCCGGCTAACTCCGTGCCAGCAGCCGCGGTAAGACGGAGGGGGCTAGCGTTG-TTCGGAATTACTGGGCGTAAAGAGTGCGTAGGCGG-TTTAGTAAG-TTGGAAGTG-AAAGCCCGGGGCTTAACCTCGGAATTGC-TTTCAAAACTACTAATCTAGAGTGTAGTAGGGGATGATGGAA-TTCCTAGT-GTAGA-GGTGAAATTCTTAGATATT--AGGAGGAACA-CCGGTGGCG-AAGGCGATCATC-TGGG-CTACAACTGACGC-TGATGCACGAAAGCGTGGGG-AGC-AAACA-GG--ATT-AGATA-CCCTGGTAGTCC--ACGCCGTAAACG-ATGAGTGCTAGATATCGGAA-GATTC---TC----TTTC-GGTTTCG-CAGCTAACGCATTA-AGCACTCCGCCTGGGGAGTACGGTCGCAAGATTAAAACTCAAAGG-AATTGACGGGGGCTCGCACAAGCGGTGGAGCATGCGGTTTAATTCGATGTTACGCGAAAAACCTTACCAACCCTTGACAT-GGTGGTCGCGGATCGCAGAGATGC-TTTTCTTCAGCTCGGCT-GGAC--CACACACA-GGTGTT-GCATGGCTGTCGTCAGCT-CGTGTCGTGAGATGTTGGGTTAAGTCCCGCAACGAGCGCAACCCTCATTCTTATTTGCCAGCGGGTAATGCCGGGAACTATAAGAAAACTGCCGGTGATAAGCCG-GAGGAAG-GT-GGGGACGACGTCAAGTCATCATGG--CCCTTACGGGTTGGGCTACACGCGTGCTACAATGGTGTTTACAGAGGGAAGCAAGAC-GGCGACGTGGAGCAAATCCCT-AAAAGACATCTCAGTTCGGATTGTTCTCTGCAACTCGA-GAGCATGAAGTTGGAATCGCTAGTAATCGCGGATCA-GC-ATGCCGCGGT-GAATACGTT-----------------------------------------------------------------------------------------------------------------------------------------------------------------
>PV716459_Rickettsia_conorii_subsp_raoultii_HYD_B4_spotted_fever_group
-----------------------------------GAACGAACGCTATCGGTATGCTTAACACATGCAAGTCGA----ACGGACTAA---TT-GGGG-CTTGCTCCAA-TTAGTTAG-GGCAGACG-GGTGAGTAACACGTGGGAATCTACCCATCAGTACGGAA-TAAC-TT-TTAGAAATAAAAGCTAATACC-GCATATTCTCTACGGAGGAAAGATTTATCGCTGATGGATGAGCCCGCGT-CAGATTAGGTAGTTGGTGAGGTAATGGCTTACCAAGCCGACGATCTGTAGCTGGTCTGAGAGGATGATCAGCCACACTGGGACTGAGACACGGCCCAGACTCCTACGGGAGGCAGCAGT-GGGGAATATTGGACAATGGGCGAAAGCCTGATCCAGCAATACCGAGTGAGTGATGAAGGCCTTAGGGTTGTAAAGCTCTTTTAGCAAGGAAGATA------A--------------------------TGACGTTACTTGCAG-AAAAAGCCCCGGCTAACTCCGTGCCAGCAGCCGCGGTAAGACGGAGGGGGCTAGCGTTG-TTCGGAATTACTGGGCGTAAAGAGTGCGTAGGCGG-TTTAGTAAG-TTGGAAGTG-AAAGCCCGGGGCTTAACCTCGGAATTGC-TTTCAAAACTACTAATCTAGAGTGTAGTAGGGGATGATGGAA-TTCCTAGT-GTAGA-GGTGAAATTCTTAGATATT--AGGAGGAACA-CCGGTGGCG-AAGGCGATCATC-TGGG-CTACAACTGACGC-TGATGCACGAAAGCGTGGGG-AGC-AAACA-GG--ATT-AGATA-CCCTGGTAGTCC--ACGCCGTAAACG-ATGAGTGCTAGATATCGGAA-GATTC---TC----TTTC-GGTTTCG-CAGCTAACGCATTA-AGCACTCCGCCTGGGGAGTACGGTCGCAAGATTAAAACTCAAAGG-AATTGACGGGGGCTCGCACAAGCGGTGGAGCATGCGGTTTAATTCGATGTTACGCGAAAAACCTTACCAACCCTTGACAT-GGTGGTCGCGGATCGCAGAGATGC-TTTTCTTCAGCTCGGCT-GGAC--CACACACA-GGTGTT-GCATGGCTGTCGTCAGCT-CGTGTCGTGAGATGTTGGGTTAAGTCCCGCAACGAGCGCAACCCTCATTCTTATTTGCCAGCGGGTAATGCCGGGAACTATAAGAAAACTGCCGGTGATAAGCCG-GAGGAAG-GT-GGGGACGACGTCAAGTCATCATGG--CCCTTACGGGTTGGGCTACACGCGTGCTACAATGGTGTTTACAGAGGGAAGCAAGAC-GGCGACGTGGAGCAAATCCCT-AAAAGACATCTCAGTTCGGATTGTTCTCTGCAACTCGA-GAGCATGAAGTTGGAATCGCTAGTAATCGCGGATCA-GC-ATGCCGCGGT-GAATACGTT-----------------------------------------------------------------------------------------------------------------------------------------------------------------
>PV716462_Rickettsia_conorii_subsp_raoultii_HYD_S_t3_spotted_fever_group
------------------------------------AACGAACGCTATCGGTATGCTTAACACATGCAAGTCGA----ACGGACTAA---TT-GGGG-CTTGCTCCAA-TTAGTTAG-GGCAGACG-GGTGAGTAACACGTGGGAATCTACCCATCAGTACGGAA-TAAC-TT-TTAGAAATAAAAGCTAATACC-GCATATTCTCTACGGAGGAAAGATTTATCGCTGATGGATGAGCCCGCGT-CAGATTAGGTAGTTGGTGAGGTAATGGCTTACCAAGCCGACGATCTGTAGCTGGTCTGAGAGGATGATCAGCCACACTGGGACTGAGACACGGCCCAGACTCCTACGGGAGGCAGCAGT-GGGGAATATTGGACAATGGGCGAAAGCCTGATCCAGCAATACCGAGTGAGTGATGAAGGCCTTAGGGTTGTAAAGCTCTTTTAGCAAGGAAGATA------A--------------------------TGACGTTACTTGCAG-AAAAAGCCCCGGCTAACTCCGTGCCAGCAGCCGCGGTAAGACGGAGGGGGCTAGCGTTG-TTCGGAATTACTGGGCGTAAAGAGTGCGTAGGCGG-TTTAGTAAG-TTGGAAGTG-AAAGCCCGGGGCTTAACCTCGGAATTGC-TTTCAAAACTACTAATCTAGAGTGTAGTAGGGGATGATGGAA-TTCCTAGT-GTAGA-GGTGAAATTCTTAGATATT--AGGAGGAACA-CCGGTGGCG-AAGGCGATCATC-TGGG-CTACAACTGACGC-TGATGCACGAAAGCGTGGGG-AGC-AAACA-GG--ATT-AGATA-CCCTGGTAGTCC--ACGCCGTAAACG-ATGAGTGCTAGATATCGGAA-GATTC---TC----TTTC-GGTTTCG-CAGCTAACGCATTA-AGCACTCCGCCTGGGGAGTACGGTCGCAAGATTAAAACTCAAAGG-AATTGACGGGGGCTCGCACAAGCGGTGGAGCATGCGGTTTAATTCGATGTTACGCGAAAAACCTTACCAACCCTTGACAT-GGTGGTCGCGGATCGCAGAGATGC-TTTTCTTCAGCTCGGCT-GGAC--CACACACA-GGTGTT-GCATGGCTGTCGTCAGCT-CGTGTCGTGAGATGTTGGGTTAAGTCCCGCAACGAGCGCAACCCTCATTCTTATTTGCCAGCGGGTAATGCCGGGAACTATAAGAAAACTGCCGGTGATAAGCCG-GAGGAAG-GT-GGGGACGACGTCAAGTCATCATGG--CCCTTACGGGTTGGGCTACACGCGTGCTACAATGGTGTTTACAGAGGGAAGCAAGAC-GGCGACGTGGAGCAAATCCCT-AAAAGACATCTCAGTTCGGATTGTTCTCTGCAACTCGA-GAGCATGAAGTTGGAATCGCTAGTAATCGCGGATCA-GC-ATGCCGCGGT-GAATACGTT-----------------------------------------------------------------------------------------------------------------------------------------------------------------
>PV716467_Rickettsia_conorii_subsp_raoultii_Thar_S_t2_spotted_fever_group
-----------------------------------------ACGCTATCGGTATGCTTAACACATGCAAGTCGA----ACGGACTAA---TT-GGGG-CTTGCTCCAA-TTAGTTAG-GGCAGACG-GGTGAGTAACACGTGGGAATCTACCCATCAGTACGGAA-TAAC-TT-TTAGAAATAAAAGCTAATACC-GCATATTCTCTACGGAGGAAAGATTTATCGCTGATGGATGAGCCCGCGT-CAGATTAGGTAGTTGGTGAGGTAATGGCTTACCAAGCCGACGATCTGTAGCTGGTCTGAGAGGATGATCAGCCACACTGGGACTGAGACACGGCCCAGACTCCTACGGGAGGCAGCAGT-GGGGAATATTGGACAATGGGCGAAAGCCTGATCCAGCAATACCGAGTGAGTGATGAAGGCCTTAGGGTTGTAAAGCTCTTTTAGCAAGGAAGATA------A--------------------------TGACGTTACTTGCAG-AAAAAGCCCCGGCTAACTCCGTGCCAGCAGCCGCGGTAAGACGGAGGGGGCTAGCGTTG-TTCGGAATTACTGGGCGTAAAGAGTGCGTAGGCGG-TTTAGTAAG-TTGGAAGTG-AAAGCCCGGGGCTTAACCTCGGAATTGC-TTTCAAAACTACTAATCTAGAGTGTAGTAGGGGATGATGGAA-TTCCTAGT-GTAGA-GGTGAAATTCTTAGATATT--AGGAGGAACA-CCGGTGGCG-AAGGCGATCATC-TGGG-CTACAACTGACGC-TGATGCACGAAAGCGTGGGG-AGC-AAACA-GG--ATT-AGATA-CCCTGGTAGTCC--ACGCCGTAAACG-ATGAGTGCTAGATATCGGAA-GATTC---TC----TTTC-GGTTTCG-CAGCTAACGCATTA-AGCACTCCGCCTGGGGAGTACGGTCGCAAGATTAAAACTCAAAGG-AATTGACGGGGGCTCGCACAAGCGGTGGAGCATGCGGTTTAATTCGATGTTACGCGAAAAACCTTACCAACCCTTGACAT-GGTGGTCGCGGATCGCAGAGATGC-TTTTCTTCAGCTCGGCT-GGAC--CACACACA-GGTGTT-GCATGGCTGTCGTCAGCT-CGTGTCGTGAGATGTTGGGTTAAGTCCCGCAACGAGCGCAACCCTCATTCTTATTTGCCAGCGGGTAATGCCGGGAACTATAAGAAAACTGCCGGTGATAAGCCG-GAGGAAG-GT-GGGGACGACGTCAAGTCATCATGG--CCCTTACGGGTTGGGCTACACGCGTGCTACAATGGTGTTTACAGAGGGAAGCAAGAC-GGCGACGTGGAGCAAATCCCT-AAAAGACATCTCAGTTCGGATTGTTCTCTGCAACTCGA-GAGCATGAAGTTGGAATCGCTAGTAATCGCGGATCA-GC-ATGCCGCGGT-GAATACGTT-----------------------------------------------------------------------------------------------------------------------------------------------------------------
>PV716463_Rickettsia_conorii_subsp_raoultii_LRK_S_t3_spotted_fever_group
-------------------------------------ACGAACGCTATCGGTATGCTTAACACATGCAAGTCGA----ACGGACTAA---TT-GGGG-CTTGCTCCAA-TTAGTTAG-GGCAGACG-GGTGAGTAACACGTGGGAATCTACCCATCAGTACGGAA-TAAC-TT-TTAGAAATAAAAGCTAATACC-GCATATTCTCTACGGAGGAAAGATTTATCGCTGATGGATGAGCCCGCGT-CAGATTAGGTAGTTGGTGAGGTAATGGCTTACCAAGCCGACGATCTGTAGCTGGTCTGAGAGGATGATCAGCCACACTGGGACTGAGACACGGCCCAGACTCCTACGGGAGGCAGCAGT-GGGGAATATTGGACAATGGGCGAAAGCCTGATCCAGCAATACCGAGTGAGTGATGAAGGCCTTAGGGTTGTAAAGCTCTTTTAGCAAGGAAGATA------A--------------------------TGACGTTACTTGCAG-AAAAAGCCCCGGCTAACTCCGTGCCAGCAGCCGCGGTAAGACGGAGGGGGCTAGCGTTG-TTCGGAATTACTGGGCGTAAAGAGTGCGTAGGCGG-TTTAGTAAG-TTGGAAGTG-AAAGCCCGGGGCTTAACCTCGGAATTGC-TTTCAAAACTACTAATCTAGAGTGTAGTAGGGGATGATGGAA-TTCCTAGT-GTAGA-GGTGAAATTCTTAGATATT--AGGAGGAACA-CCGGTGGCG-AAGGCGATCATC-TGGG-CTACAACTGACGC-TGATGCACGAAAGCGTGGGG-AGC-AAACA-GG--ATT-AGATA-CCCTGGTAGTCC--ACGCCGTAAACG-ATGAGTGCTAGATATCGGAA-GATTC---TC----TTTC-GGTTTCG-CAGCTAACGCATTA-AGCACTCCGCCTGGGGAGTACGGTCGCAAGATTAAAACTCAAAGG-AATTGACGGGGGCTCGCACAAGCGGTGGAGCATGCGGTTTAATTCGATGTTACGCGAAAAACCTTACCAACCCTTGACAT-GGTGGTCGCGGATCGCAGAGATGC-TTTTCTTCAGCTCGGCT-GGAC--CACACACA-GGTGTT-GCATGGCTGTCGTCAGCT-CGTGTCGTGAGATGTTGGGTTAAGTCCCGCAACGAGCGCAACCCTCATTCTTATTTGCCAGCGGGTAATGCCGGGAACTATAAGAAAACTGCCGGTGATAAGCCG-GAGGAAG-GT-GGGGACGACGTCAAGTCATCATGG--CCCTTACGGGTTGGGCTACACGCGTGCTACAATGGTGTTTACAGAGGGAAGCAAGAC-GGCGACGTGGAGCAAATCCCT-AAAAGACATCTCAGTTCGGATTGTTCTCTGCAACTCGA-GAGCATGAAGTTGGAATCGCTAGTAATCGCGGATCA-GC-ATGCCGCGGT-GAATACGTT-----------------------------------------------------------------------------------------------------------------------------------------------------------------
>PV716464_Rickettsia_conorii_subsp_raoultii_Thar_Ca5_spotted_fever_group
--------------------------------------CGAACGCTATCGGTATGCTTAACACATGCAAGTCGA----ACGGACTAA---TT-GGGG-CTTGCTCCAA-TTAGTTAG-GGCAGACG-GGTGAGTAACACGTGGGAATCTACCCATCAGTACGGAA-TAAC-TT-TTAGAAATAAAAGCTAATACC-GCATATTCTCTACGGAGGAAAGATTTATCGCTGATGGATGAGCCCGCGT-CAGATTAGGTAGTTGGTGAGGTAATGGCTTACCAAGCCGACGATCTGTAGCTGGTCTGAGAGGATGATCAGCCACACTGGGACTGAGACACGGCCCAGACTCCTACGGGAGGCAGCAGT-GGGGAATATTGGACAATGGGCGAAAGCCTGATCCAGCAATACCGAGTGAGTGATGAAGGCCTTAGGGTTGTAAAGCTCTTTTAGCAAGGAAGATA------A--------------------------TGACGTTACTTGCAG-AAAAAGCCCCGGCTAACTCCGTGCCAGCAGCCGCGGTAAGACGGAGGGGGCTAGCGTTG-TTCGGAATTACTGGGCGTAAAGAGTGCGTAGGCGG-TTTAGTAAG-TTGGAAGTG-AAAGCCCGGGGCTTAACCTCGGAATTGC-TTTCAAAACTACTAATCTAGAGTGTAGTAGGGGATGATGGAA-TTCCTAGT-GTAGA-GGTGAAATTCTTAGATATT--AGGAGGAACA-CCGGTGGCG-AAGGCGATCATC-TGGG-CTACAACTGACGC-TGATGCACGAAAGCGTGGGG-AGC-AAACA-GG--ATT-AGATA-CCCTGGTAGTCC--ACGCCGTAAACG-ATGAGTGCTAGATATCGGAA-GATTC---TC----TTTC-GGTTTCG-CAGCTAACGCATTA-AGCACTCCGCCTGGGGAGTACGGTCGCAAGATTAAAACTCAAAGG-AATTGACGGGGGCTCGCACAAGCGGTGGAGCATGCGGTTTAATTCGATGTTACGCGAAAAACCTTACCAACCCTTGACAT-GGTGGTCGCGGATCGCAGAGATGC-TTTTCTTCAGCTCGGCT-GGAC--CACACACA-GGTGTT-GCATGGCTGTCGTCAGCT-CGTGTCGTGAGATGTTGGGTTAAGTCCCGCAACGAGCGCAACCCTCATTCTTATTTGCCAGCGGGTAATGCCGGGAACTATAAGAAAACTGCCGGTGATAAGCCG-GAGGAAG-GT-GGGGACGACGTCAAGTCATCATGG--CCCTTACGGGTTGGGCTACACGCGTGCTACAATGGTGTTTACAGAGGGAAGCAAGAC-GGCGACGTGGAGCAAATCCCT-AAAAGACATCTCAGTTCGGATTGTTCTCTGCAACTCGA-GAGCATGAAGTTGGAATCGCTAGTAATCGCGGATCA-GC-ATGCCGCGGT-GAATACGTT-----------------------------------------------------------------------------------------------------------------------------------------------------------------
>PV716465_Rickettsia_conorii_subsp_raoultii_Thar_Ca_t5_spotted_fever_group
---------------------------------------GAACGCTATCGGTATGCTTAACACATGCAAGTCGA----ACGGACTAA---TT-GGGG-CTTGCTCCAA-TTAGTTAG-GGCAGACG-GGTGAGTAACACGTGGGAATCTACCCATCAGTACGGAA-TAAC-TT-TTAGAAATAAAAGCTAATACC-GCATATTCTCTACGGAGGAAAGATTTATCGCTGATGGATGAGCCCGCGT-CAGATTAGGTAGTTGGTGAGGTAATGGCTTACCAAGCCGACGATCTGTAGCTGGTCTGAGAGGATGATCAGCCACACTGGGACTGAGACACGGCCCAGACTCCTACGGGAGGCAGCAGT-GGGGAATATTGGACAATGGGCGAAAGCCTGATCCAGCAATACCGAGTGAGTGATGAAGGCCTTAGGGTTGTAAAGCTCTTTTAGCAAGGAAGATA------A--------------------------TGACGTTACTTGCAG-AAAAAGCCCCGGCTAACTCCGTGCCAGCAGCCGCGGTAAGACGGAGGGGGCTAGCGTTG-TTCGGAATTACTGGGCGTAAAGAGTGCGTAGGCGG-TTTAGTAAG-TTGGAAGTG-AAAGCCCGGGGCTTAACCTCGGAATTGC-TTTCAAAACTACTAATCTAGAGTGTAGTAGGGGATGATGGAA-TTCCTAGT-GTAGA-GGTGAAATTCTTAGATATT--AGGAGGAACA-CCGGTGGCG-AAGGCGATCATC-TGGG-CTACAACTGACGC-TGATGCACGAAAGCGTGGGG-AGC-AAACA-GG--ATT-AGATA-CCCTGGTAGTCC--ACGCCGTAAACG-ATGAGTGCTAGATATCGGAA-GATTC---TC----TTTC-GGTTTCG-CAGCTAACGCATTA-AGCACTCCGCCTGGGGAGTACGGTCGCAAGATTAAAACTCAAAGG-AATTGACGGGGGCTCGCACAAGCGGTGGAGCATGCGGTTTAATTCGATGTTACGCGAAAAACCTTACCAACCCTTGACAT-GGTGGTCGCGGATCGCAGAGATGC-TTTTCTTCAGCTCGGCT-GGAC--CACACACA-GGTGTT-GCATGGCTGTCGTCAGCT-CGTGTCGTGAGATGTTGGGTTAAGTCCCGCAACGAGCGCAACCCTCATTCTTATTTGCCAGCGGGTAATGCCGGGAACTATAAGAAAACTGCCGGTGATAAGCCG-GAGGAAG-GT-GGGGACGACGTCAAGTCATCATGG--CCCTTACGGGTTGGGCTACACGCGTGCTACAATGGTGTTTACAGAGGGAAGCAAGAC-GGCGACGTGGAGCAAATCCCT-AAAAGACATCTCAGTTCGGATTGTTCTCTGCAACTCGA-GAGCATGAAGTTGGAATCGCTAGTAATCGCGGATCA-GC-ATGCCGCGGT-GAATACGTT-----------------------------------------------------------------------------------------------------------------------------------------------------------------
>PV716466_Rickettsia_conorii_subsp_raoultii_Thar_S5_spotted_fever_group
----------------------------------------AACGCTATCGGTATGCTTAACACATGCAAGTCGA----ACGGACTAA---TT-GGGG-CTTGCTCCAA-TTAGTTAG-GGCAGACG-GGTGAGTAACACGTGGGAATCTACCCATCAGTACGGAA-TAAC-TT-TTAGAAATAAAAGCTAATACC-GCATATTCTCTACGGAGGAAAGATTTATCGCTGATGGATGAGCCCGCGT-CAGATTAGGTAGTTGGTGAGGTAATGGCTTACCAAGCCGACGATCTGTAGCTGGTCTGAGAGGATGATCAGCCACACTGGGACTGAGACACGGCCCAGACTCCTACGGGAGGCAGCAGT-GGGGAATATTGGACAATGGGCGAAAGCCTGATCCAGCAATACCGAGTGAGTGATGAAGGCCTTAGGGTTGTAAAGCTCTTTTAGCAAGGAAGATA------A--------------------------TGACGTTACTTGCAG-AAAAAGCCCCGGCTAACTCCGTGCCAGCAGCCGCGGTAAGACGGAGGGGGCTAGCGTTG-TTCGGAATTACTGGGCGTAAAGAGTGCGTAGGCGG-TTTAGTAAG-TTGGAAGTG-AAAGCCCGGGGCTTAACCTCGGAATTGC-TTTCAAAACTACTAATCTAGAGTGTAGTAGGGGATGATGGAA-TTCCTAGT-GTAGA-GGTGAAATTCTTAGATATT--AGGAGGAACA-CCGGTGGCG-AAGGCGATCATC-TGGG-CTACAACTGACGC-TGATGCACGAAAGCGTGGGG-AGC-AAACA-GG--ATT-AGATA-CCCTGGTAGTCC--ACGCCGTAAACG-ATGAGTGCTAGATATCGGAA-GATTC---TC----TTTC-GGTTTCG-CAGCTAACGCATTA-AGCACTCCGCCTGGGGAGTACGGTCGCAAGATTAAAACTCAAAGG-AATTGACGGGGGCTCGCACAAGCGGTGGAGCATGCGGTTTAATTCGATGTTACGCGAAAAACCTTACCAACCCTTGACAT-GGTGGTCGCGGATCGCAGAGATGC-TTTTCTTCAGCTCGGCT-GGAC--CACACACA-GGTGTT-GCATGGCTGTCGTCAGCT-CGTGTCGTGAGATGTTGGGTTAAGTCCCGCAACGAGCGCAACCCTCATTCTTATTTGCCAGCGGGTAATGCCGGGAACTATAAGAAAACTGCCGGTGATAAGCCG-GAGGAAG-GT-GGGGACGACGTCAAGTCATCATGG--CCCTTACGGGTTGGGCTACACGCGTGCTACAATGGTGTTTACAGAGGGAAGCAAGAC-GGCGACGTGGAGCAAATCCCT-AAAAGACATCTCAGTTCGGATTGTTCTCTGCAACTCGA-GAGCATGAAGTTGGAATCGCTAGTAATCGCGGATCA-GC-ATGCCGCGGT-GAATACGTT-----------------------------------------------------------------------------------------------------------------------------------------------------------------
>MZ292057_Rickettsia_conorii_subsp_raoultii_Hebei_Chengde_R12_spotted_fever_group
-------------------------------------------------------------------------------------------------------------------------------------------------------------GTACGGAA-TAAC-TT-TTAGAAATAAAAGCTAATACC-GCATATTCTCTACGGAGGAAAGATTTATCGCTGATGGATGAGCCCGCGT-CAGATTAGGTAGTTGGTGAGGTAATGGCTTACCAAGCCGACGATCTGTAGCTGGTCTGAGAGGATGATCAGCCACACTGGGACTGAGACACGGCCCAGACTCCTACGGGAGGCAGCAGT-GGGGAATATTGGACAATGGGCGAAAGCCTGATCCAGCAATACCGAGTGAGTGATGAAGGCCTTAGGGTTGTAAAGCTCTTTTAGCAAGGAAGATA------A--------------------------TGACGTTACTTGCAG-AAAAAGCCCCGGCTAACTCCGTGCCAGCAGCCGCGGTAAGACGGAGGGGGCTAGCGTTG-TTCGGAATTACTGGGCGTAAAGAGTGCGTAGGCGG-TTTAGTAAG-TTGGAAGTG-AAAGCCCGGGGCTTAACCTCGGAATTGC-TTTCAAAACTACTAATCTAGAGTGTAGTAGGGGATGATGGAA-TTCCTAGT-GTAGA-GGTGAAATTCTTAGATATT--AGGAGGAACA-CCGGTGGCG-AAGGCGATCATC-TGGG-CTACAACTGACGC-TGATGCACGAAAGCGTGGGG-AGC-AAACA-GG--ATT-AGATA-CCCTGGTAGTCC--ACGCCGTAAACG-ATGAGTGCTAGATATCGGAA-GATTC---TC----TTTC-GGTTTCG-CAGCTAACGCATTA-AGCACTCCGCCTGGGGAGTACGGTCGCAAGATTAAAACTCAAAGG-AATTGACGGGGGCTCGCACAAGCGGTGGAGCATGCGGTTTAATTCGATGTTACGCGAAAAACCTTACCAACCCTTGACAT-GGTGGTCGCGGATCGCAGAGATGC-TTTTCTTCAGCTCGGCT-GGAC--CACACACA-GGTGTT-GCATGGCTGTCGTCAGCT-CGTGTCGTGAGATGTTGGGTTAAGTCCCGCAACGAGCGCAACCCTCATTCTTATTTGCCAGCGGATAATGCCGGGAACTATAAGAAAACTGCCGGTGATAAGCCG-GAGGAAG-GT-GGGGACGACGTCAAGTCATCATGG--CCCTTACGGGTTGGGCTACACGCGTGCTACAATGGTGTTTACAGAGGGAAGCAAGAC-GGCGACGTGGAGCAAATCCCT-AAAAGACATCTCAGTTCGGATTGTTCTCTGCAACTCGA-GAGCATGAAGTTGGAATCGCTAGTAATCGCGGATCA-GC-ATGCCGCGGT-GAATACGTT-----------------------------------------------------------------------------------------------------------------------------------------------------------------
>MZ292055_Rickettsia_conorii_subsp_raoultii_Hebei_Handan_R26_spotted_fever_group
-------------------------------------------------------------------------------------------------------------------------------------------------------------GTACGGAA-TAAC-TT-TTAGAAATAAAAGCTAATACC-GCATATTCTCTACGGAGGAAAGATTTATCGCTGATGGATGAGCCCGCGT-CAGATTAGGTAGTTGGTGAGGTAATGGCTTACCAAGCCGACGATCTGTAGCTGGTCTGAGAGGATGATCAGCCACACTGGGACTGAGACACGGCCCAGACTCCTACGGGAGGCAGCAGT-GGGGAATATTGGACAATGGGCGAAAGCCTGATCCAGCAATACCGAGTGAGTGATGAAGGCCTTAGGGTTGTAAAGCTCTTTTAGCAAGGAAGATA------A--------------------------TGACGTTACTTGCAG-AAAAAGCCCCGGCTAACTCCGTGCCAGCAGCCGCGGTAAGACGGAGGGGGCTAGCGTTG-TTCGGAATTACTGGGCGTAAAGAGTGCGTAGGCGG-TTTAGTAAG-TTGGAAGTG-AAAGCCCGGGGCTTAACCTCGGAATTGC-TTTCAAAACTACTAATCTAGAGTGTAGTAGGGGATGATGGAA-TTCCTAGT-GTAGA-GGTGAAATTCTTAGATATT--AGGAGGAACA-CCGGTGGCG-AAGGCGATCATC-TGGG-CTACAACTGACGC-TGATGCACGAAAGCGTGGGG-AGC-AAACA-GG--ATT-AGATA-CCCTGGTAGTCC--ACGCCGTAAACG-ATGAGTGCTAGATATCGGAA-GATTC---TC----TTTC-GGTTTCG-CAGCTAACGCATTA-AGCACTCCGCCTGGGGAGTACGGTCGCAAGATTAAAACTCAAAGG-AATTGACGGGGGCTCGCACAAGCGGTGGAGCATGCGGTTTAATTCGATGTTACGCGAAAAACCTTACCAACCCTTGACAT-GGTGGTCGCGGATCGCAGAGATGC-TTTTCTTCAGCTCGGCT-GGAC--CACACACA-GGTGTT-GCATGGCTGTCGTCAGCT-CGTGTCGTGAGATGTTGGGTTAAGTCCCGCAACGAGCGCAACCCTCATTCTTATTTGCCAGCGGGTAATGCCGGGAACTATAAGAAAACTGCCGGTGATAAGCCG-GAGGAAG-GT-GGGGACGACGTCAAGTCATCATGG--CCCTTACGGGTTGGGCTACACGCGTGCTACAATGGTGTTTACAGAGGGAAGCAAGAC-GGCGACGTGGAGCAAATCCCT-AAAAGACATCTCAGTTCGGATTGTTCTCTGCAACTCGA-GAGCATGAAGTTGGAATCGCTAGTAATCGCGGATCA-GC-ATGCCGCGGT-GAATACGTT-----------------------------------------------------------------------------------------------------------------------------------------------------------------
>MH042849_Rickettsia_conorii_subsp_raoultii_DB06_spotted_fever_group
-------------------------------------------------------------------------------------------------------TCCAA-TTAGTTAGTGGCAGACG-GGTGAGTAACACGTGGGAATCTACCCATCAGTACGGAA-TAAC-TT-TTAGAAATAAAAGCTAATACC-GCATATTCTCTACGGAGGAAAGATTTATCGCTGATGGATGAGCCCGCGT-CAGATTAGGTAGTTGGTGAGGTAATGGCTTACCAAGCCGACGATCTGTAGCTGGTCTGAGAGGATGATCAGCCACACTGGGACTGAGACACGGCCCAGACTCCTACGGGAGGCAGCAGT-GGGGAATATTGGACAATGGGCGAAAGCCTGATCCAGCAATACCGAGTGAGTGATGAAGGCCTTAGGGTTGTAAAGCTCTTTTAGCAAGGAAGATA------A--------------------------TGACGTTACTTGCAG-AAAAAGCCCCGGCTAACTCCGTGCCAGCAGCCGCGGTAAGACGGAGGGGGCTAGCGTTG-TTCGGAATTACTGGGCGTAAAGAGTGCGTAGGCGG-TTTAGTAAG-TTGGAAGTG-AAAGCCCGGGGCTTAACCTCGGAATTGC-TTTCAAAACTACTAATCTAGAGTGTAGTAGGGGATGATGGAA-TTCCTAGT-GTAGA-GGTGAAATTCTTAGATATT--AGGAGGAACA-CCGGTGGCG-AAGGCGATCATC-TGGG-CTACAACTGACGC-TGATGCACGAAAGCGTGGGG-AGC-AAACA-GG--ATT-AGATA-CCCTGGTAGTCC--ACGCCGTAAACG-ATGAGTGCTAGATATCGGAA-GATTC---TC----TTTC-GGTTTCG-CAGCTAACGCATTA-AGCACTCCGCCTGGGGAGTACGGTCGCAAGATTAAAACTCAAAGG-AATTGACGGGGGCTCGCACAAGCGGTGGAGCATGCGGTTTAATTCGATGTTACGCGAAAAACCTTACCAACCCTTGACAT-GGTGGTCGCGGATCGCAGAGATGC-TTTTCTTCAGCTCGGCT-GGAC--CACACACA-GGTGTT-GCATGGCTGTCGTCAGCT-CGTGTCGTGAGATGTTGGGTTAAGTCCCGCAACGAGCGCAACCCTCATTCTTATTTGCCAGCGGGTAATGCCGGGAACTATAAGAAAACTGCCGGTGATAAGCCG-GAGGAAG-GT-GGGGACGACGTCAAGTCATCATGG--CCCTTACGGGTTGGGCTACACGCGTGCTACAATGGTGTTTACAGAGGGAAGCAAGAC-GGCGACGTGGAGCAAATCCCT-AAAAGACATCTCAGTTCGGATTGTTCTCTGCAACTCGA-GAGCATGAAGTTGGAATCGCTAGTAATCGCGGATCA-GC-ATGCCGCGGT-GAATACGTT-----------------------------------------------------------------------------------------------------------------------------------------------------------------
>PV854083_Rickettsia_parkeri_A3_spotted_fever_group
-----------------------------------------------------------------------------------------------------------------------------G-GGTGAGTAACACGTGGGAATCTACCCATTAGTACGGAA-TAAC-TT-TTAGAAATAAAAGCTAATACC-GTATATTCTCTGCGGAGGAAAGATTTATCGCTGATGGATGAGCCCGCGT-CAGATTAGGTAGTTGGTGAGGTAATAGCTCACCAAGCCGACGATCTGTAGCTGGTCTGAGAGGATGATCAGCCACACTGGGACTGAGACACGGCCCAGACTCCTACGGGAGGCAGCAGT-GGGGAATATTGGACAATGGGCGAAAGCCTGATCCAGCAATACCGAGTGAGTGATGAAGGCCTTAGGGTTGTAAAGCTCTTTTAGCAAGGAAGATA------A--------------------------TGACGTTACTTGCAG-AAAAAGCCCCGGCTAACTCCGTGCCAGCAGCCGCGGTAAGACGGAGGGGGCTAGCGTTG-TTCGGAATTACTGGGCGTAAAGAGTGCGTAGGCGG-TTTAGTAAG-TTGGAAGTG-AAAGCCCGGGGCTTAACCTCGGAATTGC-TTTCAAAACTACTAATCTAGAGTGTAGTAGGGGATGATGGAA-TTCCTAGT-GTAGA-GGTGAAATTCTTAGATATT--AGGAGGAACA-CCGGTGGCG-AAGGCGGTCGTC-TGGG-CTACAACTGACGC-TGATGCACGAAAGCGTGGGG-AGC-AAACA-GG--ATT-AGATA-CCCTGGTAGTCC--ACGCCGTAAACG-ATGAGTGCTAGATATCGGAA-GATTC---TC----TTTC-GGTTTCG-CAGCTAACGCATTA-AGCACTCCGCCTGGGGAGTACGGTCGCAAGATTAAAACTCAAAGG-AATTGACGGGGGCTCGCACAAGCGGTGGAGCATGCGGTTTAATTCGATGTTACGCGAAAAACCTTACCAACCCTTGACAT-GGTGGTCGCGGATCGCAGAGATGC-TTTTCTTCAGCTCGGCT-GGAC--CACACACA-GGTGTT-GCATGGCTGTCGTCAGCT-CGTGTCGTGAGATGTTGGGTTAAGTCCCGCAACGAGCGCAACCCTCATTCTTATTTGCCAGCGGGTAATGCCGGGAACTATAAGAAAACTGCCGGTGATAAGCCG-GAGGAAG-GT-GGGGACGACGTCAAGTCATCATGG--CCCTTACGGGTTGGGCTACACGCGTGCTACAATGGTGTTTACAGAGGGAAGCAAGAC-GGCGACGTGGAGCAAATCCCT-AAAAGACATCTCAGTTCGGATTGTTCTCTGCAACTCGA-GAGCATGAAGTTGGAATCGCTAGTAATCGCGGATCA-GC-ATGCCGCGGT-GAATACGTT-----------------------------------------------------------------------------------------------------------------------------------------------------------------
>ON999197_Rickettsia_sibirica_GS99_spotted_fever_group
-----------------------------------------------------------------------------------------------------------------------------G-GGTGAGTAACACGTGGGAATCTACCCATTAGTACGGAA-TAAC-TT-TTAGAAATAAAAGCTAATACC-GTATATTCTCTGCGGAGGAAAGATTTATCGCTGATGGATGAGCCCGCGT-CAGATTAGGTAGTTGGTGAGGTAATGGCTCACCAAGCCGACGATCTGTAGCTGGTCTGAGAGGATGATCAGCCACACTGGGACTGAGACACGGCCCAGACTCCTACGGGAGGCAGCAGT-GGGGAATATTGGACAATGGGCGAAAGCCTGATCCAGCAATACCGAGTGAGTGATGAAGGCCTTAGGGTTGTAAAGCTCTTTTAGCAAGGAAGATA------A--------------------------TGACGTTACTTGCAG-AAAAAGCCCCGGCTAACTCCGTGCCAGCAGCCGCGGTAAGACGGAGGGGGCTAGCGTTG-TTCGGAATTACTGGGCGTAAAGAGTGCGTAGGCGG-TTTAGTAAG-TTGGGAGTG-AAAGCCCGGGGCTTAACCTCGGAATTGC-TTTCAAAACTACTAATCTAGAGTGTAGTAGGGGATGATGGAA-TTCCTAGT-GTAGA-GGTGAAATTCTTAGATATT--AGGAGGAACA-CCGGTGGCG-AAGGCGGTCATC-TGGG-CTACAACTGACGC-TGATGCACGAAAGCGTGGGG-AGC-AAACA-GG--ATT-AGATA-CCCTGGTAGTCC--ACGCCGTAAACG-ATGAGTGCTAGATATCGGAA-GATTC---TC----TTTC-GGTTTCG-CAGCTAACGCATTA-AGCACTCCGCCTGGGGAGTACGGTCGCAAGATTAAAACTCAAAGG-AATTGACGGGGGCTCGCACAAGCGGTGGAGCATGCGGTTTAATTCGATGTTACGCGAAAAACCTTACCAACCCTTGACAT-GGTGGTCGCGGATCGCAGAGATGC-TTTTCTTCAGCTCGGCT-GGAC--CACACACA-GGTGTT-GCATGGCTGTCGTCAGCT-CGTGTCGTGAGATGTTGGGTTAAGTCCCGCAACGAGCGCAACCCTCATTCTTATTTGCCAGCGGGTAATGCCGGGAACTATAAGAAAACTGCCGGTGATAAGCCG-GAGGAAG-GT-GGGGACGACGTCAAGTCATCATGG--CCCTTACGGGTTGGGCTACACGCGTGCTACAATGGTGTTTACAGAGGGAAGCAAGAC-GGCGACGTGGAGCAAATCCCT-AAAAGACATCTCAGTTCGGATTGTTCTCTGCAACTCGA-GAGCATGAAGTTGGAATCGCTAGTAATCGCGGATCA-GC-ATGCCGCGGT-GAATACGTT-----------------------------------------------------------------------------------------------------------------------------------------------------------------
>ON999196_Rickettsia_slovaca_GS30_spotted_fever_group
-----------------------------------------------------------------------------------------------------------------------------G-GGTGAGTAACACGTGGGAATCTACCCATCAGTACGGAA-TAAC-TT-TTAGAAATAAAAGCTAATACC-GTATATTCTCTGCGGAGGAAAGATTTATCGCTGATGGATGAGCCCGCGT-CAGATTAGGTAGTTGGTGAGGTAATGGCTCACCAAGCCGACGATCTGTAGCTGGTCTGAGAGGATGATCAGCCACACTGGGACTGAGACACGGCCCAGACTCCTACGGGAGGCAGCAGT-GGGGAATATTGGACAATGGGCGAAAGCCTGATCCAGCAATACCGAGTGAGTGATGAAGGCCTTAGGGTTGTAAAGCTCTTTTAGCAAGGAAGATA------A--------------------------TGACGTTACTTGCAG-AAAAAGCCCCGGCTAACTCCGTGCCAGCAGCCGCGGTAAGACGGAGGGGGCTAGCGTTG-TTCGGAATTACTGGGCGTAAAGAGTGCGTAGGCGG-TTTAGTAAG-TTGGAAGTG-AAAGCCCGGGGCTTAACCTCGGAATTGC-TTTCAAAACTACTAATCTAGAGTGTAGTAGGGGATGATGGAA-TTCCTAGT-GTAGA-GGTGAAATTCTTAGATATT--AGGAGGAACA-CCGGTGGCG-AAGGCGGTCATC-TGGG-CTACAACTGACGC-TGATGCACGAAAGCGTGGGG-AGC-AAACA-GG--ATT-AGATA-CCCTGGTAGTCC--ACGCCGTAAACG-ATGAGTGCTAGATATCGGAA-GATTC---TC----TTTC-GGTTTCG-TAGCTAACGCATTA-AGCACTCCGCCTGGGGAGTACGGTCGCAAGATTAAAACTCAAAGG-AATTGACGGGGGCTCGCACAAGCGGTGGAGCATGCGGTTTAATTCGATGTTACGCGAAAAACCTTACCAACCCTTGACAT-GGTGGTCGCGGATCGCAGAGATGC-TTTTCTTCAGCTCGGCT-GGAC--CACACACA-GGTGTT-GCATGGCTGTCGTCAGCT-CGTGTCGTGAGATGTTGGGTTAAGTCCCGCAACGAGCGCAACCCTCATTCTTATTTGCCAGCGGGTAATGCCGGGAACTATAAGAAAACTGCCGGTGATAAGCCG-GAGGAAG-GT-GGGGACGACGTCAAGTCATCATGG--CCCTTACGGGTTGGGCTACACGCGTGCTACAATGGTGTTTACAGAGGGAAGCAAGAC-GGCGACGTGGAGCAAATCCCT-AAAAGACATCTCAGTTCGGATTGTTCTCTGCAACTCGA-GAGCATGAAGTTGGAATCGCTAGTAATCGCGGATCA-GC-ATGCCGCGGT-GAATACGTT-----------------------------------------------------------------------------------------------------------------------------------------------------------------
>ON999198_Rickettsia_conorii_subsp_raoultii_GS104_spotted_fever_group
-----------------------------------------------------------------------------------------------------------------------------G-GGTGAGTAACACGTGGGAATCTACCCATCAGTACGGAA-TAAC-TT-TTAGAAATAAAAGCTAATACC-GCATATTCTCTACGGAGGAAAGATTTATCGCTGATGGATGAGCCCGCGT-CAGATTAGGTAGTTGGTGAGGTAATGGCTTACCAAGCCGACGATCTGTAGCTGGTCTGAGAGGATGATCAGCCACACTGGGACTGAGACACGGCCCAGACTCCTACGGGAGGCAGCAGT-GGGGAATATTGGACAATGGGCGAAAGCCTGATCCAGCAATACCGAGTGAGTGATGAAGGCCTTAGGGTTGTAAAGCTCTTTTAGCAAGGAAGATA------A--------------------------TGACGTTACTTGCAG-AAAAAGCCCCGGCTAACTCCGTGCCAGCAGCCGCGGTAAGACGGAGGGGGCTAGCGTTG-TTCGGAATTACTGGGCGTAAAGAGTGCGTAGGCGG-TTTAGTAAG-TTGGAAGTG-AAAGCCCGGGGCTTAACCTCGGAATTGC-TTTCAAAACTACTAATCTAGAGTGTAGTAGGGGATGATGGAA-TTCCTAGT-GTAGA-GGTGAAATTCTTAGATATT--AGGAGGAACA-CCGGTGGCG-AAGGCGATCATC-TGGG-CTACAACTGACGC-TGATGCACGAAAGCGTGGGG-AGC-AAACA-GG--ATT-AGATA-CCCTGGTAGTCC--ACGCCGTAAACG-ATGAGTGCTAGATATCGGAA-GATTC---TC----TTTC-GGTTTCG-CAGCTAACGCATTA-AGCACTCCGCCTGGGGAGTACGGTCGCAAGATTAAAACTCAAAGG-AATTGACGGGGGCTCGCACAAGCGGTGGAGCATGCGGTTTAATTCGATGTTACGCGAAAAACCTTACCAACCCTTGACAT-GGTGGTCGCGGATCGCAGAGATGC-TTTTCTTCAGCTCGGCT-GGAC--CACACACA-GGTGTT-GCATGGCTGTCGTCAGCT-CGTGTCGTGAGATGTTGGGTTAAGTCCCGCAACGAGCGCAACCCTCATTCTTATTTGCCAGCGGGTAATGCCGGGAACTATAAGAAAACTGCCGGTGATAAGCCG-GAGGAAG-GT-GGGGACGACGTCAAGTCATCATGG--CCCTTACGGGTTGGGCTACACGCGTGCTACAATGGTGTTTACAGAGGGAAGCAAGAC-GGCGACGTGGAGCAAATCCCT-AAAAGACATCTCAGTTCGGATTGTTCTCTGCAACTCGA-GAGCATGAAGTTGGAATCGCTAGTAATCGCGGATCA-GC-ATGCCGCGGT-GAATACGTT-----------------------------------------------------------------------------------------------------------------------------------------------------------------
>KJ410258_Rickettsia_conorii_subsp_raoultii_TC249_10_spotted_fever_group
-----------------------------------------------ATCGGATGCTTA--CCATGCAAGTCGA----ACGGACTAA---TT-GGGG-CTTGCTCCAA-TTAGTTAGTGGCAGACG-GGTGAGTAACACGTGGGAATCTACCCATCAGTACGGAA-TAAC-TT-TTAGAAATAAAAGCTAATACC-GCATATTCTCTACGGAGGAAAGATTTATCGCTGATGGATGAGCCCGCGT-CAGATTAGGTAGTTGGTGAGGTAATGGCTCACCAAGCCGACGATCTGTAGCTGGTCTGAGAGGATGATCAGCCACACTGGGACTGAGACACGGCCCAGACTCCTACGGGAGGCAGCAGT-GGGGAATATTGGACAATGGGCGAAAGCCTGATCCAGCAATACCGAGTGAGTGATGAAGGCCTTAGGGTTGTAAAGCTCTTTTAGCAAGGAAGATA------A--------------------------TGACGTTACTTGCAG-AAAAAGCCCCGGCTAACTCCGTGCCAGCAGCCGCGGTAAGACGGAGGGGGCTAGCGTTG-TTCGGAATTACTGGGCGTAAAGAGTGCGTAGGCGG-TTTAGTAAG-TTGGAAGTG-AAAGCCCGGGGCTTAACCTCGGAATTGC-TTTCAAAACTACTAATCTAGAGTGTAGTAGGGGATGATGGAA-TTCCTAGT-GTAGA-GGTGAAATTCTTAGATATT--AGGAGGAACA-CCGGTGGCG-AAGGCGGTCATC-TGGG-CTACAACTGACGC-TGATGCACGAAAGCGTGGGG-AGC-AAACA-GG--ATT-AGATA-CCCTGGTAGTCC--ACGCCGTAAACG-ATGAGTGCTAGATATCGGAA-GATTC---TC----TTTC-GGTTTCG-CAGCTAACGCATTA-AGCACTCCGCCTGGGGAGTACGGTCGCAAGATTAAAACTCAAAGG-AATTGACGGGGGCTCGCACAAGCGGTGGAGCATGCGGTTTAATTCGATGTTACGCGAAAAACCTTACCAACCCTTGACAT-GGTGGTCGCGGATCGCAGAGATGC-TTTTCTTCAGCTCGGCT-GGAC--CACACACA-GGTGTT-GCATGGCTGTCGTCAGCT-CGTGTCGTGAGATGTTGGGTTAAGTCCCGCAACGAGCGCAACCCTCATTCTTATTTGCCAGCGGGTAATGCCGGGAACTATAAGAAAACTGCCGGTGATAAGCCG-GAGGAAG-GT-GGGGACGACGTCAAGTCATCATGG--CCCTTACGGGTTGGGCTACACGCGTGCTACAATGGTGTTTACAGAGGGAAGCAAGAC-GGCGACGTGGAGCAAATCCCT-AAAAGACATCTCAGTTCGGATTGTTCTCTGCAACTCGA-GAGCATGAAGTTGGAATCGCTAGTAATCGCGGATCA-GC-ATGCCGCGGT-GAATACGTT-----------------------------------------------------------------------------------------------------------------------------------------------------------------
>KU364355_Rickettsia_sp_xinjiang01_spotted_fever_group
------------------------------------------------------------------------------------------------------------------------------------------------------------------------------------------------------------------------AGATTTATCGCTGATGGATGAGCCCGCGT-CAGATTAGGTAGTTGGTGAGGTAATGGCTCACCAAGCCGACGATCTGTAGCTGGTCTGAGAGGATGATCAGCCACACTGGGACTGAGACACGGCCCAGACTCCTACGGGAGGCAGCAGT-GGGGAATATTGGACAATGGGCGAAAGCCTGATCCAGCAATACCGAGTGAGTGATGAAGGCCTTAGGGTTGTAAAGCTCTTTTAGCAAGGAAGATA------A--------------------------TGACGTTACTTGCAG-AAAAAGCCCCGGCTAACTCCGTGCCAGCAGCCGCGGTAAGACGGAGGGGGCTAGCGTTG-TTCGGAATTACTGGGCGTAAAGAGTGCGTAGGCGG-TTTAGTAAG-TTGGAAGTG-AAAGCCCGGGGCTTAACCTCGGAATTGC-TTTCAAAACTACTAATCTAGAGTGTAGTAGGGGATGATGGAA-TTCCTAGT-GTAGA-GGTGAAATTCTTAGATATT--AGGAGGAACA-CCGGTGGCG-AAGGCGGTCATC-TGGG-CTACAACTGACGC-TGATGCACGAAAGCGTGGGG-AGC-AAACA-GG--ATT-AGATA-CCCTGGTAGTCC--ACGCCGTAAACG-ATGAGTGCTAGATATCGGAA-GATTC---TC----TTTC-GGTTTCG-CAGCTAACGCATTA-AGCACTCCGCCTGGGGAGTACGGTCGCAAGATTAAAACTCAAAGG-AATTGACGGGGGCTCGCACAAGCGGTGGAGCATGCGGTTTAATTCGATGTTACGCGAAAAACCTTACCAACCCTTGACAT-GGTGGTCGCGGATCGCAGAGATGC-TTTTCTTCAGCTCGGCT-GGAC--CACACACA-GGTGTT-GCATGGCTGTCGTCAGCT-CGTGTCGTGAGATGTTGGGTTAAGTCCCGCAACGAGCGCAACCCTCATTCTTATTTGCCAGCGGGTAATGCCGGGAACTATAAGAAAACTGCCGGTGATAAGCCG-GAGGAAG-GT-GGGGACGACGTCAAGTCATCATGG--CCCTTACGGGTTGGGCTACACGCGTGCTACAATGGTGTTTACAGAGGGAAGCAAGAC-GGCGACGTGGAGCAAATCCCT-AAAAGACATCTCAGTTCGGATTGTTCTCTGCAACTCGA-GAGCATGAAGTTGGAATCGCTAGTAATCGCGGATCA-GC-ATGCCGCGGT-GAATACGTT-----------------------------------------------------------------------------------------------------------------------------------------------------------------
>MF098400_Rickettsia_aeschlimannii_XJ_Rick_16S_03_spotted_fever_group
----------------------------------------------------------------------------------------------------------------------------------------------------------------------------------------------------------------CGGAGGAAAGATTTATCGCTGATGGATGAGCCCGCGT-CAGATTAGGTAGTTGGTGAGGTAATGGCTCACCAAGCCGACGATCTGTAGCTGGTCTGAGAGGATGATCAGCCACACTGGGACTGAGACACGGCCCAGACTCCTACGGGAGGCAGCAGT-GGGGAATATTGGACAATGGGCGAAAGCCTGATCCAGCAATACCGAGTGAGTGATGAAGGCCTTAGGGTTGTAAAGCTCTTTTAGCAAGGAAGATA------A--------------------------TGACGTTACTTGCAG-AAAAAGCCCCGGCTAACTCCGTGCCAGCAGCCGCGGTAAGACGGAGGGGGCTAGCGTTG-TTCGGAATTACTGGGCGTAAAGAGTGCGTAGGCGG-TTTAGTAAG-TTGGAAGTG-AAAGCCCGGGGCTTAACCTCGGAATTGC-TTTCAAAACTACTAATCTAGAGTGTAGTAGGGGATGATGGAA-TTCCTAGT-GTAGA-GGTGAAATTCTTAGATATT--AGGAGGAACA-CCGGTGGCG-AAGGCGGTCATC-TGGG-CTACAACTGACGC-TGATGCACGAAAGCGTGGGG-AGC-AAACA-GG--ATT-AGATA-CCCTGGTAGTCC--ACGCCGTAAACG-ATGAGTGCTAGATATCGGAA-GATTC---TC----TTTC-GGTTTCG-CAGCTAACGCATTA-AGCACTCCGCCTGGGGAGTACGGTCGCAAGATTAAAACTCAAAGG-AATTGACGGGGGCTCGCACAAGCGGTGGAGCATGCGGTTTAATTCGATGTTACGCGAAAAACCTTACCAACCCTTGACAT-GGTGGTCGCGGATCGCAGAGATGC-TTTTCTTCAGCTCGGCT-GGAC--CACACACA-GGTGTT-GCATGGCTGTCGTCAGCT-CGTGTCGTGAGATGTTGGGTTAAGTCCCGCAACGAGCGCAACCCTCATTCTTATTTGCCAGCGGATAATGCCGGGAACTATAAGAAAACTGCCGGTAATAAGCCG-GAGGAAG-GT-GGGGACGACGTCAAGTCATCATGG--CCCTTACGGGTTGGGCTACACGCGTGCTACAATGGTGTTTACAGAGGGAAGCAAGAC-GGCGACGTGGAGCAAATCCCT-AAAAGACATCTCAGTTCGGATTGTTCTCTGCAACTCGA-GAGCATGAAGTTGGAATCGCTAGTAATCGCGGATCA-GC-ATGCCGCGGT-GAATACGTT-----------------------------------------------------------------------------------------------------------------------------------------------------------------
>KX506720_Rickettsia_conorii_subsp_raoultii_Kuqa01_spotted_fever_group
----------------------------------------------------------------------------------------------------------------------------------------------------------------------------------------------------------------CGGAGGAAAGATTTATCGCTGATGGATGAGCCCGCGT-CAGATTAGGTAGTTGGTGAGGTAATGGCTCACCAAGCCGACGATCTGTAGCTGGTCTGAGAGGATGATCAGCCACACTGGGACTGAGACACGGCCCAGACTCCTACGGGAGGCAGCAGT-GGGGAATATTGGACAATGGGCGAAAGCCTGATCCAGCAATACCGAGTGAGTGATGAAGGCCTTAGGGTTGTAAAGCTCTTTTAGCAAGGAAGATA------A--------------------------TGACGTTACTTGCAG-AAAAAGCCCCGGCTAACTCCGTGCCAGCAGCCGCGGTAAGACGGAGGGGGCTAGCGTTG-TTCGGAATTACTGGGCGTAAAGAGTGCGTAGGCGG-TTTAGTAAG-TTGGAAGTG-AAAGCCCGGGGCTTAACCTCGGAATTGC-TTTCAAAACTACTAATCTAGAGTGTAGTAGGGGATGATGGAA-TTCCTAGT-GTAGA-GGTGAAATTCTTAGATATT--AGGAGGAACA-CCGGTGGCG-AAGGCGGTCATC-TGGG-CTACAACTGACGC-TGATGCACGAAAGCGTGGGG-AGC-AAACA-GG--ATT-AGATA-CCCTGGTAGTCC--ACGCCGTAAACG-ATGAGTGCTAGATATCGGAA-GATTC---TC----TTTC-GGTTTCG-CAGCTAACGCATTA-AGCACTCCGCCTGGGGAGTACGGTCGCAAGATTAAAACTCAAAGG-AATTGACGGGGGCTCGCACAAGCGGTGGAGCATGCGGTTTAATTCGATGTTACGCGAAAAACCTTACCAACCCTTGACAT-GGTGGTCGCGGATCGCAGAGATGC-TTTTCTTCAGCTCGGCT-GGAC--CACACACA-GGTGTT-GCATGGCTGTCGTCAGCT-CGTGTCGTGAGATGTTGGGTTAAGTCCCGCAACGAGCGCAACCCTCATTCTTATTTGCCAGCGGATAATGCCGGGAACTATAAGAAAACTGCCGGTAATAAGCCG-GAGGAAG-GT-GGGGACGACGTCAAGTCATCATGG--CCCTTACGGGTTGGGCTACACGCGTGCTACAATGGTGTTTACAGAGGGAAGCAAGAC-GGCGACGTGGAGCAAATCCCT-AAAAGACATCTCAGTTCGGATTGTTCTCTGCAACTCGA-GAGCATGAAGTTGGAATCGCTAGTAATCGCGGATCA-GC-ATGCCGCGGT-GAATACGTT-----------------------------------------------------------------------------------------------------------------------------------------------------------------
>KX506724_Rickettsia_conorii_subsp_raoultii_Alear05_spotted_fever_group
----------------------------------------------------------------------------------------------------------------------------------------------------------------------------------------------------------------CGGAGGAAAGATTTATCGCTGATGGATGAGCCCGCGT-CAGATTAGGTAGTTGGTGAGGTAATGGCTCACCAAGCCGACGATCTGTAGCTGGTCTGAGAGGATGATCAGCCACACTGGGACTGAGACACGGCCCAGACTCCTACGGGAGGCAGCAGT-GGGGAATATTGGACAATGGGCGAAAGCCTGATCCAGCAATACCGAGTGAGTGATGAAGGCCTTAGGGTTGTAAAGCTCTTTTAGCAAGGAAGATA------A--------------------------TGACGTTACTTGCAG-AAAAAGCCCCGGCTAACTCCGTGCCAGCAGCCGCGGTAAGACGGAGGGGGCTAGCGTTG-TTCGGAATTACTGGGCGTAAAGAGTGCGTAGGCGG-TTTAGTAAG-TTGGAAGTG-AAAGCCCGGGGCTTAACCTCGGAATTGC-TTTCAAAACTACTAATCTAGAGTGTAGTAGGGGATGATGGAA-TTCCTAGT-GTAGA-GGTGAAATTCTTAGATATT--AGGAGGAACA-CCGGTGGCG-AAGGCGGTCATC-TGGG-CTACAACTGACGC-TGATGCACGAAAGCGTGGGG-AGC-AAACA-GG--ATT-AGATA-CCCTGGTAGTCC--ACGCCGTAAACG-ATGAGTGCTAGATATCGGAA-GATTC---TC----TTTC-GGTTTCG-CAGCTAACGCATTA-AGCACTCCGCCTGGGGAGTACGGTCGCAAGATTAAAACTCAAAGG-AATTGACGGGGGCTCGCACAAGCGGTGGAGCATGCGGTTTAATTCGATGTTACGCGAAAAACCTTACCAACCCTTGACAT-GGTGGTCGCGGATCGCAGAGATGC-TTTTCTTCAGCTCGGCT-GGAC--CACACACA-GGTGTT-GCATGGCTGTCGTCAGCT-CGTGTCGTGAGATGTTGGGTTAAGTCCCGCAACGAGCGCAACCCTCATTCTTATTTGCCAGCGGATAATGCCGGGAACTATAAGAAAACTGCCGGTGATAAGCCG-GAGGAAG-GT-GGGGACGACGTCAAGTCATCATGG--CCCTTACGGGTTGGGCTACACGCGTGCTACAATGGTGTTTACAGAGGGAAGCAAGAC-GGCGACGTGGAGCAAATCCCT-AAAAGACATCTCAGTTCGGATTGTTCTCTGCAACTCGA-GAGCATGAAGTTGGAATCGCTAGTAATCGCGGATCA-GC-ATGCCGCGGT-GAATACGTT-----------------------------------------------------------------------------------------------------------------------------------------------------------------
>KX506721_Rickettsia_conorii_subsp_raoultii_Kuqa02_spotted_fever_group
[truncated: 1,215,883 more chars]
