# Supplementary material for: First detection of one of the tick-borne lymphadenopathy (TIBOLA) etiological agent in ticks from a highly frequented sub-urban forest near Paris, France
Source: PLOS Glob Public Health. 2026 Jan 12;6(1):e0005705. doi: 10.1371/journal.pgph.0005705 (PMC12795371; doi:10.1371/journal.pgph.0005705)
Supplement: S2 Text — (TXT) [file pgph.0005705.s004.txt]

>AE006914_Rickettsia_conorii_str_Malish_7_Malish_spotted_fever_group
---------------------------------GCCTTGGCACTAGAAGGCGATGAAGGACGTAATACGCTGCGATAAGCTTCGGGGAGTTGCGAATAAACTTTGATCCGAAGATTTCCGAAT-AGGG-AAACCTACCTAATTTATTAGGTATTGTATAGTGAATACATAGCTATATGAGGCAAACCCAGCGAACTGAAATATCTAAGTAGCTGGAGGAAAGGACATCAACCGAGACTCCGTTAGTAGTGACGAGCGAACGCGGATCAGGCCAGTGGCTTC-AAAAAAATAACTAAAACAACATGGAAAGGTTGACCATAGAGGGTGATAGTCCCGTATAGGTAAAAAGTTTGAAGTCCTTGAGTAAGGCGGGACACGTGAAATCCTGTTTGAACATAGGGGGACCACCCTCTAAGCCTAAGTACTCTCTAGTGACCGATAGTGAAC-AAGTACCGTGAGGGAAAGGTGAAAAGTACCCCGACAAGGGGAGTGAAATAGTATCTGAAACCAAATGCTTACAAGCAGTCGGAGCAAGCGTATTTA-TATGTCTTGTGACGGCGTACCTTTTGTATAATGGGTCAGCGACTTAGTTTATCTAGCAAGCTTAAGCCGTTAGGTGTAGGCGTAGCGAAAGCGAGTCTGAATAGGGCG--TTTAGTTAGATGAATTAGACCCGAAACCGGGTGATCTAGCCATGGCCAGGTTGAAAGCGGAGTAAAATCCACTGAAGGACCGAACCCACTACTGTTGAAAAAGTAGGGGATGAGCTGTGGTTAGGGGTGAAAGGCCAATCAAACTCGGATATAGCTGGTTCTCCGCGAAATCTATTTAGGTAGAGCGT--TATAGCGATTACCATCGAAGGTAGAGCACTGAATGAGCTAGGGGGTCCCACAGACTTACCAAACTCAATCAAACTCCGAATGTCGATGAGTACAGCATAGCAGACAGACTATGGGTGCTAAGGTCCATAGTCGAGAGGGAAAAAGCCCAGACCGCCATCTAAGGTCCCTAAATCATGACTAAGTGTT-AAAGGATGTGAGAAGACCAAAACAACTAGGATGTTGGCTTAGAAGCAGCCATCATTTAAAGAAAGCGTAATAGCTCACTAGTCTAAATAAGTTTTCTTGCGCCAACAATGTAACGGGGCTCAAGTC-ATGTACCGAAGATGCGGGTTTATGCATTTGGCA-TAAATGGTAGCGGAGCGTTCCGTAAGCCTGCGAAGGTGAACCGTGAGGTTTGCTGGAGGTATCGGAAGTGAGAATGCTGACATAAGTAGCGATAAAGAATGTGAGAAACATTCTCGCCGAAAGTCCAAGGGTTCTTGCGTAAAGTTAATCTGCGCAAGGTTAGTCGGCCCCTAAGATGAGGCTGAAAGGCGTAATCGATGGGAATCAGGTTAATATTCCTGAACCTGAA-GG--ATGTGACGAAAATAGTAAATTGTACAGTCTT-ATTGGATTGATTGTGCGGTGAATATTTTCCAGGAAATAACACCTTCATTATAGACCGTACCCGAAACCGACACAGGTGGACAGGTAGAGTATACCAAGGCGCTTGAGAGAACGATGCTGAAGGAACTAGGCAAATTGCATCTGTAACTTCGGAAGAAAGATGACCTGTATATGGGCAACCATGTGCAGGTGGCACAAGCTAGGGGGTAGCGACTGTTTATTAAAAACACAGGGCTCTGCAAAGTCAATAGACGATGTATAGGGTCTGACGCCTGCCCAGTGCTGGAAGATTAAAAGGAGGGGTGC-AAGCTCTGAATTGAAGTCCCAGTGAACGGCGGCCGTAACTATGACGGTCCTAAGGTAGCGAAATTCCTTGTCGGGTAAGTTCCGACCCGCACGAATGGCGTAACGATTTCCCCACTGTCTCCAGTATCGACTCAGCGAAATTGAATTCTCCGTGAAGATGCGGAGTTCCCGCGGTCAGACGGAAAGACCCCGTGAACCTTTACTATAGCTTTGCACTGGTGTTAGGAATCAGATGTGCAGGATAGGTGGGAGACTACGAAGCGAAGGCGTCAGCCTTTGTGGAGTCACCCTTGAGATACCACCCTTTTGGTGCTTGACATC-TAACCGAGATCCTTGAATCAGGATCCGAGACAATGCATGGTGGGTAGTTTGACTGGGGCGGTCGCCTCCCAAAGAGTAACGGAGGCGCGCGATGGTTAGCTCAGGTTGGTCGGAAATCAACTTTTAGAGTGCAATGGCATAAGCTAGCCTGACTGCGAGTCTGACAAGACGAGCAGAGACGAAAGTCGGTCATAGTGATCCGGTGGTCCCGAGTGGAAGGGCCATCGCTCAACGAATAAAAGGTACTCCGGGGATAACAGGCTGATGATTTCCAAGCGTCCATAGCGACGAAATCGTTTGGCACCTCGATGTCGGCTCATCACATCCTGGGGCTGGAGAAGGTCCCAAGGGTTCGGCTGTTCGCCGATTAAAGTGGTACGTGAGCTGGGTTTAGAACGTCGTGAGACAGTTCGGTCCCTATCTGCCGTGGGTGTAGGAAGTTTGAGAGGATCTGCCTTTAGTACGAGAGGACCGAGGTGGACGTACCCCTGGTGGACCAGTTGTCGTGCCAACGGCACAGCTGGGTAGCTAAGTACGGAAGGGATAACTGCTGAATGCATCTAAGCAGGAAACCCACCTCAAAACTAGACTTCCCCATTAGAGCCGTGGAAGACCACCACGTTGATAGGTCGGGTGTGGAAGCACAGTAATGTGTGTAGCTAACCGATACTAATAGCTCGATTG-------------------------------
>NR_076172_Rickettsia_conorii_Malish_spotted_fever_group
---------------------------------GCCUUGGCACUAGAAGGCGAUGAAGGACGUAAUACGCUGCGAUAAGCUUCGGGGAGUUGCGAAUAAACUUUGAUCCGAAGAUUUCCGAAU-AGGG-AAACCUACCUAAUUUAUUAGGUAUUGUAUAGUGAAUACAUAGCUAUAUGAGGCAAACCCAGCGAACUGAAAUAUCUAAGUAGCUGGAGGAAAGGACAUCAACCGAGACUCCGUUAGUAGUGACGAGCGAACGCGGAUCAGGCCAGUGGCUUC-AAAAAAAUAACUAAAACAACAUGGAAAGGUUGACCAUAGAGGGUGAUAGUCCCGUAUAGGUAAAAAGUUUGAAGUCCUUGAGUAAGGCGGGACACGUGAAAUCCUGUUUGAACAUAGGGGGACCACCCUCUAAGCCUAAGUACUCUCUAGUGACCGAUAGUGAAC-AAGUACCGUGAGGGAAAGGUGAAAAGUACCCCGACAAGGGGAGUGAAAUAGUAUCUGAAACCAAAUGCUUACAAGCAGUCGGAGCAAGCGUAUUUA-UAUGUCUUGUGACGGCGUACCUUUUGUAUAAUGGGUCAGCGACUUAGUUUAUCUAGCAAGCUUAAGCCGUUAGGUGUAGGCGUAGCGAAAGCGAGUCUGAAUAGGGCG--UUUAGUUAGAUGAAUUAGACCCGAAACCGGGUGAUCUAGCCAUGGCCAGGUUGAAAGCGGAGUAAAAUCCACUGAAGGACCGAACCCACUACUGUUGAAAAAGUAGGGGAUGAGCUGUGGUUAGGGGUGAAAGGCCAAUCAAACUCGGAUAUAGCUGGUUCUCCGCGAAAUCUAUUUAGGUAGAGCGU--UAUAGCGAUUACCAUCGAAGGUAGAGCACUGAAUGAGCUAGGGGGUCCCACAGACUUACCAAACUCAAUCAAACUCCGAAUGUCGAUGAGUACAGCAUAGCAGACAGACUAUGGGUGCUAAGGUCCAUAGUCGAGAGGGAAAAAGCCCAGACCGCCAUCUAAGGUCCCUAAAUCAUGACUAAGUGUU-AAAGGAUGUGAGAAGACCAAAACAACUAGGAUGUUGGCUUAGAAGCAGCCAUCAUUUAAAGAAAGCGUAAUAGCUCACUAGUCUAAAUAAGUUUUCUUGCGCCAACAAUGUAACGGGGCUCAAGUC-AUGUACCGAAGAUGCGGGUUUAUGCAUUUGGCA-UAAAUGGUAGCGGAGCGUUCCGUAAGCCUGCGAAGGUGAACCGUGAGGUUUGCUGGAGGUAUCGGAAGUGAGAAUGCUGACAUAAGUAGCGAUAAAGAAUGUGAGAAACAUUCUCGCCGAAAGUCCAAGGGUUCUUGCGUAAAGUUAAUCUGCGCAAGGUUAGUCGGCCCCUAAGAUGAGGCUGAAAGGCGUAAUCGAUGGGAAUCAGGUUAAUAUUCCUGAACCUGAA-GG--AUGUGACGAAAAUAGUAAAUUGUACAGUCUU-AUUGGAUUGAUUGUGCGGUGAAUAUUUUCCAGGAAAUAACACCUUCAUUAUAGACCGUACCCGAAACCGACACAGGUGGACAGGUAGAGUAUACCAAGGCGCUUGAGAGAACGAUGCUGAAGGAACUAGGCAAAUUGCAUCUGUAACUUCGGAAGAAAGAUGACCUGUAUAUGGGCAACCAUGUGCAGGUGGCACAAGCUAGGGGGUAGCGACUGUUUAUUAAAAACACAGGGCUCUGCAAAGUCAAUAGACGAUGUAUAGGGUCUGACGCCUGCCCAGUGCUGGAAGAUUAAAAGGAGGGGUGC-AAGCUCUGAAUUGAAGUCCCAGUGAACGGCGGCCGUAACUAUGACGGUCCUAAGGUAGCGAAAUUCCUUGUCGGGUAAGUUCCGACCCGCACGAAUGGCGUAACGAUUUCCCCACUGUCUCCAGUAUCGACUCAGCGAAAUUGAAUUCUCCGUGAAGAUGCGGAGUUCCCGCGGUCAGACGGAAAGACCCCGUGAACCUUUACUAUAGCUUUGCACUGGUGUUAGGAAUCAGAUGUGCAGGAUAGGUGGGAGACUACGAAGCGAAGGCGUCAGCCUUUGUGGAGUCACCCUUGAGAUACCACCCUUUUGGUGCUUGACAUC-UAACCGAGAUCCUUGAAUCAGGAUCCGAGACAAUGCAUGGUGGGUAGUUUGACUGGGGCGGUCGCCUCCCAAAGAGUAACGGAGGCGCGCGAUGGUUAGCUCAGGUUGGUCGGAAAUCAACUUUUAGAGUGCAAUGGCAUAAGCUAGCCUGACUGCGAGUCUGACAAGACGAGCAGAGACGAAAGUCGGUCAUAGUGAUCCGGUGGUCCCGAGUGGAAGGGCCAUCGCUCAACGAAUAAAAGGUACUCCGGGGAUAACAGGCUGAUGAUUUCCAAGCGUCCAUAGCGACGAAAUCGUUUGGCACCUCGAUGUCGGCUCAUCACAUCCUGGGGCUGGAGAAGGUCCCAAGGGUUCGGCUGUUCGCCGAUUAAAGUGGUACGUGAGCUGGGUUUAGAACGUCGUGAGACAGUUCGGUCCCUAUCUGCCGUGGGUGUAGGAAGUUUGAGAGGAUCUGCCUUUAGUACGAGAGGACCGAGGUGGACGUACCCCUGGUGGACCAGUUGUCGUGCCAACGGCACAGCUGGGUAGCUAAGUACGGAAGGGAUAACUGCUGAAUGCAUCUAAGCAGGAAACCCACCUCAAAACUAGACUUCCCCAUUAGAGCCGUGGAAGACCACCACGUUGAUAGGUCGGGUGUGGAAGCACAGUAAUGUGUGUAGCUAACCGAUACUAAUAGCUCGAUUG-------------------------------
>PQ498772_Rickettsia_conorii_Moroccan_spotted_fever_group
------------------------------------------------------------------------------------------------------------------------------------------------------------------------------------------CCAGCGAACTGAAATATCTAAGTAGCTGGAGGAAAGGACATCAACCGAGACTCCGTTAGTAGTGACGAGCGAACGCGGATCAGGCCAGTGGCTTC-AAAAAAATAACTAAAACAACATGGAAAGGTTGACCATAGAGGGTGATAGTCCCGTATAGGTAAAAAGTTTGAAGTCCTTGAGTAAGGCGGGACACGTGAAATCCTGTTTGAACATAGGGGGACCACCCTCTAAGCCTAAGTACTCTCTAGTGACCGATAGTGAAC-AAGTACCGTGAGGGAAAGGTGAAAAGTACCCCGACAAGGGGAGTGAAATAGTATCTGAAACCAAATGCTTACAAGCAGTCGGAGCAAGCGTATTTA-TATGTCTTGTGACGGCGTACCTTTTGTATAATGGGTCAGCGACTTAGTTTATCTAGCAAGCTTAAGCCGTTAGGTGTAGGCGTAGCGAAAGCGAGTCTGAATAGGGCG--TTTAGTTAGATGAATTAGACCCGAAACCGGGTGATCTAGCCATGGCCAGGTTGAAAGCGGAGTAAAATCCACTGAAGGACCGAACCCACTACTGTTGAAAAAGTAGGGGATGAGCTGTGGTTAGGGGTGAAAGGCCAATCAAACTCGGATATAGCTGGTTCTCCGCGAAATCTATTTAGGTAGAGCGT--TATAGCGATTACCATCGAAGGTAGAGCACTGAATGAGCTAGGGGGTCCCACAGACTTACCAAACTCAATCAAACTCCGAATGTCGATGAGTACAGCATAGCAGACAGACTATGGGTGCTAAGGTCCATAGTCGAGAGGGAAAAAGCCCAGACCGCCATCTAAGGTCCCTAAATCATGACTAAGTGTT-AAAGGATGTGAGAAGACCAAAACAACTAGGATGTTGGCTTAGAAGCAGCCATCATTTAAAGAAAGCGTAATAGCTCACTAGTCTAAATAAGTTTTCTTGCGCCAACAATGTAACGGGGCTCAAGTC-ATGTACCGAAGATGCGGGTTTATGCATTTGGCA-TAAATGGTAGCGGAGCGTTCCGTAAGCCTGCGAAGGTGAACCGTGAGGTTTGCTGGAGGTATCGGAAGTGAGAATGCTGACATAAGTAGCGATAAAGAATGTGAGAAACATTCTCGCCGAAAGTCCAAGGGTTCTTGCGTAAAGTTAATCTGCGCAAGGTTAGTCGGCCCCTAAGATGAGGCTGAAAGGCGTAATCGATGGGAATCAGGTTAATATTCCTGAACCTGAA-GG--ATGTGACGAAAATAGTAAATTGTACAGTCTT-ATTGGATTGATTGTGCGGTGAATATTTTCCAGGAAATAACACCTTCATTATAGACCGTACCCGAAACCGACACAGGTGGACAGGTAGAGTATACCAAGGCGCTTGAGAGAACGATGCTGAAGGAACTAGGCAAATTGCATCTGTAACTTCGGAAGAAAGATGACCTGTATATGGGCAACCATGTGCAGGTGGCACAAGCTAGGGGGTAGCGACTGTTTATTAAAAACACAGGGCTCTGCAAAGTCAATAGACGATGTATAGGGTCTGACGCCTGCCCAGTGCTGGAAGATTAAAAGGAGGGGTGC-AAGCTCTGAATTGAAGTCCCAGTGAACGGCGGCCGTAACTATGACGGTCCTAAGGTAGCGAAATTCCTTGTCGGGTAAGTTCCGACCCGCACGAATGGCGTAACGATTTCCCCACTGTCTCCAGTATCGACTCAGCGAAATTGAATTCTCCGTGAAGATGCGGAGTTCCCGCGGTCAGACGGAAAGACCCCGTGAACCTTTACTATAGCTTTGCACTGGTGTTAGGAATCAGATGTGCAGGATAGGTGGGAGACTACGAAGCGAAGGCGTCAGCCTTTGTGGAGTCACCCTTGAGATACCACCCTTTTGGTGCTTGACATC-TAACCGAGATCCTTGAATCAGGATCCGAGACAATGCATGGTGGGTAGTTTGACTGGGGCGGTCGCCTCCCAAAGAGTAACGGAGGCGCGCGATGGTTAGCTCAGGTTGGTCGGAAATCAACTTTTAGAGTGCAATGGCATAAGCTAGCCTGACTGCGAGTCTGACAAGACGAGCAGAGACGAAAGTCGGTCATAGTGATCCGGTGGTCCCGAGTGGAAGGGCCATCGCTCAACGAATAAAAGGTACTCCGGGGATAACAGGCTGATGATTTCCAAGCGTCCATAGCGACGAAATCGTTTGGCACCTCGATGTCGGCTCATCACATCCTGGGGCTGGAGAAGGTCCCAAGGGTTCGGCTGTTCGCCGATTAAAGTGGTACGTGAGCTGGGTTTAGAACGTCGTGAGACAGTTCGGTCCCTATCTGCCGTGGGTGTAGGAAGTTTGAGAGGATCTGCCTTTAGTACGAGAGGACCGAGGTGGACGTACCCCTGGTGGACCAGTTGTCGTGCCAACGGCACAGCTGGGTAGCTAAGTACGGAAGGGATAACTGCTGAATGCATCTAAGCAGGAAACCCACCTCAAAACTAGACTTCCCCATTAGAGCCGTGGAAGACCACCACGTTGATAGGTCGGGTGTGGAAGCACAGTAATGTGTGTAGCTAACCGATACTAATAGCTCGATTG-------------------------------
>AP019862_Rickettsia_conorii_subsp_heilongjiangensis_spotted_fever_group
---------------------------------GCCTTGGCACTAGAAGGCGATGAAGGACGTAATACGCTGCGATAAGCTTCGGGGAGTTGCGAATAAACTTTGATCCGAAGATTTCCGAAT-AGGG-AAACCCACCTAATTTATTAGGTATTGTATAGTGAATACATAGCTATATGAGGCAAACCCAGCGAACTGAAATATCTAAGTAGCTGGAGGAAAGGACATCAACCGAGACTCCGTTAGTAGTGACGAGCGAACGCGGACCAGGCCAGTGGCTTC-AAAAAAATAACTAAAACAACATGGAAAGGTTGACCATAGAGGGTGATAGTCCCGTATAGGTAAAAAGTTTGAAGTCCTTGAGTAAGGCGGGACACGTGAAATCCTGTTTGAACATAGGGGGACCACCCTCTAAGCCTAAGTACTCTCTAGTGACCGATAGTGAAC-AAGTACCGTGAGGGAAAGGTGAAAAGTACCCCGACAAGGGGAGTGAAATAGTATCTGAAACCAAATGCTTACAAGCAGTCGGAGCAAGCGTATTTA-TATGTCTTGTGACGGCGTACCTTTTGTATAATGGGTCAGCGACTTAGTTTATCTAGCAAGCTTAAGCCGTTAGGTGTAGGCGTAGCGAAAGCGAGTCTGAATAGGGCG--TTTAGTTAGATGAATTAGACCCGAAACCGGGTGATCTAGCCATGGCCAGGTTGAAAGCGGAGTAAAATCCACTGAAGGACCGAACCCACTACTGTTGAAAAAGTAGGGGATGAGCTGTGGTTAGGGGTGAAAGGCCAATCAAACTCGGATATAGCTGGTTCTCCGCGAAATCTATTTAGGTAGAGCGT--TATAGCGATTACCATCGAAGGTAGAGCACTGAATGAGCTAGGGGGTCCCACAGACTTACCAAACTCAATCAAACTCCGAATGTCGATGAGTACAGCATAGCAGACAGACTATGGGTGCTAAGGTCCATAGTCGAGAGGGAAAAAGCCCAGACCGCCATCTAAGGTCCCTAAATCATGACTAAGTGTT-AAAGGATGTGAGAAGACCAAAACAACTAGGATGTTGGCTTAGAAGCAGCCATCATTTAAAGAAAGCGTAATAGCTCACTAGTCTAAATAAGTTTTCTTGCGCCAACAATGTAACGGGGCTCAAGTC-ATGTACCGAAGATGCGGGTTTATGCATTTGGCA-TAAATGGTAGCGGAGCGTTCCGTAAGCCTGCGAAGGTGAACCGTAAGGTTTGCTGGAGGTATCGGAAGTGAGAATGCTGACATAAGTAGCGATAAAGAATGTGAGAAACATTCTCGCCGAAAGTCCAAGGGTTCTTGCGTAAAGTTAATCTGCGCAAGGTTAGTCGGCCCCTAAGATGAGGCTGAAAGGCGTAATCGATGGGAATCAGGTTAATATTCCTGAACCTGAA-GG--ATGTGACGAAAATAGTAAATTGTACAGTCTT-ATTGGATTGATTGTGCGGTGAATATTTTCCAGGAAATAACACCTTCATTATAGACCGTACCCGAAACCGACACAGGTGGACAGGTAGAGTATACCAAGGCGCTTGAGAGAACGATGCTGAAGGAACTAGGCAAATTGCATCTGTAACTTCGGAAGAAAGATGACCTGTATATGGGCAACCATGTGCAGGTGGCACAAGCTAGGGGGTAGCGACTGTTTATTAAAAACACAGGGCTCTGCAAAGTCAATAGACGACGTATAGGGTCTGACGCCTGCCCAGTGCTGGAAGATTAAAAGGAGGGGTGC-AAGCTCTGAATTGAAGTCCCAGTGAACGGCGGCCGTAACTATGACGGTCCTAAGGTAGCGAAATTCCTTGTCGGGTAAGTTCCGACCCGCACGAATGGCGTAACGATTTCCCCACTGTCTCCAGTATCGACTCAGCGAAATTGAATTCTCCGTGAAGATGCGGAGTTCCCGCGGTCAGACGGAAAGACCCCGTGAACCTTTACTATAGCTTTGCACTGGTGTTAGGAATCAGATGTGCAGGATAGGTGGAAGACTACGAAGCGAAGGCGTCAGCCTTTGTGGAGTCACCCTTGAGATACCACCCTTTTGGTTCTTGACATC-TAACCGAGATCCTTGAATCAGGATCCGAGACAATGCATGGTGGGTAGTTTGACTGGGGCGGTCGCCTCCCAAAGAGTAACGGAGGCGCGCGATGGTTAGCTCAGGTTGGTCGGAAATCAACTTTTAGAGTGCAATGGCATAAGCTAGCCTGACTGCGAGTCTGACAAGACGAGCAGAGACGAAAGTCGGTCATAGTGATCCGGTGGTCCCGAGTGGAAGGGCCATCGCTCAACGAATAAAAGGTACTCCGGGGATAACAGGCTGATGATTTCCAAGCGTCCATAGCGACGAAATCGTTTGGCACCTCGATGTCGGCTCATCACATCCTGGGGCTGGAGAAGGTCCCAAGGGTTCGGCTGTTCGCCGATTAAAGTGGTACGTGAGCTGGGTTTAGAACGTCGTGAGACAGTTCGGTCCCTATCTGCCGTGGGTGTAGGAAGTTTGAGAGGATCTGCCTTTAGTACGAGAGGACCGAGGTGGACGTACCCCTGGTGGACCAGTTGTCGTGCCAACGGCACAGCTGGGTAGCTAAGTACGGAAGGGATAACTGCTGAATGCATCTAAGCAGGAAACCTCCCTCAAAACTAGACTTCCCCATTAGAGCCGTGGAAGACCACCACGTTGATAGGTCGGGTGTGGAAGCACAGTAATGTGTGTAGCTAACCGATACTAATAGCTCGATTGATT----------------------------
>AP019863_Rickettsia_conorii_subsp_heilongjiangensis_spotted_fever_group
---------------------------------GCCTTGGCACTAGAAGGCGATGAAGGACGTAATACGCTGCGATAAGCTTCGGGGAGTTGCGAATAAACTTTGATCCGAAGATTTCCGAAT-AGGG-AAACCCACCTAATTTATTAGGTATTGTATAGTGAATACATAGCTATATGAGGCAAACCCAGCGAACTGAAATATCTAAGTAGCTGGAGGAAAGGACATCAACCGAGACTCCGTTAGTAGTGACGAGCGAACGCGGACCAGGCCAGTGGCTTC-AAAAAAATAACTAAAACAACATGGAAAGGTTGACCATAGAGGGTGATAGTCCCGTATAGGTAAAAAGTTTGAAGTCCTTGAGTAAGGCGGGACACGTGAAATCCTGTTTGAACATAGGGGGACCACCCTCTAAGCCTAAGTACTCTCTAGTGACCGATAGTGAAC-AAGTACCGTGAGGGAAAGGTGAAAAGTACCCCGACAAGGGGAGTGAAATAGTATCTGAAACCAAATGCTTACAAGCAGTCGGAGCAAGCGTATTTA-TATGTCTTGTGACGGCGTACCTTTTGTATAATGGGTCAGCGACTTAGTTTATCTAGCAAGCTTAAGCCGTTAGGTGTAGGCGTAGCGAAAGCGAGTCTGAATAGGGCG--TTTAGTTAGATGAATTAGACCCGAAACCGGGTGATCTAGCCATGGCCAGGTTGAAAGCGGAGTAAAATCCACTGAAGGACCGAACCCACTACTGTTGAAAAAGTAGGGGATGAGCTGTGGTTAGGGGTGAAAGGCCAATCAAACTCGGATATAGCTGGTTCTCCGCGAAATCTATTTAGGTAGAGCGT--TATAGCGATTACCATCGAAGGTAGAGCACTGAATGAGCTAGGGGGTCCCACAGACTTACCAAACTCAATCAAACTCCGAATGTCGATGAGTACAGCATAGCAGACAGACTATGGGTGCTAAGGTCCATAGTCGAGAGGGAAAAAGCCCAGACCGCCATCTAAGGTCCCTAAATCATGACTAAGTGTT-AAAGGATGTGAGAAGACCAAAACAACTAGGATGTTGGCTTAGAAGCAGCCATCATTTAAAGAAAGCGTAATAGCTCACTAGTCTAAATAAGTTTTCTTGCGCCAACAATGTAACGGGGCTCAAGTC-ATGTACCGAAGATGCGGGTTTATGCATTTGGCA-TAAATGGTAGCGGAGCGTTCCGTAAGCCTGCGAAGGTGAACCGTAAGGTTTGCTGGAGGTATCGGAAGTGAGAATGCTGACATAAGTAGCGATAAAGAATGTGAGAAACATTCTCGCCGAAAGTCCAAGGGTTCTTGCGTAAAGTTAATCTGCGCAAGGTTAGTCGGCCCCTAAGATGAGGCTGAAAGGCGTAATCGATGGGAATCAGGTTAATATTCCTGAACCTGAA-GG--ATGTGACGAAAATAGTAAATTGTACAGTCTT-ATTGGATTGATTGTGCGGTGAATATTTTCCAGGAAATAACACCTTCATTATAGACCGTACCCGAAACCGACACAGGTGGACAGGTAGAGTATACCAAGGCGCTTGAGAGAACGATGCTGAAGGAACTAGGCAAATTGCATCTGTAACTTCGGAAGAAAGATGACCTGTATATGGGCAACCATGTGCAGGTGGCACAAGCTAGGGGGTAGCGACTGTTTATTAAAAACACAGGGCTCTGCAAAGTCAATAGACGACGTATAGGGTCTGACGCCTGCCCAGTGCTGGAAGATTAAAAGGAGGGGTGC-AAGCTCTGAATTGAAGTCCCAGTGAACGGCGGCCGTAACTATGACGGTCCTAAGGTAGCGAAATTCCTTGTCGGGTAAGTTCCGACCCGCACGAATGGCGTAACGATTTCCCCACTGTCTCCAGTATCGACTCAGCGAAATTGAATTCTCCGTGAAGATGCGGAGTTCCCGCGGTCAGACGGAAAGACCCCGTGAACCTTTACTATAGCTTTGCACTGGTGTTAGGAATCAGATGTGCAGGATAGGTGGAAGACTACGAAGCGAAGGCGTCAGCCTTTGTGGAGTCACCCTTGAGATACCACCCTTTTGGTTCTTGACATC-TAACCGAGATCCTTGAATCAGGATCCGAGACAATGCATGGTGGGTAGTTTGACTGGGGCGGTCGCCTCCCAAAGAGTAACGGAGGCGCGCGATGGTTAGCTCAGGTTGGTCGGAAATCAACTTTTAGAGTGCAATGGCATAAGCTAGCCTGACTGCGAGTCTGACAAGACGAGCAGAGACGAAAGTCGGTCATAGTGATCCGGTGGTCCCGAGTGGAAGGGCCATCGCTCAACGAATAAAAGGTACTCCGGGGATAACAGGCTGATGATTTCCAAGCGTCCATAGCGACGAAATCGTTTGGCACCTCGATGTCGGCTCATCACATCCTGGGGCTGGAGAAGGTCCCAAGGGTTCGGCTGTTCGCCGATTAAAGTGGTACGTGAGCTGGGTTTAGAACGTCGTGAGACAGTTCGGTCCCTATCTGCCGTGGGTGTAGGAAGTTTGAGAGGATCTGCCTTTAGTACGAGAGGACCGAGGTGGACGTACCCCTGGTGGACCAGTTGTCGTGCCAACGGCACAGCTGGGTAGCTAAGTACGGAAGGGATAACTGCTGAATGCATCTAAGCAGGAAACCTCCCTCAAAACTAGACTTCCCCATTAGAGCCGTGGAAGACCACCACGTTGATAGGTCGGGTGTGGAAGCACAGTAATGTGTGTAGCTAACCGATACTAATAGCTCGATTGATT----------------------------
>CP002912_Rickettsia_conorii_subsp_heilongjiangensis_054_spotted_fever_group
---------------------------------GCCTTGGCACTAGAAGGCGATGAAGGACGTAATACGCTGCGATAAGCTTCGGGGAGTTGCGAATAAACTTTGATCCGAAGATTTCCGAAT-AGGG-AAACCCACCTAATTTATTAGGTATTGTATAGTGAATACATAGCTATATGAGGCAAACCCAGCGAACTGAAATATCTAAGTAGCTGGAGGAAAGGACATCAACCGAGACTCCGTTAGTAGTGACGAGCGAACGCGGACCAGGCCAGTGGCTTC-AAAAAAATAACTAAAACAACATGGAAAGGTTGACCATAGAGGGTGATAGTCCCGTATAGGTAAAAAGTTTGAAGTCCTTGAGTAAGGCGGGACACGTGAAATCCTGTTTGAACATAGGGGGACCACCCTCTAAGCCTAAGTACTCTCTAGTGACCGATAGTGAAC-AAGTACCGTGAGGGAAAGGTGAAAAGTACCCCGACAAGGGGAGTGAAATAGTATCTGAAACCAAATGCTTACAAGCAGTCGGAGCAAGCGTATTTA-TATGTCTTGTGACGGCGTACCTTTTGTATAATGGGTCAGCGACTTAGTTTATCTAGCAAGCTTAAGCCGTTAGGTGTAGGCGTAGCGAAAGCGAGTCTGAATAGGGCG--TTTAGTTAGATGAATTAGACCCGAAACCGGGTGATCTAGCCATGGCCAGGTTGAAAGCGGAGTAAAATCCACTGAAGGACCGAACCCACTACTGTTGAAAAAGTAGGGGATGAGCTGTGGTTAGGGGTGAAAGGCCAATCAAACTCGGATATAGCTGGTTCTCCGCGAAATCTATTTAGGTAGAGCGT--TATAGCGATTACCATCGAAGGTAGAGCACTGAATGAGCTAGGGGGTCCCACAGACTTACCAAACTCAATCAAACTCCGAATGTCGATGAGTACAGCATAGCAGACAGACTATGGGTGCTAAGGTCCATAGTCGAGAGGGAAAAAGCCCAGACCGCCATCTAAGGTCCCTAAATCATGACTAAGTGTT-AAAGGATGTGAGAAGACCAAAACAACTAGGATGTTGGCTTAGAAGCAGCCATCATTTAAAGAAAGCGTAATAGCTCACTAGTCTAAATAAGTTTTCTTGCGCCAACAATGTAACGGGGCTCAAGTC-ATGTACCGAAGATGCGGGTTTATGCATTTGGCA-TAAATGGTAGCGGAGCGTTCCGTAAGCCTGCGAAGGTGAACCGTAAGGTTTGCTGGAGGTATCGGAAGTGAGAATGCTGACATAAGTAGCGATAAAGAATGTGAGAAACATTCTCGCCGAAAGTCCAAGGGTTCTTGCGTAAAGTTAATCTGCGCAAGGTTAGTCGGCCCCTAAGATGAGGCTGAAAGGCGTAATCGATGGGAATCAGGTTAATATTCCTGAACCTGAA-GG--ATGTGACGAAAATAGTAAATTGTACAGTCTT-ATTGGATTGATTGTGCGGTGAATATTTTCCAGGAAATAACACCTTCATTATAGACCGTACCCGAAACCGACACAGGTGGACAGGTAGAGTATACCAAGGCGCTTGAGAGAACGATGCTGAAGGAACTAGGCAAATTGCATCTGTAACTTCGGAAGAAAGATGACCTGTATATGGGCAACCATGTGCAGGTGGCACAAGCTAGGGGGTAGCGACTGTTTATTAAAAACACAGGGCTCTGCAAAGTCAATAGACGACGTATAGGGTCTGACGCCTGCCCAGTGCTGGAAGATTAAAAGGAGGGGTGC-AAGCTCTGAATTGAAGTCCCAGTGAACGGCGGCCGTAACTATGACGGTCCTAAGGTAGCGAAATTCCTTGTCGGGTAAGTTCCGACCCGCACGAATGGCGTAACGATTTCCCCACTGTCTCCAGTATCGACTCAGCGAAATTGAATTCTCCGTGAAGATGCGGAGTTCCCGCGGTCAGACGGAAAGACCCCGTGAACCTTTACTATAGCTTTGCACTGGTGTTAGGAATCAGATGTGCAGGATAGGTGGAAGACTACGAAGCGAAGGCGTCAGCCTTTGTGGAGTCACCCTTGAGATACCACCCTTTTGGTTCTTGACATC-TAACCGAGATCCTTGAATCAGGATCCGAGACAATGCATGGTGGGTAGTTTGACTGGGGCGGTCGCCTCCCAAAGAGTAACGGAGGCGCGCGATGGTTAGCTCAGGTTGGTCGGAAATCAACTTTTAGAGTGCAATGGCATAAGCTAGCCTGACTGCGAGTCTGACAAGACGAGCAGAGACGAAAGTCGGTCATAGTGATCCGGTGGTCCCGAGTGGAAGGGCCATCGCTCAACGAATAAAAGGTACTCCGGGGATAACAGGCTGATGATTTCCAAGCGTCCATAGCGACGAAATCGTTTGGCACCTCGATGTCGGCTCATCACATCCTGGGGCTGGAGAAGGTCCCAAGGGTTCGGCTGTTCGCCGATTAAAGTGGTACGTGAGCTGGGTTTAGAACGTCGTGAGACAGTTCGGTCCCTATCTGCCGTGGGTGTAGGAAGTTTGAGAGGATCTGCCTTTAGTACGAGAGGACCGAGGTGGACGTACCCCTGGTGGACCAGTTGTCGTGCCAACGGCACAGCTGGGTAGCTAAGTACGGAAGGGATAACTGCTGAATGCATCTAAGCAGGAAACCTCCCTCAAAACTAGACTTCCCCATTAGAGCCGTGGAAGACCACCACGTTGATAGGTCGGGTGTGGAAGCACAGTAATGTGTGTAGCTAACCGATACTAATAGCTCGATTGATT----------------------------
>NR_076906_Rickettsia_conorii_subsp_heilongjiangensis_54_spotted_fever_group
---------------------------------GCCUUGGCACUAGAAGGCGAUGAAGGACGUAAUACGCUGCGAUAAGCUUCGGGGAGUUGCGAAUAAACUUUGAUCCGAAGAUUUCCGAAU-AGGG-AAACCCACCUAAUUUAUUAGGUAUUGUAUAGUGAAUACAUAGCUAUAUGAGGCAAACCCAGCGAACUGAAAUAUCUAAGUAGCUGGAGGAAAGGACAUCAACCGAGACUCCGUUAGUAGUGACGAGCGAACGCGGACCAGGCCAGUGGCUUC-AAAAAAAUAACUAAAACAACAUGGAAAGGUUGACCAUAGAGGGUGAUAGUCCCGUAUAGGUAAAAAGUUUGAAGUCCUUGAGUAAGGCGGGACACGUGAAAUCCUGUUUGAACAUAGGGGGACCACCCUCUAAGCCUAAGUACUCUCUAGUGACCGAUAGUGAAC-AAGUACCGUGAGGGAAAGGUGAAAAGUACCCCGACAAGGGGAGUGAAAUAGUAUCUGAAACCAAAUGCUUACAAGCAGUCGGAGCAAGCGUAUUUA-UAUGUCUUGUGACGGCGUACCUUUUGUAUAAUGGGUCAGCGACUUAGUUUAUCUAGCAAGCUUAAGCCGUUAGGUGUAGGCGUAGCGAAAGCGAGUCUGAAUAGGGCG--UUUAGUUAGAUGAAUUAGACCCGAAACCGGGUGAUCUAGCCAUGGCCAGGUUGAAAGCGGAGUAAAAUCCACUGAAGGACCGAACCCACUACUGUUGAAAAAGUAGGGGAUGAGCUGUGGUUAGGGGUGAAAGGCCAAUCAAACUCGGAUAUAGCUGGUUCUCCGCGAAAUCUAUUUAGGUAGAGCGU--UAUAGCGAUUACCAUCGAAGGUAGAGCACUGAAUGAGCUAGGGGGUCCCACAGACUUACCAAACUCAAUCAAACUCCGAAUGUCGAUGAGUACAGCAUAGCAGACAGACUAUGGGUGCUAAGGUCCAUAGUCGAGAGGGAAAAAGCCCAGACCGCCAUCUAAGGUCCCUAAAUCAUGACUAAGUGUU-AAAGGAUGUGAGAAGACCAAAACAACUAGGAUGUUGGCUUAGAAGCAGCCAUCAUUUAAAGAAAGCGUAAUAGCUCACUAGUCUAAAUAAGUUUUCUUGCGCCAACAAUGUAACGGGGCUCAAGUC-AUGUACCGAAGAUGCGGGUUUAUGCAUUUGGCA-UAAAUGGUAGCGGAGCGUUCCGUAAGCCUGCGAAGGUGAACCGUAAGGUUUGCUGGAGGUAUCGGAAGUGAGAAUGCUGACAUAAGUAGCGAUAAAGAAUGUGAGAAACAUUCUCGCCGAAAGUCCAAGGGUUCUUGCGUAAAGUUAAUCUGCGCAAGGUUAGUCGGCCCCUAAGAUGAGGCUGAAAGGCGUAAUCGAUGGGAAUCAGGUUAAUAUUCCUGAACCUGAA-GG--AUGUGACGAAAAUAGUAAAUUGUACAGUCUU-AUUGGAUUGAUUGUGCGGUGAAUAUUUUCCAGGAAAUAACACCUUCAUUAUAGACCGUACCCGAAACCGACACAGGUGGACAGGUAGAGUAUACCAAGGCGCUUGAGAGAACGAUGCUGAAGGAACUAGGCAAAUUGCAUCUGUAACUUCGGAAGAAAGAUGACCUGUAUAUGGGCAACCAUGUGCAGGUGGCACAAGCUAGGGGGUAGCGACUGUUUAUUAAAAACACAGGGCUCUGCAAAGUCAAUAGACGACGUAUAGGGUCUGACGCCUGCCCAGUGCUGGAAGAUUAAAAGGAGGGGUGC-AAGCUCUGAAUUGAAGUCCCAGUGAACGGCGGCCGUAACUAUGACGGUCCUAAGGUAGCGAAAUUCCUUGUCGGGUAAGUUCCGACCCGCACGAAUGGCGUAACGAUUUCCCCACUGUCUCCAGUAUCGACUCAGCGAAAUUGAAUUCUCCGUGAAGAUGCGGAGUUCCCGCGGUCAGACGGAAAGACCCCGUGAACCUUUACUAUAGCUUUGCACUGGUGUUAGGAAUCAGAUGUGCAGGAUAGGUGGAAGACUACGAAGCGAAGGCGUCAGCCUUUGUGGAGUCACCCUUGAGAUACCACCCUUUUGGUUCUUGACAUC-UAACCGAGAUCCUUGAAUCAGGAUCCGAGACAAUGCAUGGUGGGUAGUUUGACUGGGGCGGUCGCCUCCCAAAGAGUAACGGAGGCGCGCGAUGGUUAGCUCAGGUUGGUCGGAAAUCAACUUUUAGAGUGCAAUGGCAUAAGCUAGCCUGACUGCGAGUCUGACAAGACGAGCAGAGACGAAAGUCGGUCAUAGUGAUCCGGUGGUCCCGAGUGGAAGGGCCAUCGCUCAACGAAUAAAAGGUACUCCGGGGAUAACAGGCUGAUGAUUUCCAAGCGUCCAUAGCGACGAAAUCGUUUGGCACCUCGAUGUCGGCUCAUCACAUCCUGGGGCUGGAGAAGGUCCCAAGGGUUCGGCUGUUCGCCGAUUAAAGUGGUACGUGAGCUGGGUUUAGAACGUCGUGAGACAGUUCGGUCCCUAUCUGCCGUGGGUGUAGGAAGUUUGAGAGGAUCUGCCUUUAGUACGAGAGGACCGAGGUGGACGUACCCCUGGUGGACCAGUUGUCGUGCCAACGGCACAGCUGGGUAGCUAAGUACGGAAGGGAUAACUGCUGAAUGCAUCUAAGCAGGAAACCUCCCUCAAAACUAGACUUCCCCAUUAGAGCCGUGGAAGACCACCACGUUGAUAGGUCGGGUGUGGAAGCACAGUAAUGUGUGUAGCUAACCGAUACUAAUAGCUCGAUUGAUU----------------------------
>CP112971_Rickettsia_conorii_subsp_heilongjiangensis_B8_spotted_fever_group
---------------------------------GCCTTGGCACTAGAAGGCGATGAAGGACGTAATACGCTGCGATAAGCTTCGGGGAGTTGCGAATAAACTTTGATCCGAAGATTTCCGAAT-AGGG-AAACCCACCTAATTTATTAGGTATTGTATAGTGAATACATAGCTATATGAGGCAAACCCAGCGAACTGAAATATCTAAGTAGCTGGAGGAAAGGACATCAACCGAGACTCCGTTAGTAGTGACGAGCGAACGCGGACCAGGCCAGTGGCTTC-AAAAAAATAACTAAAACAACATGGAAAGGTTGACCATAGAGGGTGATAGTCCCGTATAGGTAAAAAGTTTGAAGTCCTTGAGTAAGGCGGGACACGTGAAATCCTGTTTGAACATAGGGGGACCACCCTCTAAGCCTAAGTACTCTCTAGTGACCGATAGTGAAC-AAGTACCGTGAGGGAAAGGTGAAAAGTACCCCGACAAGGGGAGTGAAATAGTATCTGAAACCAAATGCTTACAAGCAGTCGGAGCAAGCGTATTTA-TATGTCTTGTGACGGCGTACCTTTTGTATAATGGGTCAGCGACTTAGTTTATCTAGCAAGCTTAAGCCGTTAGGTGTAGGCGTAGCGAAAGCGAGTCTGAATAGGGCG--TTTAGTTAGATGAATTAGACCCGAAACCGGGTGATCTAGCCATGGCCAGGTTGAAAGCGGAGTAAAATCCACTGAAGGACCGAACCCACTACTGTTGAAAAAGTAGGGGATGAGCTGTGGTTAGGGGTGAAAGGCCAATCAAACTCGGATATAGCTGGTTCTCCGCGAAATCTATTTAGGTAGAGCGT--TATAGCGATTACCATCGAAGGTAGAGCACTGAATGAGCTAGGGGGTCCCACAGACTTACCAAACTCAATCAAACTCCGAATGTCGATGAGTACAGCATAGCAGACAGACTATGGGTGCTAAGGTCCATAGTCGAGAGGGAAAAAGCCCAGACCGCCATCTAAGGTCCCTAAATCATGACTAAGTGTT-AAAGGATGTGAGAAGACCAAAACAACTAGGATGTTGGCTTAGAAGCAGCCATCATTTAAAGAAAGCGTAATAGCTCACTAGTCTAAATAAGTTTTCTTGCGCCAACAATGTAACGGGGCTCAAGTC-ATGTACCGAAGATGCGGGTTTATGCATTTGGCA-TAAATGGTAGCGGAGCGTTCCGTAAGCCTGCGAAGGTGAACCGTAAGGTTTGCTGGAGGTATCGGAAGTGAGAATGCTGACATAAGTAGCGATAAAGAATGTGAGAAACATTCTCGCCGAAAGTCCAAGGGTTCTTGCGTAAAGTTAATCTGCGCAAGGTTAGTCGGCCCCTAAGATGAGGCTGAAAGGCGTAATCGATGGGAATCAGGTTAATATTCCTGAACCTGAA-GG--ATGTGACGAAAATAGTAAATTGTACAGTCTT-ATTGGATTGATTGTGCGGTGAATATTTTCCAGGAAATAACACCTTCATTATAGACCGTACCCGAAACCGACACAGGTGGACAGGTAGAGTATACCAAGGCGCTTGAGAGAACGATGCTGAAGGAACTAGGCAAATTGCATCTGTAACTTCGGAAGAAAGATGACCTGTATATGGGCAACCATGTGCAGGTGGCACAAGCTAGGGGGTAGCGACTGTTTATTAAAAACACAGGGCTCTGCAAAGTCAATAGACGACGTATAGGGTCTGACGCCTGCCCAGTGCTGGAAGATTAAAAGGAGGGGTGC-AAGCTCTGAATTGAAGTCCCAGTGAACGGCGGCCGTAACTATGACGGTCCTAAGGTAGCGAAATTCCTTGTCGGGTAAGTTCCGACCCGCACGAATGGCGTAACGATTTCCCCACTGTCTCCAGTATCGACTCAGCGAAATTGAATTCTCCGTGAAGATGCGGAGTTCCCGCGGTCAGACGGAAAGACCCCGTGAACCTTTACTATAGCTTTGCACTGGTGTTAGGAATCAGATGTGCAGGATAGGTGGAAGACTACGAAGCGAAGGCGTCAGCCTTTGTGGAGTCACCCTTGAGATACCACCCTTTTGGTTCTTGACATC-TAACCGAGATCCTTGAATCAGGATCCGAGACAATGCATGGTGGGTAGTTTGACTGGGGCGGTCGCCTCCCAAAGAGTAACGGAGGCGCGCGATGGTTAGCTCAGGTTGGTCGGAAATCAACTTTTAGAGTGCAATGGCATAAGCTAGCCTGACTGCGAGTCTGACAAGACGAGCAGAGACGAAAGTCGGTCATAGTGATCCGGTGGTCCCGAGTGGAAGGGCCATCGCTCAACGAATAAAAGGTACTCCGGGGATAACAGGCTGATGATTTCCAAGCGTCCATAGCGACGAAATCGTTTGGCACCTCGATGTCGGCTCATCACATCCTGGGGCTGGAGAAGGTCCCAAGGGTTCGGCTGTTCGCCGATTAAAGTGGTACGTGAGCTGGGTTTAGAACGTCGTGAGACAGTTCGGTCCCTATCTGCCGTGGGTGTAGGAAGTTTGAGAGGATCTGCCTTTAGTACGAGAGGACCGAGGTGGACGTACCCCTGGTGGACCAGTTGTCGTGCCAACGGCACAGCTGGGTAGCTAAGTACGGAAGGGATAACTGCTGAATGCATCTAAGCAGGAAACCCCCCTCAAAACTAGACTTCCCCATTAGAGCCGTGGAAGACCACCACGTTGATAGGTCGGGTGTGGAAGCACAGTAATGTGTGTAGCTAACCGATACTAATAGCTCGATCGATT----------------------------
>CP000766_Rickettsia_rickettsii_str_Iowa_Iowa_spotted_fever_group
---------------------------------GCCTTGGCACTAGAAGGCGATGAAGGACGTAATACGCTGCGATAAGCTTCGGGGAGTTGCGAATAAACTTCGATCCGAAGATTTCCGAAT-AGGG-AAACCTACCTAATTTATTAGGTATTGTATAGTGAATACATAGCTATATGAGGCAAACCCAGCGAACTGAAATATCTAAGTAGCTGGAGGAAAGGACATCAACCGAGACTCCGTTAGTAGTGACGAGCGAACGCGGACCAGGCCAGTGGCTTC-AAAAAAATAACTAAAACAACATGGAAAGGTTGACCATAGAGGGTGATAGTCCCGTATAGGTAAAAAGTTTGAAGTCCTTGAGTAAGGCGGGACACGTGAAATCCTGTTTGAACATAGGGGGACCACCCTCTAAGCCTAAGTACTCTCTAGTGACCGATAGTGAAC-AAGTACCGTGAGGGAAAGGTGAAAAGTACCCCGACAAGGGGAGTGAAATAGTATCTGAAACCAAATGCTTACAAGCAGTCGGAGCAAGCGTATTTA-TATGTCTTGTGACGGCGTACCTTTTGTATAATGGGTCAGCGACTTAGTTTATCTAGCAAGCTTAAGCCGTTAGGTGTAGGCGTAGCGAAAGCGAGTCTGAATAGGGCG--TTTAGTTAGATGAATTAGACCCGAAACCGGGTGATCTAGCCATGGCCAGGTTGAAAGCGGAGTAAAATCCACTGAAGGACCGAACCCACTACTGTTGAAAAAGTAGGGGATGAGCTGTGGTTAGGGGTGAAAGGCCAATCAAACTCGGATATAGCTGGTTCTCCGCGAAATCTATTTAGGTAGAGCGT--TATAGCGATTACCATCGAAGGTAGAGCACTGAATGAGCTAGGGGGTCCCACAGACTTACCAAACTCAATCAAACTCCGAATGTCGATGAGTACAGCATAGCAGACAGACTATGGGTGCTAAGGTCCATAGTCGAGAGGGAAAAAGCCCAGACCGCCATCTAAGGTCCCTAAATCATGACTAAGTGTT-AAAGGATGTGAGAAGACCAAAACAACTAGGATGTTGGCTTAGAAGCAGCCATCATTTAAAGAAAGCGTAATAGCTCACTAGTCTAAATAAGTTTTCTTGCGCCAACAATGTAACGGGGCTCAAGTC-ATGTACCGAAGATGCGGGTTTATGCATTTGGCA-TAAATGGTAGCGGAGCGTTCCGTAAGCCTGCGAAGGTGAACCGTAAGGTTTGCTGGAGGTATCGGAAGTGAGAATGCTGACATAAGTAGCGATAAAGAATGTGAGAAACATTCTCGCCGAAAGTCCAAGGGTTCTTGCGTAAAGTTAATCTGCGCAAGGTTAGTCGGCCCCTAAGATGAGGCTGAAAGGCGTAGTCGATGGGAATCAGGTTAATATTCCTGAACCTGAA-GG--ATGTGACGAAAATAGTAAATTGTACAGTCTT-ATTGGATTGATTGTGCAGTGAATATTTTCCAGGAAATAACACCTTCATTATAGACCGTACCCGAAACCGACACAGGTGGACAGGTAGAGTATACCAAGGCGCTTGAGAGAACGATGCTGAAGGAACTAGGCAAATTGCATCTGTAACTTCGGAAGAAAGATGACCTGTATATGGGCAACCATGTGCAGGTGGCACAAGCTAGGGGGTAGCGACTGTTTATTAAAAACACAGGGCTCTGCAAAGTCAATAGACGATGTATAGGGTCTGACGCCTGCCCAGTGCTGGAAGATTAAAAGGAGGGGTGC-AAGCTCTGAATTGAAGTCCCAGTGAACGGCGGCCGTAACTATGACGGTCCTAAGGTAGCGAAATTCCTTGTCGGGTAAGTTCCGACCCGCACGAATGGCGTAACGATTTCCCCACTGTCTCCAGTATCGACTCAGCGAAATTGAATTCTCCGTGAAGATGCGGAGTTCCCGCGGTCAGACGGAAAGACCCCGTGAACCTTTACTATAGCTTTGCACTGGTGTTAGGAATCAGATGTGCAGGATAGGTGGGAGACTACGAAGCGAAGGCGTCAGCCTTTGTGGAGTCACCCTTGAGATACCACCCTTTTGGTGCTTGACATC-TAACCGAGGTCCTTGAATCAGGATCCGAGACAATGCATGGTGGGTAGTTTGACTGGGGCGGTCGCCTCCCAAAGAGTAACGGAGGCGCGCGATGGTTAGCTCAGGTTGGTCGGAAATCAACTTTTAGAGTGCAATGGCATAAGCTAGCCTGACTGCGAGTCTGACAAGACGAGCAGAGACGAAAGTCGGTCATAGTGATCCGGTGGTCCCGAGTGGAAGGGCCATCGCTCAACGAATAAAAGGTACTCCGGGGATAACAGGCTGATGATTTCCAAGCGTCCATAGCGACGAAATCGTTTGGCACCTCGATGTCGGCTCATCACATCCTGGGGCTGGAGAAGGTCCCAAGGGTTCGGCTGTTCGCCGATTAAAGTGGTACGTGAGCTGGGTTTAGAACGTCGTGAGACAGTTCGGTCCCTATCTGCCGTGGGTGTAGGAAGTTTGAGAGGATCTGCCTTTAGTACGAGAGGACCGAGGTGGACGTACCCCTGGTGGACCAGTTGTCGTGCCAACGGCACAGCTGGGTAGCTAAGTACGGAAGGGATAACTGCTGAATGCATCTAAGCAGGAAACCCACCTCAAAACTAGACTTCCCCATTAGAGCCGTGGAAGACCACCACGTTGATAGGTCGGGTGTGGAAGCACAGTAATGTGTGTAGCTAACCGATACTAATAGCTCGATTGATT----------------------------
>CP003307_Rickettsia_rickettsii_str_Arizona_Arizona_spotted_fever_group
---------------------------------GCCTTGGCACTAGAAGGCGATGAAGGACGTAATACGCTGCGATAAGCTTCGGGGAGTTGCGAATAAACTTCGATCCGAAGATTTCCGAAT-AGGG-AAACCTACCTAATTTATTAGGTATTGTATAGTGAATACATAGCTATATGAGGCAAACCCAGCGAACTGAAATATCTAAGTAGCTGGAGGAAAGGACATCAACCGAGACTCCGTTAGTAGTGACGAGCGAACGCGGACCAGGCCAGTGGCTTC-AAAAAAATAACTAAAACAACATGGAAAGGTTGACCATAGAGGGTGATAGTCCCGTATAGGTAAAAAGTTTGAAGTCCTTGAGTAAGGCGGGACACGTGAAATCCTGTTTGAACATAGGGGGACCACCCTCTAAGCCTAAGTACTCTCTAGTGACCGATAGTGAAC-AAGTACCGTGAGGGAAAGGTGAAAAGTACCCCGACAAGGGGAGTGAAATAGTATCTGAAACCAAATGCTTACAAGCAGTCGGAGCAAGCGTATTTA-TATGTCTTGTGACGGCGTACCTTTTGTATAATGGGTCAGCGACTTAGTTTATCTAGCAAGCTTAAGCCGTTAGGTGTAGGCGTAGCGAAAGCGAGTCTGAATAGGGCG--TTTAGTTAGATGAATTAGACCCGAAACCGGGTGATCTAGCCATGGCCAGGTTGAAAGCGGAGTAAAATCCACTGAAGGACCGAACCCACTACTGTTGAAAAAGTAGGGGATGAGCTGTGGTTAGGGGTGAAAGGCCAATCAAACTCGGATATAGCTGGTTCTCCGCGAAATCTATTTAGGTAGAGCGT--TATAGCGATTACCATCGAAGGTAGAGCACTGAATGAGCTAGGGGGTCCCACAGACTTACCAAACTCAATCAAACTCCGAATGTCGATGAGTACAGCATAGCAGACAGACTATGGGTGCTAAGGTCCATAGTCGAGAGGGAAAAAGCCCAGACCGCCATCTAAGGTCCCTAAATCATGACTAAGTGTT-AAAGGATGTGAGAAGACCAAAACAACTAGGATGTTGGCTTAGAAGCAGCCATCATTTAAAGAAAGCGTAATAGCTCACTAGTCTAAATAAGTTTTCTTGCGCCAACAATGTAACGGGGCTCAAGTC-ATGTACCGAAGATGCGGGTTTATGCATTTGGCA-TAAATGGTAGCGGAGCGTTCCGTAAGCCTGCGAAGGTGAACCGTAAGGTTTGCTGGAGGTATCGGAAGTGAGAATGCTGACATAAGTAGCGATAAAGAATGTGAGAAACATTCTCGCCGAAAGTCCAAGGGTTCTTGCGTAAAGTTAATCTGCGCAAGGTTAGTCGGCCCCTAAGATGAGGCTGAAAGGCGTAGTCGATGGGAATCAGGTTAATATTCCTGAACCTGAA-GG--ATGTGACGAAAATAGTAAATTGTACAGTCTT-ATTGGATTGATTGTGCAGTGAATATTTTCCAGGAAATAACACCTTCATTATAGACCGTACCCGAAACCGACACAGGTGGACAGGTAGAGTATACCAAGGCGCTTGAGAGAACGATGCTGAAGGAACTAGGCAAATTGCATCTGTAACTTCGGAAGAAAGATGACCTGTATATGGGCAACCATGTGCAGGTGGCACAAGCTAGGGGGTAGCGACTGTTTATTAAAAACACAGGGCTCTGCAAAGTCAATAGACGATGTATAGGGTCTGACGCCTGCCCAGTGCTGGAAGATTAAAAGGAGGGGTGC-AAGCTCTGAATTGAAGTCCCAGTGAACGGCGGCCGTAACTATGACGGTCCTAAGGTAGCGAAATTCCTTGTCGGGTAAGTTCCGACCCGCACGAATGGCGTAACGATTTCCCCACTGTCTCCAGTATCGACTCAGCGAAATTGAATTCTCCGTGAAGATGCGGAGTTCCCGCGGTCAGACGGAAAGACCCCGTGAACCTTTACTATAGCTTTGCACTGGTGTTAGGAATCAGATGTGCAGGATAGGTGGGAGACTACGAAGCGAAGGCGTCAGCCTTTGTGGAGTCACCCTTGAGATACCACCCTTTTGGTGCTTGACATC-TAACCGAGGTCCTTGAATCAGGATCCGAGACAATGCATGGTGGGTAGTTTGACTGGGGCGGTCGCCTCCCAAAGAGTAACGGAGGCGCGCGATGGTTAGCTCAGGTTGGTCGGAAATCAACTTTTAGAGTGCAATGGCATAAGCTAGCCTGACTGCGAGTCTGACAAGACGAGCAGAGACGAAAGTCGGTCATAGTGATCCGGTGGTCCCGAGTGGAAGGGCCATCGCTCAACGAATAAAAGGTACTCCGGGGATAACAGGCTGATGATTTCCAAGCGTCCATAGCGACGAAATCGTTTGGCACCTCGATGTCGGCTCATCACATCCTGGGGCTGGAGAAGGTCCCAAGGGTTCGGCTGTTCGCCGATTAAAGTGGTACGTGAGCTGGGTTTAGAACGTCGTGAGACAGTTCGGTCCCTATCTGCCGTGGGTGTAGGAAGTTTGAGAGGATCTGCCTTTAGTACGAGAGGACCGAGGTGGACGTACCCCTGGTGGACCAGTTGTCGTGCCAACGGCACAGCTGGGTAGCTAAGTACGGAAGGGATAACTGCTGAATGCATCTAAGCAGGAAACCCACCTCAAAACTAGACTTCCCCATTAGAGCCGTGGAAGACCACCACGTTGATAGGTCGGGTGTGGAAGCACAGTAATGTGTGTAGCTAACCGATACTAATAGCTCGATTGATT----------------------------
>CP003309_Rickettsia_rickettsii_str_Hino_Hino_spotted_fever_group
---------------------------------GCCTTGGCACTAGAAGGCGATGAAGGACGTAATACGCTGCGATAAGCTTCGGGGAGTTGCGAATAAACTTCGATCCGAAGATTTCCGAAT-AGGG-AAACCTACCTAATTTATTAGGTATTGTATAGTGAATACATAGCTATATGAGGCAAACCCAGCGAACTGAAATATCTAAGTAGCTGGAGGAAAGGACATCAACCGAGACTCCGTTAGTAGTGACGAGCGAACGCGGACCAGGCCAGTGGCTTC-AAAAAAATAACTAAAACAACATGGAAAGGTTGACCATAGAGGGTGATAGTCCCGTATAGGTAAAAAGTTTGAAGTCCTTGAGTAAGGCGGGACACGTGAAATCCTGTTTGAACATAGGGGGACCACCCTCTAAGCCTAAGTACTCTCTAGTGACCGATAGTGAAC-AAGTACCGTGAGGGAAAGGTGAAAAGTACCCCGACAAGGGGAGTGAAATAGTATCTGAAACCAAATGCTTACAAGCAGTCGGAGCAAGCGTATTTA-TATGTCTTGTGACGGCGTACCTTTTGTATAATGGGTCAGCGACTTAGTTTATCTAGCAAGCTTAAGCCGTTAGGTGTAGGCGTAGCGAAAGCGAGTCTGAATAGGGCG--TTTAGTTAGATGAATTAGACCCGAAACCGGGTGATCTAGCCATGGCCAGGTTGAAAGCGGAGTAAAATCCACTGAAGGACCGAACCCACTACTGTTGAAAAAGTAGGGGATGAGCTGTGGTTAGGGGTGAAAGGCCAATCAAACTCGGATATAGCTGGTTCTCCGCGAAATCTATTTAGGTAGAGCGT--TATAGCGATTACCATCGAAGGTAGAGCACTGAATGAGCTAGGGGGTCCCACAGACTTACCAAACTCAATCAAACTCCGAATGTCGATGAGTACAGCATAGCAGACAGACTATGGGTGCTAAGGTCCATAGTCGAGAGGGAAAAAGCCCAGACCGCCATCTAAGGTCCCTAAATCATGACTAAGTGTT-AAAGGATGTGAGAAGACCAAAACAACTAGGATGTTGGCTTAGAAGCAGCCATCATTTAAAGAAAGCGTAATAGCTCACTAGTCTAAATAAGTTTTCTTGCGCCAACAATGTAACGGGGCTCAAGTC-ATGTACCGAAGATGCGGGTTTATGCATTTGGCA-TAAATGGTAGCGGAGCGTTCCGTAAGCCTGCGAAGGTGAACCGTAAGGTTTGCTGGAGGTATCGGAAGTGAGAATGCTGACATAAGTAGCGATAAAGAATGTGAGAAACATTCTCGCCGAAAGTCCAAGGGTTCTTGCGTAAAGTTAATCTGCGCAAGGTTAGTCGGCCCCTAAGATGAGGCTGAAAGGCGTAGTCGATGGGAATCAGGTTAATATTCCTGAACCTGAA-GG--ATGTGACGAAAATAGTAAATTGTACAGTCTT-ATTGGATTGATTGTGCAGTGAATATTTTCCAGGAAATAACACCTTCATTATAGACCGTACCCGAAACCGACACAGGTGGACAGGTAGAGTATACCAAGGCGCTTGAGAGAACGATGCTGAAGGAACTAGGCAAATTGCATCTGTAACTTCGGAAGAAAGATGACCTGTATATGGGCAACCATGTGCAGGTGGCACAAGCTAGGGGGTAGCGACTGTTTATTAAAAACACAGGGCTCTGCAAAGTCAATAGACGATGTATAGGGTCTGACGCCTGCCCAGTGCTGGAAGATTAAAAGGAGGGGTGC-AAGCTCTGAATTGAAGTCCCAGTGAACGGCGGCCGTAACTATGACGGTCCTAAGGTAGCGAAATTCCTTGTCGGGTAAGTTCCGACCCGCACGAATGGCGTAACGATTTCCCCACTGTCTCCAGTATCGACTCAGCGAAATTGAATTCTCCGTGAAGATGCGGAGTTCCCGCGGTCAGACGGAAAGACCCCGTGAACCTTTACTATAGCTTTGCACTGGTGTTAGGAATCAGATGTGCAGGATAGGTGGGAGACTACGAAGCGAAGGCGTCAGCCTTTGTGGAGTCACCCTTGAGATACCACCCTTTTGGTGCTTGACATC-TAACCGAGGTCCTTGAATCAGGATCCGAGACAATGCATGGTGGGTAGTTTGACTGGGGCGGTCGCCTCCCAAAGAGTAACGGAGGCGCGCGATGGTTAGCTCAGGTTGGTCGGAAATCAACTTTTAGAGTGCAATGGCATAAGCTAGCCTGACTGCGAGTCTGACAAGACGAGCAGAGACGAAAGTCGGTCATAGTGATCCGGTGGTCCCGAGTGGAAGGGCCATCGCTCAACGAATAAAAGGTACTCCGGGGATAACAGGCTGATGATTTCCAAGCGTCCATAGCGACGAAATCGTTTGGCACCTCGATGTCGGCTCATCACATCCTGGGGCTGGAGAAGGTCCCAAGGGTTCGGCTGTTCGCCGATTAAAGTGGTACGTGAGCTGGGTTTAGAACGTCGTGAGACAGTTCGGTCCCTATCTGCCGTGGGTGTAGGAAGTTTGAGAGGATCTGCCTTTAGTACGAGAGGACCGAGGTGGACGTACCCCTGGTGGACCAGTTGTCGTGCCAACGGCACAGCTGGGTAGCTAAGTACGGAAGGGATAACTGCTGAATGCATCTAAGCAGGAAACCCACCTCAAAACTAGACTTCCCCATTAGAGCCGTGGAAGACCACCACGTTGATAGGTCGGGTGTGGAAGCACAGTAATGTGTGTAGCTAACCGATACTAATAGCTCGATTGATT----------------------------
>CP003318_Rickettsia_rickettsii_str_Hauke_Hauke_spotted_fever_group
---------------------------------GCCTTGGCACTAGAAGGCGATGAAGGACGTAATACGCTGCGATAAGCTTCGGGGAGTTGCGAATAAACTTCGATCCGAAGATTTCCGAAT-AGGG-AAACCTACCTAATTTATTAGGTATTGTATAGTGAATACATAGCTATATGAGGCAAACCCAGCGAACTGAAATATCTAAGTAGCTGGAGGAAAGGACATCAACCGAGACTCCGTTAGTAGTGACGAGCGAACGCGGACCAGGCCAGTGGCTTC-AAAAAAATAACTAAAACAACATGGAAAGGTTGACCATAGAGGGTGATAGTCCCGTATAGGTAAAAAGTTTGAAGTCCTTGAGTAAGGCGGGACACGTGAAATCCTGTTTGAACATAGGGGGACCACCCTCTAAGCCTAAGTACTCTCTAGTGACCGATAGTGAAC-AAGTACCGTGAGGGAAAGGTGAAAAGTACCCCGACAAGGGGAGTGAAATAGTATCTGAAACCAAATGCTTACAAGCAGTCGGAGCAAGCGTATTTA-TATGTCTTGTGACGGCGTACCTTTTGTATAATGGGTCAGCGACTTAGTTTATCTAGCAAGCTTAAGCCGTTAGGTGTAGGCGTAGCGAAAGCGAGTCTGAATAGGGCG--TTTAGTTAGATGAATTAGACCCGAAACCGGGTGATCTAGCCATGGCCAGGTTGAAAGCGGAGTAAAATCCACTGAAGGACCGAACCCACTACTGTTGAAAAAGTAGGGGATGAGCTGTGGTTAGGGGTGAAAGGCCAATCAAACTCGGATATAGCTGGTTCTCCGCGAAATCTATTTAGGTAGAGCGT--TATAGCGATTACCATCGAAGGTAGAGCACTGAATGAGCTAGGGGGTCCCACAGACTTACCAAACTCAATCAAACTCCGAATGTCGATGAGTACAGCATAGCAGACAGACTATGGGTGCTAAGGTCCATAGTCGAGAGGGAAAAAGCCCAGACCGCCATCTAAGGTCCCTAAATCATGACTAAGTGTT-AAAGGATGTGAGAAGACCAAAACAACTAGGATGTTGGCTTAGAAGCAGCCATCATTTAAAGAAAGCGTAATAGCTCACTAGTCTAAATAAGTTTTCTTGCGCCAACAATGTAACGGGGCTCAAGTC-ATGTACCGAAGATGCGGGTTTATGCATTTGGCA-TAAATGGTAGCGGAGCGTTCCGTAAGCCTGCGAAGGTGAACCGTAAGGTTTGCTGGAGGTATCGGAAGTGAGAATGCTGACATAAGTAGCGATAAAGAATGTGAGAAACATTCTCGCCGAAAGTCCAAGGGTTCTTGCGTAAAGTTAATCTGCGCAAGGTTAGTCGGCCCCTAAGATGAGGCTGAAAGGCGTAGTCGATGGGAATCAGGTTAATATTCCTGAACCTGAA-GG--ATGTGACGAAAATAGTAAATTGTACAGTCTT-ATTGGATTGATTGTGCAGTGAATATTTTCCAGGAAATAACACCTTCATTATAGACCGTACCCGAAACCGACACAGGTGGACAGGTAGAGTATACCAAGGCGCTTGAGAGAACGATGCTGAAGGAACTAGGCAAATTGCATCTGTAACTTCGGAAGAAAGATGACCTGTATATGGGCAACCATGTGCAGGTGGCACAAGCTAGGGGGTAGCGACTGTTTATTAAAAACACAGGGCTCTGCAAAGTCAATAGACGATGTATAGGGTCTGACGCCTGCCCAGTGCTGGAAGATTAAAAGGAGGGGTGC-AAGCTCTGAATTGAAGTCCCAGTGAACGGCGGCCGTAACTATGACGGTCCTAAGGTAGCGAAATTCCTTGTCGGGTAAGTTCCGACCCGCACGAATGGCGTAACGATTTCCCCACTGTCTCCAGTATCGACTCAGCGAAATTGAATTCTCCGTGAAGATGCGGAGTTCCCGCGGTCAGACGGAAAGACCCCGTGAACCTTTACTATAGCTTTGCACTGGTGTTAGGAATCAGATGTGCAGGATAGGTGGGAGACTACGAAGCGAAGGCGTCAGCCTTTGTGGAGTCACCCTTGAGATACCACCCTTTTGGTGCTTGACATC-TAACCGAGGTCCTTGAATCAGGATCCGAGACAATGCATGGTGGGTAGTTTGACTGGGGCGGTCGCCTCCCAAAGAGTAACGGAGGCGCGCGATGGTTAGCTCAGGTTGGTCGGAAATCAACTTTTAGAGTGCAATGGCATAAGCTAGCCTGACTGCGAGTCTGACAAGACGAGCAGAGACGAAAGTCGGTCATAGTGATCCGGTGGTCCCGAGTGGAAGGGCCATCGCTCAACGAATAAAAGGTACTCCGGGGATAACAGGCTGATGATTTCCAAGCGTCCATAGCGACGAAATCGTTTGGCACCTCGATGTCGGCTCATCACATCCTGGGGCTGGAGAAGGTCCCAAGGGTTCGGCTGTTCGCCGATTAAAGTGGTACGTGAGCTGGGTTTAGAACGTCGTGAGACAGTTCGGTCCCTATCTGCCGTGGGTGTAGGAAGTTTGAGAGGATCTGCCTTTAGTACGAGAGGACCGAGGTGGACGTACCCCTGGTGGACCAGTTGTCGTGCCAACGGCACAGCTGGGTAGCTAAGTACGGAAGGGATAACTGCTGAATGCATCTAAGCAGGAAACCCACCTCAAAACTAGACTTCCCCATTAGAGCCGTGGAAGACCACCACGTTGATAGGTCGGGTGTGGAAGCACAGTAATGTGTGTAGCTAACCGATACTAATAGCTCGATTGATT----------------------------
>CP006010_Rickettsia_rickettsii_str_Morgan_Morgan_spotted_fever_group
---------------------------------GCCTTGGCACTAGAAGGCGATGAAGGACGTAATACGCTGCGATAAGCTTCGGGGAGTTGCGAATAAACTTCGATCCGAAGATTTCCGAAT-AGGG-AAACCTACCTAATTTATTAGGTATTGTATAGTGAATACATAGCTATATGAGGCAAACCCAGCGAACTGAAATATCTAAGTAGCTGGAGGAAAGGACATCAACCGAGACTCCGTTAGTAGTGACGAGCGAACGCGGACCAGGCCAGTGGCTTC-AAAAAAATAACTAAAACAACATGGAAAGGTTGACCATAGAGGGTGATAGTCCCGTATAGGTAAAAAGTTTGAAGTCCTTGAGTAAGGCGGGACACGTGAAATCCTGTTTGAACATAGGGGGACCACCCTCTAAGCCTAAGTACTCTCTAGTGACCGATAGTGAAC-AAGTACCGTGAGGGAAAGGTGAAAAGTACCCCGACAAGGGGAGTGAAATAGTATCTGAAACCAAATGCTTACAAGCAGTCGGAGCAAGCGTATTTA-TATGTCTTGTGACGGCGTACCTTTTGTATAATGGGTCAGCGACTTAGTTTATCTAGCAAGCTTAAGCCGTTAGGTGTAGGCGTAGCGAAAGCGAGTCTGAATAGGGCG--TTTAGTTAGATGAATTAGACCCGAAACCGGGTGATCTAGCCATGGCCAGGTTGAAAGCGGAGTAAAATCCACTGAAGGACCGAACCCACTACTGTTGAAAAAGTAGGGGATGAGCTGTGGTTAGGGGTGAAAGGCCAATCAAACTCGGATATAGCTGGTTCTCCGCGAAATCTATTTAGGTAGAGCGT--TATAGCGATTACCATCGAAGGTAGAGCACTGAATGAGCTAGGGGGTCCCACAGACTTACCAAACTCAATCAAACTCCGAATGTCGATGAGTACAGCATAGCAGACAGACTATGGGTGCTAAGGTCCATAGTCGAGAGGGAAAAAGCCCAGACCGCCATCTAAGGTCCCTAAATCATGACTAAGTGTT-AAAGGATGTGAGAAGACCAAAACAACTAGGATGTTGGCTTAGAAGCAGCCATCATTTAAAGAAAGCGTAATAGCTCACTAGTCTAAATAAGTTTTCTTGCGCCAACAATGTAACGGGGCTCAAGTC-ATGTACCGAAGATGCGGGTTTATGCATTTGGCA-TAAATGGTAGCGGAGCGTTCCGTAAGCCTGCGAAGGTGAACCGTAAGGTTTGCTGGAGGTATCGGAAGTGAGAATGCTGACATAAGTAGCGATAAAGAATGTGAGAAACATTCTCGCCGAAAGTCCAAGGGTTCTTGCGTAAAGTTAATCTGCGCAAGGTTAGTCGGCCCCTAAGATGAGGCTGAAAGGCGTAGTCGATGGGAATCAGGTTAATATTCCTGAACCTGAA-GG--ATGTGACGAAAATAGTAAATTGTACAGTCTT-ATTGGATTGATTGTGCAGTGAATATTTTCCAGGAAATAACACCTTCATTATAGACCGTACCCGAAACCGACACAGGTGGACAGGTAGAGTATACCAAGGCGCTTGAGAGAACGATGCTGAAGGAACTAGGCAAATTGCATCTGTAACTTCGGAAGAAAGATGACCTGTATATGGGCAACCATGTGCAGGTGGCACAAGCTAGGGGGTAGCGACTGTTTATTAAAAACACAGGGCTCTGCAAAGTCAATAGACGATGTATAGGGTCTGACGCCTGCCCAGTGCTGGAAGATTAAAAGGAGGGGTGC-AAGCTCTGAATTGAAGTCCCAGTGAACGGCGGCCGTAACTATGACGGTCCTAAGGTAGCGAAATTCCTTGTCGGGTAAGTTCCGACCCGCACGAATGGCGTAACGATTTCCCCACTGTCTCCAGTATCGACTCAGCGAAATTGAATTCTCCGTGAAGATGCGGAGTTCCCGCGGTCAGACGGAAAGACCCCGTGAACCTTTACTATAGCTTTGCACTGGTGTTAGGAATCAGATGTGCAGGATAGGTGGGAGACTACGAAGCGAAGGCGTCAGCCTTTGTGGAGTCACCCTTGAGATACCACCCTTTTGGTGCTTGACATC-TAACCGAGGTCCTTGAATCAGGATCCGAGACAATGCATGGTGGGTAGTTTGACTGGGGCGGTCGCCTCCCAAAGAGTAACGGAGGCGCGCGATGGTTAGCTCAGGTTGGTCGGAAATCAACTTTTAGAGTGCAATGGCATAAGCTAGCCTGACTGCGAGTCTGACAAGACGAGCAGAGACGAAAGTCGGTCATAGTGATCCGGTGGTCCCGAGTGGAAGGGCCATCGCTCAACGAATAAAAGGTACTCCGGGGATAACAGGCTGATGATTTCCAAGCGTCCATAGCGACGAAATCGTTTGGCACCTCGATGTCGGCTCATCACATCCTGGGGCTGGAGAAGGTCCCAAGGGTTCGGCTGTTCGCCGATTAAAGTGGTACGTGAGCTGGGTTTAGAACGTCGTGAGACAGTTCGGTCCCTATCTGCCGTGGGTGTAGGAAGTTTGAGAGGATCTGCCTTTAGTACGAGAGGACCGAGGTGGACGTACCCCTGGTGGACCAGTTGTCGTGCCAACGGCACAGCTGGGTAGCTAAGTACGGAAGGGATAACTGCTGAATGCATCTAAGCAGGAAACCCACCTCAAAACTAGACTTCCCCATTAGAGCCGTGGAAGACCACCACGTTGATAGGTCGGGTGTGGAAGCACAGTAATGTGTGTAGCTAACCGATACTAATAGCTCGATTGATT----------------------------
>CP018913_Rickettsia_rickettsii_Iowa_spotted_fever_group
---------------------------------GCCTTGGCACTAGAAGGCGATGAAGGACGTAATACGCTGCGATAAGCTTCGGGGAGTTGCGAATAAACTTCGATCCGAAGATTTCCGAAT-AGGG-AAACCTACCTAATTTATTAGGTATTGTATAGTGAATACATAGCTATATGAGGCAAACCCAGCGAACTGAAATATCTAAGTAGCTGGAGGAAAGGACATCAACCGAGACTCCGTTAGTAGTGACGAGCGAACGCGGACCAGGCCAGTGGCTTC-AAAAAAATAACTAAAACAACATGGAAAGGTTGACCATAGAGGGTGATAGTCCCGTATAGGTAAAAAGTTTGAAGTCCTTGAGTAAGGCGGGACACGTGAAATCCTGTTTGAACATAGGGGGACCACCCTCTAAGCCTAAGTACTCTCTAGTGACCGATAGTGAAC-AAGTACCGTGAGGGAAAGGTGAAAAGTACCCCGACAAGGGGAGTGAAATAGTATCTGAAACCAAATGCTTACAAGCAGTCGGAGCAAGCGTATTTA-TATGTCTTGTGACGGCGTACCTTTTGTATAATGGGTCAGCGACTTAGTTTATCTAGCAAGCTTAAGCCGTTAGGTGTAGGCGTAGCGAAAGCGAGTCTGAATAGGGCG--TTTAGTTAGATGAATTAGACCCGAAACCGGGTGATCTAGCCATGGCCAGGTTGAAAGCGGAGTAAAATCCACTGAAGGACCGAACCCACTACTGTTGAAAAAGTAGGGGATGAGCTGTGGTTAGGGGTGAAAGGCCAATCAAACTCGGATATAGCTGGTTCTCCGCGAAATCTATTTAGGTAGAGCGT--TATAGCGATTACCATCGAAGGTAGAGCACTGAATGAGCTAGGGGGTCCCACAGACTTACCAAACTCAATCAAACTCCGAATGTCGATGAGTACAGCATAGCAGACAGACTATGGGTGCTAAGGTCCATAGTCGAGAGGGAAAAAGCCCAGACCGCCATCTAAGGTCCCTAAATCATGACTAAGTGTT-AAAGGATGTGAGAAGACCAAAACAACTAGGATGTTGGCTTAGAAGCAGCCATCATTTAAAGAAAGCGTAATAGCTCACTAGTCTAAATAAGTTTTCTTGCGCCAACAATGTAACGGGGCTCAAGTC-ATGTACCGAAGATGCGGGTTTATGCATTTGGCA-TAAATGGTAGCGGAGCGTTCCGTAAGCCTGCGAAGGTGAACCGTAAGGTTTGCTGGAGGTATCGGAAGTGAGAATGCTGACATAAGTAGCGATAAAGAATGTGAGAAACATTCTCGCCGAAAGTCCAAGGGTTCTTGCGTAAAGTTAATCTGCGCAAGGTTAGTCGGCCCCTAAGATGAGGCTGAAAGGCGTAGTCGATGGGAATCAGGTTAATATTCCTGAACCTGAA-GG--ATGTGACGAAAATAGTAAATTGTACAGTCTT-ATTGGATTGATTGTGCAGTGAATATTTTCCAGGAAATAACACCTTCATTATAGACCGTACCCGAAACCGACACAGGTGGACAGGTAGAGTATACCAAGGCGCTTGAGAGAACGATGCTGAAGGAACTAGGCAAATTGCATCTGTAACTTCGGAAGAAAGATGACCTGTATATGGGCAACCATGTGCAGGTGGCACAAGCTAGGGGGTAGCGACTGTTTATTAAAAACACAGGGCTCTGCAAAGTCAATAGACGATGTATAGGGTCTGACGCCTGCCCAGTGCTGGAAGATTAAAAGGAGGGGTGC-AAGCTCTGAATTGAAGTCCCAGTGAACGGCGGCCGTAACTATGACGGTCCTAAGGTAGCGAAATTCCTTGTCGGGTAAGTTCCGACCCGCACGAATGGCGTAACGATTTCCCCACTGTCTCCAGTATCGACTCAGCGAAATTGAATTCTCCGTGAAGATGCGGAGTTCCCGCGGTCAGACGGAAAGACCCCGTGAACCTTTACTATAGCTTTGCACTGGTGTTAGGAATCAGATGTGCAGGATAGGTGGGAGACTACGAAGCGAAGGCGTCAGCCTTTGTGGAGTCACCCTTGAGATACCACCCTTTTGGTGCTTGACATC-TAACCGAGGTCCTTGAATCAGGATCCGAGACAATGCATGGTGGGTAGTTTGACTGGGGCGGTCGCCTCCCAAAGAGTAACGGAGGCGCGCGATGGTTAGCTCAGGTTGGTCGGAAATCAACTTTTAGAGTGCAATGGCATAAGCTAGCCTGACTGCGAGTCTGACAAGACGAGCAGAGACGAAAGTCGGTCATAGTGATCCGGTGGTCCCGAGTGGAAGGGCCATCGCTCAACGAATAAAAGGTACTCCGGGGATAACAGGCTGATGATTTCCAAGCGTCCATAGCGACGAAATCGTTTGGCACCTCGATGTCGGCTCATCACATCCTGGGGCTGGAGAAGGTCCCAAGGGTTCGGCTGTTCGCCGATTAAAGTGGTACGTGAGCTGGGTTTAGAACGTCGTGAGACAGTTCGGTCCCTATCTGCCGTGGGTGTAGGAAGTTTGAGAGGATCTGCCTTTAGTACGAGAGGACCGAGGTGGACGTACCCCTGGTGGACCAGTTGTCGTGCCAACGGCACAGCTGGGTAGCTAAGTACGGAAGGGATAACTGCTGAATGCATCTAAGCAGGAAACCCACCTCAAAACTAGACTTCCCCATTAGAGCCGTGGAAGACCACCACGTTGATAGGTCGGGTGTGGAAGCACAGTAATGTGTGTAGCTAACCGATACTAATAGCTCGATTGATT----------------------------
>CP018914_Rickettsia_rickettsii_Iowa_spotted_fever_group
---------------------------------GCCTTGGCACTAGAAGGCGATGAAGGACGTAATACGCTGCGATAAGCTTCGGGGAGTTGCGAATAAACTTCGATCCGAAGATTTCCGAAT-AGGG-AAACCTACCTAATTTATTAGGTATTGTATAGTGAATACATAGCTATATGAGGCAAACCCAGCGAACTGAAATATCTAAGTAGCTGGAGGAAAGGACATCAACCGAGACTCCGTTAGTAGTGACGAGCGAACGCGGACCAGGCCAGTGGCTTC-AAAAAAATAACTAAAACAACATGGAAAGGTTGACCATAGAGGGTGATAGTCCCGTATAGGTAAAAAGTTTGAAGTCCTTGAGTAAGGCGGGACACGTGAAATCCTGTTTGAACATAGGGGGACCACCCTCTAAGCCTAAGTACTCTCTAGTGACCGATAGTGAAC-AAGTACCGTGAGGGAAAGGTGAAAAGTACCCCGACAAGGGGAGTGAAATAGTATCTGAAACCAAATGCTTACAAGCAGTCGGAGCAAGCGTATTTA-TATGTCTTGTGACGGCGTACCTTTTGTATAATGGGTCAGCGACTTAGTTTATCTAGCAAGCTTAAGCCGTTAGGTGTAGGCGTAGCGAAAGCGAGTCTGAATAGGGCG--TTTAGTTAGATGAATTAGACCCGAAACCGGGTGATCTAGCCATGGCCAGGTTGAAAGCGGAGTAAAATCCACTGAAGGACCGAACCCACTACTGTTGAAAAAGTAGGGGATGAGCTGTGGTTAGGGGTGAAAGGCCAATCAAACTCGGATATAGCTGGTTCTCCGCGAAATCTATTTAGGTAGAGCGT--TATAGCGATTACCATCGAAGGTAGAGCACTGAATGAGCTAGGGGGTCCCACAGACTTACCAAACTCAATCAAACTCCGAATGTCGATGAGTACAGCATAGCAGACAGACTATGGGTGCTAAGGTCCATAGTCGAGAGGGAAAAAGCCCAGACCGCCATCTAAGGTCCCTAAATCATGACTAAGTGTT-AAAGGATGTGAGAAGACCAAAACAACTAGGATGTTGGCTTAGAAGCAGCCATCATTTAAAGAAAGCGTAATAGCTCACTAGTCTAAATAAGTTTTCTTGCGCCAACAATGTAACGGGGCTCAAGTC-ATGTACCGAAGATGCGGGTTTATGCATTTGGCA-TAAATGGTAGCGGAGCGTTCCGTAAGCCTGCGAAGGTGAACCGTAAGGTTTGCTGGAGGTATCGGAAGTGAGAATGCTGACATAAGTAGCGATAAAGAATGTGAGAAACATTCTCGCCGAAAGTCCAAGGGTTCTTGCGTAAAGTTAATCTGCGCAAGGTTAGTCGGCCCCTAAGATGAGGCTGAAAGGCGTAGTCGATGGGAATCAGGTTAATATTCCTGAACCTGAA-GG--ATGTGACGAAAATAGTAAATTGTACAGTCTT-ATTGGATTGATTGTGCAGTGAATATTTTCCAGGAAATAACACCTTCATTATAGACCGTACCCGAAACCGACACAGGTGGACAGGTAGAGTATACCAAGGCGCTTGAGAGAACGATGCTGAAGGAACTAGGCAAATTGCATCTGTAACTTCGGAAGAAAGATGACCTGTATATGGGCAACCATGTGCAGGTGGCACAAGCTAGGGGGTAGCGACTGTTTATTAAAAACACAGGGCTCTGCAAAGTCAATAGACGATGTATAGGGTCTGACGCCTGCCCAGTGCTGGAAGATTAAAAGGAGGGGTGC-AAGCTCTGAATTGAAGTCCCAGTGAACGGCGGCCGTAACTATGACGGTCCTAAGGTAGCGAAATTCCTTGTCGGGTAAGTTCCGACCCGCACGAATGGCGTAACGATTTCCCCACTGTCTCCAGTATCGACTCAGCGAAATTGAATTCTCCGTGAAGATGCGGAGTTCCCGCGGTCAGACGGAAAGACCCCGTGAACCTTTACTATAGCTTTGCACTGGTGTTAGGAATCAGATGTGCAGGATAGGTGGGAGACTACGAAGCGAAGGCGTCAGCCTTTGTGGAGTCACCCTTGAGATACCACCCTTTTGGTGCTTGACATC-TAACCGAGGTCCTTGAATCAGGATCCGAGACAATGCATGGTGGGTAGTTTGACTGGGGCGGTCGCCTCCCAAAGAGTAACGGAGGCGCGCGATGGTTAGCTCAGGTTGGTCGGAAATCAACTTTTAGAGTGCAATGGCATAAGCTAGCCTGACTGCGAGTCTGACAAGACGAGCAGAGACGAAAGTCGGTCATAGTGATCCGGTGGTCCCGAGTGGAAGGGCCATCGCTCAACGAATAAAAGGTACTCCGGGGATAACAGGCTGATGATTTCCAAGCGTCCATAGCGACGAAATCGTTTGGCACCTCGATGTCGGCTCATCACATCCTGGGGCTGGAGAAGGTCCCAAGGGTTCGGCTGTTCGCCGATTAAAGTGGTACGTGAGCTGGGTTTAGAACGTCGTGAGACAGTTCGGTCCCTATCTGCCGTGGGTGTAGGAAGTTTGAGAGGATCTGCCTTTAGTACGAGAGGACCGAGGTGGACGTACCCCTGGTGGACCAGTTGTCGTGCCAACGGCACAGCTGGGTAGCTAAGTACGGAAGGGATAACTGCTGAATGCATCTAAGCAGGAAACCCACCTCAAAACTAGACTTCCCCATTAGAGCCGTGGAAGACCACCACGTTGATAGGTCGGGTGTGGAAGCACAGTAATGTGTGTAGCTAACCGATACTAATAGCTCGATTGATT----------------------------
>CP098688_Rickettsia_rickettsii_AZ_5_spotted_fever_group
---------------------------------GCCTTGGCACTAGAAGGCGATGAAGGACGTAATACGCTGCGATAAGCTTCGGGGAGTTGCGAATAAACTTCGATCCGAAGATTTCCGAAT-AGGG-AAACCTACCTAATTTATTAGGTATTGTATAGTGAATACATAGCTATATGAGGCAAACCCAGCGAACTGAAATATCTAAGTAGCTGGAGGAAAGGACATCAACCGAGACTCCGTTAGTAGTGACGAGCGAACGCGGACCAGGCCAGTGGCTTC-AAAAAAATAACTAAAACAACATGGAAAGGTTGACCATAGAGGGTGATAGTCCCGTATAGGTAAAAAGTTTGAAGTCCTTGAGTAAGGCGGGACACGTGAAATCCTGTTTGAACATAGGGGGACCACCCTCTAAGCCTAAGTACTCTCTAGTGACCGATAGTGAAC-AAGTACCGTGAGGGAAAGGTGAAAAGTACCCCGACAAGGGGAGTGAAATAGTATCTGAAACCAAATGCTTACAAGCAGTCGGAGCAAGCGTATTTA-TATGTCTTGTGACGGCGTACCTTTTGTATAATGGGTCAGCGACTTAGTTTATCTAGCAAGCTTAAGCCGTTAGGTGTAGGCGTAGCGAAAGCGAGTCTGAATAGGGCG--TTTAGTTAGATGAATTAGACCCGAAACCGGGTGATCTAGCCATGGCCAGGTTGAAAGCGGAGTAAAATCCACTGAAGGACCGAACCCACTACTGTTGAAAAAGTAGGGGATGAGCTGTGGTTAGGGGTGAAAGGCCAATCAAACTCGGATATAGCTGGTTCTCCGCGAAATCTATTTAGGTAGAGCGT--TATAGCGATTACCATCGAAGGTAGAGCACTGAATGAGCTAGGGGGTCCCACAGACTTACCAAACTCAATCAAACTCCGAATGTCGATGAGTACAGCATAGCAGACAGACTATGGGTGCTAAGGTCCATAGTCGAGAGGGAAAAAGCCCAGACCGCCATCTAAGGTCCCTAAATCATGACTAAGTGTT-AAAGGATGTGAGAAGACCAAAACAACTAGGATGTTGGCTTAGAAGCAGCCATCATTTAAAGAAAGCGTAATAGCTCACTAGTCTAAATAAGTTTTCTTGCGCCAACAATGTAACGGGGCTCAAGTC-ATGTACCGAAGATGCGGGTTTATGCATTTGGCA-TAAATGGTAGCGGAGCGTTCCGTAAGCCTGCGAAGGTGAACCGTAAGGTTTGCTGGAGGTATCGGAAGTGAGAATGCTGACATAAGTAGCGATAAAGAATGTGAGAAACATTCTCGCCGAAAGTCCAAGGGTTCTTGCGTAAAGTTAATCTGCGCAAGGTTAGTCGGCCCCTAAGATGAGGCTGAAAGGCGTAGTCGATGGGAATCAGGTTAATATTCCTGAACCTGAA-GG--ATGTGACGAAAATAGTAAATTGTACAGTCTT-ATTGGATTGATTGTGCAGTGAATATTTTCCAGGAAATAACACCTTCATTATAGACCGTACCCGAAACCGACACAGGTGGACAGGTAGAGTATACCAAGGCGCTTGAGAGAACGATGCTGAAGGAACTAGGCAAATTGCATCTGTAACTTCGGAAGAAAGATGACCTGTATATGGGCAACCATGTGCAGGTGGCACAAGCTAGGGGGTAGCGACTGTTTATTAAAAACACAGGGCTCTGCAAAGTCAATAGACGATGTATAGGGTCTGACGCCTGCCCAGTGCTGGAAGATTAAAAGGAGGGGTGC-AAGCTCTGAATTGAAGTCCCAGTGAACGGCGGCCGTAACTATGACGGTCCTAAGGTAGCGAAATTCCTTGTCGGGTAAGTTCCGACCCGCACGAATGGCGTAACGATTTCCCCACTGTCTCCAGTATCGACTCAGCGAAATTGAATTCTCCGTGAAGATGCGGAGTTCCCGCGGTCAGACGGAAAGACCCCGTGAACCTTTACTATAGCTTTGCACTGGTGTTAGGAATCAGATGTGCAGGATAGGTGGGAGACTACGAAGCGAAGGCGTCAGCCTTTGTGGAGTCACCCTTGAGATACCACCCTTTTGGTGCTTGACATC-TAACCGAGGTCCTTGAATCAGGATCCGAGACAATGCATGGTGGGTAGTTTGACTGGGGCGGTCGCCTCCCAAAGAGTAACGGAGGCGCGCGATGGTTAGCTCAGGTTGGTCGGAAATCAACTTTTAGAGTGCAATGGCATAAGCTAGCCTGACTGCGAGTCTGACAAGACGAGCAGAGACGAAAGTCGGTCATAGTGATCCGGTGGTCCCGAGTGGAAGGGCCATCGCTCAACGAATAAAAGGTACTCCGGGGATAACAGGCTGATGATTTCCAAGCGTCCATAGCGACGAAATCGTTTGGCACCTCGATGTCGGCTCATCACATCCTGGGGCTGGAGAAGGTCCCAAGGGTTCGGCTGTTCGCCGATTAAAGTGGTACGTGAGCTGGGTTTAGAACGTCGTGAGACAGTTCGGTCCCTATCTGCCGTGGGTGTAGGAAGTTTGAGAGGATCTGCCTTTAGTACGAGAGGACCGAGGTGGACGTACCCCTGGTGGACCAGTTGTCGTGCCAACGGCACAGCTGGGTAGCTAAGTACGGAAGGGATAACTGCTGAATGCATCTAAGCAGGAAACCCACCTCAAAACTAGACTTCCCCATTAGAGCCGTGGAAGACCACCACGTTGATAGGTCGGGTGTGGAAGCACAGTAATGTGTGTAGCTAACCGATACTAATAGCTCGATTGATT----------------------------
>NR_103963_Rickettsia_rickettsii_Iowa_spotted_fever_group
---------------------------------GCCUUGGCACUAGAAGGCGAUGAAGGACGUAAUACGCUGCGAUAAGCUUCGGGGAGUUGCGAAUAAACUUCGAUCCGAAGAUUUCCGAAU-AGGG-AAACCUACCUAAUUUAUUAGGUAUUGUAUAGUGAAUACAUAGCUAUAUGAGGCAAACCCAGCGAACUGAAAUAUCUAAGUAGCUGGAGGAAAGGACAUCAACCGAGACUCCGUUAGUAGUGACGAGCGAACGCGGACCAGGCCAGUGGCUUC-AAAAAAAUAACUAAAACAACAUGGAAAGGUUGACCAUAGAGGGUGAUAGUCCCGUAUAGGUAAAAAGUUUGAAGUCCUUGAGUAAGGCGGGACACGUGAAAUCCUGUUUGAACAUAGGGGGACCACCCUCUAAGCCUAAGUACUCUCUAGUGACCGAUAGUGAAC-AAGUACCGUGAGGGAAAGGUGAAAAGUACCCCGACAAGGGGAGUGAAAUAGUAUCUGAAACCAAAUGCUUACAAGCAGUCGGAGCAAGCGUAUUUA-UAUGUCUUGUGACGGCGUACCUUUUGUAUAAUGGGUCAGCGACUUAGUUUAUCUAGCAAGCUUAAGCCGUUAGGUGUAGGCGUAGCGAAAGCGAGUCUGAAUAGGGCG--UUUAGUUAGAUGAAUUAGACCCGAAACCGGGUGAUCUAGCCAUGGCCAGGUUGAAAGCGGAGUAAAAUCCACUGAAGGACCGAACCCACUACUGUUGAAAAAGUAGGGGAUGAGCUGUGGUUAGGGGUGAAAGGCCAAUCAAACUCGGAUAUAGCUGGUUCUCCGCGAAAUCUAUUUAGGUAGAGCGU--UAUAGCGAUUACCAUCGAAGGUAGAGCACUGAAUGAGCUAGGGGGUCCCACAGACUUACCAAACUCAAUCAAACUCCGAAUGUCGAUGAGUACAGCAUAGCAGACAGACUAUGGGUGCUAAGGUCCAUAGUCGAGAGGGAAAAAGCCCAGACCGCCAUCUAAGGUCCCUAAAUCAUGACUAAGUGUU-AAAGGAUGUGAGAAGACCAAAACAACUAGGAUGUUGGCUUAGAAGCAGCCAUCAUUUAAAGAAAGCGUAAUAGCUCACUAGUCUAAAUAAGUUUUCUUGCGCCAACAAUGUAACGGGGCUCAAGUC-AUGUACCGAAGAUGCGGGUUUAUGCAUUUGGCA-UAAAUGGUAGCGGAGCGUUCCGUAAGCCUGCGAAGGUGAACCGUAAGGUUUGCUGGAGGUAUCGGAAGUGAGAAUGCUGACAUAAGUAGCGAUAAAGAAUGUGAGAAACAUUCUCGCCGAAAGUCCAAGGGUUCUUGCGUAAAGUUAAUCUGCGCAAGGUUAGUCGGCCCCUAAGAUGAGGCUGAAAGGCGUAGUCGAUGGGAAUCAGGUUAAUAUUCCUGAACCUGAA-GG--AUGUGACGAAAAUAGUAAAUUGUACAGUCUU-AUUGGAUUGAUUGUGCAGUGAAUAUUUUCCAGGAAAUAACACCUUCAUUAUAGACCGUACCCGAAACCGACACAGGUGGACAGGUAGAGUAUACCAAGGCGCUUGAGAGAACGAUGCUGAAGGAACUAGGCAAAUUGCAUCUGUAACUUCGGAAGAAAGAUGACCUGUAUAUGGGCAACCAUGUGCAGGUGGCACAAGCUAGGGGGUAGCGACUGUUUAUUAAAAACACAGGGCUCUGCAAAGUCAAUAGACGAUGUAUAGGGUCUGACGCCUGCCCAGUGCUGGAAGAUUAAAAGGAGGGGUGC-AAGCUCUGAAUUGAAGUCCCAGUGAACGGCGGCCGUAACUAUGACGGUCCUAAGGUAGCGAAAUUCCUUGUCGGGUAAGUUCCGACCCGCACGAAUGGCGUAACGAUUUCCCCACUGUCUCCAGUAUCGACUCAGCGAAAUUGAAUUCUCCGUGAAGAUGCGGAGUUCCCGCGGUCAGACGGAAAGACCCCGUGAACCUUUACUAUAGCUUUGCACUGGUGUUAGGAAUCAGAUGUGCAGGAUAGGUGGGAGACUACGAAGCGAAGGCGUCAGCCUUUGUGGAGUCACCCUUGAGAUACCACCCUUUUGGUGCUUGACAUC-UAACCGAGGUCCUUGAAUCAGGAUCCGAGACAAUGCAUGGUGGGUAGUUUGACUGGGGCGGUCGCCUCCCAAAGAGUAACGGAGGCGCGCGAUGGUUAGCUCAGGUUGGUCGGAAAUCAACUUUUAGAGUGCAAUGGCAUAAGCUAGCCUGACUGCGAGUCUGACAAGACGAGCAGAGACGAAAGUCGGUCAUAGUGAUCCGGUGGUCCCGAGUGGAAGGGCCAUCGCUCAACGAAUAAAAGGUACUCCGGGGAUAACAGGCUGAUGAUUUCCAAGCGUCCAUAGCGACGAAAUCGUUUGGCACCUCGAUGUCGGCUCAUCACAUCCUGGGGCUGGAGAAGGUCCCAAGGGUUCGGCUGUUCGCCGAUUAAAGUGGUACGUGAGCUGGGUUUAGAACGUCGUGAGACAGUUCGGUCCCUAUCUGCCGUGGGUGUAGGAAGUUUGAGAGGAUCUGCCUUUAGUACGAGAGGACCGAGGUGGACGUACCCCUGGUGGACCAGUUGUCGUGCCAACGGCACAGCUGGGUAGCUAAGUACGGAAGGGAUAACUGCUGAAUGCAUCUAAGCAGGAAACCCACCUCAAAACUAGACUUCCCCAUUAGAGCCGUGGAAGACCACCACGUUGAUAGGUCGGGUGUGGAAGCACAGUAAUGUGUGUAGCUAACCGAUACUAAUAGCUCGAUUGAUU----------------------------
>CP000848_Rickettsia_rickettsii_str_Sheila_Smith_spotted_fever_group
---------------------------------GCCTTGGCACTAGAAGGCGATGAAGGACGTAATACGCTGCGATAAGCTTCGGGGAGTTGCGAATAAACTTCGATCCGGAGATTTCCGAAT-AGGG-AAACCTACCTAATTTATTAGGTATTGTATAGTGAATACATAGCTATATGAGGCAAACCCAGCGAACTGAAATATCTAAGTAGCTGGAGGAAAGGACATCAACCGAGACTCCGTTAGTAGTGACGAGCGAACGCGGACCAGGCCAGTGGCTTC-AAAAAAATAACTAAAACAACATGGAAAGGTTGACCATAGAGGGTGATAGTCCCGTATAGGTAAAAAGTTTGAAGTCCTTGAGTAAGGCGGGACACGTGAAATCCTGTTTGAACATAGGGGGACCACCCTCTAAGCCTAAGTACTCTCTAGTGACCGATAGTGAAC-AAGTACCGTGAGGGAAAGGTGAAAAGTACCCCGACAAGGGGAGTGAAATAGTATCTGAAACCAAATGCTTACAAGCAGTCGGAGCAAGCGTATTTA-TATGTCTTGTGACGGCGTACCTTTTGTATAATGGGTCAGCGACTTAGTTTATCTAGCAAGCTTAAGCCGTTAGGTGTAGGCGTAGCGAAAGCGAGTCTGAATAGGGCG--TTTAGTTAGATGAATTAGACCCGAAACCGGGTGATCTAGCCATGGCCAGGTTGAAAGCGGAGTAAAATCCACTGAAGGACCGAACCCACTACTGTTGAAAAAGTAGGGGATGAGCTGTGGTTAGGGGTGAAAGGCCAATCAAACTCGGATATAGCTGGTTCTCCGCGAAATCTATTTAGGTAGAGCGT--TATAGCGATTACCATCGAAGGTAGAGCACTGAATGAGCTAGGGGGTCCCACAGACTTACCAAACTCAATCAAACTCCGAATGTCGATGAGTACAGCATAGCAGACAGACTATGGGTGCTAAGGTCCATAGTCGAGAGGGAAAAAGCCCAGACCGCCATCTAAGGTCCCTAAATCATGACTAAGTGTT-AAAGGATGTGAGAAGACCAAAACAACTAGGATGTTGGCTTAGAAGCAGCCATCATTTAAAGAAAGCGTAATAGCTCACTAGTCTAAATAAGTTTTCTTGCGCCAACAATGTAACGGGGCTCAAGTC-ATGTACCGAAGATGCGGGTTTATGCATTTGGCA-TAAATGGTAGCGGAGCGTTCCGTAAGCCTGCGAAGGTGAACCGTAAGGTTTGCTGGAGGTATCGGAAGTGAGAATGCTGACATAAGTAGCGATAAAGAATGTGAGAAACATTCTCGCCGAAAGTCCAAGGGTTCTTGCGTAAAGTTAATCTGCGCAAGGTTAGTCGGCCCCTAAGATGAGGCTGAAAGGCGTAGTCGATGGGAATCAGGTTAATATTCCTGAACCTGAA-GG--ATGTGACGAAAATAGTAAATTGTACAGTCTT-ATTGGATTGATTGTGCAGTGAATATTTTCCAGGAAATAACACCTTCATTATAGACCGTACCCGAAACCGACACAGGTGGACAGGTAGAGTATACCAAGGCGCTTGAGAGAACGATGCTGAAGGAACTAGGCAAATTGCATCTGTAACTTCGGAAGAAAGATGACCTGTATATGGGCAACCATGTGCAGGTGGCACAAGCTAGGGGGTAGCGACTGTTTATTAAAAACACAGGGCTCTGCAAAGTCAATAGACGATGTATAGGGTCTGACGCCTGCCCAGTGCTGGAAGATTAAAAGGAGGGGTGC-AAGCTCTGAATTGAAGTCCCAGTGAACGGCGGCCGTAACTATGACGGTCCTAAGGTAGCGAAATTCCTTGTCGGGTAAGTTCCGACCCGCACGAATGGCGTAACGATTTCCCCACTGTCTCCAGTATCGACTCAGCGAAATTGAATTCTCCGTGAAGATGCGGAGTTCCCGCGGTCAGACGGAAAGACCCCGTGAACCTTTACTATAGCTTTGCACTGGTGTTAGGAATCAGATGTGCAGGATAGGTGGGAGACTACGAAGCGAAGGCGTCAGCCTTTGTGGAGTCACCCTTGAGATACCACCCTTTTGGTGCTTGACATC-TAACCGAGGTCCTTGAATCAGGATCCGAGACAATGCATGGTGGGTAGTTTGACTGGGGCGGTCGCCTCCCAAAGAGTAACGGAGGCGCGCGATGGTTAGCTCAGGTTGGTCGGAAATCAACTTTTAGAGTGCAATGGCATAAGCTAGCCTGACTGCGAGTCTGACAAGACGAGCAGAGACGAAAGTCGGTCATAGTGATCCGGTGGTCCCGAGTGGAAGGGCCATCGCTCAACGAATAAAAGGTACTCCGGGGATAACAGGCTGATGATTTCCAAGCGTCCATAGCGACGAAATCGTTTGGCACCTCGATGTCGGCTCATCACATCCTGGGGCTGGAGAAGGTCCCAAGGGTTCGGCTGTTCGCCGATTAAAGTGGTACGTGAGCTGGGTTTAGAACGTCGTGAGACAGTTCGGTCCCTATCTGCCGTGGGTGTAGGAAGTTTGAGAGGATCTGCCTTTAGTACGAGAGGACCGAGGTGGACGTACCCCTGGTGGACCAGTTGTCGTGCCAACGGCACAGCTGGGTAGCTAAGTACGGAAGGGATAACTGCTGAATGCATCTAAGCAGGAAACCCACCTCAAAACTAGACTTCCCCATTAGAGCCGTGGAAGACCACCACGTTGATAGGTCGGGTGTGGAAGCACAGTAATGTGTGTAGCTAACCGATACTAATAGCTCGATTGATT----------------------------
>CP003305_Rickettsia_rickettsii_str_Brazil_Brazil_spotted_fever_group
---------------------------------GCCTTGGCACTAGAAGGCGATGAAGGACGTAATACGCTGCGATAAGCTTCGGGGAGTTGCGAATAAACTTCGATCCGGAGATTTCCGAAT-AGGG-AAACCTACCTAATTTATTAGGTATTGTATAGTGAATACATAGCTATATGAGGCAAACCCAGCGAACTGAAATATCTAAGTAGCTGGAGGAAAGGACATCAACCGAGACTCCGTTAGTAGTGACGAGCGAACGCGGACCAGGCCAGTGGCTTC-AAAAAAATAACTAAAACAACATGGAAAGGTTGACCATAGAGGGTGATAGTCCCGTATAGGTAAAAAGTTTGAAGTCCTTGAGTAAGGCGGGACACGTGAAATCCTGTTTGAACATAGGGGGACCACCCTCTAAGCCTAAGTACTCTCTAGTGACCGATAGTGAAC-AAGTACCGTGAGGGAAAGGTGAAAAGTACCCCGACAAGGGGAGTGAAATAGTATCTGAAACCAAATGCTTACAAGCAGTCGGAGCAAGCGTATTTA-TATGTCTTGTGACGGCGTACCTTTTGTATAATGGGTCAGCGACTTAGTTTATCTAGCAAGCTTAAGCCGTTAGGTGTAGGCGTAGCGAAAGCGAGTCTGAATAGGGCG--TTTAGTTAGATGAATTAGACCCGAAACCGGGTGATCTAGCCATGGCCAGGTTGAAAGCGGAGTAAAATCCACTGAAGGACCGAACCCACTACTGTTGAAAAAGTAGGGGATGAGCTGTGGTTAGGGGTGAAAGGCCAATCAAACTCGGATATAGCTGGTTCTCCGCGAAATCTATTTAGGTAGAGCGT--TATAGCGATTACCATCGAAGGTAGAGCACTGAATGAGCTAGGGGGTCCCACAGACTTACCAAACTCAATCAAACTCCGAATGTCGATGAGTACAGCATAGCAGACAGACTATGGGTGCTAAGGTCCATAGTCGAGAGGGAAAAAGCCCAGACCGCCATCTAAGGTCCCTAAATCATGACTAAGTGTT-AAAGGATGTGAGAAGACCAAAACAACTAGGATGTTGGCTTAGAAGCAGCCATCATTTAAAGAAAGCGTAATAGCTCACTAGTCTAAATAAGTTTTCTTGCGCCAACAATGTAACGGGGCTCAAGTC-ATGTACCGAAGATGCGGGTTTATGCATTTGGCA-TAAATGGTAGCGGAGCGTTCCGTAAGCCTGCGAAGGTGAACCGTAAGGTTTGCTGGAGGTATCGGAAGTGAGAATGCTGACATAAGTAGCGATAAAGAATGTGAGAAACATTCTCGCCGAAAGTCCAAGGGTTCTTGCGTAAAGTTAATCTGCGCAAGGTTAGTCGGCCCCTAAGATGAGGCTGAAAGGCGTAGTCGATGGGAATCAGGTTAATATTCCTGAACCTGAA-GG--ATGTGACGAAAATAGTAAATTGTACAGTCTT-ATTGGATTGATTGTGCAGTGAATATTTTCCAGGAAATAACACCTTCATTATAGACCGTACCCGAAACCGACACAGGTGGACAGGTAGAGTATACCAAGGCGCTTGAGAGAACGATGCTGAAGGAACTAGGCAAATTGCATCTGTAACTTCGGAAGAAAGATGACCTGTATATGGGCAACCATGTGCAGGTGGCACAAGCTAGGGGGTAGCGACTGTTTATTAAAAACACAGGGCTCTGCAAAGTCAATAGACGATGTATAGGGTCTGACGCCTGCCCAGTGCTGGAAGATTAAAAGGAGGGGTGC-AAGCTCTGAATTGAAGTCCCAGTGAACGGCGGCCGTAACTATGACGGTCCTAAGGTAGCGAAATTCCTTGTCGGGTAAGTTCCGACCCGCACGAATGGCGTAACGATTTCCCCACTGTCTCCAGTATCGACTCAGCGAAATTGAATTCTCCGTGAAGATGCGGAGTTCCCGCGGTCAGACGGAAAGACCCCGTGAACCTTTACTATAGCTTTGCACTGGTGTTAGGAATCAGATGTGCAGGATAGGTGGGAGACTACGAAGCGAAGGCGTCAGCCTTTGTGGAGTCACCCTTGAGATACCACCCTTTTGGTGCTTGACATC-TAACCGAGGTCCTTGAATCAGGATCCGAGACAATGCATGGTGGGTAGTTTGACTGGGGCGGTCGCCTCCCAAAGAGTAACGGAGGCGCGCGATGGTTAGCTCAGGTTGGTCGGAAATCAACTTTTAGAGTGCAATGGCATAAGCTAGCCTGACTGCGAGTCTGACAAGACGAGCAGAGACGAAAGTCGGTCATAGTGATCCGGTGGTCCCGAGTGGAAGGGCCATCGCTCAACGAATAAAAGGTACTCCGGGGATAACAGGCTGATGATTTCCAAGCGTCCATAGCGACGAAATCGTTTGGCACCTCGATGTCGGCTCATCACATCCTGGGGCTGGAGAAGGTCCCAAGGGTTCGGCTGTTCGCCGATTAAAGTGGTACGTGAGCTGGGTTTAGAACGTCGTGAGACAGTTCGGTCCCTATCTGCCGTGGGTGTAGGAAGTTTGAGAGGATCTGCCTTTAGTACGAGAGGACCGAGGTGGACGTACCCCTGGTGGACCAGTTGTCGTGCCAACGGCACAGCTGGGTAGCTAAGTACGGAAGGGATAACTGCTGAATGCATCTAAGCAGGAAACCCACCTCAAAACTAGACTTCCCCATTAGAGCCGTGGAAGACCACCACGTTGATAGGTCGGGTGTGGAAGCACAGTAATGTGTGTAGCTAACCGATACTAATAGCTCGATTGATT----------------------------
>CP003306_Rickettsia_rickettsii_str_Colombia_Colombia_spotted_fever_group
---------------------------------GCCTTGGCACTAGAAGGCGATGAAGGACGTAATACGCTGCGATAAGCTTCGGGGAGTTGCGAATAAACTTCGATCCGGAGATTTCCGAAT-AGGG-AAACCTACCTAATTTATTAGGTATTGTATAGTGAATACATAGCTATATGAGGCAAACCCAGCGAACTGAAATATCTAAGTAGCTGGAGGAAAGGACATCAACCGAGACTCCGTTAGTAGTGACGAGCGAACGCGGACCAGGCCAGTGGCTTC-AAAAAAATAACTAAAACAACATGGAAAGGTTGACCATAGAGGGTGATAGTCCCGTATAGGTAAAAAGTTTGAAGTCCTTGAGTAAGGCGGGACACGTGAAATCCTGTTTGAACATAGGGGGACCACCCTCTAAGCCTAAGTACTCTCTAGTGACCGATAGTGAAC-AAGTACCGTGAGGGAAAGGTGAAAAGTACCCCGACAAGGGGAGTGAAATAGTATCTGAAACCAAATGCTTACAAGCAGTCGGAGCAAGCGTATTTA-TATGTCTTGTGACGGCGTACCTTTTGTATAATGGGTCAGCGACTTAGTTTATCTAGCAAGCTTAAGCCGTTAGGTGTAGGCGTAGCGAAAGCGAGTCTGAATAGGGCG--TTTAGTTAGATGAATTAGACCCGAAACCGGGTGATCTAGCCATGGCCAGGTTGAAAGCGGAGTAAAATCCACTGAAGGACCGAACCCACTACTGTTGAAAAAGTAGGGGATGAGCTGTGGTTAGGGGTGAAAGGCCAATCAAACTCGGATATAGCTGGTTCTCCGCGAAATCTATTTAGGTAGAGCGT--TATAGCGATTACCATCGAAGGTAGAGCACTGAATGAGCTAGGGGGTCCCACAGACTTACCAAACTCAATCAAACTCCGAATGTCGATGAGTACAGCATAGCAGACAGACTATGGGTGCTAAGGTCCATAGTCGAGAGGGAAAAAGCCCAGACCGCCATCTAAGGTCCCTAAATCATGACTAAGTGTT-AAAGGATGTGAGAAGACCAAAACAACTAGGATGTTGGCTTAGAAGCAGCCATCATTTAAAGAAAGCGTAATAGCTCACTAGTCTAAATAAGTTTTCTTGCGCCAACAATGTAACGGGGCTCAAGTC-ATGTACCGAAGATGCGGGTTTATGCATTTGGCA-TAAATGGTAGCGGAGCGTTCCGTAAGCCTGCGAAGGTGAACCGTAAGGTTTGCTGGAGGTATCGGAAGTGAGAATGCTGACATAAGTAGCGATAAAGAATGTGAGAAACATTCTCGCCGAAAGTCCAAGGGTTCTTGCGTAAAGTTAATCTGCGCAAGGTTAGTCGGCCCCTAAGATGAGGCTGAAAGGCGTAGTCGATGGGAATCAGGTTAATATTCCTGAACCTGAA-GG--ATGTGACGAAAATAGTAAATTGTACAGTCTT-ATTGGATTGATTGTGCAGTGAATATTTTCCAGGAAATAACACCTTCATTATAGACCGTACCCGAAACCGACACAGGTGGACAGGTAGAGTATACCAAGGCGCTTGAGAGAACGATGCTGAAGGAACTAGGCAAATTGCATCTGTAACTTCGGAAGAAAGATGACCTGTATATGGGCAACCATGTGCAGGTGGCACAAGCTAGGGGGTAGCGACTGTTTATTAAAAACACAGGGCTCTGCAAAGTCAATAGACGATGTATAGGGTCTGACGCCTGCCCAGTGCTGGAAGATTAAAAGGAGGGGTGC-AAGCTCTGAATTGAAGTCCCAGTGAACGGCGGCCGTAACTATGACGGTCCTAAGGTAGCGAAATTCCTTGTCGGGTAAGTTCCGACCCGCACGAATGGCGTAACGATTTCCCCACTGTCTCCAGTATCGACTCAGCGAAATTGAATTCTCCGTGAAGATGCGGAGTTCCCGCGGTCAGACGGAAAGACCCCGTGAACCTTTACTATAGCTTTGCACTGGTGTTAGGAATCAGATGTGCAGGATAGGTGGGAGACTACGAAGCGAAGGCGTCAGCCTTTGTGGAGTCACCCTTGAGATACCACCCTTTTGGTGCTTGACATC-TAACCGAGGTCCTTGAATCAGGATCCGAGACAATGCATGGTGGGTAGTTTGACTGGGGCGGTCGCCTCCCAAAGAGTAACGGAGGCGCGCGATGGTTAGCTCAGGTTGGTCGGAAATCAACTTTTAGAGTGCAATGGCATAAGCTAGCCTGACTGCGAGTCTGACAAGACGAGCAGAGACGAAAGTCGGTCATAGTGATCCGGTGGTCCCGAGTGGAAGGGCCATCGCTCAACGAATAAAAGGTACTCCGGGGATAACAGGCTGATGATTTCCAAGCGTCCATAGCGACGAAATCGTTTGGCACCTCGATGTCGGCTCATCACATCCTGGGGCTGGAGAAGGTCCCAAGGGTTCGGCTGTTCGCCGATTAAAGTGGTACGTGAGCTGGGTTTAGAACGTCGTGAGACAGTTCGGTCCCTATCTGCCGTGGGTGTAGGAAGTTTGAGAGGATCTGCCTTTAGTACGAGAGGACCGAGGTGGACGTACCCCTGGTGGACCAGTTGTCGTGCCAACGGCACAGCTGGGTAGCTAAGTACGGAAGGGATAACTGCTGAATGCATCTAAGCAGGAAACCCACCTCAAAACTAGACTTCCCCATTAGAGCCGTGGAAGACCACCACGTTGATAGGTCGGGTGTGGAAGCACAGTAATGTGTGTAGCTAACCGATACTAATAGCTCGATTGATT----------------------------
>CP006009_Rickettsia_rickettsii_str_R_R_spotted_fever_group
---------------------------------GCCTTGGCACTAGAAGGCGATGAAGGACGTAATACGCTGCGATAAGCTTCGGGGAGTTGCGAATAAACTTCGATCCGGAGATTTCCGAAT-AGGG-AAACCTACCTAATTTATTAGGTATTGTATAGTGAATACATAGCTATATGAGGCAAACCCAGCGAACTGAAATATCTAAGTAGCTGGAGGAAAGGACATCAACCGAGACTCCGTTAGTAGTGACGAGCGAACGCGGACCAGGCCAGTGGCTTC-AAAAAAATAACTAAAACAACATGGAAAGGTTGACCATAGAGGGTGATAGTCCCGTATAGGTAAAAAGTTTGAAGTCCTTGAGTAAGGCGGGACACGTGAAATCCTGTTTGAACATAGGGGGACCACCCTCTAAGCCTAAGTACTCTCTAGTGACCGATAGTGAAC-AAGTACCGTGAGGGAAAGGTGAAAAGTACCCCGACAAGGGGAGTGAAATAGTATCTGAAACCAAATGCTTACAAGCAGTCGGAGCAAGCGTATTTA-TATGTCTTGTGACGGCGTACCTTTTGTATAATGGGTCAGCGACTTAGTTTATCTAGCAAGCTTAAGCCGTTAGGTGTAGGCGTAGCGAAAGCGAGTCTGAATAGGGCG--TTTAGTTAGATGAATTAGACCCGAAACCGGGTGATCTAGCCATGGCCAGGTTGAAAGCGGAGTAAAATCCACTGAAGGACCGAACCCACTACTGTTGAAAAAGTAGGGGATGAGCTGTGGTTAGGGGTGAAAGGCCAATCAAACTCGGATATAGCTGGTTCTCCGCGAAATCTATTTAGGTAGAGCGT--TATAGCGATTACCATCGAAGGTAGAGCACTGAATGAGCTAGGGGGTCCCACAGACTTACCAAACTCAATCAAACTCCGAATGTCGATGAGTACAGCATAGCAGACAGACTATGGGTGCTAAGGTCCATAGTCGAGAGGGAAAAAGCCCAGACCGCCATCTAAGGTCCCTAAATCATGACTAAGTGTT-AAAGGATGTGAGAAGACCAAAACAACTAGGATGTTGGCTTAGAAGCAGCCATCATTTAAAGAAAGCGTAATAGCTCACTAGTCTAAATAAGTTTTCTTGCGCCAACAATGTAACGGGGCTCAAGTC-ATGTACCGAAGATGCGGGTTTATGCATTTGGCA-TAAATGGTAGCGGAGCGTTCCGTAAGCCTGCGAAGGTGAACCGTAAGGTTTGCTGGAGGTATCGGAAGTGAGAATGCTGACATAAGTAGCGATAAAGAATGTGAGAAACATTCTCGCCGAAAGTCCAAGGGTTCTTGCGTAAAGTTAATCTGCGCAAGGTTAGTCGGCCCCTAAGATGAGGCTGAAAGGCGTAGTCGATGGGAATCAGGTTAATATTCCTGAACCTGAA-GG--ATGTGACGAAAATAGTAAATTGTACAGTCTT-ATTGGATTGATTGTGCAGTGAATATTTTCCAGGAAATAACACCTTCATTATAGACCGTACCCGAAACCGACACAGGTGGACAGGTAGAGTATACCAAGGCGCTTGAGAGAACGATGCTGAAGGAACTAGGCAAATTGCATCTGTAACTTCGGAAGAAAGATGACCTGTATATGGGCAACCATGTGCAGGTGGCACAAGCTAGGGGGTAGCGACTGTTTATTAAAAACACAGGGCTCTGCAAAGTCAATAGACGATGTATAGGGTCTGACGCCTGCCCAGTGCTGGAAGATTAAAAGGAGGGGTGC-AAGCTCTGAATTGAAGTCCCAGTGAACGGCGGCCGTAACTATGACGGTCCTAAGGTAGCGAAATTCCTTGTCGGGTAAGTTCCGACCCGCACGAATGGCGTAACGATTTCCCCACTGTCTCCAGTATCGACTCAGCGAAATTGAATTCTCCGTGAAGATGCGGAGTTCCCGCGGTCAGACGGAAAGACCCCGTGAACCTTTACTATAGCTTTGCACTGGTGTTAGGAATCAGATGTGCAGGATAGGTGGGAGACTACGAAGCGAAGGCGTCAGCCTTTGTGGAGTCACCCTTGAGATACCACCCTTTTGGTGCTTGACATC-TAACCGAGGTCCTTGAATCAGGATCCGAGACAATGCATGGTGGGTAGTTTGACTGGGGCGGTCGCCTCCCAAAGAGTAACGGAGGCGCGCGATGGTTAGCTCAGGTTGGTCGGAAATCAACTTTTAGAGTGCAATGGCATAAGCTAGCCTGACTGCGAGTCTGACAAGACGAGCAGAGACGAAAGTCGGTCATAGTGATCCGGTGGTCCCGAGTGGAAGGGCCATCGCTCAACGAATAAAAGGTACTCCGGGGATAACAGGCTGATGATTTCCAAGCGTCCATAGCGACGAAATCGTTTGGCACCTCGATGTCGGCTCATCACATCCTGGGGCTGGAGAAGGTCCCAAGGGTTCGGCTGTTCGCCGATTAAAGTGGTACGTGAGCTGGGTTTAGAACGTCGTGAGACAGTTCGGTCCCTATCTGCCGTGGGTGTAGGAAGTTTGAGAGGATCTGCCTTTAGTACGAGAGGACCGAGGTGGACGTACCCCTGGTGGACCAGTTGTCGTGCCAACGGCACAGCTGGGTAGCTAAGTACGGAAGGGATAACTGCTGAATGCATCTAAGCAGGAAACCCACCTCAAAACTAGACTTCCCCATTAGAGCCGTGGAAGACCACCACGTTGATAGGTCGGGTGTGGAAGCACAGTAATGTGTGTAGCTAACCGATACTAATAGCTCGATTGATT----------------------------
>CP098689_Rickettsia_rickettsii_Taiacu_spotted_fever_group
---------------------------------GCCTTGGCACTAGAAGGCGATGAAGGACGTAATACGCTGCGATAAGCTTCGGGGAGTTGCGAATAAACTTCGATCCGGAGATTTCCGAAT-AGGG-AAACCTACCTAATTTATTAGGTATTGTATAGTGAATACATAGCTATATGAGGCAAACCCAGCGAACTGAAATATCTAAGTAGCTGGAGGAAAGGACATCAACCGAGACTCCGTTAGTAGTGACGAGCGAACGCGGACCAGGCCAGTGGCTTC-AAAAAAATAACTAAAACAACATGGAAAGGTTGACCATAGAGGGTGATAGTCCCGTATAGGTAAAAAGTTTGAAGTCCTTGAGTAAGGCGGGACACGTGAAATCCTGTTTGAACATAGGGGGACCACCCTCTAAGCCTAAGTACTCTCTAGTGACCGATAGTGAAC-AAGTACCGTGAGGGAAAGGTGAAAAGTACCCCGACAAGGGGAGTGAAATAGTATCTGAAACCAAATGCTTACAAGCAGTCGGAGCAAGCGTATTTA-TATGTCTTGTGACGGCGTACCTTTTGTATAATGGGTCAGCGACTTAGTTTATCTAGCAAGCTTAAGCCGTTAGGTGTAGGCGTAGCGAAAGCGAGTCTGAATAGGGCG--TTTAGTTAGATGAATTAGACCCGAAACCGGGTGATCTAGCCATGGCCAGGTTGAAAGCGGAGTAAAATCCACTGAAGGACCGAACCCACTACTGTTGAAAAAGTAGGGGATGAGCTGTGGTTAGGGGTGAAAGGCCAATCAAACTCGGATATAGCTGGTTCTCCGCGAAATCTATTTAGGTAGAGCGT--TATAGCGATTACCATCGAAGGTAGAGCACTGAATGAGCTAGGGGGTCCCACAGACTTACCAAACTCAATCAAACTCCGAATGTCGATGAGTACAGCATAGCAGACAGACTATGGGTGCTAAGGTCCATAGTCGAGAGGGAAAAAGCCCAGACCGCCATCTAAGGTCCCTAAATCATGACTAAGTGTT-AAAGGATGTGAGAAGACCAAAACAACTAGGATGTTGGCTTAGAAGCAGCCATCATTTAAAGAAAGCGTAATAGCTCACTAGTCTAAATAAGTTTTCTTGCGCCAACAATGTAACGGGGCTCAAGTC-ATGTACCGAAGATGCGGGTTTATGCATTTGGCA-TAAATGGTAGCGGAGCGTTCCGTAAGCCTGCGAAGGTGAACCGTAAGGTTTGCTGGAGGTATCGGAAGTGAGAATGCTGACATAAGTAGCGATAAAGAATGTGAGAAACATTCTCGCCGAAAGTCCAAGGGTTCTTGCGTAAAGTTAATCTGCGCAAGGTTAGTCGGCCCCTAAGATGAGGCTGAAAGGCGTAGTCGATGGGAATCAGGTTAATATTCCTGAACCTGAA-GG--ATGTGACGAAAATAGTAAATTGTACAGTCTT-ATTGGATTGATTGTGCAGTGAATATTTTCCAGGAAATAACACCTTCATTATAGACCGTACCCGAAACCGACACAGGTGGACAGGTAGAGTATACCAAGGCGCTTGAGAGAACGATGCTGAAGGAACTAGGCAAATTGCATCTGTAACTTCGGAAGAAAGATGACCTGTATATGGGCAACCATGTGCAGGTGGCACAAGCTAGGGGGTAGCGACTGTTTATTAAAAACACAGGGCTCTGCAAAGTCAATAGACGATGTATAGGGTCTGACGCCTGCCCAGTGCTGGAAGATTAAAAGGAGGGGTGC-AAGCTCTGAATTGAAGTCCCAGTGAACGGCGGCCGTAACTATGACGGTCCTAAGGTAGCGAAATTCCTTGTCGGGTAAGTTCCGACCCGCACGAATGGCGTAACGATTTCCCCACTGTCTCCAGTATCGACTCAGCGAAATTGAATTCTCCGTGAAGATGCGGAGTTCCCGCGGTCAGACGGAAAGACCCCGTGAACCTTTACTATAGCTTTGCACTGGTGTTAGGAATCAGATGTGCAGGATAGGTGGGAGACTACGAAGCGAAGGCGTCAGCCTTTGTGGAGTCACCCTTGAGATACCACCCTTTTGGTGCTTGACATC-TAACCGAGGTCCTTGAATCAGGATCCGAGACAATGCATGGTGGGTAGTTTGACTGGGGCGGTCGCCTCCCAAAGAGTAACGGAGGCGCGCGATGGTTAGCTCAGGTTGGTCGGAAATCAACTTTTAGAGTGCAATGGCATAAGCTAGCCTGACTGCGAGTCTGACAAGACGAGCAGAGACGAAAGTCGGTCATAGTGATCCGGTGGTCCCGAGTGGAAGGGCCATCGCTCAACGAATAAAAGGTACTCCGGGGATAACAGGCTGATGATTTCCAAGCGTCCATAGCGACGAAATCGTTTGGCACCTCGATGTCGGCTCATCACATCCTGGGGCTGGAGAAGGTCCCAAGGGTTCGGCTGTTCGCCGATTAAAGTGGTACGTGAGCTGGGTTTAGAACGTCGTGAGACAGTTCGGTCCCTATCTGCCGTGGGTGTAGGAAGTTTGAGAGGATCTGCCTTTAGTACGAGAGGACCGAGGTGGACGTACCCCTGGTGGACCAGTTGTCGTGCCAACGGCACAGCTGGGTAGCTAAGTACGGAAGGGATAACTGCTGAATGCATCTAAGCAGGAAACCCACCTCAAAACTAGACTTCCCCATTAGAGCCGTGGAAGACCACCACGTTGATAGGTCGGGTGTGGAAGCACAGTAATGTGTGTAGCTAACCGATACTAATAGCTCGATTGATT----------------------------
>CP098690_Rickettsia_rickettsii_Sao_spotted_fever_group
---------------------------------GCCTTGGCACTAGAAGGCGATGAAGGACGTAATACGCTGCGATAAGCTTCGGGGAGTTGCGAATAAACTTCGATCCGGAGATTTCCGAAT-AGGG-AAACCTACCTAATTTATTAGGTATTGTATAGTGAATACATAGCTATATGAGGCAAACCCAGCGAACTGAAATATCTAAGTAGCTGGAGGAAAGGACATCAACCGAGACTCCGTTAGTAGTGACGAGCGAACGCGGACCAGGCCAGTGGCTTC-AAAAAAATAACTAAAACAACATGGAAAGGTTGACCATAGAGGGTGATAGTCCCGTATAGGTAAAAAGTTTGAAGTCCTTGAGTAAGGCGGGACACGTGAAATCCTGTTTGAACATAGGGGGACCACCCTCTAAGCCTAAGTACTCTCTAGTGACCGATAGTGAAC-AAGTACCGTGAGGGAAAGGTGAAAAGTACCCCGACAAGGGGAGTGAAATAGTATCTGAAACCAAATGCTTACAAGCAGTCGGAGCAAGCGTATTTA-TATGTCTTGTGACGGCGTACCTTTTGTATAATGGGTCAGCGACTTAGTTTATCTAGCAAGCTTAAGCCGTTAGGTGTAGGCGTAGCGAAAGCGAGTCTGAATAGGGCG--TTTAGTTAGATGAATTAGACCCGAAACCGGGTGATCTAGCCATGGCCAGGTTGAAAGCGGAGTAAAATCCACTGAAGGACCGAACCCACTACTGTTGAAAAAGTAGGGGATGAGCTGTGGTTAGGGGTGAAAGGCCAATCAAACTCGGATATAGCTGGTTCTCCGCGAAATCTATTTAGGTAGAGCGT--TATAGCGATTACCATCGAAGGTAGAGCACTGAATGAGCTAGGGGGTCCCACAGACTTACCAAACTCAATCAAACTCCGAATGTCGATGAGTACAGCATAGCAGACAGACTATGGGTGCTAAGGTCCATAGTCGAGAGGGAAAAAGCCCAGACCGCCATCTAAGGTCCCTAAATCATGACTAAGTGTT-AAAGGATGTGAGAAGACCAAAACAACTAGGATGTTGGCTTAGAAGCAGCCATCATTTAAAGAAAGCGTAATAGCTCACTAGTCTAAATAAGTTTTCTTGCGCCAACAATGTAACGGGGCTCAAGTC-ATGTACCGAAGATGCGGGTTTATGCATTTGGCA-TAAATGGTAGCGGAGCGTTCCGTAAGCCTGCGAAGGTGAACCGTAAGGTTTGCTGGAGGTATCGGAAGTGAGAATGCTGACATAAGTAGCGATAAAGAATGTGAGAAACATTCTCGCCGAAAGTCCAAGGGTTCTTGCGTAAAGTTAATCTGCGCAAGGTTAGTCGGCCCCTAAGATGAGGCTGAAAGGCGTAGTCGATGGGAATCAGGTTAATATTCCTGAACCTGAA-GG--ATGTGACGAAAATAGTAAATTGTACAGTCTT-ATTGGATTGATTGTGCAGTGAATATTTTCCAGGAAATAACACCTTCATTATAGACCGTACCCGAAACCGACACAGGTGGACAGGTAGAGTATACCAAGGCGCTTGAGAGAACGATGCTGAAGGAACTAGGCAAATTGCATCTGTAACTTCGGAAGAAAGATGACCTGTATATGGGCAACCATGTGCAGGTGGCACAAGCTAGGGGGTAGCGACTGTTTATTAAAAACACAGGGCTCTGCAAAGTCAATAGACGATGTATAGGGTCTGACGCCTGCCCAGTGCTGGAAGATTAAAAGGAGGGGTGC-AAGCTCTGAATTGAAGTCCCAGTGAACGGCGGCCGTAACTATGACGGTCCTAAGGTAGCGAAATTCCTTGTCGGGTAAGTTCCGACCCGCACGAATGGCGTAACGATTTCCCCACTGTCTCCAGTATCGACTCAGCGAAATTGAATTCTCCGTGAAGATGCGGAGTTCCCGCGGTCAGACGGAAAGACCCCGTGAACCTTTACTATAGCTTTGCACTGGTGTTAGGAATCAGATGTGCAGGATAGGTGGGAGACTACGAAGCGAAGGCGTCAGCCTTTGTGGAGTCACCCTTGAGATACCACCCTTTTGGTGCTTGACATC-TAACCGAGGTCCTTGAATCAGGATCCGAGACAATGCATGGTGGGTAGTTTGACTGGGGCGGTCGCCTCCCAAAGAGTAACGGAGGCGCGCGATGGTTAGCTCAGGTTGGTCGGAAATCAACTTTTAGAGTGCAATGGCATAAGCTAGCCTGACTGCGAGTCTGACAAGACGAGCAGAGACGAAAGTCGGTCATAGTGATCCGGTGGTCCCGAGTGGAAGGGCCATCGCTCAACGAATAAAAGGTACTCCGGGGATAACAGGCTGATGATTTCCAAGCGTCCATAGCGACGAAATCGTTTGGCACCTCGATGTCGGCTCATCACATCCTGGGGCTGGAGAAGGTCCCAAGGGTTCGGCTGTTCGCCGATTAAAGTGGTACGTGAGCTGGGTTTAGAACGTCGTGAGACAGTTCGGTCCCTATCTGCCGTGGGTGTAGGAAGTTTGAGAGGATCTGCCTTTAGTACGAGAGGACCGAGGTGGACGTACCCCTGGTGGACCAGTTGTCGTGCCAACGGCACAGCTGGGTAGCTAAGTACGGAAGGGATAACTGCTGAATGCATCTAAGCAGGAAACCCACCTCAAAACTAGACTTCCCCATTAGAGCCGTGGAAGACCACCACGTTGATAGGTCGGGTGTGGAAGCACAGTAATGTGTGTAGCTAACCGATACTAATAGCTCGATTGATT----------------------------
>CP121767_Rickettsia_rickettsii_str_Sheila_Smith_spotted_fever_group
---------------------------------GCCTTGGCACTAGAAGGCGATGAAGGACGTAATACGCTGCGATAAGCTTCGGGGAGTTGCGAATAAACTTCGATCCGGAGATTTCCGAAT-AGGG-AAACCTACCTAATTTATTAGGTATTGTATAGTGAATACATAGCTATATGAGGCAAACCCAGCGAACTGAAATATCTAAGTAGCTGGAGGAAAGGACATCAACCGAGACTCCGTTAGTAGTGACGAGCGAACGCGGACCAGGCCAGTGGCTTC-AAAAAAATAACTAAAACAACATGGAAAGGTTGACCATAGAGGGTGATAGTCCCGTATAGGTAAAAAGTTTGAAGTCCTTGAGTAAGGCGGGACACGTGAAATCCTGTTTGAACATAGGGGGACCACCCTCTAAGCCTAAGTACTCTCTAGTGACCGATAGTGAAC-AAGTACCGTGAGGGAAAGGTGAAAAGTACCCCGACAAGGGGAGTGAAATAGTATCTGAAACCAAATGCTTACAAGCAGTCGGAGCAAGCGTATTTA-TATGTCTTGTGACGGCGTACCTTTTGTATAATGGGTCAGCGACTTAGTTTATCTAGCAAGCTTAAGCCGTTAGGTGTAGGCGTAGCGAAAGCGAGTCTGAATAGGGCG--TTTAGTTAGATGAATTAGACCCGAAACCGGGTGATCTAGCCATGGCCAGGTTGAAAGCGGAGTAAAATCCACTGAAGGACCGAACCCACTACTGTTGAAAAAGTAGGGGATGAGCTGTGGTTAGGGGTGAAAGGCCAATCAAACTCGGATATAGCTGGTTCTCCGCGAAATCTATTTAGGTAGAGCGT--TATAGCGATTACCATCGAAGGTAGAGCACTGAATGAGCTAGGGGGTCCCACAGACTTACCAAACTCAATCAAACTCCGAATGTCGATGAGTACAGCATAGCAGACAGACTATGGGTGCTAAGGTCCATAGTCGAGAGGGAAAAAGCCCAGACCGCCATCTAAGGTCCCTAAATCATGACTAAGTGTT-AAAGGATGTGAGAAGACCAAAACAACTAGGATGTTGGCTTAGAAGCAGCCATCATTTAAAGAAAGCGTAATAGCTCACTAGTCTAAATAAGTTTTCTTGCGCCAACAATGTAACGGGGCTCAAGTC-ATGTACCGAAGATGCGGGTTTATGCATTTGGCA-TAAATGGTAGCGGAGCGTTCCGTAAGCCTGCGAAGGTGAACCGTAAGGTTTGCTGGAGGTATCGGAAGTGAGAATGCTGACATAAGTAGCGATAAAGAATGTGAGAAACATTCTCGCCGAAAGTCCAAGGGTTCTTGCGTAAAGTTAATCTGCGCAAGGTTAGTCGGCCCCTAAGATGAGGCTGAAAGGCGTAGTCGATGGGAATCAGGTTAATATTCCTGAACCTGAA-GG--ATGTGACGAAAATAGTAAATTGTACAGTCTT-ATTGGATTGATTGTGCAGTGAATATTTTCCAGGAAATAACACCTTCATTATAGACCGTACCCGAAACCGACACAGGTGGACAGGTAGAGTATACCAAGGCGCTTGAGAGAACGATGCTGAAGGAACTAGGCAAATTGCATCTGTAACTTCGGAAGAAAGATGACCTGTATATGGGCAACCATGTGCAGGTGGCACAAGCTAGGGGGTAGCGACTGTTTATTAAAAACACAGGGCTCTGCAAAGTCAATAGACGATGTATAGGGTCTGACGCCTGCCCAGTGCTGGAAGATTAAAAGGAGGGGTGC-AAGCTCTGAATTGAAGTCCCAGTGAACGGCGGCCGTAACTATGACGGTCCTAAGGTAGCGAAATTCCTTGTCGGGTAAGTTCCGACCCGCACGAATGGCGTAACGATTTCCCCACTGTCTCCAGTATCGACTCAGCGAAATTGAATTCTCCGTGAAGATGCGGAGTTCCCGCGGTCAGACGGAAAGACCCCGTGAACCTTTACTATAGCTTTGCACTGGTGTTAGGAATCAGATGTGCAGGATAGGTGGGAGACTACGAAGCGAAGGCGTCAGCCTTTGTGGAGTCACCCTTGAGATACCACCCTTTTGGTGCTTGACATC-TAACCGAGGTCCTTGAATCAGGATCCGAGACAATGCATGGTGGGTAGTTTGACTGGGGCGGTCGCCTCCCAAAGAGTAACGGAGGCGCGCGATGGTTAGCTCAGGTTGGTCGGAAATCAACTTTTAGAGTGCAATGGCATAAGCTAGCCTGACTGCGAGTCTGACAAGACGAGCAGAGACGAAAGTCGGTCATAGTGATCCGGTGGTCCCGAGTGGAAGGGCCATCGCTCAACGAATAAAAGGTACTCCGGGGATAACAGGCTGATGATTTCCAAGCGTCCATAGCGACGAAATCGTTTGGCACCTCGATGTCGGCTCATCACATCCTGGGGCTGGAGAAGGTCCCAAGGGTTCGGCTGTTCGCCGATTAAAGTGGTACGTGAGCTGGGTTTAGAACGTCGTGAGACAGTTCGGTCCCTATCTGCCGTGGGTGTAGGAAGTTTGAGAGGATCTGCCTTTAGTACGAGAGGACCGAGGTGGACGTACCCCTGGTGGACCAGTTGTCGTGCCAACGGCACAGCTGGGTAGCTAAGTACGGAAGGGATAACTGCTGAATGCATCTAAGCAGGAAACCCACCTCAAAACTAGACTTCCCCATTAGAGCCGTGGAAGACCACCACGTTGATAGGTCGGGTGTGGAAGCACAGTAATGTGTGTAGCTAACCGATACTAATAGCTCGATTGATT----------------------------
>NR_103136_Rickettsia_rickettsii_Sheila_spotted_fever_group
---------------------------------GCCUUGGCACUAGAAGGCGAUGAAGGACGUAAUACGCUGCGAUAAGCUUCGGGGAGUUGCGAAUAAACUUCGAUCCGGAGAUUUCCGAAU-AGGG-AAACCUACCUAAUUUAUUAGGUAUUGUAUAGUGAAUACAUAGCUAUAUGAGGCAAACCCAGCGAACUGAAAUAUCUAAGUAGCUGGAGGAAAGGACAUCAACCGAGACUCCGUUAGUAGUGACGAGCGAACGCGGACCAGGCCAGUGGCUUC-AAAAAAAUAACUAAAACAACAUGGAAAGGUUGACCAUAGAGGGUGAUAGUCCCGUAUAGGUAAAAAGUUUGAAGUCCUUGAGUAAGGCGGGACACGUGAAAUCCUGUUUGAACAUAGGGGGACCACCCUCUAAGCCUAAGUACUCUCUAGUGACCGAUAGUGAAC-AAGUACCGUGAGGGAAAGGUGAAAAGUACCCCGACAAGGGGAGUGAAAUAGUAUCUGAAACCAAAUGCUUACAAGCAGUCGGAGCAAGCGUAUUUA-UAUGUCUUGUGACGGCGUACCUUUUGUAUAAUGGGUCAGCGACUUAGUUUAUCUAGCAAGCUUAAGCCGUUAGGUGUAGGCGUAGCGAAAGCGAGUCUGAAUAGGGCG--UUUAGUUAGAUGAAUUAGACCCGAAACCGGGUGAUCUAGCCAUGGCCAGGUUGAAAGCGGAGUAAAAUCCACUGAAGGACCGAACCCACUACUGUUGAAAAAGUAGGGGAUGAGCUGUGGUUAGGGGUGAAAGGCCAAUCAAACUCGGAUAUAGCUGGUUCUCCGCGAAAUCUAUUUAGGUAGAGCGU--UAUAGCGAUUACCAUCGAAGGUAGAGCACUGAAUGAGCUAGGGGGUCCCACAGACUUACCAAACUCAAUCAAACUCCGAAUGUCGAUGAGUACAGCAUAGCAGACAGACUAUGGGUGCUAAGGUCCAUAGUCGAGAGGGAAAAAGCCCAGACCGCCAUCUAAGGUCCCUAAAUCAUGACUAAGUGUU-AAAGGAUGUGAGAAGACCAAAACAACUAGGAUGUUGGCUUAGAAGCAGCCAUCAUUUAAAGAAAGCGUAAUAGCUCACUAGUCUAAAUAAGUUUUCUUGCGCCAACAAUGUAACGGGGCUCAAGUC-AUGUACCGAAGAUGCGGGUUUAUGCAUUUGGCA-UAAAUGGUAGCGGAGCGUUCCGUAAGCCUGCGAAGGUGAACCGUAAGGUUUGCUGGAGGUAUCGGAAGUGAGAAUGCUGACAUAAGUAGCGAUAAAGAAUGUGAGAAACAUUCUCGCCGAAAGUCCAAGGGUUCUUGCGUAAAGUUAAUCUGCGCAAGGUUAGUCGGCCCCUAAGAUGAGGCUGAAAGGCGUAGUCGAUGGGAAUCAGGUUAAUAUUCCUGAACCUGAA-GG--AUGUGACGAAAAUAGUAAAUUGUACAGUCUU-AUUGGAUUGAUUGUGCAGUGAAUAUUUUCCAGGAAAUAACACCUUCAUUAUAGACCGUACCCGAAACCGACACAGGUGGACAGGUAGAGUAUACCAAGGCGCUUGAGAGAACGAUGCUGAAGGAACUAGGCAAAUUGCAUCUGUAACUUCGGAAGAAAGAUGACCUGUAUAUGGGCAACCAUGUGCAGGUGGCACAAGCUAGGGGGUAGCGACUGUUUAUUAAAAACACAGGGCUCUGCAAAGUCAAUAGACGAUGUAUAGGGUCUGACGCCUGCCCAGUGCUGGAAGAUUAAAAGGAGGGGUGC-AAGCUCUGAAUUGAAGUCCCAGUGAACGGCGGCCGUAACUAUGACGGUCCUAAGGUAGCGAAAUUCCUUGUCGGGUAAGUUCCGACCCGCACGAAUGGCGUAACGAUUUCCCCACUGUCUCCAGUAUCGACUCAGCGAAAUUGAAUUCUCCGUGAAGAUGCGGAGUUCCCGCGGUCAGACGGAAAGACCCCGUGAACCUUUACUAUAGCUUUGCACUGGUGUUAGGAAUCAGAUGUGCAGGAUAGGUGGGAGACUACGAAGCGAAGGCGUCAGCCUUUGUGGAGUCACCCUUGAGAUACCACCCUUUUGGUGCUUGACAUC-UAACCGAGGUCCUUGAAUCAGGAUCCGAGACAAUGCAUGGUGGGUAGUUUGACUGGGGCGGUCGCCUCCCAAAGAGUAACGGAGGCGCGCGAUGGUUAGCUCAGGUUGGUCGGAAAUCAACUUUUAGAGUGCAAUGGCAUAAGCUAGCCUGACUGCGAGUCUGACAAGACGAGCAGAGACGAAAGUCGGUCAUAGUGAUCCGGUGGUCCCGAGUGGAAGGGCCAUCGCUCAACGAAUAAAAGGUACUCCGGGGAUAACAGGCUGAUGAUUUCCAAGCGUCCAUAGCGACGAAAUCGUUUGGCACCUCGAUGUCGGCUCAUCACAUCCUGGGGCUGGAGAAGGUCCCAAGGGUUCGGCUGUUCGCCGAUUAAAGUGGUACGUGAGCUGGGUUUAGAACGUCGUGAGACAGUUCGGUCCCUAUCUGCCGUGGGUGUAGGAAGUUUGAGAGGAUCUGCCUUUAGUACGAGAGGACCGAGGUGGACGUACCCCUGGUGGACCAGUUGUCGUGCCAACGGCACAGCUGGGUAGCUAAGUACGGAAGGGAUAACUGCUGAAUGCAUCUAAGCAGGAAACCCACCUCAAAACUAGACUUCCCCAUUAGAGCCGUGGAAGACCACCACGUUGAUAGGUCGGGUGUGGAAGCACAGUAAUGUGUGUAGCUAACCGAUACUAAUAGCUCGAUUGAUU----------------------------
>CP003311_Rickettsia_rickettsii_str_Hlp_2_Hlp_spotted_fever_group
---------------------------------GCCTTGGCACTAGAAGGCGATGAAGGACGTAATACGCTGCGATAAGCTTCGGGGAGTTGCGAATAAACTTCGATCCGAAGATTTCCGAAT-AGGG-AAACCTACCTAATTTATTAGGTATTGTATAGTGAATACATAGCTATATGAGGCAAACCCAGCGAACTGAAATATCTAAGTAGCTGGAGGAAAGGACATCAACCGAGACTCCGTTAGTAGTGACGAGCGAACGCGGACCAGGCCAGTGGCTTC-AAAAAAATAACTAAAACAACATGGAAAGGTTGACCATAGAGGGTGATAGTCCCGTATAGGTAAAAAGTTTGAAGTCCTTGAGTAAGGCGGGACACGTGAAATCCTGTTTGAACATAGGGGGACCACCCTCTAAGCCTAAGTACTCTCTAGTGACCGATAGTGAAC-AAGTACCGTGAGGGAAAGGTGAAAAGTACCCCGACAAGGGGAGTGAAATAGTATCTGAAACCAAATGCTTACAAGCAGTCGGAGCAAGCGTATTTA-TATGTCTTGTGACGGCGTACCTTTTGTATAATGGGTCAGCGACTTAGTTTATCTAGCAAGCTTAAGCCGTTAGGTGTAGGCGTAGCGAAAGCGAGTCTGAATAGGGCG--TTTAGTTAGATGAATTAGACCCGAAACCGGGTGATCTAGCCATGGCCAGGTTGAAAGCGGAGTAAAATCCACTGAAGGACCGAACCCACTACTGTTGAAAAAGTAGGGGATGAGCTGTGGTTAGGGGTGAAAGGCCAATCAAACTCGGATATAGCTGGTTCTCCGCGAAATCTATTTAGGTAGAGCGT--TATAGCGATTACCATCGAAGGTAGAGCACTGAATGAGCTAGGGGGTCCCACAGACTTACCAAACTCAATCAAACTCCGAATGTCGATGAGTACAGCATAGCAGACAGACTATGGGTGCTAAGGTCCATAGTCGAGAGGGAAAAAGCCCAGACCGCCATCTAAGGTCCCTAAATCATGACTAAGTGTT-AAAGGATGTGAGAAGACCAAAACAACTAGGATGTTGGCTTAGAAGCAGCCATCATTTAAAGAAAGCGTAATAGCTCACTAGTCTAAATAAGTTTTCTTGCGCCAACAATGTAACGGGGCTCAAGTC-ATGTACCGAAGATGCGGGTTTATGCATTTGGCA-TAAATGGTAGCGGAGCGTTCCGTAAGCCTGCGAAGGTGAACCGTAAGGTTTGCTGGAGGTATCGGAAGTGAGAATGCTGACATAAGTAGCGATAAAGAATGTGAGAAACATTCTCGCCGAAAGTCCAAGGGTTCTTGCGTAAAGTTAATCTGCGCAAGGTTAGTCGGCCCCTAAGATGAGGCTGAAAGGCGTAGTCGATGGGAATCAGGTTAATATTCCTGAACCTGAA-GG--ATGTGACGAAAATAGTAAATTGTACAGTCTT-ATTGGATTGATTGTGCAGTGAATATTTTCCAGGAAATAACACCTTCATTATAGACCGTACCCGAAACCGACACAGGTGGACAGGTAGAGTATACCAAGGCGCTTGAGAGAACGATGCTGAAGGAACTAGGCAAATTGCATCTGTAACTTCGGAAGAAAGATGACCTGTATATGGGCAACCATGTGCAGGTGGCACAAGCTAGGGGGTAGCGACTGTTTATTAAAAACACAGGGCTCTGCAAAGTCAATAGACGATGTATAGGGTCTGACGCCTGCCCAGTGCTGGAAGATTAAAAGGAGGGGTGC-AAGCTCTGAATTGAAGTCCCAGTGAACGGCGGCCGTAACTATGACGGTCCTAAGGTAGCGAAATTCCTTGTCGGGTAAGTTCCGACCCGCACGAATGGCGTAACGATTTCCCCACTGTCTCCAGTATCGACTCAGCGAAATTGAATTCTCCGTGAAGATGCGGAGTTCCCGCGGTCAGACGGAAAGACCCCGTGAACCTTTACTATAGCTTTGCACTGGTGTTAGGAATCAGATGTGCAGGATAGGTGGGAGACTACGAAGCGAAGGCGTCAGCCTTTGTGGAGTCACCCTTGAGATACCACCCTTTTGGTGCTTGACATC-TAACCGAGATCCTTGAATCAGGATCCGAGACAATGCATGGTGGGTAGTTTGACTGGGGCGGTCGCCTCCCAAAGAGTAACGGAGGCGCGCGATGGTTAGCTCAGGTTGGTCGGAAATCAACTTTTAGAGTGCAATGGCATAAGCTAGCCTGACTGCGAGTCTGACAAGACGAGCAGAGACGAAAGTCGGTCATAGTGATCCGGTGGTCCCGAGTGGAAGGGCCATCGCTCAACGAATAAAAGGTACTCCGGGGATAACAGGCTGATGATTTCCAAGCGTCCATAGCGACGAAATCGTTTGGCACCTCGATGTCGGCTCATCACATCCTGGGGCTGGAGAAGGTCCCAAGGGTTCGGCTGTTCGCCGATTAAAGTGGTACGTGAGCTGGGTTTAGAACGTCGTGAGACAGTTCGGTCCCTATCTGCCGTGGGTGTAGGAAGTTTGAGAGGATCTGCCTTTAGTACGAGAGGACCGAGGTGGACGTACCCCTGGTGGACCAGTTGTCGTGCCAACGGCACAGCTGGGTAGCTAAGTACGGAAGGGATAACTGCTGAATGCATCTAAGCAGGAAACCCACCTCAAAACTAGACTTCCCCATTAGAGCCGTGGAAGACCACCACGTTGATAGGTCGGGTGTGGAAGCACAGTAATGTGTGTAGCTAACCGATACTAATAGCTCGATTGATT----------------------------
>CP003308_Rickettsia_philipii_str_364D_364D_spotted_fever_group
---------------------------------GCCTTGGCACTAGAAGGCGATGAAGGACGTAATACGCTGCGATAAGCTTCGGGGAGTTGCGAATAAACTTTGATCCGAAGATTTCCGAAT-AGGG-AAACCTACCTAATTTATTAGGTATTGTATAGTGAATACATAGCTATATGAGGCAAACCCAGCGAACTGAAATATCTAAGTAGCTGGAGGAAAGGACATCAACCGAGACTCCGTTAGTAGTGACGAGCGAACGCGGACCAGGCCAGTGGCTTC-AAAAAAATAACTAAAACAACATGGAAAGGTTGACCATAGAGGGTGATAGTCCCGTATAGGTAAAAAGTTTGAAGTCCTTGAGTAAGGCGGGACACGTGAAATCCTGTTTGAACATAGGGGGACCACCCTCTAAGCCTAAGTACTCTCTAGTGACCGATAGTGAAC-AAGTACCGTGAGGGAAAGGTGAAAAGTACCCCGACAAGGGGAGTGAAATAGTATCTGAAACCAAATGCTTACAAGCAGTCGGAGCAAGCGTATTTA-TATGTCTTGTGACGGCGTACCTTTTGTATAATGGGTCAGCGACTTAGTTTATCTAGCAAGCTTAAGCCGTTAGGTGTAGGCGTAGCGAAAGCGAGTCTGAATAGGGCG--TTTAGTTAGATGAATTAGACCCGAAACCGGGTGATCTAGCCATGGCCAGGTTGAAAGCGGAGTAAAATCCACTGAAGGACCGAACCCACTACTGTTGAAAAAGTAGGGGATGAGCTGTGGTTAGGGGTGAAAGGCCAATCAAACTCGGATATAGCTGGTTCTCCGCGAAATCTATTTAGGTAGAGCGT--TATAGCGATTACCATCGAAGGTAGAGCACTGAATGAGCTAGGGGGTCCCACAGACTTACCAAACTCAATCAAACTCCGAATGTCGATGAGTACAGCATAGCAGACAGACTATGGGTGCTAAGGTCCATAGTCGAGAGGGAAAAAGCCCAGACCGCCATCTAAGGTCCCTAAATCATGACTAAGTGTT-AAAGGATGTGAGAAGACCAAAACAACTAGGATGTTGGCTTAGAAGCAGCCATCATTTAAAGAAAGCGTAATAGCTCACTAGTCTAAATAAGTTTTCTTGCGCCAACAATGTAACGGGGCTCAAGTC-ATGTACCGAAGATGCGGGTTTATGCATTTGGCA-TAAATGGTAGCGGAGCGTTCCGTAAGCCTGCGAAGGTGAACCGTAAGGTTTGCTGGAGGTATCGGAAGTGAGAATGCTGACATAAGTAGCGATAAAGAATGTGAGAAACATTCTCGCCGAAAGTCCAAGGGTTCTTGCGTAAAGTTAATCTGCGCAAGGTTAGTCGGCCCCTAAGATGAGGCTGAAAGGCGTAGTCGATGGGAATCAGGTTAATATTCCTGAACCTGAA-GG--ATGTGACGAAAATAGTAAATTGTACAGTCTT-ATTGGATTGATTGTGCAGTGAATATTTTCCAGGAAATAACACCTTCATTATAGACCGTACCCGAAACCGACACAGGTGGACAGGTAGAGTATACCAAGGCGCTTGAGAGAACGATGCTGAAGGAACTAGGCAAATTGCATCTGTAACTTCGGAAGAAAGATGACCTGTATATGGGCAACCATGTGCAGGTGGCACAAGCTAGGGGGTAGCGACTGTTTATTAAAAACACAGGGCTCTGCAAAGTCAATAGACGATGTATAGGGTCTGACGCCTGCCCAGTGCTGGAAGATTAAAAGGAGGGGTGC-AAGCTCTGAATTGAAGTCCCAGTGAACGGCGGCCGTAACTATGACGGTCCTAAGGTAGCGAAATTCCTTGTCGGGTAAGTTCCGACCCGCACGAATGGCGTAACGATTTCCCCACTGTCTCCAGTATCGACTCAGCGAAATTGAATTCTCCGTGAAGATGCGGAGTTCCCGCGGTCAGACGGAAAGACCCCGTGAACCTTTACTATAGCTTTGCACTGGTGTTAGGAATCAGATGTGCAGGATAGGTGGGAGACTACGAAGCGAAGGCGTCAGCCTTTGTGGAGTCACCCTTGAGATACCACCCTTTTGGTGCTTGACATC-TAACCGAGATCCTTGAATCAGGATCCGAGACAATGCATGGTGGGTAGTTTGACTGGGGCGGTCGCCTCCCAAAGAGTAACGGAGGCGCGCGATGGTTAGCTCAGGTTGGTCGGAAATCAACTTTTAGAGTGCAATGGCATAAGCTAGCCTGACTGCGAGTCTGACAAGACGAGCAGAGACGAAAGTCGGTCATAGTGATCCGGTGGTCCCGAGTGGAAGGGCCATCGCTCAACGAATAAAAGGTACTCCGGGGATAACAGGCTGATGATTTCCAAGCGTCCATAGCGACGAAATCGTTTGGCACCTCGATGTCGGCTCATCACATCCTGGGGCTGGAGAAGGTCCCAAGGGTTCGGCTGTTCGCCGATTAAAGTGGTACGTGAGCTGGGTTTAGAACGTCGTGAGACAGTTCGGTCCCTATCTGCCGTGGGTGTAGGAAGTTTGAGAGGATCTGCCTTTAGTACGAGAGGACCGAGGTGGACGTACCCCTGGTGGACCAGTTGTCGTGCCAACGGCACAGCTGGGTAGCTAAGTACGGAAGGGATAACTGCTGAATGCATCTAAGCAGGAAACCCACCTCAAAACTAGACTTCCCCATTAGAGCCGTGGAAGACCACCACGTTGATAGGTCGGGTGTGGAAGCACAGTAATGTGTGTAGCTAACCGATACTAATAGCTCGATTGATT----------------------------
>CP130456_Rickettsia_rickettsii_Highland_spotted_fever_group
---------------------------------GCCTTGGCACTAGAAGGCGATGAAGGACGTAATACGCTGCGATAAGCTTCGGGGAGTTGCGAATAAACTTTGATCCGAAGATTTCCGAAT-AGGG-AAACCTACCTAATTTATTAGGTATTGTATAGTGAATACATAGCTATATGAGGCAAACCCAGCGAACTGAAATATCTAAGTAGCTGGAGGAAAGGACATCAACCGAGACTCCGTTAGTAGTGACGAGCGAACGCGGACCAGGCCAGTGGCTTC-AAAAAAATAACTAAAACAACATGGAAAGGTTGACCATAGAGGGTGATAGTCCCGTATAGGTAAAAAGTTTGAAGTCCTTGAGTAAGGCGGGACACGTGAAATCCTGTTTGAACATAGGGGGACCACCCTCTAAGCCTAAGTACTCTCTAGTGACCGATAGTGAAC-AAGTACCGTGAGGGAAAGGTGAAAAGTACCCCGACAAGGGGAGTGAAATAGTATCTGAAACCAAATGCTTACAAGCAGTCGGAGCAAGCGTATTTA-TATGTCTTGTGACGGCGTACCTTTTGTATAATGGGTCAGCGACTTAGTTTATCTAGCAAGCTTAAGCCGTTAGGTGTAGGCGTAGCGAAAGCGAGTCTGAATAGGGCG--TTTAGTTAGATGAATTAGACCCGAAACCGGGTGATCTAGCCATGGCCAGGTTGAAAGCGGAGTAAAATCCACTGAAGGACCGAACCCACTACTGTTGAAAAAGTAGGGGATGAGCTGTGGTTAGGGGTGAAAGGCCAATCAAACTCGGATATAGCTGGTTCTCCGCGAAATCTATTTAGGTAGAGCGT--TATAGCGATTACCATCGAAGGTAGAGCACTGAATGAGCTAGGGGGTCCCACAGACTTACCAAACTCAATCAAACTCCGAATGTCGATGAGTACAGCATAGCAGACAGACTATGGGTGCTAAGGTCCATAGTCGAGAGGGAAAAAGCCCAGACCGCCATCTAAGGTCCCTAAATCATGACTAAGTGTT-AAAGGATGTGAGAAGACCAAAACAACTAGGATGTTGGCTTAGAAGCAGCCATCATTTAAAGAAAGCGTAATAGCTCACTAGTCTAAATAAGTTTTCTTGCGCCAACAATGTAACGGGGCTCAAGTC-ATGTACCGAAGATGCGGGTTTATGCATTTGGCA-TAAATGGTAGCGGAGCGTTCCGTAAGCCTGCGAAGGTGAACCGTAAGGTTTGCTGGAGGTATCGGAAGTGAGAATGCTGACATAAGTAGCGATAAAGAATGTGAGAAACATTCTCGCCGAAAGTCCAAGGGTTCTTGCGTAAAGTTAATCTGCGCAAGGTTAGTCGGCCCCTAAGATGAGGCTGAAAGGCGTAGTCGATGGGAATCAGGTTAATATTCCTGAACCTGAA-GG--ATGTGACGAAAATAGTAAATTGTACAGTCTT-ATTGGATTGATTGTGCAGTGAATATTTTCCAGGAAATAACACCTTCATTATAGACCGTACCCGAAACCGACACAGGTGGACAGGTAGAGTATACCAAGGCGCTTGAGAGAACGATGCTGAAGGAACTAGGCAAATTGCATCTGTAACTTCGGAAGAAAGATGACCTGTATATGGGCAACCATGTGCAGGTGGCACAAGCTAGGGGGTAGCGACTGTTTATTAAAAACACAGGGCTCTGCAAAGTCAATAGACGATGTATAGGGTCTGACGCCTGCCCAGTGCTGGAAGATTAAAAGGAGGGGTGC-AAGCTCTGAATTGAAGTCCCAGTGAACGGCGGCCGTAACTATGACGGTCCTAAGGTAGCGAAATTCCTTGTCGGGTAAGTTCCGACCCGCACGAATGGCGTAACGATTTCCCCACTGTCTCCAGTATCGACTCAGCGAAATTGAATTCTCCGTGAAGATGCGGAGTTCCCGCGGTCAGACGGAAAGACCCCGTGAACCTTTACTATAGCTTTGCACTGGTGTTAGGAATCAGATGTGCAGGATAGGTGGGAGACTACGAAGCGAAGGCGTCAGCCTTTGTGGAGTCACCCTTGAGATACCACCCTTTTGGTGCTTGACATC-TAACCGAGATCCTTGAATCAGGATCCGAGACAATGCATGGTGGGTAGTTTGACTGGGGCGGTCGCCTCCCAAAGAGTAACGGAGGCGCGCGATGGTTAGCTCAGGTTGGTCGGAAATCAACTTTTAGAGTGCAATGGCATAAGCTAGCCTGACTGCGAGTCTGACAAGACGAGCAGAGACGAAAGTCGGTCATAGTGATCCGGTGGTCCCGAGTGGAAGGGCCATCGCTCAACGAATAAAAGGTACTCCGGGGATAACAGGCTGATGATTTCCAAGCGTCCATAGCGACGAAATCGTTTGGCACCTCGATGTCGGCTCATCACATCCTGGGGCTGGAGAAGGTCCCAAGGGTTCGGCTGTTCGCCGATTAAAGTGGTACGTGAGCTGGGTTTAGAACGTCGTGAGACAGTTCGGTCCCTATCTGCCGTGGGTGTAGGAAGTTTGAGAGGATCTGCCTTTAGTACGAGAGGACCGAGGTGGACGTACCCCTGGTGGACCAGTTGTCGTGCCAACGGCACAGCTGGGTAGCTAAGTACGGAAGGGATAACTGCTGAATGCATCTAAGCAGGAAACCCACCTCAAAACTAGACTTCCCCATTAGAGCCGTGGAAGACCACCACGTTGATAGGTCGGGTGTGGAAGCACAGTAATGTGTGTAGCTAACCGATACTAATAGCTCGATTGATT----------------------------
>CP130457_Rickettsia_rickettsii_Wright_spotted_fever_group
---------------------------------GCCTTGGCACTAGAAGGCGATGAAGGACGTAATACGCTGCGATAAGCTTCGGGGAGTTGCGAATAAACTTTGATCCGAAGATTTCCGAAT-AGGG-AAACCTACCTAATTTATTAGGTATTGTATAGTGAATACATAGCTATATGAGGCAAACCCAGCGAACTGAAATATCTAAGTAGCTGGAGGAAAGGACATCAACCGAGACTCCGTTAGTAGTGACGAGCGAACGCGGACCAGGCCAGTGGCTTC-AAAAAAATAACTAAAACAACATGGAAAGGTTGACCATAGAGGGTGATAGTCCCGTATAGGTAAAAAGTTTGAAGTCCTTGAGTAAGGCGGGACACGTGAAATCCTGTTTGAACATAGGGGGACCACCCTCTAAGCCTAAGTACTCTCTAGTGACCGATAGTGAAC-AAGTACCGTGAGGGAAAGGTGAAAAGTACCCCGACAAGGGGAGTGAAATAGTATCTGAAACCAAATGCTTACAAGCAGTCGGAGCAAGCGTATTTA-TATGTCTTGTGACGGCGTACCTTTTGTATAATGGGTCAGCGACTTAGTTTATCTAGCAAGCTTAAGCCGTTAGGTGTAGGCGTAGCGAAAGCGAGTCTGAATAGGGCG--TTTAGTTAGATGAATTAGACCCGAAACCGGGTGATCTAGCCATGGCCAGGTTGAAAGCGGAGTAAAATCCACTGAAGGACCGAACCCACTACTGTTGAAAAAGTAGGGGATGAGCTGTGGTTAGGGGTGAAAGGCCAATCAAACTCGGATATAGCTGGTTCTCCGCGAAATCTATTTAGGTAGAGCGT--TATAGCGATTACCATCGAAGGTAGAGCACTGAATGAGCTAGGGGGTCCCACAGACTTACCAAACTCAATCAAACTCCGAATGTCGATGAGTACAGCATAGCAGACAGACTATGGGTGCTAAGGTCCATAGTCGAGAGGGAAAAAGCCCAGACCGCCATCTAAGGTCCCTAAATCATGACTAAGTGTT-AAAGGATGTGAGAAGACCAAAACAACTAGGATGTTGGCTTAGAAGCAGCCATCATTTAAAGAAAGCGTAATAGCTCACTAGTCTAAATAAGTTTTCTTGCGCCAACAATGTAACGGGGCTCAAGTC-ATGTACCGAAGATGCGGGTTTATGCATTTGGCA-TAAATGGTAGCGGAGCGTTCCGTAAGCCTGCGAAGGTGAACCGTAAGGTTTGCTGGAGGTATCGGAAGTGAGAATGCTGACATAAGTAGCGATAAAGAATGTGAGAAACATTCTCGCCGAAAGTCCAAGGGTTCTTGCGTAAAGTTAATCTGCGCAAGGTTAGTCGGCCCCTAAGATGAGGCTGAAAGGCGTAGTCGATGGGAATCAGGTTAATATTCCTGAACCTGAA-GG--ATGTGACGAAAATAGTAAATTGTACAGTCTT-ATTGGATTGATTGTGCAGTGAATATTTTCCAGGAAATAACACCTTCATTATAGACCGTACCCGAAACCGACACAGGTGGACAGGTAGAGTATACCAAGGCGCTTGAGAGAACGATGCTGAAGGAACTAGGCAAATTGCATCTGTAACTTCGGAAGAAAGATGACCTGTATATGGGCAACCATGTGCAGGTGGCACAAGCTAGGGGGTAGCGACTGTTTATTAAAAACACAGGGCTCTGCAAAGTCAATAGACGATGTATAGGGTCTGACGCCTGCCCAGTGCTGGAAGATTAAAAGGAGGGGTGC-AAGCTCTGAATTGAAGTCCCAGTGAACGGCGGCCGTAACTATGACGGTCCTAAGGTAGCGAAATTCCTTGTCGGGTAAGTTCCGACCCGCACGAATGGCGTAACGATTTCCCCACTGTCTCCAGTATCGACTCAGCGAAATTGAATTCTCCGTGAAGATGCGGAGTTCCCGCGGTCAGACGGAAAGACCCCGTGAACCTTTACTATAGCTTTGCACTGGTGTTAGGAATCAGATGTGCAGGATAGGTGGGAGACTACGAAGCGAAGGCGTCAGCCTTTGTGGAGTCACCCTTGAGATACCACCCTTTTGGTGCTTGACATC-TAACCGAGATCCTTGAATCAGGATCCGAGACAATGCATGGTGGGTAGTTTGACTGGGGCGGTCGCCTCCCAAAGAGTAACGGAGGCGCGCGATGGTTAGCTCAGGTTGGTCGGAAATCAACTTTTAGAGTGCAATGGCATAAGCTAGCCTGACTGCGAGTCTGACAAGACGAGCAGAGACGAAAGTCGGTCATAGTGATCCGGTGGTCCCGAGTGGAAGGGCCATCGCTCAACGAATAAAAGGTACTCCGGGGATAACAGGCTGATGATTTCCAAGCGTCCATAGCGACGAAATCGTTTGGCACCTCGATGTCGGCTCATCACATCCTGGGGCTGGAGAAGGTCCCAAGGGTTCGGCTGTTCGCCGATTAAAGTGGTACGTGAGCTGGGTTTAGAACGTCGTGAGACAGTTCGGTCCCTATCTGCCGTGGGTGTAGGAAGTTTGAGAGGATCTGCCTTTAGTACGAGAGGACCGAGGTGGACGTACCCCTGGTGGACCAGTTGTCGTGCCAACGGCACAGCTGGGTAGCTAAGTACGGAAGGGATAACTGCTGAATGCATCTAAGCAGGAAACCCACCTCAAAACTAGACTTCCCCATTAGAGCCGTGGAAGACCACCACGTTGATAGGTCGGGTGTGGAAGCACAGTAATGTGTGTAGCTAACCGATACTAATAGCTCGATTGATT----------------------------
>CP130458_Rickettsia_rickettsii_Pierce_spotted_fever_group
---------------------------------GCCTTGGCACTAGAAGGCGATGAAGGACGTAATACGCTGCGATAAGCTTCGGGGAGTTGCGAATAAACTTTGATCCGAAGATTTCCGAAT-AGGG-AAACCTACCTAATTTATTAGGTATTGTATAGTGAATACATAGCTATATGAGGCAAACCCAGCGAACTGAAATATCTAAGTAGCTGGAGGAAAGGACATCAACCGAGACTCCGTTAGTAGTGACGAGCGAACGCGGACCAGGCCAGTGGCTTC-AAAAAAATAACTAAAACAACATGGAAAGGTTGACCATAGAGGGTGATAGTCCCGTATAGGTAAAAAGTTTGAAGTCCTTGAGTAAGGCGGGACACGTGAAATCCTGTTTGAACATAGGGGGACCACCCTCTAAGCCTAAGTACTCTCTAGTGACCGATAGTGAAC-AAGTACCGTGAGGGAAAGGTGAAAAGTACCCCGACAAGGGGAGTGAAATAGTATCTGAAACCAAATGCTTACAAGCAGTCGGAGCAAGCGTATTTA-TATGTCTTGTGACGGCGTACCTTTTGTATAATGGGTCAGCGACTTAGTTTATCTAGCAAGCTTAAGCCGTTAGGTGTAGGCGTAGCGAAAGCGAGTCTGAATAGGGCG--TTTAGTTAGATGAATTAGACCCGAAACCGGGTGATCTAGCCATGGCCAGGTTGAAAGCGGAGTAAAATCCACTGAAGGACCGAACCCACTACTGTTGAAAAAGTAGGGGATGAGCTGTGGTTAGGGGTGAAAGGCCAATCAAACTCGGATATAGCTGGTTCTCCGCGAAATCTATTTAGGTAGAGCGT--TATAGCGATTACCATCGAAGGTAGAGCACTGAATGAGCTAGGGGGTCCCACAGACTTACCAAACTCAATCAAACTCCGAATGTCGATGAGTACAGCATAGCAGACAGACTATGGGTGCTAAGGTCCATAGTCGAGAGGGAAAAAGCCCAGACCGCCATCTAAGGTCCCTAAATCATGACTAAGTGTT-AAAGGATGTGAGAAGACCAAAACAACTAGGATGTTGGCTTAGAAGCAGCCATCATTTAAAGAAAGCGTAATAGCTCACTAGTCTAAATAAGTTTTCTTGCGCCAACAATGTAACGGGGCTCAAGTC-ATGTACCGAAGATGCGGGTTTATGCATTTGGCA-TAAATGGTAGCGGAGCGTTCCGTAAGCCTGCGAAGGTGAACCGTAAGGTTTGCTGGAGGTATCGGAAGTGAGAATGCTGACATAAGTAGCGATAAAGAATGTGAGAAACATTCTCGCCGAAAGTCCAAGGGTTCTTGCGTAAAGTTAATCTGCGCAAGGTTAGTCGGCCCCTAAGATGAGGCTGAAAGGCGTAGTCGATGGGAATCAGGTTAATATTCCTGAACCTGAA-GG--ATGTGACGAAAATAGTAAATTGTACAGTCTT-ATTGGATTGATTGTGCAGTGAATATTTTCCAGGAAATAACACCTTCATTATAGACCGTACCCGAAACCGACACAGGTGGACAGGTAGAGTATACCAAGGCGCTTGAGAGAACGATGCTGAAGGAACTAGGCAAATTGCATCTGTAACTTCGGAAGAAAGATGACCTGTATATGGGCAACCATGTGCAGGTGGCACAAGCTAGGGGGTAGCGACTGTTTATTAAAAACACAGGGCTCTGCAAAGTCAATAGACGATGTATAGGGTCTGACGCCTGCCCAGTGCTGGAAGATTAAAAGGAGGGGTGC-AAGCTCTGAATTGAAGTCCCAGTGAACGGCGGCCGTAACTATGACGGTCCTAAGGTAGCGAAATTCCTTGTCGGGTAAGTTCCGACCCGCACGAATGGCGTAACGATTTCCCCACTGTCTCCAGTATCGACTCAGCGAAATTGAATTCTCCGTGAAGATGCGGAGTTCCCGCGGTCAGACGGAAAGACCCCGTGAACCTTTACTATAGCTTTGCACTGGTGTTAGGAATCAGATGTGCAGGATAGGTGGGAGACTACGAAGCGAAGGCGTCAGCCTTTGTGGAGTCACCCTTGAGATACCACCCTTTTGGTGCTTGACATC-TAACCGAGATCCTTGAATCAGGATCCGAGACAATGCATGGTGGGTAGTTTGACTGGGGCGGTCGCCTCCCAAAGAGTAACGGAGGCGCGCGATGGTTAGCTCAGGTTGGTCGGAAATCAACTTTTAGAGTGCAATGGCATAAGCTAGCCTGACTGCGAGTCTGACAAGACGAGCAGAGACGAAAGTCGGTCATAGTGATCCGGTGGTCCCGAGTGGAAGGGCCATCGCTCAACGAATAAAAGGTACTCCGGGGATAACAGGCTGATGATTTCCAAGCGTCCATAGCGACGAAATCGTTTGGCACCTCGATGTCGGCTCATCACATCCTGGGGCTGGAGAAGGTCCCAAGGGTTCGGCTGTTCGCCGATTAAAGTGGTACGTGAGCTGGGTTTAGAACGTCGTGAGACAGTTCGGTCCCTATCTGCCGTGGGTGTAGGAAGTTTGAGAGGATCTGCCTTTAGTACGAGAGGACCGAGGTGGACGTACCCCTGGTGGACCAGTTGTCGTGCCAACGGCACAGCTGGGTAGCTAAGTACGGAAGGGATAACTGCTGAATGCATCTAAGCAGGAAACCCACCTCAAAACTAGACTTCCCCATTAGAGCCGTGGAAGACCACCACGTTGATAGGTCGGGTGTGGAAGCACAGTAATGTGTGTAGCTAACCGATACTAATAGCTCGATTGATT----------------------------
>CP130459_Rickettsia_rickettsii_Orange_spotted_fever_group
---------------------------------GCCTTGGCACTAGAAGGCGATGAAGGACGTAATACGCTGCGATAAGCTTCGGGGAGTTGCGAATAAACTTTGATCCGAAGATTTCCGAAT-AGGG-AAACCTACCTAATTTATTAGGTATTGTATAGTGAATACATAGCTATATGAGGCAAACCCAGCGAACTGAAATATCTAAGTAGCTGGAGGAAAGGACATCAACCGAGACTCCGTTAGTAGTGACGAGCGAACGCGGACCAGGCCAGTGGCTTC-AAAAAAATAACTAAAACAACATGGAAAGGTTGACCATAGAGGGTGATAGTCCCGTATAGGTAAAAAGTTTGAAGTCCTTGAGTAAGGCGGGACACGTGAAATCCTGTTTGAACATAGGGGGACCACCCTCTAAGCCTAAGTACTCTCTAGTGACCGATAGTGAAC-AAGTACCGTGAGGGAAAGGTGAAAAGTACCCCGACAAGGGGAGTGAAATAGTATCTGAAACCAAATGCTTACAAGCAGTCGGAGCAAGCGTATTTA-TATGTCTTGTGACGGCGTACCTTTTGTATAATGGGTCAGCGACTTAGTTTATCTAGCAAGCTTAAGCCGTTAGGTGTAGGCGTAGCGAAAGCGAGTCTGAATAGGGCG--TTTAGTTAGATGAATTAGACCCGAAACCGGGTGATCTAGCCATGGCCAGGTTGAAAGCGGAGTAAAATCCACTGAAGGACCGAACCCACTACTGTTGAAAAAGTAGGGGATGAGCTGTGGTTAGGGGTGAAAGGCCAATCAAACTCGGATATAGCTGGTTCTCCGCGAAATCTATTTAGGTAGAGCGT--TATAGCGATTACCATCGAAGGTAGAGCACTGAATGAGCTAGGGGGTCCCACAGACTTACCAAACTCAATCAAACTCCGAATGTCGATGAGTACAGCATAGCAGACAGACTATGGGTGCTAAGGTCCATAGTCGAGAGGGAAAAAGCCCAGACCGCCATCTAAGGTCCCTAAATCATGACTAAGTGTT-AAAGGATGTGAGAAGACCAAAACAACTAGGATGTTGGCTTAGAAGCAGCCATCATTTAAAGAAAGCGTAATAGCTCACTAGTCTAAATAAGTTTTCTTGCGCCAACAATGTAACGGGGCTCAAGTC-ATGTACCGAAGATGCGGGTTTATGCATTTGGCA-TAAATGGTAGCGGAGCGTTCCGTAAGCCTGCGAAGGTGAACCGTAAGGTTTGCTGGAGGTATCGGAAGTGAGAATGCTGACATAAGTAGCGATAAAGAATGTGAGAAACATTCTCGCCGAAAGTCCAAGGGTTCTTGCGTAAAGTTAATCTGCGCAAGGTTAGTCGGCCCCTAAGATGAGGCTGAAAGGCGTAGTCGATGGGAATCAGGTTAATATTCCTGAACCTGAA-GG--ATGTGACGAAAATAGTAAATTGTACAGTCTT-ATTGGATTGATTGTGCAGTGAATATTTTCCAGGAAATAACACCTTCATTATAGACCGTACCCGAAACCGACACAGGTGGACAGGTAGAGTATACCAAGGCGCTTGAGAGAACGATGCTGAAGGAACTAGGCAAATTGCATCTGTAACTTCGGAAGAAAGATGACCTGTATATGGGCAACCATGTGCAGGTGGCACAAGCTAGGGGGTAGCGACTGTTTATTAAAAACACAGGGCTCTGCAAAGTCAATAGACGATGTATAGGGTCTGACGCCTGCCCAGTGCTGGAAGATTAAAAGGAGGGGTGC-AAGCTCTGAATTGAAGTCCCAGTGAACGGCGGCCGTAACTATGACGGTCCTAAGGTAGCGAAATTCCTTGTCGGGTAAGTTCCGACCCGCACGAATGGCGTAACGATTTCCCCACTGTCTCCAGTATCGACTCAGCGAAATTGAATTCTCCGTGAAGATGCGGAGTTCCCGCGGTCAGACGGAAAGACCCCGTGAACCTTTACTATAGCTTTGCACTGGTGTTAGGAATCAGATGTGCAGGATAGGTGGGAGACTACGAAGCGAAGGCGTCAGCCTTTGTGGAGTCACCCTTGAGATACCACCCTTTTGGTGCTTGACATC-TAACCGAGATCCTTGAATCAGGATCCGAGACAATGCATGGTGGGTAGTTTGACTGGGGCGGTCGCCTCCCAAAGAGTAACGGAGGCGCGCGATGGTTAGCTCAGGTTGGTCGGAAATCAACTTTTAGAGTGCAATGGCATAAGCTAGCCTGACTGCGAGTCTGACAAGACGAGCAGAGACGAAAGTCGGTCATAGTGATCCGGTGGTCCCGAGTGGAAGGGCCATCGCTCAACGAATAAAAGGTACTCCGGGGATAACAGGCTGATGATTTCCAAGCGTCCATAGCGACGAAATCGTTTGGCACCTCGATGTCGGCTCATCACATCCTGGGGCTGGAGAAGGTCCCAAGGGTTCGGCTGTTCGCCGATTAAAGTGGTACGTGAGCTGGGTTTAGAACGTCGTGAGACAGTTCGGTCCCTATCTGCCGTGGGTGTAGGAAGTTTGAGAGGATCTGCCTTTAGTACGAGAGGACCGAGGTGGACGTACCCCTGGTGGACCAGTTGTCGTGCCAACGGCACAGCTGGGTAGCTAAGTACGGAAGGGATAACTGCTGAATGCATCTAAGCAGGAAACCCACCTCAAAACTAGACTTCCCCATTAGAGCCGTGGAAGACCACCACGTTGATAGGTCGGGTGTGGAAGCACAGTAATGTGTGTAGCTAACCGATACTAATAGCTCGATTGATT----------------------------
>CP130460_Rickettsia_rickettsii_Mt_spotted_fever_group
---------------------------------GCCTTGGCACTAGAAGGCGATGAAGGACGTAATACGCTGCGATAAGCTTCGGGGAGTTGCGAATAAACTTTGATCCGAAGATTTCCGAAT-AGGG-AAACCTACCTAATTTATTAGGTATTGTATAGTGAATACATAGCTATATGAGGCAAACCCAGCGAACTGAAATATCTAAGTAGCTGGAGGAAAGGACATCAACCGAGACTCCGTTAGTAGTGACGAGCGAACGCGGACCAGGCCAGTGGCTTC-AAAAAAATAACTAAAACAACATGGAAAGGTTGACCATAGAGGGTGATAGTCCCGTATAGGTAAAAAGTTTGAAGTCCTTGAGTAAGGCGGGACACGTGAAATCCTGTTTGAACATAGGGGGACCACCCTCTAAGCCTAAGTACTCTCTAGTGACCGATAGTGAAC-AAGTACCGTGAGGGAAAGGTGAAAAGTACCCCGACAAGGGGAGTGAAATAGTATCTGAAACCAAATGCTTACAAGCAGTCGGAGCAAGCGTATTTA-TATGTCTTGTGACGGCGTACCTTTTGTATAATGGGTCAGCGACTTAGTTTATCTAGCAAGCTTAAGCCGTTAGGTGTAGGCGTAGCGAAAGCGAGTCTGAATAGGGCG--TTTAGTTAGATGAATTAGACCCGAAACCGGGTGATCTAGCCATGGCCAGGTTGAAAGCGGAGTAAAATCCACTGAAGGACCGAACCCACTACTGTTGAAAAAGTAGGGGATGAGCTGTGGTTAGGGGTGAAAGGCCAATCAAACTCGGATATAGCTGGTTCTCCGCGAAATCTATTTAGGTAGAGCGT--TATAGCGATTACCATCGAAGGTAGAGCACTGAATGAGCTAGGGGGTCCCACAGACTTACCAAACTCAATCAAACTCCGAATGTCGATGAGTACAGCATAGCAGACAGACTATGGGTGCTAAGGTCCATAGTCGAGAGGGAAAAAGCCCAGACCGCCATCTAAGGTCCCTAAATCATGACTAAGTGTT-AAAGGATGTGAGAAGACCAAAACAACTAGGATGTTGGCTTAGAAGCAGCCATCATTTAAAGAAAGCGTAATAGCTCACTAGTCTAAATAAGTTTTCTTGCGCCAACAATGTAACGGGGCTCAAGTC-ATGTACCGAAGATGCGGGTTTATGCATTTGGCA-TAAATGGTAGCGGAGCGTTCCGTAAGCCTGCGAAGGTGAACCGTAAGGTTTGCTGGAGGTATCGGAAGTGAGAATGCTGACATAAGTAGCGATAAAGAATGTGAGAAACATTCTCGCCGAAAGTCCAAGGGTTCTTGCGTAAAGTTAATCTGCGCAAGGTTAGTCGGCCCCTAAGATGAGGCTGAAAGGCGTAGTCGATGGGAATCAGGTTAATATTCCTGAACCTGAA-GG--ATGTGACGAAAATAGTAAATTGTACAGTCTT-ATTGGATTGATTGTGCAGTGAATATTTTCCAGGAAATAACACCTTCATTATAGACCGTACCCGAAACCGACACAGGTGGACAGGTAGAGTATACCAAGGCGCTTGAGAGAACGATGCTGAAGGAACTAGGCAAATTGCATCTGTAACTTCGGAAGAAAGATGACCTGTATATGGGCAACCATGTGCAGGTGGCACAAGCTAGGGGGTAGCGACTGTTTATTAAAAACACAGGGCTCTGCAAAGTCAATAGACGATGTATAGGGTCTGACGCCTGCCCAGTGCTGGAAGATTAAAAGGAGGGGTGC-AAGCTCTGAATTGAAGTCCCAGTGAACGGCGGCCGTAACTATGACGGTCCTAAGGTAGCGAAATTCCTTGTCGGGTAAGTTCCGACCCGCACGAATGGCGTAACGATTTCCCCACTGTCTCCAGTATCGACTCAGCGAAATTGAATTCTCCGTGAAGATGCGGAGTTCCCGCGGTCAGACGGAAAGACCCCGTGAACCTTTACTATAGCTTTGCACTGGTGTTAGGAATCAGATGTGCAGGATAGGTGGGAGACTACGAAGCGAAGGCGTCAGCCTTTGTGGAGTCACCCTTGAGATACCACCCTTTTGGTGCTTGACATC-TAACCGAGATCCTTGAATCAGGATCCGAGACAATGCATGGTGGGTAGTTTGACTGGGGCGGTCGCCTCCCAAAGAGTAACGGAGGCGCGCGATGGTTAGCTCAGGTTGGTCGGAAATCAACTTTTAGAGTGCAATGGCATAAGCTAGCCTGACTGCGAGTCTGACAAGACGAGCAGAGACGAAAGTCGGTCATAGTGATCCGGTGGTCCCGAGTGGAAGGGCCATCGCTCAACGAATAAAAGGTACTCCGGGGATAACAGGCTGATGATTTCCAAGCGTCCATAGCGACGAAATCGTTTGGCACCTCGATGTCGGCTCATCACATCCTGGGGCTGGAGAAGGTCCCAAGGGTTCGGCTGTTCGCCGATTAAAGTGGTACGTGAGCTGGGTTTAGAACGTCGTGAGACAGTTCGGTCCCTATCTGCCGTGGGTGTAGGAAGTTTGAGAGGATCTGCCTTTAGTACGAGAGGACCGAGGTGGACGTACCCCTGGTGGACCAGTTGTCGTGCCAACGGCACAGCTGGGTAGCTAAGTACGGAAGGGATAACTGCTGAATGCATCTAAGCAGGAAACCCACCTCAAAACTAGACTTCCCCATTAGAGCCGTGGAAGACCACCACGTTGATAGGTCGGGTGTGGAAGCACAGTAATGTGTGTAGCTAACCGATACTAATAGCTCGATTGATT----------------------------
>CP130461_Rickettsia_rickettsii_El_spotted_fever_group
---------------------------------GCCTTGGCACTAGAAGGCGATGAAGGACGTAATACGCTGCGATAAGCTTCGGGGAGTTGCGAATAAACTTTGATCCGAAGATTTCCGAAT-AGGG-AAACCTACCTAATTTATTAGGTATTGTATAGTGAATACATAGCTATATGAGGCAAACCCAGCGAACTGAAATATCTAAGTAGCTGGAGGAAAGGACATCAACCGAGACTCCGTTAGTAGTGACGAGCGAACGCGGACCAGGCCAGTGGCTTC-AAAAAAATAACTAAAACAACATGGAAAGGTTGACCATAGAGGGTGATAGTCCCGTATAGGTAAAAAGTTTGAAGTCCTTGAGTAAGGCGGGACACGTGAAATCCTGTTTGAACATAGGGGGACCACCCTCTAAGCCTAAGTACTCTCTAGTGACCGATAGTGAAC-AAGTACCGTGAGGGAAAGGTGAAAAGTACCCCGACAAGGGGAGTGAAATAGTATCTGAAACCAAATGCTTACAAGCAGTCGGAGCAAGCGTATTTA-TATGTCTTGTGACGGCGTACCTTTTGTATAATGGGTCAGCGACTTAGTTTATCTAGCAAGCTTAAGCCGTTAGGTGTAGGCGTAGCGAAAGCGAGTCTGAATAGGGCG--TTTAGTTAGATGAATTAGACCCGAAACCGGGTGATCTAGCCATGGCCAGGTTGAAAGCGGAGTAAAATCCACTGAAGGACCGAACCCACTACTGTTGAAAAAGTAGGGGATGAGCTGTGGTTAGGGGTGAAAGGCCAATCAAACTCGGATATAGCTGGTTCTCCGCGAAATCTATTTAGGTAGAGCGT--TATAGCGATTACCATCGAAGGTAGAGCACTGAATGAGCTAGGGGGTCCCACAGACTTACCAAACTCAATCAAACTCCGAATGTCGATGAGTACAGCATAGCAGACAGACTATGGGTGCTAAGGTCCATAGTCGAGAGGGAAAAAGCCCAGACCGCCATCTAAGGTCCCTAAATCATGACTAAGTGTT-AAAGGATGTGAGAAGACCAAAACAACTAGGATGTTGGCTTAGAAGCAGCCATCATTTAAAGAAAGCGTAATAGCTCACTAGTCTAAATAAGTTTTCTTGCGCCAACAATGTAACGGGGCTCAAGTC-ATGTACCGAAGATGCGGGTTTATGCATTTGGCA-TAAATGGTAGCGGAGCGTTCCGTAAGCCTGCGAAGGTGAACCGTAAGGTTTGCTGGAGGTATCGGAAGTGAGAATGCTGACATAAGTAGCGATAAAGAATGTGAGAAACATTCTCGCCGAAAGTCCAAGGGTTCTTGCGTAAAGTTAATCTGCGCAAGGTTAGTCGGCCCCTAAGATGAGGCTGAAAGGCGTAGTCGATGGGAATCAGGTTAATATTCCTGAACCTGAA-GG--ATGTGACGAAAATAGTAAATTGTACAGTCTT-ATTGGATTGATTGTGCAGTGAATATTTTCCAGGAAATAACACCTTCATTATAGACCGTACCCGAAACCGACACAGGTGGACAGGTAGAGTATACCAAGGCGCTTGAGAGAACGATGCTGAAGGAACTAGGCAAATTGCATCTGTAACTTCGGAAGAAAGATGACCTGTATATGGGCAACCATGTGCAGGTGGCACAAGCTAGGGGGTAGCGACTGTTTATTAAAAACACAGGGCTCTGCAAAGTCAATAGACGATGTATAGGGTCTGACGCCTGCCCAGTGCTGGAAGATTAAAAGGAGGGGTGC-AAGCTCTGAATTGAAGTCCCAGTGAACGGCGGCCGTAACTATGACGGTCCTAAGGTAGCGAAATTCCTTGTCGGGTAAGTTCCGACCCGCACGAATGGCGTAACGATTTCCCCACTGTCTCCAGTATCGACTCAGCGAAATTGAATTCTCCGTGAAGATGCGGAGTTCCCGCGGTCAGACGGAAAGACCCCGTGAACCTTTACTATAGCTTTGCACTGGTGTTAGGAATCAGATGTGCAGGATAGGTGGGAGACTACGAAGCGAAGGCGTCAGCCTTTGTGGAGTCACCCTTGAGATACCACCCTTTTGGTGCTTGACATC-TAACCGAGATCCTTGAATCAGGATCCGAGACAATGCATGGTGGGTAGTTTGACTGGGGCGGTCGCCTCCCAAAGAGTAACGGAGGCGCGCGATGGTTAGCTCAGGTTGGTCGGAAATCAACTTTTAGAGTGCAATGGCATAAGCTAGCCTGACTGCGAGTCTGACAAGACGAGCAGAGACGAAAGTCGGTCATAGTGATCCGGTGGTCCCGAGTGGAAGGGCCATCGCTCAACGAATAAAAGGTACTCCGGGGATAACAGGCTGATGATTTCCAAGCGTCCATAGCGACGAAATCGTTTGGCACCTCGATGTCGGCTCATCACATCCTGGGGCTGGAGAAGGTCCCAAGGGTTCGGCTGTTCGCCGATTAAAGTGGTACGTGAGCTGGGTTTAGAACGTCGTGAGACAGTTCGGTCCCTATCTGCCGTGGGTGTAGGAAGTTTGAGAGGATCTGCCTTTAGTACGAGAGGACCGAGGTGGACGTACCCCTGGTGGACCAGTTGTCGTGCCAACGGCACAGCTGGGTAGCTAAGTACGGAAGGGATAACTGCTGAATGCATCTAAGCAGGAAACCCACCTCAAAACTAGACTTCCCCATTAGAGCCGTGGAAGACCACCACGTTGATAGGTCGGGTGTGGAAGCACAGTAATGTGTGTAGCTAACCGATACTAATAGCTCGATTGATT----------------------------
>CP130462_Rickettsia_rickettsii_Crystal_spotted_fever_group
---------------------------------GCCTTGGCACTAGAAGGCGATGAAGGACGTAATACGCTGCGATAAGCTTCGGGGAGTTGCGAATAAACTTTGATCCGAAGATTTCCGAAT-AGGG-AAACCTACCTAATTTATTAGGTATTGTATAGTGAATACATAGCTATATGAGGCAAACCCAGCGAACTGAAATATCTAAGTAGCTGGAGGAAAGGACATCAACCGAGACTCCGTTAGTAGTGACGAGCGAACGCGGACCAGGCCAGTGGCTTC-AAAAAAATAACTAAAACAACATGGAAAGGTTGACCATAGAGGGTGATAGTCCCGTATAGGTAAAAAGTTTGAAGTCCTTGAGTAAGGCGGGACACGTGAAATCCTGTTTGAACATAGGGGGACCACCCTCTAAGCCTAAGTACTCTCTAGTGACCGATAGTGAAC-AAGTACCGTGAGGGAAAGGTGAAAAGTACCCCGACAAGGGGAGTGAAATAGTATCTGAAACCAAATGCTTACAAGCAGTCGGAGCAAGCGTATTTA-TATGTCTTGTGACGGCGTACCTTTTGTATAATGGGTCAGCGACTTAGTTTATCTAGCAAGCTTAAGCCGTTAGGTGTAGGCGTAGCGAAAGCGAGTCTGAATAGGGCG--TTTAGTTAGATGAATTAGACCCGAAACCGGGTGATCTAGCCATGGCCAGGTTGAAAGCGGAGTAAAATCCACTGAAGGACCGAACCCACTACTGTTGAAAAAGTAGGGGATGAGCTGTGGTTAGGGGTGAAAGGCCAATCAAACTCGGATATAGCTGGTTCTCCGCGAAATCTATTTAGGTAGAGCGT--TATAGCGATTACCATCGAAGGTAGAGCACTGAATGAGCTAGGGGGTCCCACAGACTTACCAAACTCAATCAAACTCCGAATGTCGATGAGTACAGCATAGCAGACAGACTATGGGTGCTAAGGTCCATAGTCGAGAGGGAAAAAGCCCAGACCGCCATCTAAGGTCCCTAAATCATGACTAAGTGTT-AAAGGATGTGAGAAGACCAAAACAACTAGGATGTTGGCTTAGAAGCAGCCATCATTTAAAGAAAGCGTAATAGCTCACTAGTCTAAATAAGTTTTCTTGCGCCAACAATGTAACGGGGCTCAAGTC-ATGTACCGAAGATGCGGGTTTATGCATTTGGCA-TAAATGGTAGCGGAGCGTTCCGTAAGCCTGCGAAGGTGAACCGTAAGGTTTGCTGGAGGTATCGGAAGTGAGAATGCTGACATAAGTAGCGATAAAGAATGTGAGAAACATTCTCGCCGAAAGTCCAAGGGTTCTTGCGTAAAGTTAATCTGCGCAAGGTTAGTCGGCCCCTAAGATGAGGCTGAAAGGCGTAGTCGATGGGAATCAGGTTAATATTCCTGAACCTGAA-GG--ATGTGACGAAAATAGTAAATTGTACAGTCTT-ATTGGATTGATTGTGCAGTGAATATTTTCCAGGAAATAACACCTTCATTATAGACCGTACCCGAAACCGACACAGGTGGACAGGTAGAGTATACCAAGGCGCTTGAGAGAACGATGCTGAAGGAACTAGGCAAATTGCATCTGTAACTTCGGAAGAAAGATGACCTGTATATGGGCAACCATGTGCAGGTGGCACAAGCTAGGGGGTAGCGACTGTTTATTAAAAACACAGGGCTCTGCAAAGTCAATAGACGATGTATAGGGTCTGACGCCTGCCCAGTGCTGGAAGATTAAAAGGAGGGGTGC-AAGCTCTGAATTGAAGTCCCAGTGAACGGCGGCCGTAACTATGACGGTCCTAAGGTAGCGAAATTCCTTGTCGGGTAAGTTCCGACCCGCACGAATGGCGTAACGATTTCCCCACTGTCTCCAGTATCGACTCAGCGAAATTGAATTCTCCGTGAAGATGCGGAGTTCCCGCGGTCAGACGGAAAGACCCCGTGAACCTTTACTATAGCTTTGCACTGGTGTTAGGAATCAGATGTGCAGGATAGGTGGGAGACTACGAAGCGAAGGCGTCAGCCTTTGTGGAGTCACCCTTGAGATACCACCCTTTTGGTGCTTGACATC-TAACCGAGATCCTTGAATCAGGATCCGAGACAATGCATGGTGGGTAGTTTGACTGGGGCGGTCGCCTCCCAAAGAGTAACGGAGGCGCGCGATGGTTAGCTCAGGTTGGTCGGAAATCAACTTTTAGAGTGCAATGGCATAAGCTAGCCTGACTGCGAGTCTGACAAGACGAGCAGAGACGAAAGTCGGTCATAGTGATCCGGTGGTCCCGAGTGGAAGGGCCATCGCTCAACGAATAAAAGGTACTCCGGGGATAACAGGCTGATGATTTCCAAGCGTCCATAGCGACGAAATCGTTTGGCACCTCGATGTCGGCTCATCACATCCTGGGGCTGGAGAAGGTCCCAAGGGTTCGGCTGTTCGCCGATTAAAGTGGTACGTGAGCTGGGTTTAGAACGTCGTGAGACAGTTCGGTCCCTATCTGCCGTGGGTGTAGGAAGTTTGAGAGGATCTGCCTTTAGTACGAGAGGACCGAGGTGGACGTACCCCTGGTGGACCAGTTGTCGTGCCAACGGCACAGCTGGGTAGCTAAGTACGGAAGGGATAACTGCTGAATGCATCTAAGCAGGAAACCCACCTCAAAACTAGACTTCCCCATTAGAGCCGTGGAAGACCACCACGTTGATAGGTCGGGTGTGGAAGCACAGTAATGTGTGTAGCTAACCGATACTAATAGCTCGATTGATT----------------------------
>CP130470_Rickettsia_rickettsii_Pine_spotted_fever_group
---------------------------------GCCTTGGCACTAGAAGGCGATGAAGGACGTAATACGCTGCGATAAGCTTCGGGGAGTTGCGAATAAACTTTGATCCGAAGATTTCCGAAT-AGGG-AAACCTACCTAATTTATTAGGTATTGTATAGTGAATACATAGCTATATGAGGCAAACCCAGCGAACTGAAATATCTAAGTAGCTGGAGGAAAGGACATCAACCGAGACTCCGTTAGTAGTGACGAGCGAACGCGGACCAGGCCAGTGGCTTC-AAAAAAATAACTAAAACAACATGGAAAGGTTGACCATAGAGGGTGATAGTCCCGTATAGGTAAAAAGTTTGAAGTCCTTGAGTAAGGCGGGACACGTGAAATCCTGTTTGAACATAGGGGGACCACCCTCTAAGCCTAAGTACTCTCTAGTGACCGATAGTGAAC-AAGTACCGTGAGGGAAAGGTGAAAAGTACCCCGACAAGGGGAGTGAAATAGTATCTGAAACCAAATGCTTACAAGCAGTCGGAGCAAGCGTATTTA-TATGTCTTGTGACGGCGTACCTTTTGTATAATGGGTCAGCGACTTAGTTTATCTAGCAAGCTTAAGCCGTTAGGTGTAGGCGTAGCGAAAGCGAGTCTGAATAGGGCG--TTTAGTTAGATGAATTAGACCCGAAACCGGGTGATCTAGCCATGGCCAGGTTGAAAGCGGAGTAAAATCCACTGAAGGACCGAACCCACTACTGTTGAAAAAGTAGGGGATGAGCTGTGGTTAGGGGTGAAAGGCCAATCAAACTCGGATATAGCTGGTTCTCCGCGAAATCTATTTAGGTAGAGCGT--TATAGCGATTACCATCGAAGGTAGAGCACTGAATGAGCTAGGGGGTCCCACAGACTTACCAAACTCAATCAAACTCCGAATGTCGATGAGTACAGCATAGCAGACAGACTATGGGTGCTAAGGTCCATAGTCGAGAGGGAAAAAGCCCAGACCGCCATCTAAGGTCCCTAAATCATGACTAAGTGTT-AAAGGATGTGAGAAGACCAAAACAACTAGGATGTTGGCTTAGAAGCAGCCATCATTTAAAGAAAGCGTAATAGCTCACTAGTCTAAATAAGTTTTCTTGCGCCAACAATGTAACGGGGCTCAAGTC-ATGTACCGAAGATGCGGGTTTATGCATTTGGCA-TAAATGGTAGCGGAGCGTTCCGTAAGCCTGCGAAGGTGAACCGTAAGGTTTGCTGGAGGTATCGGAAGTGAGAATGCTGACATAAGTAGCGATAAAGAATGTGAGAAACATTCTCGCCGAAAGTCCAAGGGTTCTTGCGTAAAGTTAATCTGCGCAAGGTTAGTCGGCCCCTAAGATGAGGCTGAAAGGCGTAGTCGATGGGAATCAGGTTAATATTCCTGAACCTGAA-GG--ATGTGACGAAAATAGTAAATTGTACAGTCTT-ATTGGATTGATTGTGCAGTGAATATTTTCCAGGAAATAACACCTTCATTATAGACCGTACCCGAAACCGACACAGGTGGACAGGTAGAGTATACCAAGGCGCTTGAGAGAACGATGCTGAAGGAACTAGGCAAATTGCATCTGTAACTTCGGAAGAAAGATGACCTGTATATGGGCAACCATGTGCAGGTGGCACAAGCTAGGGGGTAGCGACTGTTTATTAAAAACACAGGGCTCTGCAAAGTCAATAGACGATGTATAGGGTCTGACGCCTGCCCAGTGCTGGAAGATTAAAAGGAGGGGTGC-AAGCTCTGAATTGAAGTCCCAGTGAACGGCGGCCGTAACTATGACGGTCCTAAGGTAGCGAAATTCCTTGTCGGGTAAGTTCCGACCCGCACGAATGGCGTAACGATTTCCCCACTGTCTCCAGTATCGACTCAGCGAAATTGAATTCTCCGTGAAGATGCGGAGTTCCCGCGGTCAGACGGAAAGACCCCGTGAACCTTTACTATAGCTTTGCACTGGTGTTAGGAATCAGATGTGCAGGATAGGTGGGAGACTACGAAGCGAAGGCGTCAGCCTTTGTGGAGTCACCCTTGAGATACCACCCTTTTGGTGCTTGACATC-TAACCGAGATCCTTGAATCAGGATCCGAGACAATGCATGGTGGGTAGTTTGACTGGGGCGGTCGCCTCCCAAAGAGTAACGGAGGCGCGCGATGGTTAGCTCAGGTTGGTCGGAAATCAACTTTTAGAGTGCAATGGCATAAGCTAGCCTGACTGCGAGTCTGACAAGACGAGCAGAGACGAAAGTCGGTCATAGTGATCCGGTGGTCCCGAGTGGAAGGGCCATCGCTCAACGAATAAAAGGTACTCCGGGGATAACAGGCTGATGATTTCCAAGCGTCCATAGCGACGAAATCGTTTGGCACCTCGATGTCGGCTCATCACATCCTGGGGCTGGAGAAGGTCCCAAGGGTTCGGCTGTTCGCCGATTAAAGTGGTACGTGAGCTGGGTTTAGAACGTCGTGAGACAGTTCGGTCCCTATCTGCCGTGGGTGTAGGAAGTTTGAGAGGATCTGCCTTTAGTACGAGAGGACCGAGGTGGACGTACCCCTGGTGGACCAGTTGTCGTGCCAACGGCACAGCTGGGTAGCTAAGTACGGAAGGGATAACTGCTGAATGCATCTAAGCAGGAAACCCACCTCAAAACTAGACTTCCCCATTAGAGCCGTGGAAGACCACCACGTTGATAGGTCGGGTGTGGAAGCACAGTAATGTGTGTAGCTAACCGATACTAATAGCTCGATTGATT----------------------------
>CP151153_Rickettsia_rickettsii_Cache_spotted_fever_group
---------------------------------GCCTTGGCACTAGAAGGCGATGAAGGACGTAATACGCTGCGATAAGCTTCGGGGAGTTGCGAATAAACTTTGATCCGAAGATTTCCGAAT-AGGG-AAACCTACCTAATTTATTAGGTATTGTATAGTGAATACATAGCTATATGAGGCAAACCCAGCGAACTGAAATATCTAAGTAGCTGGAGGAAAGGACATCAACCGAGACTCCGTTAGTAGTGACGAGCGAACGCGGACCAGGCCAGTGGCTTC-AAAAAAATAACTAAAACAACATGGAAAGGTTGACCATAGAGGGTGATAGTCCCGTATAGGTAAAAAGTTTGAAGTCCTTGAGTAAGGCGGGACACGTGAAATCCTGTTTGAACATAGGGGGACCACCCTCTAAGCCTAAGTACTCTCTAGTGACCGATAGTGAAC-AAGTACCGTGAGGGAAAGGTGAAAAGTACCCCGACAAGGGGAGTGAAATAGTATCTGAAACCAAATGCTTACAAGCAGTCGGAGCAAGCGTATTTA-TATGTCTTGTGACGGCGTACCTTTTGTATAATGGGTCAGCGACTTAGTTTATCTAGCAAGCTTAAGCCGTTAGGTGTAGGCGTAGCGAAAGCGAGTCTGAATAGGGCG--TTTAGTTAGATGAATTAGACCCGAAACCGGGTGATCTAGCCATGGCCAGGTTGAAAGCGGAGTAAAATCCACTGAAGGACCGAACCCACTACTGTTGAAAAAGTAGGGGATGAGCTGTGGTTAGGGGTGAAAGGCCAATCAAACTCGGATATAGCTGGTTCTCCGCGAAATCTATTTAGGTAGAGCGT--TATAGCGATTACCATCGAAGGTAGAGCACTGAATGAGCTAGGGGGTCCCACAGACTTACCAAACTCAATCAAACTCCGAATGTCGATGAGTACAGCATAGCAGACAGACTATGGGTGCTAAGGTCCATAGTCGAGAGGGAAAAAGCCCAGACCGCCATCTAAGGTCCCTAAATCATGACTAAGTGTT-AAAGGATGTGAGAAGACCAAAACAACTAGGATGTTGGCTTAGAAGCAGCCATCATTTAAAGAAAGCGTAATAGCTCACTAGTCTAAATAAGTTTTCTTGCGCCAACAATGTAACGGGGCTCAAGTC-ATGTACCGAAGATGCGGGTTTATGCATTTGGCA-TAAATGGTAGCGGAGCGTTCCGTAAGCCTGCGAAGGTGAACCGTAAGGTTTGCTGGAGGTATCGGAAGTGAGAATGCTGACATAAGTAGCGATAAAGAATGTGAGAAACATTCTCGCCGAAAGTCCAAGGGTTCTTGCGTAAAGTTAATCTGCGCAAGGTTAGTCGGCCCCTAAGATGAGGCTGAAAGGCGTAGTCGATGGGAATCAGGTTAATATTCCTGAACCTGAA-GG--ATGTGACGAAAATAGTAAATTGTACAGTCTT-ATTGGATTGATTGTGCAGTGAATATTTTCCAGGAAATAACACCTTCATTATAGACCGTACCCGAAACCGACACAGGTGGACAGGTAGAGTATACCAAGGCGCTTGAGAGAACGATGCTGAAGGAACTAGGCAAATTGCATCTGTAACTTCGGAAGAAAGATGACCTGTATATGGGCAACCATGTGCAGGTGGCACAAGCTAGGGGGTAGCGACTGTTTATTAAAAACACAGGGCTCTGCAAAGTCAATAGACGATGTATAGGGTCTGACGCCTGCCCAGTGCTGGAAGATTAAAAGGAGGGGTGC-AAGCTCTGAATTGAAGTCCCAGTGAACGGCGGCCGTAACTATGACGGTCCTAAGGTAGCGAAATTCCTTGTCGGGTAAGTTCCGACCCGCACGAATGGCGTAACGATTTCCCCACTGTCTCCAGTATCGACTCAGCGAAATTGAATTCTCCGTGAAGATGCGGAGTTCCCGCGGTCAGACGGAAAGACCCCGTGAACCTTTACTATAGCTTTGCACTGGTGTTAGGAATCAGATGTGCAGGATAGGTGGGAGACTACGAAGCGAAGGCGTCAGCCTTTGTGGAGTCACCCTTGAGATACCACCCTTTTGGTGCTTGACATC-TAACCGAGATCCTTGAATCAGGATCCGAGACAATGCATGGTGGGTAGTTTGACTGGGGCGGTCGCCTCCCAAAGAGTAACGGAGGCGCGCGATGGTTAGCTCAGGTTGGTCGGAAATCAACTTTTAGAGTGCAATGGCATAAGCTAGCCTGACTGCGAGTCTGACAAGACGAGCAGAGACGAAAGTCGGTCATAGTGATCCGGTGGTCCCGAGTGGAAGGGCCATCGCTCAACGAATAAAAGGTACTCCGGGGATAACAGGCTGATGATTTCCAAGCGTCCATAGCGACGAAATCGTTTGGCACCTCGATGTCGGCTCATCACATCCTGGGGCTGGAGAAGGTCCCAAGGGTTCGGCTGTTCGCCGATTAAAGTGGTACGTGAGCTGGGTTTAGAACGTCGTGAGACAGTTCGGTCCCTATCTGCCGTGGGTGTAGGAAGTTTGAGAGGATCTGCCTTTAGTACGAGAGGACCGAGGTGGACGTACCCCTGGTGGACCAGTTGTCGTGCCAACGGCACAGCTGGGTAGCTAAGTACGGAAGGGATAACTGCTGAATGCATCTAAGCAGGAAACCCACCTCAAAACTAGACTTCCCCATTAGAGCCGTGGAAGACCACCACGTTGATAGGTCGGGTGTGGAAGCACAGTAATGTGTGTAGCTAACCGATACTAATAGCTCGATTGATT----------------------------
>NR_076952_Rickettsia_philipii_364D_spotted_fever_group
---------------------------------GCCUUGGCACUAGAAGGCGAUGAAGGACGUAAUACGCUGCGAUAAGCUUCGGGGAGUUGCGAAUAAACUUUGAUCCGAAGAUUUCCGAAU-AGGG-AAACCUACCUAAUUUAUUAGGUAUUGUAUAGUGAAUACAUAGCUAUAUGAGGCAAACCCAGCGAACUGAAAUAUCUAAGUAGCUGGAGGAAAGGACAUCAACCGAGACUCCGUUAGUAGUGACGAGCGAACGCGGACCAGGCCAGUGGCUUC-AAAAAAAUAACUAAAACAACAUGGAAAGGUUGACCAUAGAGGGUGAUAGUCCCGUAUAGGUAAAAAGUUUGAAGUCCUUGAGUAAGGCGGGACACGUGAAAUCCUGUUUGAACAUAGGGGGACCACCCUCUAAGCCUAAGUACUCUCUAGUGACCGAUAGUGAAC-AAGUACCGUGAGGGAAAGGUGAAAAGUACCCCGACAAGGGGAGUGAAAUAGUAUCUGAAACCAAAUGCUUACAAGCAGUCGGAGCAAGCGUAUUUA-UAUGUCUUGUGACGGCGUACCUUUUGUAUAAUGGGUCAGCGACUUAGUUUAUCUAGCAAGCUUAAGCCGUUAGGUGUAGGCGUAGCGAAAGCGAGUCUGAAUAGGGCG--UUUAGUUAGAUGAAUUAGACCCGAAACCGGGUGAUCUAGCCAUGGCCAGGUUGAAAGCGGAGUAAAAUCCACUGAAGGACCGAACCCACUACUGUUGAAAAAGUAGGGGAUGAGCUGUGGUUAGGGGUGAAAGGCCAAUCAAACUCGGAUAUAGCUGGUUCUCCGCGAAAUCUAUUUAGGUAGAGCGU--UAUAGCGAUUACCAUCGAAGGUAGAGCACUGAAUGAGCUAGGGGGUCCCACAGACUUACCAAACUCAAUCAAACUCCGAAUGUCGAUGAGUACAGCAUAGCAGACAGACUAUGGGUGCUAAGGUCCAUAGUCGAGAGGGAAAAAGCCCAGACCGCCAUCUAAGGUCCCUAAAUCAUGACUAAGUGUU-AAAGGAUGUGAGAAGACCAAAACAACUAGGAUGUUGGCUUAGAAGCAGCCAUCAUUUAAAGAAAGCGUAAUAGCUCACUAGUCUAAAUAAGUUUUCUUGCGCCAACAAUGUAACGGGGCUCAAGUC-AUGUACCGAAGAUGCGGGUUUAUGCAUUUGGCA-UAAAUGGUAGCGGAGCGUUCCGUAAGCCUGCGAAGGUGAACCGUAAGGUUUGCUGGAGGUAUCGGAAGUGAGAAUGCUGACAUAAGUAGCGAUAAAGAAUGUGAGAAACAUUCUCGCCGAAAGUCCAAGGGUUCUUGCGUAAAGUUAAUCUGCGCAAGGUUAGUCGGCCCCUAAGAUGAGGCUGAAAGGCGUAGUCGAUGGGAAUCAGGUUAAUAUUCCUGAACCUGAA-GG--AUGUGACGAAAAUAGUAAAUUGUACAGUCUU-AUUGGAUUGAUUGUGCAGUGAAUAUUUUCCAGGAAAUAACACCUUCAUUAUAGACCGUACCCGAAACCGACACAGGUGGACAGGUAGAGUAUACCAAGGCGCUUGAGAGAACGAUGCUGAAGGAACUAGGCAAAUUGCAUCUGUAACUUCGGAAGAAAGAUGACCUGUAUAUGGGCAACCAUGUGCAGGUGGCACAAGCUAGGGGGUAGCGACUGUUUAUUAAAAACACAGGGCUCUGCAAAGUCAAUAGACGAUGUAUAGGGUCUGACGCCUGCCCAGUGCUGGAAGAUUAAAAGGAGGGGUGC-AAGCUCUGAAUUGAAGUCCCAGUGAACGGCGGCCGUAACUAUGACGGUCCUAAGGUAGCGAAAUUCCUUGUCGGGUAAGUUCCGACCCGCACGAAUGGCGUAACGAUUUCCCCACUGUCUCCAGUAUCGACUCAGCGAAAUUGAAUUCUCCGUGAAGAUGCGGAGUUCCCGCGGUCAGACGGAAAGACCCCGUGAACCUUUACUAUAGCUUUGCACUGGUGUUAGGAAUCAGAUGUGCAGGAUAGGUGGGAGACUACGAAGCGAAGGCGUCAGCCUUUGUGGAGUCACCCUUGAGAUACCACCCUUUUGGUGCUUGACAUC-UAACCGAGAUCCUUGAAUCAGGAUCCGAGACAAUGCAUGGUGGGUAGUUUGACUGGGGCGGUCGCCUCCCAAAGAGUAACGGAGGCGCGCGAUGGUUAGCUCAGGUUGGUCGGAAAUCAACUUUUAGAGUGCAAUGGCAUAAGCUAGCCUGACUGCGAGUCUGACAAGACGAGCAGAGACGAAAGUCGGUCAUAGUGAUCCGGUGGUCCCGAGUGGAAGGGCCAUCGCUCAACGAAUAAAAGGUACUCCGGGGAUAACAGGCUGAUGAUUUCCAAGCGUCCAUAGCGACGAAAUCGUUUGGCACCUCGAUGUCGGCUCAUCACAUCCUGGGGCUGGAGAAGGUCCCAAGGGUUCGGCUGUUCGCCGAUUAAAGUGGUACGUGAGCUGGGUUUAGAACGUCGUGAGACAGUUCGGUCCCUAUCUGCCGUGGGUGUAGGAAGUUUGAGAGGAUCUGCCUUUAGUACGAGAGGACCGAGGUGGACGUACCCCUGGUGGACCAGUUGUCGUGCCAACGGCACAGCUGGGUAGCUAAGUACGGAAGGGAUAACUGCUGAAUGCAUCUAAGCAGGAAACCCACCUCAAAACUAGACUUCCCCAUUAGAGCCGUGGAAGACCACCACGUUGAUAGGUCGGGUGUGGAAGCACAGUAAUGUGUGUAGCUAACCGAUACUAAUAGCUCGAUUGAUU----------------------------
>CP001227_Rickettsia_peacockii_str_Rustic_Rustic_spotted_fever_group
---------------------------------GCCTTGGCACTAGAAGGCGATGAAGGACGTAATACGCTGCGATAAGCTTCGGGGAGTTGCGAATAAACTTTGATCCGAAGATTTCCGAAT-AGGG-AAACCTACCTAATTTATTAGGTATTGTATAGTGAATACATAGCTATATGAGGCAAACCCAGCGAACTGAAATATCTAAGTAGCTGGAGGAAAGGACATCAACCGAGACTCCGTTAGTAGTGACGAGCGAACGCGGACCAGGCCAGTGGCTTC-AAAAAAATAACTAAAACAACATGGAAAGGTTGACCATAGAGGGTGATAGTCCCGTATAGGTAAAAAGTTTGAAGTCCTTGAGTAAGGCGGGACACGTGAAATCCTGTTTGAACATAGGGGGACCACCCTCTAAGCCTAAGTACTCTCTAGTGACCGATAGTGAAC-AAGTACCGTGAGGGAAAGGTGAAAAGTACCCCGACAAGGGGAGTGAAATAGTATCTGAAACCAAATGCTTACAAGCGGTCGGAGCAAGCGTATTTA-TATGTCTTGTGACGGCGTACCTTTTGTATAATGGGTCAGCGACTTAGTTTATCTAGCAAGCTTAAGCCGTTAGGTGTAGGCGTAGCGAAAGCGAGTCTGAATAGGGCG--TTTAGTTAGATGAATTAGACCCGAAACCGGGTGATCTAGCCATGGCCAGGTTGAAAGCGGAGTAAAATCCACTGAAGGACCGAACCCACTACTGTTGAAAAAGTAGGGGATGAGCTGTGGTTAGGGGTGAAAGGCCAATCAAACTCGGATATAGCTGGTTCTCCGCGAAATCTATTTAGGTAGAGCGT--TATAGCGATTACCATCGAAGGTAGAGCACTGAATGAGCTAGGGGGTCCCACAGACTTACCAAACTCAATCAAACTCCGAATGTCGATGAGTACAGCATAACAGACAGACTATGGGTGCTAAGGTCCATAGTCGAGAGGGAAAAAGCCCAGACCGCCATCTAAGGTCCCTAAATCATGACTAAGTGTT-AAAGGATGTGAGAAGACCAAAACAACTAGGATGTTGGCTTAGAAGCAGCCATCATTTAAAGAAAGCGTAATAGCTCACTAGTCTAAATAAGTTTTCTTGCGCCAACAATGTAACGGGGCTCAAGTC-ATGTACCGAAGATGCGGGTTTATGCATTTGGCA-TAAATGGTAGCGGAGCGTTCCGTAAGCCTGCGAAGGTGAACCGTAAGGTTTGCTGGAGGTATCGGAAGTGAGAATGCTGACATAAGTAGCGATAAAGAATGTGAGAAACATTCTCGCCGAAAGTCCAAGGGTTCTTGCGTAAAGTTAATCTGCGCAAGGTTAGTCGGCCCCTAAGATGAGGCTGAAAGGCGTAATCGATGGGAATCAGGTTAATATTCCTGAACCTGAA-GG--ATGTGACGAAAATAGTAAATTGTACAGTCTT-ATTGGATTGATTGTGCGGTGAATATTTTCCAGGAAATAACACCTTCATTATAGACCGTACCCGAAACCGACACAGGTGGACAGGTAGAGTATACCAAGGCGCTTGAGAGAACGATGCTGAAGGAACTAGGCAAATTGCATCTGTAACTTCGGAAGAAAGATGACCTGTATATGGGCAACCATGTGCAGGTGGCACAAGCTAGGGGGTAGCGACTGTTTATTAAAAACACAGGGCTCTGCAAAGTCAATAGACGATGTATAGGGTCTGACGCCTGCCCAGTGCTGGAAGATTAAAAGGAGGGGTGC-AAGCTCTGAATTGAAGTCCCAGTGAACGGCGGCCGTAACTATGACGGTCCTAAGGTAGCGAAATTCCTTGTCGGGTAAGTTCCGACCCGCACGAATGGCGTAACGATTTCCCCACTGTCTCCAGTATCGACTCAGCGAAATTGAATTCTCCGTGAAGATGCGGAGTTCCCGCGGTCAGACGGAAAGACCCCGTGAACCTTTACTATAGCTTTGCACTGGTGTTAGGAATCAGATGTGCAGGATAGGTGGGAGACTACGAAGCGAAGGCGTCAGCCTTTGTGGAGTCACCCTTGAGATACCACCCTTTTGGTGCTTGACATC-TAACCGAGATCCTTGAATCAGGATCCGAGACAATGCATGGTGGGTAGTTTGACTGGGGCGGTCGCCTCCCAAAGAGTAACGGAGGCGCGCGATGGTTAGCTCAGGTTGGTCGGAAATCAACTTTTAGAGTGCAATGGCATAAGCTAGCCTGACTGCGAGTCTGACAAGACGAGCAGAGACGAAAGTCGGTCATAGTGATCCGGTGGTCCCGAGTGGAAGGGCCATCGCTCAACGAATAAAAGGTACTCCGGGGATAACAGGCTGATGATTTCCAAGCGTCCATAGCGACGAAATCGTTTGGCACCTCGATGTCGGCTCATCACATCCTGGGGCTGGAGAAGGTCCCAAGGGTTCGGCTGTTCGCCGATTAAAGTGGTACGTGAGCTGGGTTTAGAACGTCGTGAGACAGTTCGGTCCCTATCTGCCGTGGGTGTAGGAAGTTTGAGAGGATCTGCCTTTAGTACGAGAGGACCGAGGTGGACGTACCCCTGGTGGACCAGTTGTCGTGCCAACGGCACAGCTGGGTAGCTAAGTACGGAAGGGATAACTGCTGAATGCATCTAAGCAGGAAACCCACCTCAAAACTAGACTTCCCCATTAGAGCCGTGGAAGACCACCACGTTGATAGGTCGGGTGTGGAAGCACAGTAATGTGTGTAGCTAACCGATACTAATAGCTCGATTGATT----------------------------
>CP002428_Rickettsia_slovaca_13_B_spotted_fever_group
---------------------------------GCCTTGGCACTAGAAGGCGATGAAGGACGTAATACGCTGCGATAAGCTTCGGGGAGTTGCGAATAAACTTTGATCCGAAGATTTCCGAAT-AGGG-AAACCTACCTAATTTATTAGGTATTGTATAGTGAATACATAGCTATATGAGGCAAACCCAGCGAACTGAAATATCTAAGTAGCTGGAGGAAAGGACATCAACCGAGACTCCGTTAGTAGTGACGAGCGAACGCGGACCAGGCCAGTGGCTTC-AAAAAAATAACTAAAACAACATGGAAAGGTTGACCATAGAGGGTGATAGTCCCGTATAGGTAAAAAGTTTGAAGTCCTTGAGTAAGGCGGGACACGTGAAATCCTGTTTGAACATAGGGGGACCACCCTCTAAGCCTAAGTACTCTCTAGTGACCGATAGTGAAC-AAGTACCGTGAGGGAAAGGTGAAAAGTACCCCGACAAGGGGAGTGAAATAGTATCTGAAACCAAATGCTTACAAGCAGTCGGAGCAAGCGTATTTA-TATGTCTTGTGACGGCGTACCTTTTGTATAATGGGTCAGCGACTTAGTTTATCTAGCAAGCTTAAGCCGTTAGGTGTAGGCGTAGCGAAAGCGAGTCTGAATAGGGCG--TTTAGTTAGATGAATTAGACCCGAAACCGGGTGATCTAGCCATGGCCAGGTTGAAAGCGGAGTAAAATCCACTGAAGGACCGAACCCACTACTGTTGAAAAAGTAGGGGATGAGCTGTGGTTAGGGGTGAAAGGCCAATCAAACTCGGATATAGCTGGTTCTCCGCGAAATCTATTTAGGTAGAGCGT--TATAGCGATTACCATCGAAGGTAGAGCACTGAATGAGCTAGGGGGTCCCACAGACTTACCAAACTCAATCAAACTCCGAATGTCGATGAGTACAGCATAGCAGACAGACTATGGGTGCTAAGGTCCATAGTCGAGAGGGAAAAAGCCCAGACCGCCATCTAAGGTCCCTAAATCATGACTAAGTGTT-AAAGGATGTGAGAAGACCAAAACAACTAGGATGTTGGCTTAGAAGCAGCCATCATTTAAAGAAAGCGTAATAGCTCACTAGTCTAAATAAGTTTTCTTGCGCCAACAATGTAACGGGGCTCAAGTC-ATGTACCGAAGATGCGGGTTTATGCATTTGGCA-TAAATGGTAGCGGAGCGTTCCGTAAGCCTGCGAAGGTGAACCGTGAGGTTTGCTGGAGGTATCGGAAGTGAGAATGCTGACATAAGTAGCGATAAAGAATGTGAGAAACATTCTCGCCGAAAGTCCAAGGGTTCTTGCGTAAAGTTAATCTGCGCAAGGTTAGTCGGCCCCTAAGATGAGGCTGAAAGGCGTAATCGATGGGAATCAGGTTAATATTCCTGAACCTGAA-GG--ATGTGACGAAAATAGTAAATTGTACAGTCTT-ATTGGATTGATTGTGCGGTGAATATTTTCCAGGAAATAACACCTTCATTATAGACCGTACCCGAAACCGACACAGGTGGGCAGGTAGAGTATACCAAGGCGCTTGAGAGAACGATGCTGAAGGAACTAGGCAAATTGCATCTGTAACTTCGGAAGAAAGATGACCTGTATATGGGCAACCATGTGCAGGTGGCACAAGCTAGGGGGTAGCGACTGTTTATTAAAAACACAGGGCTCTGCAAAGTCAATAGACGATGTATAGGGTCTGACGCCTGCCCAGTGCTGGAAGATTAAAAGGAGGGGTGC-AAGCTCTGAATTGAAGTCCCAGTGAACGGCGGCCGTAACTATGACGGTCCTAAGGTAGCGAAATTCCTTGTCGGGTAAGTTCCGACCCGCACGAATGGCGTAACGATTTCCCCACTGTCTCCAGTATCGACTCAGCGAAATTGAATTCTCCGTGAAGATGCGGAGTTCCCGCGGTCAGACGGAAAGACCCCGTGAACCTTTACTATAGCTTTGCACTGGTGTTAGGAATCAGATGTGCAGGATAGGTGGGAGACTACGAAGCGAAGGCGTCAGCCTTTGTGGAGTCACCCTTGAGATACCACCCTTTTGGTGCTTGACATC-TAACCGAGATCCTTGAATCAGGATCCGAGACAATGCATGGTGGGTAGTTTGACTGGGGCGGTCGCCTCCCAAAGAGTAACGGAGGCGCGCGATGGTTAGCTCAGGTTGGTCGGAAATCAACTTTTAGAGTGCAATGGCATAAGCTAGCCTGACTGCGAGTCTGACAAGACGAGCAGAGACGAAAGTCGGTCATAGTGATCCGGTGGTCCCGAGTGGAAGGGCCATCGCTCAACGAATAAAAGGTACTCCGGGGATAACAGGCTGATGATTTCCAAGCGTCCATAGCGACGAAATCGTTTGGCACCTCGATGTCGGCTCATCACATCCTGGGGCTGGAGAAGGTCCCAAGGGTTCGGCTGTTCGCCGATTAAAGTGGTACGTGAGCTGGGTTTAGAACGTCGTGAGACAGTTCGGTCCCTATCTGCCGTGGGTGTAGGAAGTTTGAGAGGATCTGCCTTTAGTACGAGAGGACCGAGGTGGACGTACCCCTGGTGGACCAGTTGTCGTGCCAACGGCACAGCTGGGTAGCTAAGTACGGAAGGGATAACTGCTGAATGCATCTAAGCAGGAAACCCACCTCAAAACTAGACTTCCCCATTAGAGCCGTGGAAGACCACCACGTTGATAGGTCGGGTGTGGAAGCACAGTAATGTGTGTAGCTAACCGATACTAATAGCTCGATTGATT----------------------------
>CP003375_Rickettsia_slovaca_str_D_CWPP_D_CWPP_spotted_fever_group
---------------------------------GCCTTGGCACTAGAAGGCGATGAAGGACGTAATACGCTGCGATAAGCTTCGGGGAGTTGCGAATAAACTTTGATCCGAAGATTTCCGAAT-AGGG-AAACCTACCTAATTTATTAGGTATTGTATAGTGAATACATAGCTATATGAGGCAAACCCAGCGAACTGAAATATCTAAGTAGCTGGAGGAAAGGACATCAACCGAGACTCCGTTAGTAGTGACGAGCGAACGCGGACCAGGCCAGTGGCTTC-AAAAAAATAACTAAAACAACATGGAAAGGTTGACCATAGAGGGTGATAGTCCCGTATAGGTAAAAAGTTTGAAGTCCTTGAGTAAGGCGGGACACGTGAAATCCTGTTTGAACATAGGGGGACCACCCTCTAAGCCTAAGTACTCTCTAGTGACCGATAGTGAAC-AAGTACCGTGAGGGAAAGGTGAAAAGTACCCCGACAAGGGGAGTGAAATAGTATCTGAAACCAAATGCTTACAAGCAGTCGGAGCAAGCGTATTTA-TATGTCTTGTGACGGCGTACCTTTTGTATAATGGGTCAGCGACTTAGTTTATCTAGCAAGCTTAAGCCGTTAGGTGTAGGCGTAGCGAAAGCGAGTCTGAATAGGGCG--TTTAGTTAGATGAATTAGACCCGAAACCGGGTGATCTAGCCATGGCCAGGTTGAAAGCGGAGTAAAATCCACTGAAGGACCGAACCCACTACTGTTGAAAAAGTAGGGGATGAGCTGTGGTTAGGGGTGAAAGGCCAATCAAACTCGGATATAGCTGGTTCTCCGCGAAATCTATTTAGGTAGAGCGT--TATAGCGATTACCATCGAAGGTAGAGCACTGAATGAGCTAGGGGGTCCCACAGACTTACCAAACTCAATCAAACTCCGAATGTCGATGAGTACAGCATAGCAGACAGACTATGGGTGCTAAGGTCCATAGTCGAGAGGGAAAAAGCCCAGACCGCCATCTAAGGTCCCTAAATCATGACTAAGTGTT-AAAGGATGTGAGAAGACCAAAACAACTAGGATGTTGGCTTAGAAGCAGCCATCATTTAAAGAAAGCGTAATAGCTCACTAGTCTAAATAAGTTTTCTTGCGCCAACAATGTAACGGGGCTCAAGTC-ATGTACCGAAGATGCGGGTTTATGCATTTGGCA-TAAATGGTAGCGGAGCGTTCCGTAAGCCTGCGAAGGTGAACCGTGAGGTTTGCTGGAGGTATCGGAAGTGAGAATGCTGACATAAGTAGCGATAAAGAATGTGAGAAACATTCTCGCCGAAAGTCCAAGGGTTCTTGCGTAAAGTTAATCTGCGCAAGGTTAGTCGGCCCCTAAGATGAGGCTGAAAGGCGTAATCGATGGGAATCAGGTTAATATTCCTGAACCTGAA-GG--ATGTGACGAAAATAGTAAATTGTACAGTCTT-ATTGGATTGATTGTGCGGTGAATATTTTCCAGGAAATAACACCTTCATTATAGACCGTACCCGAAACCGACACAGGTGGGCAGGTAGAGTATACCAAGGCGCTTGAGAGAACGATGCTGAAGGAACTAGGCAAATTGCATCTGTAACTTCGGAAGAAAGATGACCTGTATATGGGCAACCATGTGCAGGTGGCACAAGCTAGGGGGTAGCGACTGTTTATTAAAAACACAGGGCTCTGCAAAGTCAATAGACGATGTATAGGGTCTGACGCCTGCCCAGTGCTGGAAGATTAAAAGGAGGGGTGC-AAGCTCTGAATTGAAGTCCCAGTGAACGGCGGCCGTAACTATGACGGTCCTAAGGTAGCGAAATTCCTTGTCGGGTAAGTTCCGACCCGCACGAATGGCGTAACGATTTCCCCACTGTCTCCAGTATCGACTCAGCGAAATTGAATTCTCCGTGAAGATGCGGAGTTCCCGCGGTCAGACGGAAAGACCCCGTGAACCTTTACTATAGCTTTGCACTGGTGTTAGGAATCAGATGTGCAGGATAGGTGGGAGACTACGAAGCGAAGGCGTCAGCCTTTGTGGAGTCACCCTTGAGATACCACCCTTTTGGTGCTTGACATC-TAACCGAGATCCTTGAATCAGGATCCGAGACAATGCATGGTGGGTAGTTTGACTGGGGCGGTCGCCTCCCAAAGAGTAACGGAGGCGCGCGATGGTTAGCTCAGGTTGGTCGGAAATCAACTTTTAGAGTGCAATGGCATAAGCTAGCCTGACTGCGAGTCTGACAAGACGAGCAGAGACGAAAGTCGGTCATAGTGATCCGGTGGTCCCGAGTGGAAGGGCCATCGCTCAACGAATAAAAGGTACTCCGGGGATAACAGGCTGATGATTTCCAAGCGTCCATAGCGACGAAATCGTTTGGCACCTCGATGTCGGCTCATCACATCCTGGGGCTGGAGAAGGTCCCAAGGGTTCGGCTGTTCGCCGATTAAAGTGGTACGTGAGCTGGGTTTAGAACGTCGTGAGACAGTTCGGTCCCTATCTGCCGTGGGTGTAGGAAGTTTGAGAGGATCTGCCTTTAGTACGAGAGGACCGAGGTGGACGTACCCCTGGTGGACCAGTTGTCGTGCCAACGGCACAGCTGGGTAGCTAAGTACGGAAGGGATAACTGCTGAATGCATCTAAGCAGGAAACCCACCTCAAAACTAGACTTCCCCATTAGAGCCGTGGAAGACCACCACGTTGATAGGTCGGGTGTGGAAGCACAGTAATGTGTGTAGCTAACCGATACTAATAGCTCGATTGATT----------------------------
>NR_076825_Rickettsia_slovaca_13_B_spotted_fever_group
---------------------------------GCCUUGGCACUAGAAGGCGAUGAAGGACGUAAUACGCUGCGAUAAGCUUCGGGGAGUUGCGAAUAAACUUUGAUCCGAAGAUUUCCGAAU-AGGG-AAACCUACCUAAUUUAUUAGGUAUUGUAUAGUGAAUACAUAGCUAUAUGAGGCAAACCCAGCGAACUGAAAUAUCUAAGUAGCUGGAGGAAAGGACAUCAACCGAGACUCCGUUAGUAGUGACGAGCGAACGCGGACCAGGCCAGUGGCUUC-AAAAAAAUAACUAAAACAACAUGGAAAGGUUGACCAUAGAGGGUGAUAGUCCCGUAUAGGUAAAAAGUUUGAAGUCCUUGAGUAAGGCGGGACACGUGAAAUCCUGUUUGAACAUAGGGGGACCACCCUCUAAGCCUAAGUACUCUCUAGUGACCGAUAGUGAAC-AAGUACCGUGAGGGAAAGGUGAAAAGUACCCCGACAAGGGGAGUGAAAUAGUAUCUGAAACCAAAUGCUUACAAGCAGUCGGAGCAAGCGUAUUUA-UAUGUCUUGUGACGGCGUACCUUUUGUAUAAUGGGUCAGCGACUUAGUUUAUCUAGCAAGCUUAAGCCGUUAGGUGUAGGCGUAGCGAAAGCGAGUCUGAAUAGGGCG--UUUAGUUAGAUGAAUUAGACCCGAAACCGGGUGAUCUAGCCAUGGCCAGGUUGAAAGCGGAGUAAAAUCCACUGAAGGACCGAACCCACUACUGUUGAAAAAGUAGGGGAUGAGCUGUGGUUAGGGGUGAAAGGCCAAUCAAACUCGGAUAUAGCUGGUUCUCCGCGAAAUCUAUUUAGGUAGAGCGU--UAUAGCGAUUACCAUCGAAGGUAGAGCACUGAAUGAGCUAGGGGGUCCCACAGACUUACCAAACUCAAUCAAACUCCGAAUGUCGAUGAGUACAGCAUAGCAGACAGACUAUGGGUGCUAAGGUCCAUAGUCGAGAGGGAAAAAGCCCAGACCGCCAUCUAAGGUCCCUAAAUCAUGACUAAGUGUU-AAAGGAUGUGAGAAGACCAAAACAACUAGGAUGUUGGCUUAGAAGCAGCCAUCAUUUAAAGAAAGCGUAAUAGCUCACUAGUCUAAAUAAGUUUUCUUGCGCCAACAAUGUAACGGGGCUCAAGUC-AUGUACCGAAGAUGCGGGUUUAUGCAUUUGGCA-UAAAUGGUAGCGGAGCGUUCCGUAAGCCUGCGAAGGUGAACCGUGAGGUUUGCUGGAGGUAUCGGAAGUGAGAAUGCUGACAUAAGUAGCGAUAAAGAAUGUGAGAAACAUUCUCGCCGAAAGUCCAAGGGUUCUUGCGUAAAGUUAAUCUGCGCAAGGUUAGUCGGCCCCUAAGAUGAGGCUGAAAGGCGUAAUCGAUGGGAAUCAGGUUAAUAUUCCUGAACCUGAA-GG--AUGUGACGAAAAUAGUAAAUUGUACAGUCUU-AUUGGAUUGAUUGUGCGGUGAAUAUUUUCCAGGAAAUAACACCUUCAUUAUAGACCGUACCCGAAACCGACACAGGUGGGCAGGUAGAGUAUACCAAGGCGCUUGAGAGAACGAUGCUGAAGGAACUAGGCAAAUUGCAUCUGUAACUUCGGAAGAAAGAUGACCUGUAUAUGGGCAACCAUGUGCAGGUGGCACAAGCUAGGGGGUAGCGACUGUUUAUUAAAAACACAGGGCUCUGCAAAGUCAAUAGACGAUGUAUAGGGUCUGACGCCUGCCCAGUGCUGGAAGAUUAAAAGGAGGGGUGC-AAGCUCUGAAUUGAAGUCCCAGUGAACGGCGGCCGUAACUAUGACGGUCCUAAGGUAGCGAAAUUCCUUGUCGGGUAAGUUCCGACCCGCACGAAUGGCGUAACGAUUUCCCCACUGUCUCCAGUAUCGACUCAGCGAAAUUGAAUUCUCCGUGAAGAUGCGGAGUUCCCGCGGUCAGACGGAAAGACCCCGUGAACCUUUACUAUAGCUUUGCACUGGUGUUAGGAAUCAGAUGUGCAGGAUAGGUGGGAGACUACGAAGCGAAGGCGUCAGCCUUUGUGGAGUCACCCUUGAGAUACCACCCUUUUGGUGCUUGACAUC-UAACCGAGAUCCUUGAAUCAGGAUCCGAGACAAUGCAUGGUGGGUAGUUUGACUGGGGCGGUCGCCUCCCAAAGAGUAACGGAGGCGCGCGAUGGUUAGCUCAGGUUGGUCGGAAAUCAACUUUUAGAGUGCAAUGGCAUAAGCUAGCCUGACUGCGAGUCUGACAAGACGAGCAGAGACGAAAGUCGGUCAUAGUGAUCCGGUGGUCCCGAGUGGAAGGGCCAUCGCUCAACGAAUAAAAGGUACUCCGGGGAUAACAGGCUGAUGAUUUCCAAGCGUCCAUAGCGACGAAAUCGUUUGGCACCUCGAUGUCGGCUCAUCACAUCCUGGGGCUGGAGAAGGUCCCAAGGGUUCGGCUGUUCGCCGAUUAAAGUGGUACGUGAGCUGGGUUUAGAACGUCGUGAGACAGUUCGGUCCCUAUCUGCCGUGGGUGUAGGAAGUUUGAGAGGAUCUGCCUUUAGUACGAGAGGACCGAGGUGGACGUACCCCUGGUGGACCAGUUGUCGUGCCAACGGCACAGCUGGGUAGCUAAGUACGGAAGGGAUAACUGCUGAAUGCAUCUAAGCAGGAAACCCACCUCAAAACUAGACUUCCCCAUUAGAGCCGUGGAAGACCACCACGUUGAUAGGUCGGGUGUGGAAGCACAGUAAUGUGUGUAGCUAACCGAUACUAAUAGCUCGAUUGAUU----------------------------
>NR_076963_Rickettsia_slovaca_D_CWPP_spotted_fever_group
---------------------------------GCCUUGGCACUAGAAGGCGAUGAAGGACGUAAUACGCUGCGAUAAGCUUCGGGGAGUUGCGAAUAAACUUUGAUCCGAAGAUUUCCGAAU-AGGG-AAACCUACCUAAUUUAUUAGGUAUUGUAUAGUGAAUACAUAGCUAUAUGAGGCAAACCCAGCGAACUGAAAUAUCUAAGUAGCUGGAGGAAAGGACAUCAACCGAGACUCCGUUAGUAGUGACGAGCGAACGCGGACCAGGCCAGUGGCUUC-AAAAAAAUAACUAAAACAACAUGGAAAGGUUGACCAUAGAGGGUGAUAGUCCCGUAUAGGUAAAAAGUUUGAAGUCCUUGAGUAAGGCGGGACACGUGAAAUCCUGUUUGAACAUAGGGGGACCACCCUCUAAGCCUAAGUACUCUCUAGUGACCGAUAGUGAAC-AAGUACCGUGAGGGAAAGGUGAAAAGUACCCCGACAAGGGGAGUGAAAUAGUAUCUGAAACCAAAUGCUUACAAGCAGUCGGAGCAAGCGUAUUUA-UAUGUCUUGUGACGGCGUACCUUUUGUAUAAUGGGUCAGCGACUUAGUUUAUCUAGCAAGCUUAAGCCGUUAGGUGUAGGCGUAGCGAAAGCGAGUCUGAAUAGGGCG--UUUAGUUAGAUGAAUUAGACCCGAAACCGGGUGAUCUAGCCAUGGCCAGGUUGAAAGCGGAGUAAAAUCCACUGAAGGACCGAACCCACUACUGUUGAAAAAGUAGGGGAUGAGCUGUGGUUAGGGGUGAAAGGCCAAUCAAACUCGGAUAUAGCUGGUUCUCCGCGAAAUCUAUUUAGGUAGAGCGU--UAUAGCGAUUACCAUCGAAGGUAGAGCACUGAAUGAGCUAGGGGGUCCCACAGACUUACCAAACUCAAUCAAACUCCGAAUGUCGAUGAGUACAGCAUAGCAGACAGACUAUGGGUGCUAAGGUCCAUAGUCGAGAGGGAAAAAGCCCAGACCGCCAUCUAAGGUCCCUAAAUCAUGACUAAGUGUU-AAAGGAUGUGAGAAGACCAAAACAACUAGGAUGUUGGCUUAGAAGCAGCCAUCAUUUAAAGAAAGCGUAAUAGCUCACUAGUCUAAAUAAGUUUUCUUGCGCCAACAAUGUAACGGGGCUCAAGUC-AUGUACCGAAGAUGCGGGUUUAUGCAUUUGGCA-UAAAUGGUAGCGGAGCGUUCCGUAAGCCUGCGAAGGUGAACCGUGAGGUUUGCUGGAGGUAUCGGAAGUGAGAAUGCUGACAUAAGUAGCGAUAAAGAAUGUGAGAAACAUUCUCGCCGAAAGUCCAAGGGUUCUUGCGUAAAGUUAAUCUGCGCAAGGUUAGUCGGCCCCUAAGAUGAGGCUGAAAGGCGUAAUCGAUGGGAAUCAGGUUAAUAUUCCUGAACCUGAA-GG--AUGUGACGAAAAUAGUAAAUUGUACAGUCUU-AUUGGAUUGAUUGUGCGGUGAAUAUUUUCCAGGAAAUAACACCUUCAUUAUAGACCGUACCCGAAACCGACACAGGUGGGCAGGUAGAGUAUACCAAGGCGCUUGAGAGAACGAUGCUGAAGGAACUAGGCAAAUUGCAUCUGUAACUUCGGAAGAAAGAUGACCUGUAUAUGGGCAACCAUGUGCAGGUGGCACAAGCUAGGGGGUAGCGACUGUUUAUUAAAAACACAGGGCUCUGCAAAGUCAAUAGACGAUGUAUAGGGUCUGACGCCUGCCCAGUGCUGGAAGAUUAAAAGGAGGGGUGC-AAGCUCUGAAUUGAAGUCCCAGUGAACGGCGGCCGUAACUAUGACGGUCCUAAGGUAGCGAAAUUCCUUGUCGGGUAAGUUCCGACCCGCACGAAUGGCGUAACGAUUUCCCCACUGUCUCCAGUAUCGACUCAGCGAAAUUGAAUUCUCCGUGAAGAUGCGGAGUUCCCGCGGUCAGACGGAAAGACCCCGUGAACCUUUACUAUAGCUUUGCACUGGUGUUAGGAAUCAGAUGUGCAGGAUAGGUGGGAGACUACGAAGCGAAGGCGUCAGCCUUUGUGGAGUCACCCUUGAGAUACCACCCUUUUGGUGCUUGACAUC-UAACCGAGAUCCUUGAAUCAGGAUCCGAGACAAUGCAUGGUGGGUAGUUUGACUGGGGCGGUCGCCUCCCAAAGAGUAACGGAGGCGCGCGAUGGUUAGCUCAGGUUGGUCGGAAAUCAACUUUUAGAGUGCAAUGGCAUAAGCUAGCCUGACUGCGAGUCUGACAAGACGAGCAGAGACGAAAGUCGGUCAUAGUGAUCCGGUGGUCCCGAGUGGAAGGGCCAUCGCUCAACGAAUAAAAGGUACUCCGGGGAUAACAGGCUGAUGAUUUCCAAGCGUCCAUAGCGACGAAAUCGUUUGGCACCUCGAUGUCGGCUCAUCACAUCCUGGGGCUGGAGAAGGUCCCAAGGGUUCGGCUGUUCGCCGAUUAAAGUGGUACGUGAGCUGGGUUUAGAACGUCGUGAGACAGUUCGGUCCCUAUCUGCCGUGGGUGUAGGAAGUUUGAGAGGAUCUGCCUUUAGUACGAGAGGACCGAGGUGGACGUACCCCUGGUGGACCAGUUGUCGUGCCAACGGCACAGCUGGGUAGCUAAGUACGGAAGGGAUAACUGCUGAAUGCAUCUAAGCAGGAAACCCACCUCAAAACUAGACUUCCCCAUUAGAGCCGUGGAAGACCACCACGUUGAUAGGUCGGGUGUGGAAGCACAGUAAUGUGUGUAGCUAACCGAUACUAAUAGCUCGAUUGAUU----------------------------
>CP001612_Rickettsia_africae_ESF_5_spotted_fever_group
---------------------------------GCCTTGGCACTAGAAGGCGATGAAGGACGTAATACGCTGCGATAAGCTTCGGGGAGTTGCGAATAAACTTTGATCCGAAGATTTCCGAAT-AGGG-GAACCTACCTAATTTATTAGGTATTGTATAGTGAATACATAGCTATATAAGGCAAACCCAGCGAACTGAAATATCTAAGTAGCTGGAGGAAAGGACATCAACCGAGACTCCGTTAGTAGTGACGAGCGAACGCGGATCAGGCCAGTGGCTTC-AAAAAAATAACTAAAACAACATGGAAAGGTTGACCATAGAGGGTGATAGTCCCGTATAGGTAAAAAGTTTGAAGTCCTTGAGTAAGGCGGGACACGTGAAATCCTGTTTGAACATAGGGGGACCACCCTCTAAGCCTAAGTACTCTCTAGTGACCGATAGTGAAC-AAGTACCGTGAGGGAAAGGTGAAAAGTACCCCGACAAGGGGAGTGAAATAGTATCTGAAACCAAATGCTTACAAGCAGTCGGAGCAAGCGTATTTA-TATGTCTTGTGACGGCGTACCTTTTGTATAATGGGTCAGCGACTTAGTTTATCTAGCAAGCTTAAGCCGTTAGGTGTAGGCGTAGCGAAAGCGAGTCTGAATAGGGCG--TTTAGTTAGATGAATTAGACCCGAAACCGGGTGATCTAGCCATGGCCAGGTTGAAAGCGGAGTAAAATCCACTGAAGGACCGAACCCACTACTGTTGAAAAAGTAGGGGATGAGCTGTGGTTAGGGGTGAAAGGCCAATCAAACTCGGATATAGCTGGTTCTCCGCGAAATCTATTTAGGTAGAGCGT--TATAGCGATTACCATCGAAGGTAGAGCACTGAATGAGCTAGGGGGTCCCACAGACTTACCAAACTCAATCAAACTCCGAATGTCGATGAGTACAGCATAGCAGACAGACTATGGGTGCTAAGGTCCATAGTCGAGAGGGAAAAAGCCCAGACCGCCATCTAAGGTCCCTAAATCATGACTAAGTGTT-AAAGGATGTGAGAAGACCAAAACAACTAGGATGTTGGCTTAGAAGCAGCCATCATTTAAAGAAAGCGTAATAGCTCACTAGTCTAAATAAGTTTTCTTGCGCCAACAATGTAACGGGGCTCAAGTC-ATGTACCGAAGGTGCGGGTTTATGCATTTGGCA-TAAATGGTAGCGGAGCGTTCCGTAAGCCTGCGAAGGTGAACCGTGAGGTTTGCTGGAGGTATCGGAAGTGAGAATGCTGACATAAGTAGCGATAAAGAATGTGAGAAACATTCTCGCCGAAAGTCCAAGGGTTCTTGCGTAAAGTTAATCTGCGCAAGGTTAGTCGGCCCCTAAGATGAGGCTGAAAGGCGTAATCGATGGGAATCAGGTTAATATTCCTGAACCTGAA-GG--ATGTGACGAAAATAGTAAATTGTACAGTCTT-ATTGGATTGATTGTGCGGTGAATATTTTCCAGGAAATAACACCTTCATTATAGACCGTACCCGAAACCGACACAGGTGGACAGGTAGAGTATACCAAGGCGCTTGAGAGAACGATGCTGAAGGAACTAGGCAAATTGCATCTGTAACTTCGGAAGAAAGATGACCTGTATATGGGCAACCATGTGCAGGTGGCACAAGCTAGGGGGTAGCGACTGTTTATTAAAAACACAGGGCTCTGCAAAGTCAATAGACGATGTATAGGGTCTGACGCCTGCCCAGTGCTGGAAGATTAAAAGGAGGGGTGC-AAGCTCTGAATTGAAGTCCCAGTGAACGGCGGCCGTAACTATGACGGTCCTAAGGTAGCGAAATTCCTTGTCGGGTAAGTTCCGACCCGCACGAATGGCGTAACGATTTCCCCACTGTCTCCAGTATCGACTCAGCGAAATTGAATTCTCCGTGAAGATGCGGAGTTCCCGCGGTCAGACGGAAAGACCCCGTGAACCTTTACTATAGCTTTGCACTGGTGTTAGGAATCAGATGTGCAGGATAGGTGGGAGACTACGAAGCGAAGGCGTCAGCCTTTGTGGAGTCACCCTTGAGATACCACCCTTTTGGTGCTTGACATC-TAACCGAGATCCTTGAATCAGGATCCGAGACAATGCATGGTGGGTAGTTTGACTGGGGCGGTCGCCTCCCAAAGAGTAACGGAGGCGCGCGATGGTTAGCTCAGGTTGGTCGGAAATCAACTTTTAGAGTGCAATGGCATAAGCTAGCCTGACTGCGAGTCTGACAAGACGAGCAGAGACGAAAGTCGGTCATAGTGATCCGGTGGTCCCGAGTGGAAGGGCCATCGCTCAACGAATAAAAGGTACTCCGGGGATAACAGGCTGATGATTTCCAAGCGTCCATAGCGACGAAATCGTTTGGCACCTCGATGTCGGCTCATCACATCCTGGGGCTGGAGAAGGTCCCAAGGGTTCGGCTGTTCGCCGATTAAAGTGGTACGTGAGCTGGGTTTAGAACGTCGTGAGACAGTTCGGTCCCTATCTGCCGTGGGTGTAGGAAGTTTGAGAGGATCTGCCTTTAGTACGAGAGGACCGAGGTGGACGTACCCCTGGTGGACCAGTTGTCGTGCCAACGGCACAGCTGGGTAGCTAAGTACGGAAGGGATAACTGCTGAATGCATCTAAGCAGGAAACCCACCTCAAAACTAGACTTCCCCATTAGAGCCGTGGAAGACCACCACGTTGATAGGTCGGGTGTGGAAGCACAGTAATGTGTGTAGCTAACCGATACTAATAGCTCGATTGATT----------------------------
>NR_076640_Rickettsia_africae_ESF_5_spotted_fever_group
---------------------------------GCCUUGGCACUAGAAGGCGAUGAAGGACGUAAUACGCUGCGAUAAGCUUCGGGGAGUUGCGAAUAAACUUUGAUCCGAAGAUUUCCGAAU-AGGG-GAACCUACCUAAUUUAUUAGGUAUUGUAUAGUGAAUACAUAGCUAUAUAAGGCAAACCCAGCGAACUGAAAUAUCUAAGUAGCUGGAGGAAAGGACAUCAACCGAGACUCCGUUAGUAGUGACGAGCGAACGCGGAUCAGGCCAGUGGCUUC-AAAAAAAUAACUAAAACAACAUGGAAAGGUUGACCAUAGAGGGUGAUAGUCCCGUAUAGGUAAAAAGUUUGAAGUCCUUGAGUAAGGCGGGACACGUGAAAUCCUGUUUGAACAUAGGGGGACCACCCUCUAAGCCUAAGUACUCUCUAGUGACCGAUAGUGAAC-AAGUACCGUGAGGGAAAGGUGAAAAGUACCCCGACAAGGGGAGUGAAAUAGUAUCUGAAACCAAAUGCUUACAAGCAGUCGGAGCAAGCGUAUUUA-UAUGUCUUGUGACGGCGUACCUUUUGUAUAAUGGGUCAGCGACUUAGUUUAUCUAGCAAGCUUAAGCCGUUAGGUGUAGGCGUAGCGAAAGCGAGUCUGAAUAGGGCG--UUUAGUUAGAUGAAUUAGACCCGAAACCGGGUGAUCUAGCCAUGGCCAGGUUGAAAGCGGAGUAAAAUCCACUGAAGGACCGAACCCACUACUGUUGAAAAAGUAGGGGAUGAGCUGUGGUUAGGGGUGAAAGGCCAAUCAAACUCGGAUAUAGCUGGUUCUCCGCGAAAUCUAUUUAGGUAGAGCGU--UAUAGCGAUUACCAUCGAAGGUAGAGCACUGAAUGAGCUAGGGGGUCCCACAGACUUACCAAACUCAAUCAAACUCCGAAUGUCGAUGAGUACAGCAUAGCAGACAGACUAUGGGUGCUAAGGUCCAUAGUCGAGAGGGAAAAAGCCCAGACCGCCAUCUAAGGUCCCUAAAUCAUGACUAAGUGUU-AAAGGAUGUGAGAAGACCAAAACAACUAGGAUGUUGGCUUAGAAGCAGCCAUCAUUUAAAGAAAGCGUAAUAGCUCACUAGUCUAAAUAAGUUUUCUUGCGCCAACAAUGUAACGGGGCUCAAGUC-AUGUACCGAAGGUGCGGGUUUAUGCAUUUGGCA-UAAAUGGUAGCGGAGCGUUCCGUAAGCCUGCGAAGGUGAACCGUGAGGUUUGCUGGAGGUAUCGGAAGUGAGAAUGCUGACAUAAGUAGCGAUAAAGAAUGUGAGAAACAUUCUCGCCGAAAGUCCAAGGGUUCUUGCGUAAAGUUAAUCUGCGCAAGGUUAGUCGGCCCCUAAGAUGAGGCUGAAAGGCGUAAUCGAUGGGAAUCAGGUUAAUAUUCCUGAACCUGAA-GG--AUGUGACGAAAAUAGUAAAUUGUACAGUCUU-AUUGGAUUGAUUGUGCGGUGAAUAUUUUCCAGGAAAUAACACCUUCAUUAUAGACCGUACCCGAAACCGACACAGGUGGACAGGUAGAGUAUACCAAGGCGCUUGAGAGAACGAUGCUGAAGGAACUAGGCAAAUUGCAUCUGUAACUUCGGAAGAAAGAUGACCUGUAUAUGGGCAACCAUGUGCAGGUGGCACAAGCUAGGGGGUAGCGACUGUUUAUUAAAAACACAGGGCUCUGCAAAGUCAAUAGACGAUGUAUAGGGUCUGACGCCUGCCCAGUGCUGGAAGAUUAAAAGGAGGGGUGC-AAGCUCUGAAUUGAAGUCCCAGUGAACGGCGGCCGUAACUAUGACGGUCCUAAGGUAGCGAAAUUCCUUGUCGGGUAAGUUCCGACCCGCACGAAUGGCGUAACGAUUUCCCCACUGUCUCCAGUAUCGACUCAGCGAAAUUGAAUUCUCCGUGAAGAUGCGGAGUUCCCGCGGUCAGACGGAAAGACCCCGUGAACCUUUACUAUAGCUUUGCACUGGUGUUAGGAAUCAGAUGUGCAGGAUAGGUGGGAGACUACGAAGCGAAGGCGUCAGCCUUUGUGGAGUCACCCUUGAGAUACCACCCUUUUGGUGCUUGACAUC-UAACCGAGAUCCUUGAAUCAGGAUCCGAGACAAUGCAUGGUGGGUAGUUUGACUGGGGCGGUCGCCUCCCAAAGAGUAACGGAGGCGCGCGAUGGUUAGCUCAGGUUGGUCGGAAAUCAACUUUUAGAGUGCAAUGGCAUAAGCUAGCCUGACUGCGAGUCUGACAAGACGAGCAGAGACGAAAGUCGGUCAUAGUGAUCCGGUGGUCCCGAGUGGAAGGGCCAUCGCUCAACGAAUAAAAGGUACUCCGGGGAUAACAGGCUGAUGAUUUCCAAGCGUCCAUAGCGACGAAAUCGUUUGGCACCUCGAUGUCGGCUCAUCACAUCCUGGGGCUGGAGAAGGUCCCAAGGGUUCGGCUGUUCGCCGAUUAAAGUGGUACGUGAGCUGGGUUUAGAACGUCGUGAGACAGUUCGGUCCCUAUCUGCCGUGGGUGUAGGAAGUUUGAGAGGAUCUGCCUUUAGUACGAGAGGACCGAGGUGGACGUACCCCUGGUGGACCAGUUGUCGUGCCAACGGCACAGCUGGGUAGCUAAGUACGGAAGGGAUAACUGCUGAAUGCAUCUAAGCAGGAAACCCACCUCAAAACUAGACUUCCCCAUUAGAGCCGUGGAAGACCACCACGUUGAUAGGUCGGGUGUGGAAGCACAGUAAUGUGUGUAGCUAACCGAUACUAAUAGCUCGAUUGAUU----------------------------
>CP003341_Rickettsia_parkeri_str_Portsmouth_Portsmouth_spotted_fever_group
---------------------------------GCCTTGGCACTAGAAGGCGATGAAGGACGTAATACGCTGCGATAAGCTTCGGGGAGTTGCGAATAAACTTTGATCCGAAGATTTCCGAAT-AGGG-GAACCTACCTAATTTATTAGGTATTGTATAGTGAATACATAGCTATATGAGGCAAACCCAGCGAACTGAAATATCTAAGTAGCTGGAGGAAAGGACATCAACCGAGACTCCGTTAGTAGTGACGAGCGAACGCGGATCAGGCCAGTGGCTTC-AAAAAAATAACTAAAACAACATGGAAAGGTTGACCATAGAGGGTGATAGTCCCGTATAGGTAAAAAGTTTGAAGTCCTTGAGTAAGGCGGGACACGTGAAATCCTGTTTGAACATAGGGGGACCACCCTCTAAGCCTAAGTACTCTCTAGTGACCGATAGTGAAC-AAGTACCGTGAGGGAAAGGTGAAAAGTACCCCGACAAGGGGAGTGAAATAGTATCTGAAACCAAATGCTTACAAGCAGTCGGAGCAAGCGTATTTA-TATGTCTTGTGACGGCGTACCTTTTGTATAATGGGTCAGCGACTTAGTTTATCTAGCAAGCTTAAGCCGTTAGGTGTAGGCGTAGCGAAAGCGAGTCTGAATAGGGCG--TTTAGTTAGATGAATTAGACCCGAAACCGGGTGATCTAGCCATGGCCAGGTTGAAAGCGGAGTAAAATCCACTGAAGGACCGAACCCACTACTGTTGAAAAAGTAGGGGATGAGCTGTGGTTAGGGGTGAAAGGCCAATCAAACTCGGATATAGCTGGTTCTCCGCGAAATCTATTTAGGTAGAGCGT--TATAGCGATTACCATCGAAGGTAGAGCACTGAATGAGCTAGGGGGTCCCACAGACTTACCAAACTCAATCAAACTCCGAATGTCGATGAGTACAGCATAGCAGACAGACTATGGGTGCTAAGGTCCATAGTCGAGAGGGAAAAAGCCCAGACCGCCATCTAAGGTCCCTAAATCATGACTAAGTGTT-AAAGGATGTGAGAAGACCAAAACAACTAGGATGTTGGCTTAGAAGCAGCCATCATTTAAAGAAAGCGTAATAGCTCACTAGTCTAAATAAGTTTTCTTGCGCCAACAATGTAACGGGGCTCAAGTC-ATGTACCGAAGATGCGGGTTTATGCATTTGGCA-TAAATGGTAGCGGAGCGTTCCGTAAGCCTGCGAAGGTGAACCGTGAGGTTTGCTGGAGGTATCGGAAGTGAGAATGCTGACATAAGTAGCGATAAAGAATGTGAGAAACATTCTCGCCGAAAGTCCAAGGGTTCTTGCGTAAAGTTAATCTGCGCAAGGTTAGTCGGCCCCTAAGATGAGGCTGAAAGGCGTAATCGATGGGAATCAGGTTAATATTCCTGAACCTGAA-GG--ATGTGACGAAAATAGTAAATTGTACAGTCTT-ATTGGATTGATTGTGCGGTGAATATTTTCCAGGAAATAACACCTTTATTATAGACCGTACCCGAAACCGACACAGGTGGACAGGTAGAGTATACCAAGGCGCTTGAGAGAACGATGCTGAAGGAACTAGGCAAATTGCATCTGTAACTTCGGAAGAAAGATGACCTGTATATGGGCAACCATGTGCAGGTGGCACAAGCTAGGGGGTAGCGACTGTTTATTAAAAACACAGGGCTCTGCAAAGTCAATAGACGATGTATAGGGTCTGACGCCTGCCCAGTGCTGGAAGATTAAAAGGAGGGGTGC-AAGCTCTGAATTGAAGTCCCAGTGAACGGCGGCCGTAACTATGACGGTCCTAAGGTAGCGAAATTCCTTGTCGGGTAAGTTCCGACCCGCACGAATGGCGTAACGATTTCCCCACTGTCTCCAGTATCGACTCAGCGAAATTGAATTCTCCGTGAAGATGCGGAGTTCCCGCGGTCAGACGGAAAGACCCCGTGAACCTTTACTATAGCTTTGCACTGGTGTTAGGAATCAGATGTGCAGGATAGGTGGGAGACTACGAAGCGAAGGCGTCAGCCTTTGTGGAGTCACCCTTGAGATACCACCCTTTTGGTGCTTGACATC-TAACCGAGATCCTTGAATCAGGATCCGAGACAATGCATGGTGGGTAGTTTGACTGGGGCGGTCGCCTCCCAAAGAGTAACGGAGGCGCGCGATGGTTAGCTCAGGTTGGTCGGAAATCAACTTTTAGAGTGCAATGGCATAAGCTAGCCTGACTGCGAGTCTGACAAGACGAGCAGAGACGAAAGTCGGTCATAGTGATCCGGTGGTCCCGAGTGGAAGGGCCATCGCTCAACGAATAAAAGGTACTCCGGGGATAACAGGCTGATGATTTCCAAGCGTCCATAGCGACGAAATCGTTTGGCACCTCGATGTCGGCTCATCACATCCTGGGGCTGGAGAAGGTCCCAAGGGTTCGGCTGTTCGCCGATTAAAGTGGTACGTGAGCTGGGTTTAGAACGTCGTGAGACAGTTCGGTCCCTATCTGCCGTGGGTGTAGGAAGTTTGAGAGGATCTGCCTTTAGTACGAGAGGACCGAGGTGGACGTACCCCTGGTGGACCAGTTGTCGTGCCAACGGCACAGCTGGGTAGCTAAGTACGGAAGGGATAACTGCTGAATGCATCTAAGCAGGAAACCCACCTCAAAACTAGACTTCCCCATTAGAGCCGTGGAAGACCACCACGTTGATAGGTCGGATGTGGAAGCACAGTAATGTGTGTAGCTAACCGATACTAATAGCTCGATTGATT----------------------------
>NR_076957_Rickettsia_parkeri_Portsmouth_spotted_fever_group
---------------------------------GCCUUGGCACUAGAAGGCGAUGAAGGACGUAAUACGCUGCGAUAAGCUUCGGGGAGUUGCGAAUAAACUUUGAUCCGAAGAUUUCCGAAU-AGGG-GAACCUACCUAAUUUAUUAGGUAUUGUAUAGUGAAUACAUAGCUAUAUGAGGCAAACCCAGCGAACUGAAAUAUCUAAGUAGCUGGAGGAAAGGACAUCAACCGAGACUCCGUUAGUAGUGACGAGCGAACGCGGAUCAGGCCAGUGGCUUC-AAAAAAAUAACUAAAACAACAUGGAAAGGUUGACCAUAGAGGGUGAUAGUCCCGUAUAGGUAAAAAGUUUGAAGUCCUUGAGUAAGGCGGGACACGUGAAAUCCUGUUUGAACAUAGGGGGACCACCCUCUAAGCCUAAGUACUCUCUAGUGACCGAUAGUGAAC-AAGUACCGUGAGGGAAAGGUGAAAAGUACCCCGACAAGGGGAGUGAAAUAGUAUCUGAAACCAAAUGCUUACAAGCAGUCGGAGCAAGCGUAUUUA-UAUGUCUUGUGACGGCGUACCUUUUGUAUAAUGGGUCAGCGACUUAGUUUAUCUAGCAAGCUUAAGCCGUUAGGUGUAGGCGUAGCGAAAGCGAGUCUGAAUAGGGCG--UUUAGUUAGAUGAAUUAGACCCGAAACCGGGUGAUCUAGCCAUGGCCAGGUUGAAAGCGGAGUAAAAUCCACUGAAGGACCGAACCCACUACUGUUGAAAAAGUAGGGGAUGAGCUGUGGUUAGGGGUGAAAGGCCAAUCAAACUCGGAUAUAGCUGGUUCUCCGCGAAAUCUAUUUAGGUAGAGCGU--UAUAGCGAUUACCAUCGAAGGUAGAGCACUGAAUGAGCUAGGGGGUCCCACAGACUUACCAAACUCAAUCAAACUCCGAAUGUCGAUGAGUACAGCAUAGCAGACAGACUAUGGGUGCUAAGGUCCAUAGUCGAGAGGGAAAAAGCCCAGACCGCCAUCUAAGGUCCCUAAAUCAUGACUAAGUGUU-AAAGGAUGUGAGAAGACCAAAACAACUAGGAUGUUGGCUUAGAAGCAGCCAUCAUUUAAAGAAAGCGUAAUAGCUCACUAGUCUAAAUAAGUUUUCUUGCGCCAACAAUGUAACGGGGCUCAAGUC-AUGUACCGAAGAUGCGGGUUUAUGCAUUUGGCA-UAAAUGGUAGCGGAGCGUUCCGUAAGCCUGCGAAGGUGAACCGUGAGGUUUGCUGGAGGUAUCGGAAGUGAGAAUGCUGACAUAAGUAGCGAUAAAGAAUGUGAGAAACAUUCUCGCCGAAAGUCCAAGGGUUCUUGCGUAAAGUUAAUCUGCGCAAGGUUAGUCGGCCCCUAAGAUGAGGCUGAAAGGCGUAAUCGAUGGGAAUCAGGUUAAUAUUCCUGAACCUGAA-GG--AUGUGACGAAAAUAGUAAAUUGUACAGUCUU-AUUGGAUUGAUUGUGCGGUGAAUAUUUUCCAGGAAAUAACACCUUUAUUAUAGACCGUACCCGAAACCGACACAGGUGGACAGGUAGAGUAUACCAAGGCGCUUGAGAGAACGAUGCUGAAGGAACUAGGCAAAUUGCAUCUGUAACUUCGGAAGAAAGAUGACCUGUAUAUGGGCAACCAUGUGCAGGUGGCACAAGCUAGGGGGUAGCGACUGUUUAUUAAAAACACAGGGCUCUGCAAAGUCAAUAGACGAUGUAUAGGGUCUGACGCCUGCCCAGUGCUGGAAGAUUAAAAGGAGGGGUGC-AAGCUCUGAAUUGAAGUCCCAGUGAACGGCGGCCGUAACUAUGACGGUCCUAAGGUAGCGAAAUUCCUUGUCGGGUAAGUUCCGACCCGCACGAAUGGCGUAACGAUUUCCCCACUGUCUCCAGUAUCGACUCAGCGAAAUUGAAUUCUCCGUGAAGAUGCGGAGUUCCCGCGGUCAGACGGAAAGACCCCGUGAACCUUUACUAUAGCUUUGCACUGGUGUUAGGAAUCAGAUGUGCAGGAUAGGUGGGAGACUACGAAGCGAAGGCGUCAGCCUUUGUGGAGUCACCCUUGAGAUACCACCCUUUUGGUGCUUGACAUC-UAACCGAGAUCCUUGAAUCAGGAUCCGAGACAAUGCAUGGUGGGUAGUUUGACUGGGGCGGUCGCCUCCCAAAGAGUAACGGAGGCGCGCGAUGGUUAGCUCAGGUUGGUCGGAAAUCAACUUUUAGAGUGCAAUGGCAUAAGCUAGCCUGACUGCGAGUCUGACAAGACGAGCAGAGACGAAAGUCGGUCAUAGUGAUCCGGUGGUCCCGAGUGGAAGGGCCAUCGCUCAACGAAUAAAAGGUACUCCGGGGAUAACAGGCUGAUGAUUUCCAAGCGUCCAUAGCGACGAAAUCGUUUGGCACCUCGAUGUCGGCUCAUCACAUCCUGGGGCUGGAGAAGGUCCCAAGGGUUCGGCUGUUCGCCGAUUAAAGUGGUACGUGAGCUGGGUUUAGAACGUCGUGAGACAGUUCGGUCCCUAUCUGCCGUGGGUGUAGGAAGUUUGAGAGGAUCUGCCUUUAGUACGAGAGGACCGAGGUGGACGUACCCCUGGUGGACCAGUUGUCGUGCCAACGGCACAGCUGGGUAGCUAAGUACGGAAGGGAUAACUGCUGAAUGCAUCUAAGCAGGAAACCCACCUCAAAACUAGACUUCCCCAUUAGAGCCGUGGAAGACCACCACGUUGAUAGGUCGGAUGUGGAAGCACAGUAAUGUGUGUAGCUAACCGAUACUAAUAGCUCGAUUGAUU----------------------------
>CP040325_Rickettsia_parkeri_Atlantic_spotted_fever_group
---------------------------------GCCTTGGCACTAGAAGGCGATGAAGGACGTAATACGCTGCGATAAGCTTCGGGGAGTTGCGAATAAACTTTGATCCGAAGATTTCCGAAT-AGGG-GAACCTACCTAATTTATTAGGTATTGTATAGTGAATACATAGCTATATGAGGCAAACCCAGCGAACTGAAATATCTAAGTAGCTGGAGGAAAGGACATCAACCGAGACTCCGTTAGTAGTGACGAGCGAACGCGGATCAGGCCAGTGGCTTC-AAAAAAATAACTAAAACAACATGGAAAGGTTGACCATAGAGGGTGATAGTCCCGTATAGGTAAAAAGTTTGAAGTCCTTGAGTAAGGCGGGACACGTGAAATCCTGTTTGAACATAGGGGGACCACCCTCTAAGCCTAAGTACTCTCTAGTGACCGATAGTGAAC-AAGTACCGTGAGGGAAAGGTGAAAAGTACCCCGACAAGGGGAGTGAAATAGTATCTGAAACCAAATGCTTACAAGCAGTCGGAGCAAGCGTATTTA-TATGTCTTGTGACGGCGTACCTTTTGTATAATGGGTCAGCGACTTAGTTTATCTAGCAAGCTTAAGCCGTTAGGTGTAGGCGTAGCGAAAGCGAGTCTGAATAGGGCG--TTTAGTTAGATGAATTAGACCCGAAACCGGGTGATCTAGCCATGGCCAGGTTGAAAGCGGAGTAAAATCCACTGAAGGACCGAACCCACTACTGTTGAAAAAGTAGGGGATGAGCTGTGGTTAGGGGTGAAAGGCCAATCAAACTCGGATATAGCTGGTTCTCCGCGAAATCTATTTAGGTAGAGCGT--TATAGCGATTACCATCGAAGGTAGAGCACTGAATGAGCTAGGGGGTCCCACAGACTTACCAAACTCAATCAAACTCCGAATGTCGATGAGTACAGCATAGCAGACAGACTATGGGTGCTAAGGTCCATAGTCGAGAGGGAAAAAGCCCAGACCGCCATCTAAGGTCCCTAAATCATGACTAAGTGTT-AAAGGAGGTGAGAAGACCAAAACAACTAGGATGTTGGCTTAGAAGCAGCCATCATTTAAAGAAAGCGTAATAGCTCACTAGTCTAAATAAGTTTTCTTGCGCCAACAATGTAACGGGGCTCAAGTC-ATGTACCGAAGATGCGGGTTTATGCATTTGGCA-TAAATGGTAGCGGAGCGTTCCGTAAGCCTGCGAAGGTGAACCGTGAGGTTTGCTGGAGGTATCGGAAGTGAGAATGCTGACATAAGTAGCGATAAAGAATGTGAGAAACATTCTCGCCGAAAGTCCAAGGGTTCTTGCGTAAAGTTAATCTGCGCAAGGTTAGTCGGCCCCTAAGATGAGGCTGAAAGGCGTAATCGATGGGAATCAGGTTAATATTCCTGAACCTGAA-GG--ATGTGACGAAAATAGTAAATTGTACAGTCTT-ATTGGATTGATTGTGCGGTGAATATTTTCCAGGAAATAACACCTTTATTATAGACCGTACCCGAAACCGACACAGGTGGACAGGTAGAGTATACCAAGGCGCTTGAGAGAACGATGCTGAAGGAACTAGGCAAATTGCATCTGTAACTTCGGAAGAAAGATGACCTGTATATGGGCAACCATGTGCAGGTGGCACAAGCTAGGGGGTAGCGACTGTTTATTAAAAACACAGGGCTCTGCAAAGTCAATAGACGATGTATAGGGTCTGACGCCTGCCCAGTGCTGGAAGATTAAAAGGAGGGGTGC-AAGCTCTGAATTGAAGTCCCAGTGAACGGCGGCCGTAACTATGACGGTCCTAAGGTAGCGAAATTCCTTGTCGGGTAAGTTCCGACCCGCACGAATGGCGTAACGATTTCCCCACTGTCTCCAGTATCGACTCAGCGAAATTGAATTCTCCGTGAAGATGCGGAGTTCCCGCGGTCAGACGGAAAGACCCCGTGAACCTTTACTATAGCTTTGCACTGGTGTTAGGAATCAGATGTGCAGGATAGGTGGGAGACTACGAAGCGAAGGCGTCAGCCTTTGTGGAGTCACCCTTGAGATACCACCCTTTTGGTGCTTGACATC-TAACCGAGATCCTTGAATCAGGATCCGAGACAATGCATGGTGGGTAGTTTGACTGGGGCGGTCGCCTCCCAAAGAGTAACGGAGGCGCGCGATGGTTAGCTCAGGTTGGTCGGAAATCAACTTTTAGAGTGCAATGGCATAAGCTAGCCTGACTGCGAGTCTGACAAGACGAGCAGAGACGAAAGTCGGTCATAGTGATCCGGTGGTTCCGAGTGGAAGGGCCATCGCTCAACGAATAAAAGGTACTCCGGGGATAACAGGCTGATGATTTCCAAGCGTCCATAGCGACGAAATCGTTTGGCACCTCGATGTCGGCTCATCACATCCTGGGGCTGGAGAAGGTCCCAAGGGTTCGGCTGTTCGCCGATTAAAGTGGTACGTGAGCTGGGTTTAGAACGTCGTGAGACAGTTCGGTCCCTATCTGCCGTGGGTGTAGGAAGTTTGAGAGGATCTGCTTTTAGTACGAGAGGACCGAGGTGGACGTACCCCTGGTGGACCAGTTGTCGTGCCAACGGCACAGCTGGGTAGCTAAGTACGGAAGGGATAACTGCTGAATGCATCTAAGCAGGAAACCCACCTCAAAACTAGACTTCCCCATTAGAGCCGTGGAAGACCACCACGTTGATAGGTCGGGTGTGGAAGCACAGTAATGTGTGTAGCTAACCGATACTAATAGCTCGATTGATT----------------------------
>CP170741_Rickettsia_sp_2024_CO_Wats
---------------------------------GCCTTGGCACTAGAAGGCGATGAAGGACGTAATACGCTGCGATAAGCTTCGGGGAGTTGCGAATAAACTTTGATCCGAAGATTTCCGAAT-AGGG-AAACCTACCTAATTTATTAGGTATTGTATAGTGAATACATAGCTATATGAGGCAAACCCAGCGAACTGAAATATCTAAGTAGCTGGAGGAAAGGACATCAACCGAGACTCCGTTAGTAGTGACGAGCGAACGCGGACCAGGCCAGTGGCTTC-AAAAAAATAACTAAAACAACATGGAAAGGTTGACCATAGAGGGTGATAGTCCCGTATAGGTAAAAAGTTTGAAGTCCTTGAGTAAGGCGGGACACGTGAAATCCTGTTTGAACATAGGGGGACCACCCTCTAAGCCTAAGTACTCTCTAGTGACCGATAGTGAAC-AAGTACCGTGAGGGAAAGGTGAAAAGTACCCCGACAAGGGGAGTGAAATAGTATCTGAAACCAAATGCTTACAAGCAGTCGGAGCAAGCGTATTTA-TATGTCTTGTGACGGCGTACCTTTTGTATAATGGGTCAGCGACTTAGTTTATCTAGCAAGCTTAAGCCGTTAGGTGTAGGCGTAGCGAAAGCGAGTCTGAATAGGGCG--TTTAGTTAGATGAATTAGACCCGAAACCGGGTGATCTAGCCATGGCCAGGTTGAAAGTGGAGTAAAATCCACTGAAGGACCGAACCCACTACTGTTGAAAAAGTAGGGGATGAGCTGTGGTTAGGGGTGAAAGGCCAATCAAACTCGGATATAGCTGGTTCTCCGCGAAATCTATTTAGGTAGAGCGT--TATAGCGATTACCATCGAAGGTAGAGCACTGAATGAGCTAGGGGGTCCCACAGACTTACCAAACTCAATCAAACTCCGAATGTCGATGAGTACAGCATAGCAGACAGACTATGGGTGCTAAGGTCCATAGTCGAGAGGGAAAAAGCCCAGACCGCCATCTAAGGTCCCTAAATCATGACTAAGTGTT-AAAGGATGTGAGAAGACCAAAACAACTAGGATGTTGGCTTAGAAGCAGCCATCATTTAAAGAAAGCGTAATAGCTCACTAGTCTAAATAAGTTTTCTTGCGCCAACAATGTAACGGGGCTCAAGTC-ATGTACCGAAGGTGCGGGTTTATGCATTTGGCA-TAAATGGTAGCGGAGCGTTCCGTAAGCCTGCGAAGGTGAACCGTAAGGTTTGCTGGAGGTATCGGAAGTGAGAATGCTGACATAAGTAGCGATAAAGAATGTGAGAAACATTCTCGCCGAAAGTCCAAGGGTTCTTGCGTAAAGTTAATCTGCGCAAGGTTAGTCGGCCCCTAAGATGAGGCTGAAAGGCGTAATCGATGGGAATCAGGTTAATATTCCTGAACCTGAA-GG--ATGTGACGAAAATAGTAAATTGTACAGTCTT-ATTGGATTGATTGTGCAGTGAATATTTTCCAGGAAATAACACCTTCATTATAGACCGTACCCGAAACCGACACAGGTGGACAGGTAGAGTATACCAAGGCGCTTGAGAGAACGATGCTGAAGGAACTAGGCAAATTGCATCTGTAACTTCGGAAGAAAGATGACCTGTATATGGGCAACCATATGCAGGTGGCACAAGCTAGGGGGTAGCGACTGTTTATTAAAAACACAGGGCTCTGCAAAGTCAATAGACGACGTATAGGGTCTGACGCCTGCCCAGTGCTGGAAGATTAAAAGGAGGGGTGC-AAGCTCTGAATTGAAGTCCCAGTGAACGGCGGCCGTAACTATGACGGTCCTAAGGTAGCGAAATTCCTTGTCGGGTAAGTTCCGACCCGCACGAATGGCGTAACGATTTCCCCACTGTCTCCAGTATCGACTCAGCGAAATTGAATTCTCCGTGAAGATGCGGAGTTCCCGCGGTCAGACGGAAAGACCCCGTGAACCTTTACTATAGCTTTGCACTGGTGTTAGGAATCAGATGTGCAGGATAGGTGGGAGACTACGAAGCGAAGGCGTCAGCTTTTGTGGAGTCACCCTTGAGATACCACCCTTTTGGTTCTTGACATC-TAACCGAGATCCTTGAATCAGGATCCGAGACAATGCATGGTGGGTAGTTTGACTGGGGCGGTCGCCTCCCAAAGAGTAACGGAGGCGCGCGATGGTTAGCTCAGGTTGGTCGGAAATCAACTTTTAGAGTGCAATGGCATAAGCTAGCCTGACTGCGAGTCTGACAAGACGAGCAGAGACGAAAGTCGGTCATAGTGATCCGGTGGTCCCGAGTGGAAGGGCCATCGCTCAACGAATAAAAGGTACTCCGGGGATAACAGGCTGATGATTTCCAAGCGTCCATAGCGACGAAATCGTTTGGCACCTCGATGTCGGCTCATCACATCCTGGGGCTGGAGAAGGTCCCAAGGGTTCGGCTGTTCGCCGATTAAAGTGGTACGTGAGCTGGGTTTAGAACGTCGTGAGACAGTTCGGTCCCTATCTGCCGTGGGTGTAGGAAGTTTGAGAGGATCTGCCTTTAGTACGAGAGGACCGAGGTGGACGTACCCCTGGTGGACCAGTTGTCGTGCCAACGGCACAGCTGGGTAGCTAAGTACGGAAGGGATAACTGCTGAATGCATCTAAGCAGGAAACCCACCTCAAAACTAGACTTCCCCATTAGAGCCGTGGAAGACCACCACGTTGATAGGTCGGGTGTGGAAGCACAGTAATGTGTGTAGCTAACCGATACTAATAGCTCGATTGATT----------------------------
>CP187160_Rickettsia_sp_2024_CO_Wats_2
---------------------------------GCCTTGGCACTAGAAGGCGATGAAGGACGTAATACGCTGCGATAAGCTTCGGGGAGTTGCGAATAAACTTTGATCCGAAGATTTCCGAAT-AGGG-AAACCTACCTAATTTATTAGGTATTGTATAGTGAATACATAGCTATATGAGGCAAACCCAGCGAACTGAAATATCTAAGTAGCTGGAGGAAAGGACATCAACCGAGACTCCGTTAGTAGTGACGAGCGAACGCGGACCAGGCCAGTGGCTTC-AAAAAAATAACTAAAACAACATGGAAAGGTTGACCATAGAGGGTGATAGTCCCGTATAGGTAAAAAGTTTGAAGTCCTTGAGTAAGGCGGGACACGTGAAATCCTGTTTGAACATAGGGGGACCACCCTCTAAGCCTAAGTACTCTCTAGTGACCGATAGTGAAC-AAGTACCGTGAGGGAAAGGTGAAAAGTACCCCGACAAGGGGAGTGAAATAGTATCTGAAACCAAATGCTTACAAGCAGTCGGAGCAAGCGTATTTA-TATGTCTTGTGACGGCGTACCTTTTGTATAATGGGTCAGCGACTTAGTTTATCTAGCAAGCTTAAGCCGTTAGGTGTAGGCGTAGCGAAAGCGAGTCTGAATAGGGCG--TTTAGTTAGATGAATTAGACCCGAAACCGGGTGATCTAGCCATGGCCAGGTTGAAAGTGGAGTAAAATCCACTGAAGGACCGAACCCACTACTGTTGAAAAAGTAGGGGATGAGCTGTGGTTAGGGGTGAAAGGCCAATCAAACTCGGATATAGCTGGTTCTCCGCGAAATCTATTTAGGTAGAGCGT--TATAGCGATTACCATCGAAGGTAGAGCACTGAATGAGCTAGGGGGTCCCACAGACTTACCAAACTCAATCAAACTCCGAATGTCGATGAGTACAGCATAGCAGACAGACTATGGGTGCTAAGGTCCATAGTCGAGAGGGAAAAAGCCCAGACCGCCATCTAAGGTCCCTAAATCATGACTAAGTGTT-AAAGGATGTGAGAAGACCAAAACAACTAGGATGTTGGCTTAGAAGCAGCCATCATTTAAAGAAAGCGTAATAGCTCACTAGTCTAAATAAGTTTTCTTGCGCCAACAATGTAACGGGGCTCAAGTC-ATGTACCGAAGGTGCGGGTTTATGCATTTGGCA-TAAATGGTAGCGGAGCGTTCCGTAAGCCTGCGAAGGTGAACCGTAAGGTTTGCTGGAGGTATCGGAAGTGAGAATGCTGACATAAGTAGCGATAAAGAATGTGAGAAACATTCTCGCCGAAAGTCCAAGGGTTCTTGCGTAAAGTTAATCTGCGCAAGGTTAGTCGGCCCCTAAGATGAGGCTGAAAGGCGTAATCGATGGGAATCAGGTTAATATTCCTGAACCTGAA-GG--ATGTGACGAAAATAGTAAATTGTACAGTCTT-ATTGGATTGATTGTGCAGTGAATATTTTCCAGGAAATAACACCTTCATTATAGACCGTACCCGAAACCGACACAGGTGGACAGGTAGAGTATACCAAGGCGCTTGAGAGAACGATGCTGAAGGAACTAGGCAAATTGCATCTGTAACTTCGGAAGAAAGATGACCTGTATATGGGCAACCATATGCAGGTGGCACAAGCTAGGGGGTAGCGACTGTTTATTAAAAACACAGGGCTCTGCAAAGTCAATAGACGACGTATAGGGTCTGACGCCTGCCCAGTGCTGGAAGATTAAAAGGAGGGGTGC-AAGCTCTGAATTGAAGTCCCAGTGAACGGCGGCCGTAACTATGACGGTCCTAAGGTAGCGAAATTCCTTGTCGGGTAAGTTCCGACCCGCACGAATGGCGTAACGATTTCCCCACTGTCTCCAGTATCGACTCAGCGAAATTGAATTCTCCGTGAAGATGCGGAGTTCCCGCGGTCAGACGGAAAGACCCCGTGAACCTTTACTATAGCTTTGCACTGGTGTTAGGAATCAGATGTGCAGGATAGGTGGGAGACTACGAAGCGAAGGCGTCAGCTTTTGTGGAGTCACCCTTGAGATACCACCCTTTTGGTTCTTGACATC-TAACCGAGATCCTTGAATCAGGATCCGAGACAATGCATGGTGGGTAGTTTGACTGGGGCGGTCGCCTCCCAAAGAGTAACGGAGGCGCGCGATGGTTAGCTCAGGTTGGTCGGAAATCAACTTTTAGAGTGCAATGGCATAAGCTAGCCTGACTGCGAGTCTGACAAGACGAGCAGAGACGAAAGTCGGTCATAGTGATCCGGTGGTCCCGAGTGGAAGGGCCATCGCTCAACGAATAAAAGGTACTCCGGGGATAACAGGCTGATGATTTCCAAGCGTCCATAGCGACGAAATCGTTTGGCACCTCGATGTCGGCTCATCACATCCTGGGGCTGGAGAAGGTCCCAAGGGTTCGGCTGTTCGCCGATTAAAGTGGTACGTGAGCTGGGTTTAGAACGTCGTGAGACAGTTCGGTCCCTATCTGCCGTGGGTGTAGGAAGTTTGAGAGGATCTGCCTTTAGTACGAGAGGACCGAGGTGGACGTACCCCTGGTGGACCAGTTGTCGTGCCAACGGCACAGCTGGGTAGCTAAGTACGGAAGGGATAACTGCTGAATGCATCTAAGCAGGAAACCCACCTCAAAACTAGACTTCCCCATTAGAGCCGTGGAAGACCACCACGTTGATAGGTCGGGTGTGGAAGCACAGTAATGTGTGTAGCTAACCGATACTAATAGCTCGATTGATT----------------------------
>CP172233_Rickettsia_sp_HLP_7421
---------------------------------GCCTTGGCACTAGAAGGCGATGAAGGACGTAATACGCTGCGATAAGCTTCGGGGAGTTGCGAATAAACTTTGATCCGAAGATTTCCGAAT-AGGG-AAACCTACCTAATTTATTAGGTATTGTATAGTGAATACATAGCTATATGAGGCAAACCCAGCGAACTGAAATATCTAAGTAGCTGGAGGAAAGGACATCAACCGAGACTCCGTTAGTAGTGACGAGCGAACGCGGACCAGGCCAGTGGCTTC-AAAAAAATAACTAAAACAACATGGAAATGTTGACCATAGAGGGTGATAGTCCCGTATAGGTAAAAAGTTTGAAGTCCTTGAGTAAGGCGGGACACGTGAAATCCTGTTTGAACATAGGGGGACCACCCTCTAAGCCTAAGTACTCTCTAGTGACCTATAGTGAAC-AAGTACCGTGAGGGAAAGGTGAAAAGTACCCCGACAAGGGGAGTGAAATAGTATCTGAAACCAAATGCTTACAAGCAGTCGGAGCAAGCGTATTTA-TATGTCTTGTGACGGCGTACCTTTTGTATAATGGGTCAGCGACTTAGTTTATCTAGCAAGCTTAAGCCGTTAGGTGTAGGCGTAGCGAAAGCGAGTCTGAATAGGGCG--TTTAGTTAGATGAATTAGACCCGAAACCGGGTGATCTAGCCATGGCCAGGTTGAAAGCGGAGTAAAATCCACTGAAGGACCGAACCCACTACTGTTGAAAAAGTAGGGGATGAGCTGTGGTTAGGGGTGAAAGGCCAATCAAACTCGGATATAGCTGGTTCTCCGCGAAATCTATTTAGGTAGAGCGT--TATAGCGATTACCATCGAAGGTAGAGCACTGAATGAGCTAGGGGGTCCCACAGACTTACCAAACTCAATCAAACTCCGAATGTCGATGAGTACAGCATAGCAGACAGACTATGGGTGCTAAGGTCCATAGTCGAGAGGGAAAAAGCCCAGACCGCCATCTAAGGTCCCTAAATCATGACTAAGTGTT-AAAGGATGTGAGAAGACCAAAACAACTAGGATGTTGGCTTAGAAGCAGCCATCATTTAAAGAAAGCGTAATAGCTCACTAGTCTAAATAAGTTTTCTTGCGCCAACAATGTAACGGGGCTCAAGTC-ATGTACCGAAGATGCGGGTTTATGCATTTGGCA-TAAATGGTAGCGGAGCGTTCCGTAAGCCTGCGAAGGTGAACCGTAAGGTTTGCTGGAGGTATCGGAAGTGAGAATGCTGACATAAGTAGCGATAAAGAATGTGAGAAACATTCTCGCCGAAAGTCCAAGGGTTCTTGCGTAAAGTTAATCTGCGCAAGGTTAGTCGGCCCCTAAGATGAGGCTGAAAGGCGTAGTCGATGGGAATCAGGTTAATATTCCTGAACCTGAA-GG--ATGTGACGAAAATAGTAAATTGTACAGTCTT-ATTGGATTGATTGTGCAGTGAATATTTTCCAGGAAATAACACCTTCATTATAGACCGTACCCGAAACCGACACAGGTGGACAGGTAGAGTATACCAAGGCGCTTGAGAGAACGATGCTGAAGGAACTAGGCAAATTGCATCTGTAACTTCGGAAGAAAGATGACCTGTATATGGGCAACCATGTGTAGGTGGCACAAGCTAGGGGGTAGCGACTGTTTATTAAAAACACAGGGCTCTGCAAAGTCAATAGACGATGTATAGGGTCTGACGCCTGCCCAGTGCTGGAAGATTAAAAGGAGGGGTGC-AAGCTCTGAATTGAAGTCCCAGTGAACGGCGGCCGTAACTATGACGGTCCTAAGGTAGCGAAATTCCTTGTCGGGTAAGTTCCGACCCGCACGAATGGCGTAACGATTTCCCCACTGTCTCCAGTATCGACTCAGCGAAATTGAATTCTCCGTGAAGATGCGGAGTTCCCGCGGTCAGACGGAAAGACCCCGTGAACCTTTACTATAGCTTTGCACTGGTGTTAGGAATCAGATGTGCAGGATAGGTGGGAGACTACGAAGCGAAGGCGTCAGCCTTTGTGGAGTCACCCTTGAGATACCACCCTTTTGGTGCTTGACATC-TAACCGAGGTCCTTGAATCAGGATCCGAGACAATGCATGGTGGGTAGTTTGACTGGGGCGGTCGCCTCCCAAAGAGTAACGGAGGCGCGCGATGGTTAGCTCAGGTTGGTCGGAAATCAACTTTTAGAGTGCAATGGCATAAGCTAGCCTGACTGCGAGTCTGACAAGACGAGCAGAGACGAAAGTCGGTCATAGTGATCCGGTGGTCCCGAGTGGAAGGGCCATCGCTCAACGAATAAAAGGTACTCCGGGGATAACAGGCTGATGATTTCCAAGCGTCCATAGCGACGAAATCGTTTGGCACCTCGATGTCGGCTCATCACATCCTGGGGCTGGAGAAGGTCCCAAGGGTTCGGCTGTTCGCCGATTAAAGTGGTACGTGAGCTGGGTTTAGAACGTCGTGAGACAGTTCGGTCCCTATCTGCCGTGGGTGTAGGAAGTTTGAGAGGATCTGCCTCTAGTACGAGAGGACCGAGGTGGACGTACCCCTGGTGGACCAGTTGTCGTGCCAACGGCACAGCTGGGTAGCTAAGTACGGAAGGGATAACTGCTGAATGCATCTAAGCAGGAAACCCACCTCAAAACTAGACTTCCCCATTAGAGCCGTGGAAGACCACCACGTTGATAGGTCGGGTGTGGAAGCACAGTAATGTGTGTAGCTAACCGATACTAATAGCTCGATTGATT----------------------------
>NR_076610_Rickettsia_peacockii_Rustic_spotted_fever_group
---------------------------------GCCUUGGCACUAGAAGGCGAUGAAGGACGUAAUACGCUGCGAUAAGCUUCGGGGAGUUGCGAAUAAACUUUGAUCCGAAGAUUUCCGAAU-AGGG-AAACCUACCUAAUUUAUUAGGUAUUGUAUAGUGAAUACAUAGCUAUAUGAGGCAAACCCAGCGAACUGAAAUAUCUAAGUAGCUGGAGGAAAGGACAUCAACCGAGACUCCGUUAGUAGUGACGAGCGAACGCGGACCAGGCCAGUGGCUUC-AAAAAAAUAACUAAAACAACAUGGAAAGGUUGACCAUAGAGGGUGAUAGUCCCGUAUAGGUAAAAAGUUUGAAGUCCUUGAGUAAGGCGGGACACGUGAAAUCCUGUUUGAACAUAGGGGGACCACCCUCUAAGCCUAAGUACUCUCUAGUGACCGAUAGUGAAC-AAGUACCGUGAGGGAAAGGUGAAAAGUACCCCGACAAGGGGAGUGAAAUAGUAUCUGAAACCAAAUGCUUACAAGCGGUCGGAGCAAGCGUAUUUA-UAUGUCUUGUGACGGCGUACCUUUUGUAUAAUGGGUCAGCGACUUAGUUUAUCUAGCAAGCUUAAGCCGUUAGGUGUAGGCGUAGCGAAAGCGAGUCUGAAUAGGGCG--UUUAGUUAGAUGAAUUAGACCCGAAACCGGGUGAUCUAGCCAUGGCCAGGUUGAAAGCGGAGUAAAAUCCACUGAAGGACCGAACCCACUACUGUUGAAAAAGUAGGGGAUGAGCUGUGGUUAGGGGUGAAAGGCCAAUCAAACUCGGAUAUAGCUGGUUCUCCGCGAAAUCUAUUUAGGUAGAGCGU--UAUAGCGAUUACCAUCGAAGGUAGAGCACUGAAUGAGCUAGGGGGUCCCACAGACUUACCAAACUCAAUCAAACUCCGAAUGUCGAUGAGUACAGCAUAACAGACAGACUAUGGGUGCUAAGGUCCAUAGUCGAGAGGGAAAAAGCCCAGACCGCCAUCUAAGGUCCCUAAAUCAUGACUAAGUGUU-AAAGGAUGUGAGAAGACCAAAACAACUAGGAUGUUGGCUUAGAAGCAGCCAUCAUUUAAAGAAAGCGUAAUAGCUCACUAGUCUAAAUAAGUUUUCUUGCGCCAACAAUGUAACGGGGCUCAAGUC-AUGUACCGAAGAUGCGGGUUUAUGCAUUUGGCA-UAAAUGGUAGCGGAGCGUUCCGUAAGCCUGCGAAGGUGAACCGUAAGGUUUGCUGGAGGUAUCGGAAGUGAGAAUGCUGACAUAAGUAGCGAUAAAGAAUGUGAGAAACAUUCUCGCCGAAAGUCCAAGGGUUCUUGCGUAAAGUUAAUCUGCGCAAGGUUAGUCGGCCCCUAAGAUGAGGCUGAAAGGCGUAAUCGAUGGGAAUCAGGUUAAUAUUCCUGAACCUGAA-GG--AUGUGACGAAAAUAGUAAAUUGUACAGUCUU-AUUGGAUUGAUUGUGCGGUGAAUAUUUUCCAGGAAAUAACACCUUCAUUAUAGACCGUACCCGAAACCGACACAGGUGGACAGGUAGAGUAUACCAAGGCGCUUGAGAGAACGAUGCUGAAGGAACUAGGCAAAUUGCAUCUGUAACUUCGGAAGAAAGAUGACCUGUAUAUGGGCAACCAUGUGCAGGUGGCACAAGCUAGGGGGUAGCGACUGUUUAUUAAAAACACAGGGCUCUGCAAAGUCAAUAGACGAUGUAUAGGGUCUGACGCCUGCCCAGUGCUGGAAGAUUAAAAGGAGGGGUGC-AAGCUCUGAAUUGAAGUCCCAGUGAACGGCGGCCGUAACUAUGACGGUCCUAAGGUAGCGAAAUUCCUUGUCGGGUAAGUUCCGACCCGCACGAAUGGCGUAACGAUUUCCCCACUGUCUCCAGUAUCGACUCAGCGAAAUUGAAUUCUCCGUGAAGAUGCGGAGUUCCCGCGGUCAGACGGAAAGACCCCGUGAACCUUUACUAUAGCUUUGCACUGGUGUUAGGAAUCAGAUGUGCAGGAUAGGUGGGAGACUACGAAGCGAAGGCGUCAGCCUUUGUGGAGUCACCCUUGAGAUACCACCCUUUUGGUGCUUGACAUC-UAACCGAGAUCCUUGAAUCAGGAUCCGAGACAAUGCAUGGUGGGUAGUUUGACUGGGGCGGUCGCCUCCCAAAGAGUAACGGAGGCGCGCGAUGGUUAGCUCAGGUUGGUCGGAAAUCAACUUUUAGAGUGCAAUGGCAUAAGCUAGCCUGACUGCGAGUCUGACAAGACGAGCAGAGACGAAAGUCGGUCAUAGUGAUCCGGUGGUCCCGAGUGGAAGGGCCAUCGCUCAACGAAUAAAAGGUACUCCGGGGAUAACAGGCUGAUGAUUUCCAAGCGUCCAUAGCGACGAAAUCGUUUGGCACCUCGAUGUCGGCUCAUCACAUCCUGGGGCUGGAGAAGGUCCCAAGGGUUCGGCUGUUCGCCGAUUAAAGUGGUACGUGAGCUGGGUUUAGAACGUCGUGAGACAGUUCGGUCCCUAUCUGCCGUGGGUGUAGGAAGUUUGAGAGGAUCUGCCUUUAGUACGAGAGGACCGAGGUGGACGUACCCCUGGUGGACCAGUUGUCGUGCCAACGGCACAGCUGGGUAGCUAAGUACGGAAGGGAUAACUGCUGAAUGCAUCUAAGCAGGAAACCCACCUCAAAACUAGACUUCCCCAUUAGAGCCGUGGAAGACCACCACGUUGAUAGGUCGGGUGUGGAAGCACAGUAAUGUGUGUAGCUAAC---------------------------------------------------
>CP000683_Rickettsia_massiliae_MTU5_spotted_fever_group
---------------------------------GCCTTGGCACTAGAAGGCGATGAAGGACGTAATACGCTGCGATAAGCTTCGGGGAGTTGCGAATAAACTTTGATCCGAAGATTTCCGAAT-AGGG-AAACCCACCTAATTTATTAGGTATTGTATAGTGAATACATAGCTATATGAGGCAAACCCAGCGAACTGAAATATCTAAGTAGCTGGAGGAAAGGACATCAACCGAGACTCCGTTAGTAGTGACGAGCGAATGCGGACCAGGCCAGTGGCTTC-AAAAAAATAACTAAAACAACATGGAAAGGTTGACCATAGAGGGTGATAGTCCCGTATAGGTAAAAAGTTTGAAGCCCTTGAGTAAGGCGGGACACGTGAAATCCTGTTTGAACATAGGGGGACCACCCTCTAAGCCTAAGTACTCTCTAGTGACCGATAGTGAAC-AAGTACCGTGAGGGAAAGGTGAAAAGTACCCCGACAAGGGGAGTGAAATAGTATCTGAAACCAAATGCTTACAAGCAGTCGGAGCAAGCGTATTTA-TATGTCTTGTGACGGCGTACCTTTTGTATAATGGGTCAGCGACTTAGTTTATCTAGCAAGCTTAAGCCGTTAGGTGTAGGCGTAGCGAAAGCGAGTCTGAATAGGGCG--TTTAGTTAGATGAATTAGACCCGAAACCGGGTGATCTAGCCATGGCCAGGTTGAAAGCGGAGTAAAATCCACTGAAGGACCGAACCCACTACTGTTGAAAAAGTAGGGGATGAGCTGTGGTTAGGGGTGAAAGGCCAAGCAAACTCGGATATAGCTGGTTCTCCGCGAAATCTATTTAGGTAGAGCGT--TATAGCGATTACCATCGAAGGTAGAGCACTGAATGAGCTAGGGGGTCCCACAGACTTACCAAACTCAATCAAACTCCGAATGTCGATGAGTACAGCATAGCAGACAGACTATGGGTGCTAAGGTCCATAGTCGAGAGGGAAAAAGCCCAGACCGCCATCTAAGGTCCCTAAATCATGACTAAGTGTT-AAAGGATGTGAGAAGACCAAAACAACTAGGATGTTGGCTTAGAAGCAGCCATCATTTAAAGAAAGCGTAATAGCTCACTAGTCTAAATAAGTTTTCTTGCGCCAACAATGTAACGGGGCTCAAGTC-ATGTACCGAAGATGCGGGTTTATGCATTTGGCA-TAAATGGTAGCGGAGCGTTCCGTAAGCCTGCGAAGGTGAACCGTAAGGTTTGCTGGAGGTATCGGAAGTGAGAATGCTGACATAAGTAGCGATAAAGAATGTGAGAAACATTCTCGCCGAAAGTCCAAGGGTTCTTGCGTAAAGTTAATCTGCGCAAGGTTAGTCGGCCCCTAAGATGAGGCTGAAAGGCGTAATTGATGGGAATCAGGTTAATATTCCTGAACCTGAA-GG--ATGTGACGACAATAGTAAATTGTACAGTCTT-ATTGGATTGATTGTGCGGTGAATATTTTCCAGGAAATAACACCTTCATTATAGACCGTACCCGAAACCGACACAGGTGGACAGGTAGAGTATACCAAGGCGCTTGAGAGAACGATGCTGAAGGAACTAGGCAAATTGCATCTGTAACTTCGGAAGAAAGATGACCTGTATATGGGCAACCATGTGCAGGTGGCACAAGCTAGGGGGTAGCGACTGTTTATTAAAAACACAGGGCTCTGCAAAGTCAATAGACGACGTATAGGGTCTGACGCCTGCCCAGTGCTGGAAGATTAAAAGGAGGGGTGC-AAGCTCTGAATTGAAGTCCCAGTGAACGGCGGCCGTAACTATGACGGTCCTAAGGTAGCGAAATTCCTTGTCGGGTAAGTTCCGACCCGCACGAATGGCGTAACGATTTCCCCACTGTCTCCAGTATCGACTCAGCGAAATTGAATTCTCCGTGAAGATGCGGAGTTCCCGCGGTCAGACGGAAAGACCCCGTGAACCTTTACTATAGCTTTGCACTGGTGTTAGGAATCAGATGTGCAGGATAGGTGGGAGACTACGAAGCGAAGGCGTCAGCCTTTGTGGAGTCACCCTTGAGATACCACCCTTTTGGTTCTTGACATC-TAACCGAGATCCTTGAATCAGGATCCGAGACAATGCATGGTGGGTAGTTTGACTGGGGCGGTCGCCTCCCAAAGAGTAACGGAGGCGCGCGATGGTTAGCTCAGGTTGGTCGGAAATCAACTTTTAGAGTGCAATGGCATAAGCTAGCCTGACTGCGAGTCTGACAAGACGAGCAGAGACGAAAGTCGGTCATAGTGATCCGGTGGTCCCGAGTGGAAGGGCCATCGCTCAACGAATAAAAGGTACTCCGGGGATAACAGGCTGATGATTTCCAAGCGTCCATAGCGACGAAATCGTTTGGCACCTCGATGTCGGCTCATCACATCCTGGGGCTGAAGAAGGTCCCAAGGGTTCGGCTGTTCGCCGATTAAAGTGGTACGTGAGCTGGGTTTAGAACGTCGTGAGACAGTTCGGTCCCTATCTGCCGTGGGTGTAGGAAGTTTGAGAGGATCTGCCTTTAGTACGAGAGGACCGAGGTGGACGTACCCCTGGTGGACCAGTTGTCGTGCCAACGGCACAGCTGGGTAGCTAAGTACGGAAGGGATAACCGCTGAATGCATCTAAGCAGGAAACCCACCTCAAAACTAGACTTCCCCATTAGAGCCGTGGAAGACCACCACGTTGATAGGTCGGGTGTGGAAGCACAGTAATGTGTGTAGCTAACCGATACTAATAGCTCGATTGATT----------------------------
>NR_076503_Rickettsia_massiliae_MTU5_spotted_fever_group
---------------------------------GCCUUGGCACUAGAAGGCGAUGAAGGACGUAAUACGCUGCGAUAAGCUUCGGGGAGUUGCGAAUAAACUUUGAUCCGAAGAUUUCCGAAU-AGGG-AAACCCACCUAAUUUAUUAGGUAUUGUAUAGUGAAUACAUAGCUAUAUGAGGCAAACCCAGCGAACUGAAAUAUCUAAGUAGCUGGAGGAAAGGACAUCAACCGAGACUCCGUUAGUAGUGACGAGCGAAUGCGGACCAGGCCAGUGGCUUC-AAAAAAAUAACUAAAACAACAUGGAAAGGUUGACCAUAGAGGGUGAUAGUCCCGUAUAGGUAAAAAGUUUGAAGCCCUUGAGUAAGGCGGGACACGUGAAAUCCUGUUUGAACAUAGGGGGACCACCCUCUAAGCCUAAGUACUCUCUAGUGACCGAUAGUGAAC-AAGUACCGUGAGGGAAAGGUGAAAAGUACCCCGACAAGGGGAGUGAAAUAGUAUCUGAAACCAAAUGCUUACAAGCAGUCGGAGCAAGCGUAUUUA-UAUGUCUUGUGACGGCGUACCUUUUGUAUAAUGGGUCAGCGACUUAGUUUAUCUAGCAAGCUUAAGCCGUUAGGUGUAGGCGUAGCGAAAGCGAGUCUGAAUAGGGCG--UUUAGUUAGAUGAAUUAGACCCGAAACCGGGUGAUCUAGCCAUGGCCAGGUUGAAAGCGGAGUAAAAUCCACUGAAGGACCGAACCCACUACUGUUGAAAAAGUAGGGGAUGAGCUGUGGUUAGGGGUGAAAGGCCAAGCAAACUCGGAUAUAGCUGGUUCUCCGCGAAAUCUAUUUAGGUAGAGCGU--UAUAGCGAUUACCAUCGAAGGUAGAGCACUGAAUGAGCUAGGGGGUCCCACAGACUUACCAAACUCAAUCAAACUCCGAAUGUCGAUGAGUACAGCAUAGCAGACAGACUAUGGGUGCUAAGGUCCAUAGUCGAGAGGGAAAAAGCCCAGACCGCCAUCUAAGGUCCCUAAAUCAUGACUAAGUGUU-AAAGGAUGUGAGAAGACCAAAACAACUAGGAUGUUGGCUUAGAAGCAGCCAUCAUUUAAAGAAAGCGUAAUAGCUCACUAGUCUAAAUAAGUUUUCUUGCGCCAACAAUGUAACGGGGCUCAAGUC-AUGUACCGAAGAUGCGGGUUUAUGCAUUUGGCA-UAAAUGGUAGCGGAGCGUUCCGUAAGCCUGCGAAGGUGAACCGUAAGGUUUGCUGGAGGUAUCGGAAGUGAGAAUGCUGACAUAAGUAGCGAUAAAGAAUGUGAGAAACAUUCUCGCCGAAAGUCCAAGGGUUCUUGCGUAAAGUUAAUCUGCGCAAGGUUAGUCGGCCCCUAAGAUGAGGCUGAAAGGCGUAAUUGAUGGGAAUCAGGUUAAUAUUCCUGAACCUGAA-GG--AUGUGACGACAAUAGUAAAUUGUACAGUCUU-AUUGGAUUGAUUGUGCGGUGAAUAUUUUCCAGGAAAUAACACCUUCAUUAUAGACCGUACCCGAAACCGACACAGGUGGACAGGUAGAGUAUACCAAGGCGCUUGAGAGAACGAUGCUGAAGGAACUAGGCAAAUUGCAUCUGUAACUUCGGAAGAAAGAUGACCUGUAUAUGGGCAACCAUGUGCAGGUGGCACAAGCUAGGGGGUAGCGACUGUUUAUUAAAAACACAGGGCUCUGCAAAGUCAAUAGACGACGUAUAGGGUCUGACGCCUGCCCAGUGCUGGAAGAUUAAAAGGAGGGGUGC-AAGCUCUGAAUUGAAGUCCCAGUGAACGGCGGCCGUAACUAUGACGGUCCUAAGGUAGCGAAAUUCCUUGUCGGGUAAGUUCCGACCCGCACGAAUGGCGUAACGAUUUCCCCACUGUCUCCAGUAUCGACUCAGCGAAAUUGAAUUCUCCGUGAAGAUGCGGAGUUCCCGCGGUCAGACGGAAAGACCCCGUGAACCUUUACUAUAGCUUUGCACUGGUGUUAGGAAUCAGAUGUGCAGGAUAGGUGGGAGACUACGAAGCGAAGGCGUCAGCCUUUGUGGAGUCACCCUUGAGAUACCACCCUUUUGGUUCUUGACAUC-UAACCGAGAUCCUUGAAUCAGGAUCCGAGACAAUGCAUGGUGGGUAGUUUGACUGGGGCGGUCGCCUCCCAAAGAGUAACGGAGGCGCGCGAUGGUUAGCUCAGGUUGGUCGGAAAUCAACUUUUAGAGUGCAAUGGCAUAAGCUAGCCUGACUGCGAGUCUGACAAGACGAGCAGAGACGAAAGUCGGUCAUAGUGAUCCGGUGGUCCCGAGUGGAAGGGCCAUCGCUCAACGAAUAAAAGGUACUCCGGGGAUAACAGGCUGAUGAUUUCCAAGCGUCCAUAGCGACGAAAUCGUUUGGCACCUCGAUGUCGGCUCAUCACAUCCUGGGGCUGAAGAAGGUCCCAAGGGUUCGGCUGUUCGCCGAUUAAAGUGGUACGUGAGCUGGGUUUAGAACGUCGUGAGACAGUUCGGUCCCUAUCUGCCGUGGGUGUAGGAAGUUUGAGAGGAUCUGCCUUUAGUACGAGAGGACCGAGGUGGACGUACCCCUGGUGGACCAGUUGUCGUGCCAACGGCACAGCUGGGUAGCUAAGUACGGAAGGGAUAACCGCUGAAUGCAUCUAAGCAGGAAACCCACCUCAAAACUAGACUUCCCCAUUAGAGCCGUGGAAGACCACCACGUUGAUAGGUCGGGUGUGGAAGCACAGUAAUGUGUGUAGCUAACCGAUACUAAUAGCUCGAUUGAUU----------------------------
>CP003319_Rickettsia_massiliae_str_AZT80_AZT80_spotted_fever_group
---------------------------------GCCTTGGCACTAGAAGGCGATGAAGGACGTAATACGCTGCGATAAGCTTCGGGGAGTTGCGAATAAACTTTGATCCGAAGATTTCCGAAT-AGGG-AAACCCACCTAATTTATTAGGTATTGTATAGTGAATACATAGCTATATGAGGCAAACCCAGCGAACTGAAATATCTAAGTAGCTGGAGGAAAGGACATCAACCGAGACTCCGTTAGTAGTGACGAGCGAATGCGGACCAGGCCAGTGGTTTC-AAAAAAATAACTAAAACAACATGGAAAGGTTGACCATAGAGGGTGATAGTCCCGTATAGGTAAAAAGTTTGAAGCCCTTGAGTAAGGCGGGACACGTGAAATCCTGTTTGAACATAGGGGGACCACCCTCTAAGCCTAAGTACTCTCTAGTGACCGATAGTGAAC-AAGTACCGTGAGGGAAAGGTGAAAAGTACCCCGACAAGGGGAGTGAAATAGTATCTGAAACCAAATGCTTACAAGCAGTCGGAGCAAGCGTATTTA-TATGTCTTGTGACGGCGTACCTTTTGTATAATGGGTCAGCGACTTAGTTTATCTAGCAAGCTTAAGCCGTTAGGTGTAGGCGTAGCGAAAGCGAGTCTGAATAGGGCG--TTTAGTTAGATGAATTAGACCCGAAACCGGGTGATCTAGCCATGGCCAGGTTGAAAGCGGAGTAAAATCCACTGAAGGACCGAACCCACTACTGTTGAAAAAGTAGGGGATGAGCTGTGGTTAGGGGTGAAAGGCCAAGCAAACTCGGATATAGCTGGTTCTCCGCGAAATCTATTTAGGTAGAGCGT--TATAGCGATTACCATCGAAGGTAGAGCACTGAATGAGCTAGGGGGTCCCACAGACTTACCAAACTCAATCAAACTCCGAATGTCGATGAGTACAGCATAGCAGACAGACTATGGGTGCTAAGGTCCATAGTCGAGAGGGAAAAAGCCCAGACCGCCATCTAAGGTCCCTAAATCATGACTAAGTGTT-AAAGGATGTGAGAAGACCAAAACAACTAGGATGTTGGCTTAGAAGCAGCCATCATTTAAAGAAAGCGTAATAGCTCACTAGTCTAAATAAGTTTTCTTGCGCCAACAATGTAACGGGGCTCAAGTC-ATGTACCGAAGATGCGGGTTTATGCATTTGGCA-TAAATGGTAGCGGAGCGTTCCGTAAGCCTGCGAAGGTGAACCGTAAGGTTTGCTGGAGGTATCGGAAGTGAGAATGCTGACATGAGTAGCGATAAAGAATGTGAGAAACATTCTCGCCGAAAGTCCAAGGGTTCTTGCGTAAAGTTAATCTGCGCAAGGTTAGTCGGCCCCTAAGATGAGGCTGAAAGGCGTAATTGATGGGAATCAGGTTAATATTCCTGAACCTGAA-GG--ATGTGACGAAAATAGTAAATTGTACAGTCTT-ATTGGATTGATTGTGCGGTGAATATTTTCCAGGAAATAACACCTTCATTATAGACCGTACCCGAAACCGACACAGGTGGACAGGTAGAGTATACCAAGGCGCTTGAGAGAACGATGCTGAAGGAACTAGGCAAATTGCATCTGTAACTTCGGAAGAAAGATGACCTGTATATGGGCAACCATGTGCAGGTGGCACAAGCTAGGGGGTAGCGACTGTTTATTAAAAACACAGGGCTCTGCAAAGTCAATAGACGACGTATAGGGTCTGACGCCTGCCCAGTGCTGGAAGATTAAAAGGAGGGGTGC-AAGCTCTGAATTGAAGTCCCAGTGAACGGCGGCCGTAACTATGACGGTCCTAAGGTAGCGAAATTCCTTGTCGGGTAAGTTCCGACCCGCACGAATGGCGTAACGATTTCCCCACTGTCTCCAGTATCGACTCAGCGAAATTGAATTCTCCGTGAAGATGCGGAGTTCCCGCGGTCAGACGGAAAGACCCCGTGAACCTTTACTATAGCTTTGCACTGGTGTTAGGAATCAGATGTGCAGGATAGGTGGGAGACTACGAAGCGAAGGCGTCAGCCTTTGTGGAGTCACCCTTGAGATACCACCCTTTTGGTTCTTGACATC-TAACCGAGGTCCTTGAATCAGGATCCGAGACAATGCATGGTGGGTAGTTTGACTGGGGCGGTCGCCTCCCAAAGAGTAACGGAGGCGCGCGATGGTTAGCTCAGGTTGGTCGGAAATCAACTTTTAGAGTGCAATGGCATAAGCTAGCCTGACTGCGAGTCTGACAAGACGAGCAGAGACGAAAGTCGGTCATAGTGATCCGGTGGTCCCGAGTGGAAGGGCCATCGCTCAACGAATAAAAGGTACTCCGGGGATAACAGGCTGATGATTTCCAAGCGTCCATAGCGACGAAATCGTTTGGCACCTCGATGTCGGCTCATCACATCCTGGGGCTGAAGAAGGTCCCAAGGGTTCGGCTGTTCGCCGATTAAAGTGGTACGTGAGCTGGGTTTAGAACGTCGTGAGACAGTTCGGTCCCTATCTGCCGTGGGTGTAGGAAGTTTGAGAGGATCTGCCTTTAGTACGAGAGGACCGAGGTGGACGTACCCCTGGTGGACCAGTTGTCGTGCCAACGGCACAGCTGGGTAGCTAAGTACGGAAGGGATAACCGCTGAATGCATCTAAGCAGGAAACCCACCTCAAAACTAGACTTCCCCATTAGAGCCGTGGAAGACCACCACGTTGATAGGTCGGGTGTGGAAGCACAGTAATGTGTGTAGCTAACCGATACTAATAGCTCGATTGATT----------------------------
>CP170612_Rickettsia_sibirica_BJ93_spotted_fever_group
---------------------------------GCCTTGGCACTAGAAGGCGATGAAGGACGTAATACGCTGCGATAAGCTTCGGGGAGTTGCGAATAAACTTTGATCCGAAGATTTCCGAAT-AGGG-GAACCTACCTAATTTATTAGGTATTGTATAGTGAATACATAGCTATATGAGGCAAACCCAGCGAACTGAAATATCTAAGTAGCTGGAGGAAAGGACATCAACCGAGACTCCGTTAGTAGTGACGAGCGAACGCGGATCAGGCCAGTGGCTTC-AAAAAAATAACTAAAACAACATGGAAAGGTTGACCATAGAGGGTGATAGTCCCGTATAGGTAAAAAGTTTGAAGTCCTTGAGTAAGGCGGGACACGTGAAATCCTGTTTGAAC-CAGGGGGACCACCCTCTAAGCCTAAGTACTCTCTAGTGACCGATAGTGAAC-AAGTACCGTGAGGGAAAGGTGAAAAGTACCCCGACAAGGGGAGTGAAATAGTATCTGAAACCAAATGCTTACAAGCAGTCGGAGCAAGCGTATTTA-TATGTCTTGTGACGGCGTACCTTTTGTATAATGGGTCAGCGACTTAGTTTATCTAGCAAGCTTAAGCCATTAGGTGTAGGCGTAGCGAAAGCGAGTCTGAATAGGGCG--TTTAGTTAGATGAATTAGACCCGAAACCGGGTGATCTAGCCATGGCCAGGTTGAAAGCGGAGTAAAATCCACTGAAGGACCGAACCCACTACTGTTGAAAAAGTAGGGGATGAGCTGTGGTTAGGGGTGAAAGGCCAATCAAACTCGGATATAGCTGGTTCTCCGCGAAATCTATTTAGGTAGAGCGT--TATAGCGATTACCATCGAAGGTAGAGCACTGAATGAGCTA-GGGGTCCCACAGACTTACCAAACTCAATCAAACTCCGAATGTCGGTGAGTACAGCATAGCAGACAGACTATGGGTGCTAAGGTCCATAGTCGAGAGGGAAAAAGCCCAGATCGCCATCTAAGGTCCCTAAATCATGACTAAGTGTT-AAAGGATGTGAGAAGACCAAAACAACTAGGATGTTGGCTTAGAAGCAGCCATCATTTAAAGAAAGCGTAATAGCTCACTAGTCTAAATAAGTTTTCTTGCGCCAACAATGTAACGGGGCTCAAGTC-ATGTACCGAAGATGCGGGTTTATGCATTTGGCA-TAAATGGTAGCGGAGCGTTCCGTAAGCCTGCGAAGGTGAACCGTGAGGTTTGCTGGAGGTATCGGAAGTGAGAATGCTGACATAAGTAGCGATAAAGAATGTGAGAAACATTCTCGCCGAAAGTCCAAGGGTTCTTGCGTAAAGTTAATCTGCGCAAGGTTAGTCGGCCCCTAAGATGAGGCTGAAAGGCGTAATCGATGGGAATCAGGTTAATATTCCTGAACCTGAA-GG--ATGTGACGAAAATAGTAAATTGTACAGTCTT-ATTGGATTGATTGTGCGGTGAATATTTTCCAGGAAATAACACCTTCATTATAGACCGTACCCGAAACCGACACAGGTGGACAGGTAGAGTATACCAAGGCGCTTGAGAGAACGATGCTGAAGGAACTAGGCAAATTGCATCTGTAACTTCGGAAGAAAGATGACCTGTATATGGGCAACCATGTGCAGGTGGCACAAGCTAGGGGGTAGCGACTGTTTATTAAAAACACAGGGCTCTGCAAAGTCAATAGACGATGTATAGGGTCTGACGCCTGCCCAGTGCTGGAAGATTAAAAGGAGGGGTGC-AAGCTCTGAATTGAAGTCCCAGTGAACGGCGGCCGTAACTATGACGGTCCTAAGGTAGCGAAATTCCTTGTCGGGTAAGTTCCGACCCGCACGAATGGCGTAACGATTTCCCCACTGTCTCCAGTATCGACTCAGCGAAATTGAATTCTCCGTGAAGATGCGGAGTTCCCGCGGTCAGACGGAAAGACCCCGTGAACCTTTACTATAGCTTTGCACTGGTGTTAGGAATCAGATGTGCAGGATAGGTGGGAGACTACGAAGCGAAGGCGTCAGCCTTTGTGGAGTCACCCTTGAGATACCACCCTTTTGGTGCTTGACATC-TAACCGAGATCCTTGAATCAGGATCCGAGACAATGCATGGTGGGTAGTTTGACTGGGGCGGTCGCCTCCCAAAGAGTAACGGAGGCGCGCGATGGTTAGCTCAGGTTGGTCGGAAATCAACTTTTAGAGTGCAATGGCATAAGCTAGCCTGACTGCGAGTCTGACAAGACGAGCAGAGACGAAAGTCGGTCATAGTGATCCGGTGGTTCCGAGTGGAAGGGCCATCGCTCAACGAATAAAAGGTACTCCGGGGATAACAGGCTGATGATTTCCAAGCGTCCATAGCGACGAAATCGTTTGGCACCTCGATGTCGGCTCATCACATCCTGGGGCTGGAGAAGGTCCCAAGGGTTCGGCTGTTCGCCGATTAAAGTGGTACGTGAGCTGGGTTTAGAACGTCGTGAGACAGTTCGGTCCCTATCTGCCGTGGGTGTAGGAAGTTTGAGAGGATCTGCCTTTAGTACGAGAGGACCGAGGTGGACGTACCCCTGGTGGACCAGTTGTCGTGCCAACGGCACAGCTGGGTAGCTAAGTACGGAAGGGATAACTGCTGAATGCATCTAAGCAGGAAACCCACCTCAAAACTAGACTTCCCCATTAGAGCCGTGGAAGACCACCACGTTGATAGGTCGGGTGTGGAAGCACAGTAATGTGTGTAGCTAACCGATACTAATAGCTCGATTGATT----------------------------
>CP170614_Rickettsia_sibirica_subsp_sibirica_BJ_90_spotted_fever_group
---------------------------------GCCTTGGCACTAGAAGGCGATGAAGGACGTAATACGCTGCGATAAGCTTCGGGGAGTTGCGAATAAACTTTGATCCGAAGATTTCCGAAT-AGGG-GAACCTACCTAATTTATTAGGTATTGTATAGTGAATACATAGCTATATGAGGCAAACCCAGCGAACTGAAATATCTAAGTAGCTGGAGGAAAGGACATCAACCGAGACTCCGTTAGTAGTGACGAGCGAACGCGGATCAGGCCAGTGGCTTC-AAAAAAATAACTAAAACAACATGGAAAGGTTGACCATAGAGGGTGATAGTCCCGTATAGGTAAAAAGTTTGAAGTCCTTGAGTAAGGCGGGACACGTGAAATCCTGTTTGAAC-TAGGGGGACCACCCTCTAAGCCTAAGTACTCTCTAGTGACCGATAGTGAAC-AAGTACCGTGAGGGAAAGGTGAAAAGTACCCCGACAAGGGGAGTGAAATAGTATCTGAAACCAAATGCTTACAAGCAGTCGGAGCAAGCGTATTTA-TATGTCTTGTGACGGCGTACCTTTTGTATAATGGGTCAGCGACTTAGTTTATCTAGCAAGCTTAAGCCATTAGGTGTAGGCGTAGCGAAAGCGAGTCTGAATAGGGCG--TTTAGTTAGATGAATTAGACCCGAAACCGGGTGATCTAGCCATGGCCAGGTTGAAAGCGGAGTAAAATCCACTGAAGGACCGAACCCACTACTGTTGAAAAAGTAGGGGATGAGCTGTGGTTAGGGGTGAAAGGCCAATCAAACTCGGATATAGCTGGTTCTCCGCGAAATCTATTTAGGTAGAGCGT--TATAGCGATTACCATCGAAGGTAGAGCACTGAATGAGCTAGGGGGTCCCACAGACTTACCAAACTCAATCAAACTCCGAATGTCGGTGAGTACAGCATAGCAGACAGACTATGGGTGCTAAGGTCCATAGTCGAGAGGGAAAAAGCCCAGATCGCCATCTAAGGTCCCTAAATCATGACTAAGTGTT-AAAGGATGTGAGAAGACCAAAACAACTAGGATGTTGGCTTAGAAGCAGCCATCATTTAAAGAAAGCGTAATAGCTCACTAGTCTAAATAAGTTTTCTTGCGCCAACAATGTAACGGGGCTCAAGTC-ATGTACCGAAGATGCGGGTTTATGCATTTGGCA-TAAATGGTAGCGGAGCGTTCCGTAAGCCTGCGAAGGTGAACCGTGAGGTTTGCTGGAGGTATCGGAAGTGAGAATGCTGACATAAGTAGCGATAAAGAATGTGAGAAACATTCTCGCCGAAAGTCCAAGGGTTCTTGCGTAAAGTTAATCTGCGCAAGGTTAGTCGGCCCCTAAGATGAGGCTGAAAGGCGTAATCGATGGGAATCAGGTTAATATTCCTGAACCTGAA-GG--ATGTGACGAAAATAGTAAATTGTACAGTCTT-ATTGGATTGATTGTGCGGTGAATATTTTCCAGGAAATAACACCTTCATTATAGACCGTACCCGAAACCGACACAGGTGGACAGGTAGAGTATACCAAGGCGCTTGAGAGAACGATGCTGAAGGAACTAGGCAAATTGCATCTGTAACTTCGGAAGAAAGATGACCTGTATATGGGCAACCATGTGCAGGTGGCACAAGCTAGGGGGTAGCGACTGTTTATTAAAAACACAGGGCTCTGCAAAGTCAATAGACGATGTATAGGGTCTGACGCCTGCCCAGTGCTGGAAGATTAAAAGGAGGGGTGC-AAGCTCTGAATTGAAGTCCCAGTGAACGGCGGCCGTAACTATGACGGTCCTAAGGTAGCGAAATTCCTTGTCGGGTAAGTTCCGACCCGCACGAATGGCGTAACGATTTCCCCACTGTCTCCAGTATCGACTCAGCGAAATTGAATTCTCCGTGAAGATGCGGAGTTCCCGCGGTCAGACGGAAAGACCCCGTGAACCTTTACTATAGCTTTGCACTGGTGTTAGGAATCAGATGTGCAGGATAGGTGGGAGACTACGAAGCGAAGGCGTCAGCCTTTGTGGAGTCACCCTTGAGATACCACCCTTTTGGTGCTTGACATC-TAACCGAGATCCTTGAATCAGGATCCGAGACAATGCATGGTGGGTAGTTTGACTGGGGCGGTCGCCTCCCAAAGAGTAACGGAGGCGCGCGATGGTTAGCTCAGGTTGGTCGGAAATCAACTTTTAGAGTGCAATGGCATAAGCTAGCCTGACTGCGAGTCTGACAAGACGAGCAGAGACGAAAGTCGGTCATAGTGATCCGGTGGTTCCGAGTGGAAGGGCCATCGCTCAACGAATAAAAGGTACTCCGGGGATAACAGGCTGATGATTTCCAAGCGTCCATAGCGACGAAATCGTTTGGCACCTCGATGTCGGCTCATCACATCCTGGGGCTGGAGAAGGTCCCAAGGGTTCGGCTGTTCGCCGATTAAAGTGGTACGTGAGCTGGGTTTAGAACGTCGTGAGACAGTTCGGTCCCTATCTGCCGTGGGTGTAGGAAGTTTGAGAGGATCTGCCTTTAGTACGAGAGGACCGAGGTGGACGTACCCCTGGTGGACCAGTTGTCGTGCCAACGGCACAGCTGGGTAGCTAAGTACGGAAGGGATAACTGCTGAATGCATCTAAGCAGGAAACCCACCTCAAAACTAGACTTCCCCATTAGAGCCGTGGAAGACCACCACGTTGATAGGTCGGGTGTGGAAGCACAGTAATGTGTGTAGCTAACCGATACTAATAGCTCGATTGATT----------------------------
>CP170613_Rickettsia_sibirica_TO85_spotted_fever_group
---------------------------------GCCTTGGCACTAGAAGGCGATGAAGGACGTAATACGCTGCGATAAGCTTCGGGGAGTTGCGAATAAACTTTGATCCGAAGATTTCCGAAT-AGGG-GAACCTACCTAATTTATTAGGTATTGTATAGTGAATACATAGCTATATGAGGCAAACCCAGCGAACTGAAATATCTAAGTAGCTGGAGGAAAGGACATCAACCGAGACTCCGTTAGTAGTGACGAGCGAACGCGGATCAGGCCAGTGGCTTC-AAAAAAATAACTAAAACAACATGGAAAGGTTGACCATAGAGGGTGATAGTCCCGTATAGGTAAAAAGTTTGAAGTCCTTGAGTAAGGCGGGACACGTGAAATCCTGTTTGAACCAGGGGGGACCACCCTCTAAGCCTAAGTACTCTCTAGTGACCGATAGTGAAC-AAGTACCGTGAGGGAAAGGTGAAAAGTACCCCGACAAGGGGAGTGAAATAGTATCTGAAACCAAATGCTTACAAGCAGTCGGAGCAAGCGTATTTA-TATGTCTTGTGACGGCGTACCTTTTGTATAATGGGTCAGCGACTTAGTTTATCTAGCAAGCTTAAGCCATTAGGTGTAGGCGTAGCGAAAGCGAGTCTGAATAGGGCG--TTTAGTTAGATGAATTAGACCCGAAACCGGGTGATCTAGCCATGGCCAGGTTGAAAGCGGAGTAAAATCCACTGAAGGACCGAACCCACTACTGTTGAAAAAGTAGGGGATGAGCTGTGGTTAGGGGTGAAAGGCCAATCAAACTCGGATATAGCTGGTTCTCCGCGAAATCTATTTAGGTAGAGCGT--TATAGCGATTACCATCGAAGGTAGAGCACTGAATGAGCTAGGGGGTCCCACAGACTTACCAAACTCAATCAAACTCCGAATGTCGGTGAGTACAGCATAGCAGACAGACTATGGGTGCTAAGGTCCATAGTCGAGAGGGAAAAAGCCCAGATCGCCATCTAAGGTCCCTAAATCATGACTAAGTGTT-AAAGGATGTGAGAAGACCAAAACAACTAGGATGTTGGCTTAGAAGCAGCCATCATTTAAAGAAAGCGTAATAGCTCACTAGTCTAAATAAGTTTTCTTGCGCCAACAATGTAACGGGGCTCAAGTC-ATGTACCGAAGATGCGGGTTTATGCATTTGGCA-TAAATGGTAGCGGAGCGTTCCGTAAGCCTGCGAAGGTGAACCGTGAGGTTTGCTGGAGGTATCGGAAGTGAGAATGCTGACATAAGTAGCGATAAAGAATGTGAGAAACATTCTCGCCGAAAGTCCAAGGGTTCTTGCGTAAAGTTAATCTGCGCAAGGTTAGTCGGCCCCTAAGATGAGGCTGAAAGGCGTAATCGATGGGAATCAGGTTAATATTCCTGAACCTGAA-GG--ATGTGACGAAAATAGTAAATTGTACAGTCTT-ATTGGATTGATTGTGCGGTGAATATTTTCCAGGAAATAACACCTTCATTATAGACCGTACCCGAAACCGACACAGGTGGACAGGTAGAGTATACCAAGGCGCTTGAGAGAACGATGCTGAAGGAACTAGGCAAATTGCATCTGTAACTTCGGAAGAAAGATGACCTGTATATGGGCAACCATGTGCAGGTGGCACAAGCTAGGGGGTAGCGACTGTTTATTAAAAACACAGGGCTCTGCAAAGTCAATAGACGATGTATAGGGTCTGACGCCTGCCCAGTGCTGGAAGATTAAAAGGAGGGGTGC-AAGCTCTGAATTGAAGTCCCAGTGAACGGCGGCCGTAACTATGACGGTCCTAAGGTAGCGAAATTCCTTGTCGGGTAAGTTCCGACCCGCACGAATGGCGTAACGATTTCCCCACTGTCTCCAGTATCGACTCAGCGAAATTGAATTCTCCGTGAAGATGCGGAGTTCCCGCGGTCAGACGGAAAGACCCCGTGAACCTTTACTATAGCTTTGCACTGGTGTTAGGAATCAGATGTGCAGGATAGGTGGGAGACTACGAAGCGAAGGCGTCAGCCTTTGTGGAGTCACCCTTGAGATACCACCCTTTTGGTGCTTGACATC-TAACCGAGATCCTTGAATCAGGATCCGAGACAATGCATGGTGGGTAGTTTGACTGGGGCGGTCGCCTCCCAAAGAGTAACGGAGGCGCGCGATGGTTAGCTCAGGTTGGTCGGAAATCAACTTTTAGAGTGCAATGGCATAAGCTAGCCTGACTGCGAGTCTGACAAGACGAGCAGAGACGAAAGTCGGTCATAGTGATCCGGTGGTTCCGAGTGGAAGGGCCATCGCTCAACGAATAAAAGGTACTCCGGGGATAACAGGCTGATGATTTCCAAGCGTCCATAGCGACGAAATCGTTTGGCACCTCGATGTCGGCTCATCACATCCTGGGGCTGGAGAAGGTCCCAAGGGTTCGGCTGTTCGCCGATTAAAGTGGTACGTGAGCTGGGTTTAGAACGTCGTGAGACAGTTCGGTCCCTATCTGCCGTGGGTGTAGGAAGTTTGAGAGGATCTGCCTTTAGTACGAGAGGACCGAGGTGGACGTACCCCTGGTGGACCAGTTGTCGTGCCAACGGCACAGCTGGGTAGCTAAGTACGGAAGGGATAACTGCTGAATGCATCTAAGCAGGAAACCCACCTCAAAACTAGACTTCCCCATTAGAGCCGTGGAAGACCACCACGTTGATAGGTCGGGTGTGGAAGCACAGTAATGTGTGTAGCTAACCGATACTAATAGCTCGATTGATT----------------------------
>CP170615_Rickettsia_sibirica_AN_spotted_fever_group
---------------------------------GCCTTGGCACTAGAAGGCGATGAAGGACGTAATACGCTGCGATAAGCTTCGGGGAGTTGCGAATAAACTTTGATCCGAAGATTTCCGAAT-AGGG-GAACCTACCTAATTTATTAGGTATTGTATAGTGAATACATAGCTATATGAGGCAAACCCAGCGAACTGAAATATCTAAGTAGCTGGAGGAAAGGACATCAACCGAGACTCCGTTAGTAGTGACGAGCGAACGCGGATCAGGCCAGTGGCTTC-AAAAAAATAACTAAAACAACATGGAAAGGTTGACCATAGAGGGTGATAGTCCCGTATAGGTAAAAAGTTTGAAGTCCTTGAGTAAGGCGGGACACGTGAAATCCTGTTTGAACCAGGGGGGACCACCCTCTAAGCCTAAGTACTCTCTAGTGACCGATAGTGAAC-AAGTACCGTGAGGGAAAGGTGAAAAGTACCCCGACAAGGGGAGTGAAATAGTATCTGAAACCAAATGCTTACAAGCAGTCGGAGCAAGCGTATTTA-TATGTCTTGTGACGGCGTACCTTTTGTATAATGGGTCAGCGACTTAGTTTATCTAGCAAGCTTAAGCCATTAGGTGTAGGCGTAGCGAAAGCGAGTCTGAATAGGGCG--TTTAGTTAGATGAATTAGACCCGAAACCGGGTGATCTAGCCATGGCCAGGTTGAAAGCGGAGTAAAATCCACTGAAGGACCGAACCCACTACTGTTGAAAAAGTAGGGGATGAGCTGTGGTTAGGGGTGAAAGGCCAATCAAACTCGGATATAGCTGGTTCTCCGCGAAATCTATTTAGGTAGAGCGT--TATAGCGATTACCATCGAAGGTAGAGCACTGAATGAGCTAGGGGGTCCCACAGACTTACCAAACTCAATCAAACTCCGAATGTCGGTGAGTACAGCATAGCAGACAGACTATGGGTGCTAAGGTCCATAGTCGAGAGGGAAAAAGCCCAGATCGCCATCTAAGGTCCCTAAATCATGACTAAGTGTT-AAAGGATGTGAGAAGACCAAAACAACTAGGATGTTGGCTTAGAAGCAGCCATCATTTAAAGAAAGCGTAATAGCTCACTAGTCTAAATAAGTTTTCTTGCGCCAACAATGTAACGGGGCTCAAGTC-ATGTACCGAAGATGCGGGTTTATGCATTTGGCA-TAAATGGTAGCGGAGCGTTCCGTAAGCCTGCGAAGGTGAACCGTGAGGTTTGCTGGAGGTATCGGAAGTGAGAATGCTGACATAAGTAGCGATAAAGAATGTGAGAAACATTCTCGCCGAAAGTCCAAGGGTTCTTGCGTAAAGTTAATCTGCGCAAGGTTAGTCGGCCCCTAAGATGAGGCTGAAAGGCGTAATCGATGGGAATCAGGTTAATATTCCTGAACCTGAA-GG--ATGTGACGAAAATAGTAAATTGTACAGTCTT-ATTGGATTGATTGTGCGGTGAATATTTTCCAGGAAATAACACCTTCATTATAGACCGTACCCGAAACCGACACAGGTGGACAGGTAGAGTATACCAAGGCGCTTGAGAGAACGATGCTGAAGGAACTAGGCAAATTGCATCTGTAACTTCGGAAGAAAGATGACCTGTATATGGGCAACCATGTGCAGGTGGCACAAGCTAGGGGGTAGCGACTGTTTATTAAAAACACAGGGCTCTGCAAAGTCAATAGACGATGTATAGGGTCTGACGCCTGCCCAGTGCTGGAAGATTAAAAGGAGGGGTGC-AAGCTCTGAATTGAAGTCCCAGTGAACGGCGGCCGTAACTATGACGGTCCTAAGGTAGCGAAATTCCTTGTCGGGTAAGTTCCGACCCGCACGAATGGCGTAACGATTTCCCCACTGTCTCCAGTATCGACTCAGCGAAATTGAATTCTCCGTGAAGATGCGGAGTTCCCGCGGTCAGACGGAAAGACCCCGTGAACCTTTACTATAGCTTTGCACTGGTGTTAGGAATCAGATGTGCAGGATAGGTGGGAGACTACGAAGCGAAGGCGTCAGCCTTTGTGGAGTCACCCTTGAGATACCACCCTTTTGGTGCTTGACATC-TAACCGAGATCCTTGAATCAGGATCCGAGACAATGCATGGTGGGTAGTTTGACTGGGGCGGTCGCCTCCCAAAGAGTAACGGAGGCGCGCGATGGTTAGCTCAGGTTGGTCGGAAATCAACTTTTAGAGTGCAATGGCATAAGCTAGCCTGACTGCGAGTCTGACAAGACGAGCAGAGACGAAAGTCGGTCATAGTGATCCGGTGGTTCCGAGTGGAAGGGCCATCGCTCAACGAATAAAAGGTACTCCGGGGATAACAGGCTGATGATTTCCAAGCGTCCATAGCGACGAAATCGTTTGGCACCTCGATGTCGGCTCATCACATCCTGGGGCTGGAGAAGGTCCCAAGGGTTCGGCTGTTCGCCGATTAAAGTGGTACGTGAGCTGGGTTTAGAACGTCGTGAGACAGTTCGGTCCCTATCTGCCGTGGGTGTAGGAAGTTTGAGAGGATCTGCCTTTAGTACGAGAGGACCGAGGTGGACGTACCCCTGGTGGACCAGTTGTCGTGCCAACGGCACAGCTGGGTAGCTAAGTACGGAAGGGATAACTGCTGAATGCATCTAAGCAGGAAACCCACCTCAAAACTAGACTTCCCCATTAGAGCCGTGGAAGACCACCACGTTGATAGGTCGGGTGTGGAAGCACAGTAATGTGTGTAGCTAACCGATACTAATAGCTCGATTGATT----------------------------
>CP170616_Rickettsia_sibirica_Se_spotted_fever_group
---------------------------------GCCTTGGCACTAGAAGGCGATGAAGGACGTAATACGCTGCGATAAGCTTCGGGGAGTTGCGAATAAACTTTGATCCGAAGATTTCCGAAT-AGGG-GAACCTACCTAATTTATTAGGTATTGTATAGTGAATACATAGCTATATGAGGCAAACCCAGCGAACTGAAATATCTAAGTAGCTGGAGGAAAGGACATCAACCGAGACTCCGTTAGTAGTGACGAGCGAACGCGGATCAGGCCAGTGGCTTC-AAAAAAATAACTAAAACAACATGGAAAGGTTGACCATAGAGGGTGATAGTCCCGTATAGGTAAAAAGTTTGAAGTCCTTGAGTAAGGCGGGACACGTGAAATCCTGTTTGAACCAGGGGGGACCACCCTCTAAGCCTAAGTACTCTCTAGTGACCGATAGTGAAC-AAGTACCGTGAGGGAAAGGTGAAAAGTACCCCGACAAGGGGAGTGAAATAGTATCTGAAACCAAATGCTTACAAGCAGTCGGAGCAAGCGTATTTA-TATGTCTTGTGACGGCGTACCTTTTGTATAATGGGTCAGCGACTTAGTTTATCTAGCAAGCTTAAGCCATTAGGTGTAGGCGTAGCGAAAGCGAGTCTGAATAGGGCG--TTTAGTTAGATGAATTAGACCCGAAACCGGGTGATCTAGCCATGGCCAGGTTGAAAGCGGAGTAAAATCCACTGAAGGACCGAACCCACTACTGTTGAAAAAGTAGGGGATGAGCTGTGGTTAGGGGTGAAAGGCCAATCAAACTCGGATATAGCTGGTTCTCCGCGAAATCTATTTAGGTAGAGCGT--TATAGCGATTACCATCGAAGGTAGAGCACTGAATGAGCTAGGGGGTCCCACAGACTTACCAAACTCAATCAAACTCCGAATGTCGGTGAGTACAGCATAGCAGACAGACTATGGGTGCTAAGGTCCATAGTCGAGAGGGAAAAAGCCCAGATCGCCATCTAAGGTCCCTAAATCATGACTAAGTGTT-AAAGGATGTGAGAAGACCAAAACAACTAGGATGTTGGCTTAGAAGCAGCCATCATTTAAAGAAAGCGTAATAGCTCACTAGTCTAAATAAGTTTTCTTGCGCCAACAATGTAACGGGGCTCAAGTC-ATGTACCGAAGATGCGGGTTTATGCATTTGGCA-TAAATGGTAGCGGAGCGTTCCGTAAGCCTGCGAAGGTGAACCGTGAGGTTTGCTGGAGGTATCGGAAGTGAGAATGCTGACATAAGTAGCGATAAAGAATGTGAGAAACATTCTCGCCGAAAGTCCAAGGGTTCTTGCGTAAAGTTAATCTGCGCAAGGTTAGTCGGCCCCTAAGATGAGGCTGAAAGGCGTAATCGATGGGAATCAGGTTAATATTCCTGAACCTGAA-GG--ATGTGACGAAAATAGTAAATTGTACAGTCTT-ATTGGATTGATTGTGCGGTGAATATTTTCCAGGAAATAACACCTTCATTATAGACCGTACCCGAAACCGACACAGGTGGACAGGTAGAGTATACCAAGGCGCTTGAGAGAACGATGCTGAAGGAACTAGGCAAATTGCATCTGTAACTTCGGAAGAAAGATGACCTGTATATGGGCAACCATGTGCAGGTGGCACAAGCTAGGGGGTAGCGACTGTTTATTAAAAACACAGGGCTCTGCAAAGTCAATAGACGATGTATAGGGTCTGACGCCTGCCCAGTGCTGGAAGATTAAAAGGAGGGGTGC-AAGCTCTGAATTGAAGTCCCAGTGAACGGCGGCCGTAACTATGACGGTCCTAAGGTAGCGAAATTCCTTGTCGGGTAAGTTCCGACCCGCACGAATGGCGTAACGATTTCCCCACTGTCTCCAGTATCGACTCAGCGAAATTGAATTCTCCGTGAAGATGCGGAGTTCCCGCGGTCAGACGGAAAGACCCCGTGAACCTTTACTATAGCTTTGCACTGGTGTTAGGAATCAGATGTGCAGGATAGGTGGGAGACTACGAAGCGAAGGCGTCAGCCTTTGTGGAGTCACCCTTGAGATACCACCCTTTTGGTGCTTGACATC-TAACCGAGATCCTTGAATCAGGATCCGAGACAATGCATGGTGGGTAGTTTGACTGGGGCGGTCGCCTCCCAAAGAGTAACGGAGGCGCGCGATGGTTAGCTCAGGTTGGTCGGAAATCAACTTTTAGAGTGCAATGGCATAAGCTAGCCTGACTGCGAGTCTGACAAGACGAGCAGAGACGAAAGTCGGTCATAGTGATCCGGTGGTTCCGAGTGGAAGGGCCATCGCTCAACGAATAAAAGGTACTCCGGGGATAACAGGCTGATGATTTCCAAGCGTCCATAGCGACGAAATCGTTTGGCACCTCGATGTCGGCTCATCACATCCTGGGGCTGGAGAAGGTCCCAAGGGTTCGGCTGTTCGCCGATTAAAGTGGTACGTGAGCTGGGTTTAGAACGTCGTGAGACAGTTCGGTCCCTATCTGCCGTGGGTGTAGGAAGTTTGAGAGGATCTGCCTTTAGTACGAGAGGACCGAGGTGGACGTACCCCTGGTGGACCAGTTGTCGTGCCAACGGCACAGCTGGGTAGCTAAGTACGGAAGGGATAACTGCTGAATGCATCTAAGCAGGAAACCCACCTCAAAACTAGACTTCCCCATTAGAGCCGTGGAAGACCACCACGTTGATAGGTCGGGTGTGGAAGCACAGTAATGTGTGTAGCTAACCGATACTAATAGCTCGATTGATT----------------------------
>CP170617_Rickettsia_sibirica_MT84_spotted_fever_group
---------------------------------GCCTTGGCACTAGAAGGCGATGAAGGACGTAATACGCTGCGATAAGCTTCGGGGAGTTGCGAATAAACTTTGATCCGAAGATTTCCGAAT-AGGG-GAACCTACCTAATTTATTAGGTATTGTATAGTGAATACATAGCTATATGAGGCAAACCCAGCGAACTGAAATATCTAAGTAGCTGGAGGAAAGGACATCAACCGAGACTCCGTTAGTAGTGACGAGCGAACGCGGATCAGGCCAGTGGCTTC-AAAAAAATAACTAAAACAACATGGAAAGGTTGACCATAGAGGGTGATAGTCCCGTATAGGTAAAAAGTTTGAAGTCCTTGAGTAAGGCGGGACACGTGAAATCCTGTTTGAACCAGGGGGGACCACCCTCTAAGCCTAAGTACTCTCTAGTGACCGATAGTGAAC-AAGTACCGTGAGGGAAAGGTGAAAAGTACCCCGACAAGGGGAGTGAAATAGTATCTGAAACCAAATGCTTACAAGCAGTCGGAGCAAGCGTATTTA-TATGTCTTGTGACGGCGTACCTTTTGTATAATGGGTCAGCGACTTAGTTTATCTAGCAAGCTTAAGCCATTAGGTGTAGGCGTAGCGAAAGCGAGTCTGAATAGGGCG--TTTAGTTAGATGAATTAGACCCGAAACCGGGTGATCTAGCCATGGCCAGGTTGAAAGCGGAGTAAAATCCACTGAAGGACCGAACCCACTACTGTTGAAAAAGTAGGGGATGAGCTGTGGTTAGGGGTGAAAGGCCAATCAAACTCGGATATAGCTGGTTCTCCGCGAAATCTATTTAGGTAGAGCGT--TATAGCGATTACCATCGAAGGTAGAGCACTGAATGAGCTAGGGGGTCCCACAGACTTACCAAACTCAATCAAACTCCGAATGTCGGTGAGTACAGCATAGCAGACAGACTATGGGTGCTAAGGTCCATAGTCGAGAGGGAAAAAGCCCAGATCGCCATCTAAGGTCCCTAAATCATGACTAAGTGTT-AAAGGATGTGAGAAGACCAAAACAACTAGGATGTTGGCTTAGAAGCAGCCATCATTTAAAGAAAGCGTAATAGCTCACTAGTCTAAATAAGTTTTCTTGCGCCAACAATGTAACGGGGCTCAAGTC-ATGTACCGAAGATGCGGGTTTATGCATTTGGCA-TAAATGGTAGCGGAGCGTTCCGTAAGCCTGCGAAGGTGAACCGTGAGGTTTGCTGGAGGTATCGGAAGTGAGAATGCTGACATAAGTAGCGATAAAGAATGTGAGAAACATTCTCGCCGAAAGTCCAAGGGTTCTTGCGTAAAGTTAATCTGCGCAAGGTTAGTCGGCCCCTAAGATGAGGCTGAAAGGCGTAATCGATGGGAATCAGGTTAATATTCCTGAACCTGAA-GG--ATGTGACGAAAATAGTAAATTGTACAGTCTT-ATTGGATTGATTGTGCGGTGAATATTTTCCAGGAAATAACACCTTCATTATAGACCGTACCCGAAACCGACACAGGTGGACAGGTAGAGTATACCAAGGCGCTTGAGAGAACGATGCTGAAGGAACTAGGCAAATTGCATCTGTAACTTCGGAAGAAAGATGACCTGTATATGGGCAACCATGTGCAGGTGGCACAAGCTAGGGGGTAGCGACTGTTTATTAAAAACACAGGGCTCTGCAAAGTCAATAGACGATGTATAGGGTCTGACGCCTGCCCAGTGCTGGAAGATTAAAAGGAGGGGTGC-AAGCTCTGAATTGAAGTCCCAGTGAACGGCGGCCGTAACTATGACGGTCCTAAGGTAGCGAAATTCCTTGTCGGGTAAGTTCCGACCCGCACGAATGGCGTAACGATTTCCCCACTGTCTCCAGTATCGACTCAGCGAAATTGAATTCTCCGTGAAGATGCGGAGTTCCCGCGGTCAGACGGAAAGACCCCGTGAACCTTTACTATAGCTTTGCACTGGTGTTAGGAATCAGATGTGCAGGATAGGTGGGAGACTACGAAGCGAAGGCGTCAGCCTTTGTGGAGTCACCCTTGAGATACCACCCTTTTGGTGCTTGACATC-TAACCGAGATCCTTGAATCAGGATCCGAGACAATGCATGGTGGGTAGTTTGACTGGGGCGGTCGCCTCCCAAAGAGTAACGGAGGCGCGCGATGGTTAGCTCAGGTTGGTCGGAAATCAACTTTTAGAGTGCAATGGCATAAGCTAGCCTGACTGCGAGTCTGACAAGACGAGCAGAGACGAAAGTCGGTCATAGTGATCCGGTGGTTCCGAGTGGAAGGGCCATCGCTCAACGAATAAAAGGTACTCCGGGGATAACAGGCTGATGATTTCCAAGCGTCCATAGCGACGAAATCGTTTGGCACCTCGATGTCGGCTCATCACATCCTGGGGCTGGAGAAGGTCCCAAGGGTTCGGCTGTTCGCCGATTAAAGTGGTACGTGAGCTGGGTTTAGAACGTCGTGAGACAGTTCGGTCCCTATCTGCCGTGGGTGTAGGAAGTTTGAGAGGATCTGCCTTTAGTACGAGAGGACCGAGGTGGACGTACCCCTGGTGGACCAGTTGTCGTGCCAACGGCACAGCTGGGTAGCTAAGTACGGAAGGGATAACTGCTGAATGCATCTAAGCAGGAAACCCACCTCAAAACTAGACTTCCCCATTAGAGCCGTGGAAGACCACCACGTTGATAGGTCGGGTGTGGAAGCACAGTAATGTGTGTAGCTAACCGATACTAATAGCTCGATTGATT----------------------------
>CP170618_Rickettsia_sibirica_JHT_spotted_fever_group
---------------------------------GCCTTGGCACTAGAAGGCGATGAAGGACGTAATACGCTGCGATAAGCTTCGGGGAGTTGCGAATAAACTTTGATCCGAAGATTTCCGAAT-AGGG-GAACCTACCTAATTTATTAGGTATTGTATAGTGAATACATAGCTATATGAGGCAAACCCAGCGAACTGAAATATCTAAGTAGCTGGAGGAAAGGACATCAACCGAGACTCCGTTAGTAGTGACGAGCGAACGCGGATCAGGCCAGTGGCTTC-AAAAAAATAACTAAAACAACATGGAAAGGTTGACCATAGAGGGTGATAGTCCCGTATAGGTAAAAAGTTTGAAGTCCTTGAGTAAGGCGGGACACGTGAAATCCTGTTTGAACCAGGGGGGACCACCCTCTAAGCCTAAGTACTCTCTAGTGACCGATAGTGAAC-AAGTACCGTGAGGGAAAGGTGAAAAGTACCCCGACAAGGGGAGTGAAATAGTATCTGAAACCAAATGCTTACAAGCAGTCGGAGCAAGCGTATTTA-TATGTCTTGTGACGGCGTACCTTTTGTATAATGGGTCAGCGACTTAGTTTATCTAGCAAGCTTAAGCCATTAGGTGTAGGCGTAGCGAAAGCGAGTCTGAATAGGGCG--TTTAGTTAGATGAATTAGACCCGAAACCGGGTGATCTAGCCATGGCCAGGTTGAAAGCGGAGTAAAATCCACTGAAGGACCGAACCCACTACTGTTGAAAAAGTAGGGGATGAGCTGTGGTTAGGGGTGAAAGGCCAATCAAACTCGGATATAGCTGGTTCTCCGCGAAATCTATTTAGGTAGAGCGT--TATAGCGATTACCATCGAAGGTAGAGCACTGAATGAGCTAGGGGGTCCCACAGACTTACCAAACTCAATCAAACTCCGAATGTCGGTGAGTACAGCATAGCAGACAGACTATGGGTGCTAAGGTCCATAGTCGAGAGGGAAAAAGCCCAGATCGCCATCTAAGGTCCCTAAATCATGACTAAGTGTT-AAAGGATGTGAGAAGACCAAAACAACTAGGATGTTGGCTTAGAAGCAGCCATCATTTAAAGAAAGCGTAATAGCTCACTAGTCTAAATAAGTTTTCTTGCGCCAACAATGTAACGGGGCTCAAGTC-ATGTACCGAAGATGCGGGTTTATGCATTTGGCA-TAAATGGTAGCGGAGCGTTCCGTAAGCCTGCGAAGGTGAACCGTGAGGTTTGCTGGAGGTATCGGAAGTGAGAATGCTGACATAAGTAGCGATAAAGAATGTGAGAAACATTCTCGCCGAAAGTCCAAGGGTTCTTGCGTAAAGTTAATCTGCGCAAGGTTAGTCGGCCCCTAAGATGAGGCTGAAAGGCGTAATCGATGGGAATCAGGTTAATATTCCTGAACCTGAA-GG--ATGTGACGAAAATAGTAAATTGTACAGTCTT-ATTGGATTGATTGTGCGGTGAATATTTTCCAGGAAATAACACCTTCATTATAGACCGTACCCGAAACCGACACAGGTGGACAGGTAGAGTATACCAAGGCGCTTGAGAGAACGATGCTGAAGGAACTAGGCAAATTGCATCTGTAACTTCGGAAGAAAGATGACCTGTATATGGGCAACCATGTGCAGGTGGCACAAGCTAGGGGGTAGCGACTGTTTATTAAAAACACAGGGCTCTGCAAAGTCAATAGACGATGTATAGGGTCTGACGCCTGCCCAGTGCTGGAAGATTAAAAGGAGGGGTGC-AAGCTCTGAATTGAAGTCCCAGTGAACGGCGGCCGTAACTATGACGGTCCTAAGGTAGCGAAATTCCTTGTCGGGTAAGTTCCGACCCGCACGAATGGCGTAACGATTTCCCCACTGTCTCCAGTATCGACTCAGCGAAATTGAATTCTCCGTGAAGATGCGGAGTTCCCGCGGTCAGACGGAAAGACCCCGTGAACCTTTACTATAGCTTTGCACTGGTGTTAGGAATCAGATGTGCAGGATAGGTGGGAGACTACGAAGCGAAGGCGTCAGCCTTTGTGGAGTCACCCTTGAGATACCACCCTTTTGGTGCTTGACATC-TAACCGAGATCCTTGAATCAGGATCCGAGACAATGCATGGTGGGTAGTTTGACTGGGGCGGTCGCCTCCCAAAGAGTAACGGAGGCGCGCGATGGTTAGCTCAGGTTGGTCGGAAATCAACTTTTAGAGTGCAATGGCATAAGCTAGCCTGACTGCGAGTCTGACAAGACGAGCAGAGACGAAAGTCGGTCATAGTGATCCGGTGGTTCCGAGTGGAAGGGCCATCGCTCAACGAATAAAAGGTACTCCGGGGATAACAGGCTGATGATTTCCAAGCGTCCATAGCGACGAAATCGTTTGGCACCTCGATGTCGGCTCATCACATCCTGGGGCTGGAGAAGGTCCCAAGGGTTCGGCTGTTCGCCGATTAAAGTGGTACGTGAGCTGGGTTTAGAACGTCGTGAGACAGTTCGGTCCCTATCTGCCGTGGGTGTAGGAAGTTTGAGAGGATCTGCCTTTAGTACGAGAGGACCGAGGTGGACGTACCCCTGGTGGACCAGTTGTCGTGCCAACGGCACAGCTGGGTAGCTAAGTACGGAAGGGATAACTGCTGAATGCATCTAAGCAGGAAACCCACCTCAAAACTAGACTTCCCCATTAGAGCCGTGGAAGACCACCACGTTGATAGGTCGGGTGTGGAAGCACAGTAATGTGTGTAGCTAACCGATACTAATAGCTCGATTGATT----------------------------
>CP170619_Rickettsia_sibirica_O53_spotted_fever_group
---------------------------------GCCTTGGCACTAGAAGGCGATGAAGGACGTAATACGCTGCGATAAGCTTCGGGGAGTTGCGAATAAACTTTGATCCGAAGATTTCCGAAT-AGGG-GAACCTACCTAATTTATTAGGTATTGTATAGTGAATACATAGCTATATGAGGCAAACCCAGCGAACTGAAATATCTAAGTAGCTGGAGGAAAGGACATCAACCGAGACTCCGTTAGTAGTGACGAGCGAACGCGGATCAGGCCAGTGGCTTC-AAAAAAATAACTAAAACAACATGGAAAGGTTGACCATAGAGGGTGATAGTCCCGTATAGGTAAAAAGTTTGAAGTCCTTGAGTAAGGCGGGACACGTGAAATCCTGTTTGAACCAGGGGGGACCACCCTCTAAGCCTAAGTACTCTCTAGTGACCGATAGTGAAC-AAGTACCGTGAGGGAAAGGTGAAAAGTACCCCGACAAGGGGAGTGAAATAGTATCTGAAACCAAATGCTTACAAGCAGTCGGAGCAAGCGTATTTA-TATGTCTTGTGACGGCGTACCTTTTGTATAATGGGTCAGCGACTTAGTTTATCTAGCAAGCTTAAGCCATTAGGTGTAGGCGTAGCGAAAGCGAGTCTGAATAGGGCG--TTTAGTTAGATGAATTAGACCCGAAACCGGGTGATCTAGCCATGGCCAGGTTGAAAGCGGAGTAAAATCCACTGAAGGACCGAACCCACTACTGTTGAAAAAGTAGGGGATGAGCTGTGGTTAGGGGTGAAAGGCCAATCAAACTCGGATATAGCTGGTTCTCCGCGAAATCTATTTAGGTAGAGCGT--TATAGCGATTACCATCGAAGGTAGAGCACTGAATGAGCTAGGGGGTCCCACAGACTTACCAAACTCAATCAAACTCCGAATGTCGGTGAGTACAGCATAGCAGACAGACTATGGGTGCTAAGGTCCATAGTCGAGAGGGAAAAAGCCCAGATCGCCATCTAAGGTCCCTAAATCATGACTAAGTGTT-AAAGGATGTGAGAAGACCAAAACAACTAGGATGTTGGCTTAGAAGCAGCCATCATTTAAAGAAAGCGTAATAGCTCACTAGTCTAAATAAGTTTTCTTGCGCCAACAATGTAACGGGGCTCAAGTC-ATGTACCGAAGATGCGGGTTTATGCATTTGGCA-TAAATGGTAGCGGAGCGTTCCGTAAGCCTGCGAAGGTGAACCGTGAGGTTTGCTGGAGGTATCGGAAGTGAGAATGCTGACATAAGTAGCGATAAAGAATGTGAGAAACATTCTCGCCGAAAGTCCAAGGGTTCTTGCGTAAAGTTAATCTGCGCAAGGTTAGTCGGCCCCTAAGATGAGGCTGAAAGGCGTAATCGATGGGAATCAGGTTAATATTCCTGAACCTGAA-GG--ATGTGACGAAAATAGTAAATTGTACAGTCTT-ATTGGATTGATTGTGCGGTGAATATTTTCCAGGAAATAACACCTTCATTATAGACCGTACCCGAAACCGACACAGGTGGACAGGTAGAGTATACCAAGGCGCTTGAGAGAACGATGCTGAAGGAACTAGGCAAATTGCATCTGTAACTTCGGAAGAAAGATGACCTGTATATGGGCAACCATGTGCAGGTGGCACAAGCTAGGGGGTAGCGACTGTTTATTAAAAACACAGGGCTCTGCAAAGTCAATAGACGATGTATAGGGTCTGACGCCTGCCCAGTGCTGGAAGATTAAAAGGAGGGGTGC-AAGCTCTGAATTGAAGTCCCAGTGAACGGCGGCCGTAACTATGACGGTCCTAAGGTAGCGAAATTCCTTGTCGGGTAAGTTCCGACCCGCACGAATGGCGTAACGATTTCCCCACTGTCTCCAGTATCGACTCAGCGAAATTGAATTCTCCGTGAAGATGCGGAGTTCCCGCGGTCAGACGGAAAGACCCCGTGAACCTTTACTATAGCTTTGCACTGGTGTTAGGAATCAGATGTGCAGGATAGGTGGGAGACTACGAAGCGAAGGCGTCAGCCTTTGTGGAGTCACCCTTGAGATACCACCCTTTTGGTGCTTGACATC-TAACCGAGATCCTTGAATCAGGATCCGAGACAATGCATGGTGGGTAGTTTGACTGGGGCGGTCGCCTCCCAAAGAGTAACGGAGGCGCGCGATGGTTAGCTCAGGTTGGTCGGAAATCAACTTTTAGAGTGCAATGGCATAAGCTAGCCTGACTGCGAGTCTGACAAGACGAGCAGAGACGAAAGTCGGTCATAGTGATCCGGTGGTTCCGAGTGGAAGGGCCATCGCTCAACGAATAAAAGGTACTCCGGGGATAACAGGCTGATGATTTCCAAGCGTCCATAGCGACGAAATCGTTTGGCACCTCGATGTCGGCTCATCACATCCTGGGGCTGGAGAAGGTCCCAAGGGTTCGGCTGTTCGCCGATTAAAGTGGTACGTGAGCTGGGTTTAGAACGTCGTGAGACAGTTCGGTCCCTATCTGCCGTGGGTGTAGGAAGTTTGAGAGGATCTGCCTTTAGTACGAGAGGACCGAGGTGGACGTACCCCTGGTGGACCAGTTGTCGTGCCAACGGCACAGCTGGGTAGCTAAGTACGGAAGGGATAACTGCTGAATGCATCTAAGCAGGAAACCCACCTCAAAACTAGACTTCCCCATTAGAGCCGTGGAAGACCACCACGTTGATAGGTCGGGTGTGGAAGCACAGTAATGTGTGTAGCTAACCGATACTAATAGCTCGATTGATT----------------------------
>CP170627_Rickettsia_sibirica_SFGW_spotted_fever_group
---------------------------------GCCTTGGCACTAGAAGGCGATGAAGGACGTAATACGCTGCGATAAGCTTCGGGGAGTTGCGAATAAACTTTGATCCGAAGATTTCCGAAT-AGGG-GAACCTACCTAATTTATTAGGTATTGTATAGTGAATACATAGCTATATGAGGCAAACCCAGCGAACTGAAATATCTAAGTAGCTGGAGGAAAGGACATCAACCGAGACTCCGTTAGTAGTGACGAGCGAACGCGGATCAGGCCAGTGGCTTC-AAAAAAATAACTAAAACAACATGGAAAGGTTGACCATAGAGGGTGATAGTCCCGTATAGGTAAAAAGTTTGAAGTCCTTGAGTAAGGCGGGACACGTGAAATCCTGTTTGAACCAGGGGGGACCACCCTCTAAGCCTAAGTACTCTCTAGTGACCGATAGTGAAC-AAGTACCGTGAGGGAAAGGTGAAAAGTACCCCGACAAGGGGAGTGAAATAGTATCTGAAACCAAATGCTTACAAGCAGTCGGAGCAAGCGTATTTA-TATGTCTTGTGACGGCGTACCTTTTGTATAATGGGTCAGCGACTTAGTTTATCTAGCAAGCTTAAGCCATTAGGTGTAGGCGTAGCGAAAGCGAGTCTGAATAGGGCG--TTTAGTTAGATGAATTAGACCCGAAACCGGGTGATCTAGCCATGGCCAGGTTGAAAGCGGAGTAAAATCCACTGAAGGACCGAACCCACTACTGTTGAAAAAGTAGGGGATGAGCTGTGGTTAGGGGTGAAAGGCCAATCAAACTCGGATATAGCTGGTTCTCCGCGAAATCTATTTAGGTAGAGCGT--TATAGCGATTACCATCGAAGGTAGAGCACTGAATGAGCTAGGGGGTCCCACAGACTTACCAAACTCAATCAAACTCCGAATGTCGGTGAGTACAGCATAGCAGACAGACTATGGGTGCTAAGGTCCATAGTCGAGAGGGAAAAAGCCCAGATCGCCATCTAAGGTCCCTAAATCATGACTAAGTGTT-AAAGGATGTGAGAAGACCAAAACAACTAGGATGTTGGCTTAGAAGCAGCCATCATTTAAAGAAAGCGTAATAGCTCACTAGTCTAAATAAGTTTTCTTGCGCCAACAATGTAACGGGGCTCAAGTC-ATGTACCGAAGATGCGGGTTTATGCATTTGGCA-TAAATGGTAGCGGAGCGTTCCGTAAGCCTGCGAAGGTGAACCGTGAGGTTTGCTGGAGGTATCGGAAGTGAGAATGCTGACATAAGTAGCGATAAAGAATGTGAGAAACATTCTCGCCGAAAGTCCAAGGGTTCTTGCGTAAAGTTAATCTGCGCAAGGTTAGTCGGCCCCTAAGATGAGGCTGAAAGGCGTAATCGATGGGAATCAGGTTAATATTCCTGAACCTGAA-GG--ATGTGACGAAAATAGTAAATTGTACAGTCTT-ATTGGATTGATTGTGCGGTGAATATTTTCCAGGAAATAACACCTTCATTATAGACCGTACCCGAAACCGACACAGGTGGACAGGTAGAGTATACCAAGGCGCTTGAGAGAACGATGCTGAAGGAACTAGGCAAATTGCATCTGTAACTTCGGAAGAAAGATGACCTGTATATGGGCAACCATGTGCAGGTGGCACAAGCTAGGGGGTAGCGACTGTTTATTAAAAACACAGGGCTCTGCAAAGTCAATAGACGATGTATAGGGTCTGACGCCTGCCCAGTGCTGGAAGATTAAAAGGAGGGGTGC-AAGCTCTGAATTGAAGTCCCAGTGAACGGCGGCCGTAACTATGACGGTCCTAAGGTAGCGAAATTCCTTGTCGGGTAAGTTCCGACCCGCACGAATGGCGTAACGATTTCCCCACTGTCTCCAGTATCGACTCAGCGAAATTGAATTCTCCGTGAAGATGCGGAGTTCCCGCGGTCAGACGGAAAGACCCCGTGAACCTTTACTATAGCTTTGCACTGGTGTTAGGAATCAGATGTGCAGGATAGGTGGGAGACTACGAAGCGAAGGCGTCAGCCTTTGTGGAGTCACCCTTGAGATACCACCCTTTTGGTGCTTGACATC-TAACCGAGATCCTTGAATCAGGATCCGAGACAATGCATGGTGGGTAGTTTGACTGGGGCGGTCGCCTCCCAAAGAGTAACGGAGGCGCGCGATGGTTAGCTCAGGTTGGTCGGAAATCAACTTTTAGAGTGCAATGGCATAAGCTAGCCTGACTGCGAGTCTGACAAGACGAGCAGAGACGAAAGTCGGTCATAGTGATCCGGTGGTTCCGAGTGGAAGGGCCATCGCTCAACGAATAAAAGGTACTCCGGGGATAACAGGCTGATGATTTCCAAGCGTCCATAGCGACGAAATCGTTTGGCACCTCGATGTCGGCTCATCACATCCTGGGGCTGGAGAAGGTCCCAAGGGTTCGGCTGTTCGCCGATTAAAGTGGTACGTGAGCTGGGTTTAGAACGTCGTGAGACAGTTCGGTCCCTATCTGCCGTGGGTGTAGGAAGTTTGAGAGGATCTGCCTTTAGTACGAGAGGACCGAGGTGGACGTACCCCTGGTGGACCAGTTGTCGTGCCAACGGCACAGCTGGGTAGCTAAGTACGGAAGGGATAACTGCTGAATGCATCTAAGCAGGAAACCCACCTCAAAACTAGACTTCCCCATTAGAGCCGTGGAAGACCACCACGTTGATAGGTCGGGTGTGGAAGCACAGTAATGTGTGTAGCTAACCGATACTAATAGCTCGATTGATT----------------------------
>CP170620_Rickettsia_sibirica_FK58_spotted_fever_group
---------------------------------GCCTTGGCACTAGAAGGCGATGAAGGACGTAATACGCTGCGATAAGCTTCGGGGAGTTGCGAATAAACTTTGATCCGAAGATTTCCGAAT-AGGG-GAACCTACCTAATTTATTAGGTATTGTATAGTGAATACATAGCTATATGAGGCAAACCCAGCGAACTGAAATATCTAAGTAGCTGGAGGAAAGGACATCAACCGAGACTCCGTTAGTAGTGACGAGCGAACGCGGATCAGGCCAGTGGCTTC-AAAAAAATAACTAAAACAACATGGAAAGGTTGACCATAGAGGGTGATAGTCCCGTATAGGTAAAAAGTTTGAAGTCCTTGAGTAAGGCGGGACACGTGAAATCCTGTTTGAACCAGGGGGGACCACCCTCTAAGCCTAAGTACTCTCTAGTGACCGATAGTGAAC-AAGTACCGTGAGGGAAAGGTGAAAAGTACCCCGACAAGGGGAGTGAAATAGTATCTGAAACCAAATGCTTACAAGCAGTCGGAGCAAGCGTATTTA-TATGTCTTGTGACGGCGTACCTTTTGTATAATGGGTCAGCGACTTAGTTTATCTAGCAAGCTTAAGCCATTAGGTGTAGGCGTAGCGAAAGCGAGTCTGAATAGGGCG--TTTAGTTAGATGAATTAGACCCGAAACCGGGTGATCTAGCCATGGCCAGGTTGAAAGCGGAGTAAAATCCACTGAAGGACCGAACCCACTACTGTTGAAAAAGTAGGGGATGAGCTGTGGTTAGGGGTGAAAGGCCAATCAAACTCGGATATAGCTGGTTCTCCGCGAAATCTATTTAGGTAGAGCGT--TATAGCGATTACCATCGAAGGTAGAGCACTGAATGAGCTAGGGGGTCCCACAGACTTACCAAACTCAATCAAACTCCGAATGTCGGTGAGTACAGCATAGCAGACAGACTATGGGTGCTAAGGTCCATAGTCGAGAGGGAAAAAGCCCAGATCGCCATCTAAGGTCCCTAAATCATGACTAAGTGTT-AAAGGATGTGAGAAGACCAAAACAACTAGGATGTTGGCTTAGAAGCAGCCATCATTTAAAGAAAGCGTAATAGCTCACTAGTCTAAATAAGTTTTCTTGCGCCAACAATGTAACGGGGCTCAAGTC-ATGTACCGAAGATGCGGGTTTATGCATTTGGCA-TAAATGGTAGCGGAGCGTTCCGTAAGCCTGCGAAGGTGAACCGTGAGGTTTGCTGGAGGTATCGGAAGTGAGAATGCTGACATAAGTAGCGATAAAGAATGTGAGAAACATTCTCGCCGAAAGTCCAAGGGTTCTTGCGTAAAGTTAATCTGCGCAAGGTTAGTCGGCCCCTAAGATGAGGCTGAAAGGCGTAATCGATGGGAATCAGGTTAATATTCCTGAACCTGAA-GG--ATGTGACGAAAATAGTAAATTGTACAGTCTT-ATTGGATTGATTGTGCGGTGAATATTTTCCAGGAAATAACACCTTCATTATAGACCGTACCCGAAACCGACACAGGTGGACAGGTAGAGTATACCAAGGCGCTTGAGAGAACGATGCTGAAGGAACTAGGCAAATTGCATCTGTAACTTCGGAAGAAAGATGACCTGTATATGGGCAACCATGTGCAGGTGGCACAAGCTAGGGGGTAGCGACTGTTTATTAAAAACACAGGGCTCTGCAAAGTCAATAGACGATGTATAGGGTCTGACGCCTGCCCAGTGCTGGAAGATTAAAAGGAGGGGTGC-AAGCTCTGAATTGAAGTCCCAGTGAACGGCGGCCGTAACTATGACGGTCCTAAGGTAGCGAAATTCCTTGTCGGGTAAGTTCCGACCCGCACGAATGGCGTAACGATTTCCCCACTGTCTCCAGTATCGACTCAGCGAAATTGAATTCTCCGTGAAGATGCGGAGTTCCCGCGGTCAGACGGAAAGACCCCGTGAACCTTTACTATAGCTTTGCACTGGTGTTAGGAATCAGATGTGCAGGATAGGTGGGAGACTACGAAGCGAAGGCGTCAGCCTTTGTGGAGTCACCCTTGAGATACCACCCTTTTGGTGCTTGACATC-TAACCGAGATCCTTGAATCAGGATCCGAGACAATGCATGGTGGGTAGTTTGACTGGGGCGGTCGCCTCCCAAAGAGTAACGGAGGCGCGCGATGGTTAGCTCAGGTTGGTCGGAAATCAACTTTTAGAGTGCAATGGCATAAGCTAGCCTGACTGCGAGTCTGACAAGACGAGCAGAGACGAAAGTCGGTCATAGTGATCCGGTGGTTCCGAGTGGAAGGGCCATCGCTCAACGAATAAAAGGTACTCCGGGGATAACAGGCTGATGATTTCCAAGCGTCCATAGCGACGAAATCGTTTGGCACCTCGATGTCGGCTCATCACATCCTGGAGCTGGAGAAGGTTCCAAGGGTTCGGCTGTTCGCCGATTAAAGTGGTACGTGAGCTGGGTTTAGAACGTCGTGAGACAGTTCGGTCCCTATCTGCCGTGGGTGTAGGAAGTTTGAGAGGATCTGCCTTTAGTACGAGAGGACCGAGGTGGACGTACCCCTGGTGGACCAGTTGTCGTGCCAACGGCACAGCTGGGTAGCTAAGTACGGAAGGGATAACTGCTGAATGCATCTAAGCAGGAAACCCACCTCAAAACTAGACTTCCCCATTAGAGCCGTGGAAGACCACCACGTTGATAGGTCGGGTGTGGAAGCACAGTAATGTGTGTAGCTAACCGATACTAATAGCTCGATTGATT----------------------------
>AP011533_Rickettsia_japonica_YH_spotted_fever_group
---------------------------------GCCTTGGCACTAGAAGGCGATGAAGGACGTAATACGCTGCGATAAGCTTCGGGGAGTTGCGAATAAACTTTGATCCGAAGATTTCCGAAT-AGGG-AAACCCACCTAATTTATTAGGTATTGTATAGTGAATACATAGCTATATGAGGCAAACCCAGCGAACTGAAATATCTAAGTAGCTGGAGGAAAGGACATCAACCGAGACTCCGTTAGTAGTGACGAGCGAACGCGGACCAGGCCAGTGGCTTC--AAAAAATAACTAAAACAACATGGAAAGGTTGACCATAGAGGGTGATAGTCCCGTATAGGTAAAAAGTTTGAAGTCCTTGAGTAAGGCGGGACACGTGAAATCCTGTTTGAACATAGGGGGACCACCCTCTAAGCCTAAGTACTCTCTAGTGACCGATAGTGAAC-AAGTACCGTGAGGGAAAGGTGAAAAGTACCCCGACAAGGGGAGTGAAATAGTATCTGAAACCAAATGCTTACAAGCAGTCGGAGCAAGCGTATTTA-TATGTCTTGTGACGGCGTACCTTTTGTATAATGGGTCAGCGACTTAGTTTATCTAGCAAGCTTAAGCCGTTAGGTGTAGGCGTAGCGAAAGCGAGTCTGAATAGGGCG--TTTAGTTAGATGAATTAGACCCGAAACCGGGTGATCTAGCCATGGCCAGGTTGAAAGTGGAGTAAAATCCACTGAAGGACCGAACCCACTACTGTTGAAAAAGTAGGGGATGAGCTGTGGTTAGGGGTGAAAGGCCAATCAAACTCGGATATAGCTGGTTCTCCGCGAAATCTATTTAGGTAGAGCGT--TATAGCGATTACCATCGAAGGTAGAGCACTGAATGAGCTAGGGGGTCCCACAGACTTACCAAACTCAATCAAACTCCGAATGTCGATGAGTACAGCATAGCAGACAGACTATGGGTGCTAAGGTCCATAGTCGAGAGGGAAAAAGCCCAGACCGCCATCTAAGGTCCCTAAATCATGACTAAGTGTT-AAAGGATGTGAGAAGACCAAAACAACTAGGATGTTGGCTTAGAAGCAGCCATCATTTAAAGAAAGCGTAATAGCTCACTAGTCTAAATAAGTTTTCTTGCGCCAACAATGTAACGGGGCTCAAGTC-ATGTACCGAAGATGCGGATTTATGCATTTGGCA-TAAATGGTAGCGGAGCGTTCCGTAAGCCTGCGAAGGTGAACCGTAAGGTTTGCTGGAGGTATCGGAAGTGAGAATGCTGACATAAGTAGCGATAAAGAATGTGAGAAACATTCTCGCCGAAAGTCCAAGGGTTCTTGCGTAAAGTTAATCTGCGCAAGGTTAGTCGGCCCCTAAGATGAGGCTGAAAGGCGTAATCGATGGGAATCAGGTTAATATTCCTGAACCTGAA-GG--ATGTGACGAAAATAGTAAATTGTACAGTCTT-ATTGGATTGATTGTGCGGTGAATATTTTCCAGGAAATAACACTTTCATTATAGACCGTACCCAAAACCGACACAGGTGGACAGGTAGAGTATACCAAGGCGCTTGAGAGAACGATGCTGAAGGAACTAGGCAAATTGCATCTGTAACTTCGGAAGAAAGATGACCTGTATATGGGCAACCATGTGCAGGTGGCACAAGCTAGGGGGTAGCGACTGTTTATTAAAAACACAGGGCTCTGCAAAGTCAATAGACGACGTATAGGGTCTGACGCCTGCCCAGTGCTGGAAGATTAAAAGGAGGGGTGC-AAGCTCTGAATTGAAGTCCCAGTGAACGGCGGCCGTAACTATGACGGTCCTAAGGTAGCGAAATTCCTTGTCGGGTAAGTTCCGACCCGCACGAATGGCGTAACGATTTCCCCACTGTCTCCAGTATCGACTCAGCGAAATTGAATTCTCCGTGAAGATGCGGAGTTCCCGCGGTCAGACGGAAAGACCCCGTGAACCTTTACTATAGCTTTGCACTGGTGTTAGGAATCAGATGTGCAGGATAGGTGGAAGACTACGAAGCGAAGGCGTCAGCCTTTGTGGAGTCACCCTTGAGATACCACCCTTTTGGTTCTTGACATC-TAACCGAGATCCTTGAATCAGGATCCGAGACAATGCATGGTGGGTAGTTTGACTGGGGCGGTCGCCTCCCAAAGAGTAACGGAGGCGCGCGATGGTTAGCTCAGGTTGGTCGGAAATCAACTTTTAGAGTGCAATGGCATAAGCTAGCCTGACTGCGAGTCTGACAAGACGAGCAGAGACGAAAGTCGGTCATAGTGATCCGGTGGTCCCGAGTGGAAGGGCCATCGCTCAACGAATAAAAGGTACTCCGGGGATAACAGGCTGATGATTTCCAAGCGTCCATAGCGACGAAATCGTTTGGCACCTCGATGTCGGCTCATCACATCCTGGGGCTGGAGAAGGTCCCAAGGGTTCGGCTGTTCGCCGATTAAAGTGGTACGTGAGCTGGGTTTAGAACGTCGTGAGACAGTTCGGTCCCTATCTGCCGTGGGTGTAGGAAGTTTGAGAGGATCTGCCTTTAGTACGAGAGGACCGAGGTGGACGTACCCCTGGTGGACCAGTTGTCGTGCCAACGGCACAGCTGGGTAGCTAAGTACGGAAGGGATAACTGCTGAATGCATCTAAGCAGGAAACCCCCCTCAAAACTAGACTTCCCCATTAGAGCCGTGGAAGACCACCACGTTGATAGGTCGGGTGTGGAAGCACAGTAATGTGTGTAGCTAACCGATACTAATAGCTCGATTGATT----------------------------
>AP017572_Rickettsia_japonica_spotted_fever_group
---------------------------------GCCTTGGCACTAGAAGGCGATGAAGGACGTAATACGCTGCGATAAGCTTCGGGGAGTTGCGAATAAACTTTGATCCGAAGATTTCCGAAT-AGGG-AAACCCACCTAATTTATTAGGTATTGTATAGTGAATACATAGCTATATGAGGCAAACCCAGCGAACTGAAATATCTAAGTAGCTGGAGGAAAGGACATCAACCGAGACTCCGTTAGTAGTGACGAGCGAACGCGGACCAGGCCAGTGGCTTC--AAAAAATAACTAAAACAACATGGAAAGGTTGACCATAGAGGGTGATAGTCCCGTATAGGTAAAAAGTTTGAAGTCCTTGAGTAAGGCGGGACACGTGAAATCCTGTTTGAACATAGGGGGACCACCCTCTAAGCCTAAGTACTCTCTAGTGACCGATAGTGAAC-AAGTACCGTGAGGGAAAGGTGAAAAGTACCCCGACAAGGGGAGTGAAATAGTATCTGAAACCAAATGCTTACAAGCAGTCGGAGCAAGCGTATTTA-TATGTCTTGTGACGGCGTACCTTTTGTATAATGGGTCAGCGACTTAGTTTATCTAGCAAGCTTAAGCCGTTAGGTGTAGGCGTAGCGAAAGCGAGTCTGAATAGGGCG--TTTAGTTAGATGAATTAGACCCGAAACCGGGTGATCTAGCCATGGCCAGGTTGAAAGTGGAGTAAAATCCACTGAAGGACCGAACCCACTACTGTTGAAAAAGTAGGGGATGAGCTGTGGTTAGGGGTGAAAGGCCAATCAAACTCGGATATAGCTGGTTCTCCGCGAAATCTATTTAGGTAGAGCGT--TATAGCGATTACCATCGAAGGTAGAGCACTGAATGAGCTAGGGGGTCCCACAGACTTACCAAACTCAATCAAACTCCGAATGTCGATGAGTACAGCATAGCAGACAGACTATGGGTGCTAAGGTCCATAGTCGAGAGGGAAAAAGCCCAGACCGCCATCTAAGGTCCCTAAATCATGACTAAGTGTT-AAAGGATGTGAGAAGACCAAAACAACTAGGATGTTGGCTTAGAAGCAGCCATCATTTAAAGAAAGCGTAATAGCTCACTAGTCTAAATAAGTTTTCTTGCGCCAACAATGTAACGGGGCTCAAGTC-ATGTACCGAAGATGCGGATTTATGCATTTGGCA-TAAATGGTAGCGGAGCGTTCCGTAAGCCTGCGAAGGTGAACCGTAAGGTTTGCTGGAGGTATCGGAAGTGAGAATGCTGACATAAGTAGCGATAAAGAATGTGAGAAACATTCTCGCCGAAAGTCCAAGGGTTCTTGCGTAAAGTTAATCTGCGCAAGGTTAGTCGGCCCCTAAGATGAGGCTGAAAGGCGTAATCGATGGGAATCAGGTTAATATTCCTGAACCTGAA-GG--ATGTGACGAAAATAGTAAATTGTACAGTCTT-ATTGGATTGATTGTGCGGTGAATATTTTCCAGGAAATAACACTTTCATTATAGACCGTACCCAAAACCGACACAGGTGGACAGGTAGAGTATACCAAGGCGCTTGAGAGAACGATGCTGAAGGAACTAGGCAAATTGCATCTGTAACTTCGGAAGAAAGATGACCTGTATATGGGCAACCATGTGCAGGTGGCACAAGCTAGGGGGTAGCGACTGTTTATTAAAAACACAGGGCTCTGCAAAGTCAATAGACGACGTATAGGGTCTGACGCCTGCCCAGTGCTGGAAGATTAAAAGGAGGGGTGC-AAGCTCTGAATTGAAGTCCCAGTGAACGGCGGCCGTAACTATGACGGTCCTAAGGTAGCGAAATTCCTTGTCGGGTAAGTTCCGACCCGCACGAATGGCGTAACGATTTCCCCACTGTCTCCAGTATCGACTCAGCGAAATTGAATTCTCCGTGAAGATGCGGAGTTCCCGCGGTCAGACGGAAAGACCCCGTGAACCTTTACTATAGCTTTGCACTGGTGTTAGGAATCAGATGTGCAGGATAGGTGGAAGACTACGAAGCGAAGGCGTCAGCCTTTGTGGAGTCACCCTTGAGATACCACCCTTTTGGTTCTTGACATC-TAACCGAGATCCTTGAATCAGGATCCGAGACAATGCATGGTGGGTAGTTTGACTGGGGCGGTCGCCTCCCAAAGAGTAACGGAGGCGCGCGATGGTTAGCTCAGGTTGGTCGGAAATCAACTTTTAGAGTGCAATGGCATAAGCTAGCCTGACTGCGAGTCTGACAAGACGAGCAGAGACGAAAGTCGGTCATAGTGATCCGGTGGTCCCGAGTGGAAGGGCCATCGCTCAACGAATAAAAGGTACTCCGGGGATAACAGGCTGATGATTTCCAAGCGTCCATAGCGACGAAATCGTTTGGCACCTCGATGTCGGCTCATCACATCCTGGGGCTGGAGAAGGTCCCAAGGGTTCGGCTGTTCGCCGATTAAAGTGGTACGTGAGCTGGGTTTAGAACGTCGTGAGACAGTTCGGTCCCTATCTGCCGTGGGTGTAGGAAGTTTGAGAGGATCTGCCTTTAGTACGAGAGGACCGAGGTGGACGTACCCCTGGTGGACCAGTTGTCGTGCCAACGGCACAGCTGGGTAGCTAAGTACGGAAGGGATAACTGCTGAATGCATCTAAGCAGGAAACCCCCCTCAAAACTAGACTTCCCCATTAGAGCCGTGGAAGACCACCACGTTGATAGGTCGGGTGTGGAAGCACAGTAATGTGTGTAGCTAACCGATACTAATAGCTCGATTGATT----------------------------
>AP017573_Rickettsia_japonica_spotted_fever_group
---------------------------------GCCTTGGCACTAGAAGGCGATGAAGGACGTAATACGCTGCGATAAGCTTCGGGGAGTTGCGAATAAACTTTGATCCGAAGATTTCCGAAT-AGGG-AAACCCACCTAATTTATTAGGTATTGTATAGTGAATACATAGCTATATGAGGCAAACCCAGCGAACTGAAATATCTAAGTAGCTGGAGGAAAGGACATCAACCGAGACTCCGTTAGTAGTGACGAGCGAACGCGGACCAGGCCAGTGGCTTC--AAAAAATAACTAAAACAACATGGAAAGGTTGACCATAGAGGGTGATAGTCCCGTATAGGTAAAAAGTTTGAAGTCCTTGAGTAAGGCGGGACACGTGAAATCCTGTTTGAACATAGGGGGACCACCCTCTAAGCCTAAGTACTCTCTAGTGACCGATAGTGAAC-AAGTACCGTGAGGGAAAGGTGAAAAGTACCCCGACAAGGGGAGTGAAATAGTATCTGAAACCAAATGCTTACAAGCAGTCGGAGCAAGCGTATTTA-TATGTCTTGTGACGGCGTACCTTTTGTATAATGGGTCAGCGACTTAGTTTATCTAGCAAGCTTAAGCCGTTAGGTGTAGGCGTAGCGAAAGCGAGTCTGAATAGGGCG--TTTAGTTAGATGAATTAGACCCGAAACCGGGTGATCTAGCCATGGCCAGGTTGAAAGTGGAGTAAAATCCACTGAAGGACCGAACCCACTACTGTTGAAAAAGTAGGGGATGAGCTGTGGTTAGGGGTGAAAGGCCAATCAAACTCGGATATAGCTGGTTCTCCGCGAAATCTATTTAGGTAGAGCGT--TATAGCGATTACCATCGAAGGTAGAGCACTGAATGAGCTAGGGGGTCCCACAGACTTACCAAACTCAATCAAACTCCGAATGTCGATGAGTACAGCATAGCAGACAGACTATGGGTGCTAAGGTCCATAGTCGAGAGGGAAAAAGCCCAGACCGCCATCTAAGGTCCCTAAATCATGACTAAGTGTT-AAAGGATGTGAGAAGACCAAAACAACTAGGATGTTGGCTTAGAAGCAGCCATCATTTAAAGAAAGCGTAATAGCTCACTAGTCTAAATAAGTTTTCTTGCGCCAACAATGTAACGGGGCTCAAGTC-ATGTACCGAAGATGCGGATTTATGCATTTGGCA-TAAATGGTAGCGGAGCGTTCCGTAAGCCTGCGAAGGTGAACCGTAAGGTTTGCTGGAGGTATCGGAAGTGAGAATGCTGACATAAGTAGCGATAAAGAATGTGAGAAACATTCTCGCCGAAAGTCCAAGGGTTCTTGCGTAAAGTTAATCTGCGCAAGGTTAGTCGGCCCCTAAGATGAGGCTGAAAGGCGTAATCGATGGGAATCAGGTTAATATTCCTGAACCTGAA-GG--ATGTGACGAAAATAGTAAATTGTACAGTCTT-ATTGGATTGATTGTGCGGTGAATATTTTCCAGGAAATAACACTTTCATTATAGACCGTACCCAAAACCGACACAGGTGGACAGGTAGAGTATACCAAGGCGCTTGAGAGAACGATGCTGAAGGAACTAGGCAAATTGCATCTGTAACTTCGGAAGAAAGATGACCTGTATATGGGCAACCATGTGCAGGTGGCACAAGCTAGGGGGTAGCGACTGTTTATTAAAAACACAGGGCTCTGCAAAGTCAATAGACGACGTATAGGGTCTGACGCCTGCCCAGTGCTGGAAGATTAAAAGGAGGGGTGC-AAGCTCTGAATTGAAGTCCCAGTGAACGGCGGCCGTAACTATGACGGTCCTAAGGTAGCGAAATTCCTTGTCGGGTAAGTTCCGACCCGCACGAATGGCGTAACGATTTCCCCACTGTCTCCAGTATCGACTCAGCGAAATTGAATTCTCCGTGAAGATGCGGAGTTCCCGCGGTCAGACGGAAAGACCCCGTGAACCTTTACTATAGCTTTGCACTGGTGTTAGGAATCAGATGTGCAGGATAGGTGGAAGACTACGAAGCGAAGGCGTCAGCCTTTGTGGAGTCACCCTTGAGATACCACCCTTTTGGTTCTTGACATC-TAACCGAGATCCTTGAATCAGGATCCGAGACAATGCATGGTGGGTAGTTTGACTGGGGCGGTCGCCTCCCAAAGAGTAACGGAGGCGCGCGATGGTTAGCTCAGGTTGGTCGGAAATCAACTTTTAGAGTGCAATGGCATAAGCTAGCCTGACTGCGAGTCTGACAAGACGAGCAGAGACGAAAGTCGGTCATAGTGATCCGGTGGTCCCGAGTGGAAGGGCCATCGCTCAACGAATAAAAGGTACTCCGGGGATAACAGGCTGATGATTTCCAAGCGTCCATAGCGACGAAATCGTTTGGCACCTCGATGTCGGCTCATCACATCCTGGGGCTGGAGAAGGTCCCAAGGGTTCGGCTGTTCGCCGATTAAAGTGGTACGTGAGCTGGGTTTAGAACGTCGTGAGACAGTTCGGTCCCTATCTGCCGTGGGTGTAGGAAGTTTGAGAGGATCTGCCTTTAGTACGAGAGGACCGAGGTGGACGTACCCCTGGTGGACCAGTTGTCGTGCCAACGGCACAGCTGGGTAGCTAAGTACGGAAGGGATAACTGCTGAATGCATCTAAGCAGGAAACCCCCCTCAAAACTAGACTTCCCCATTAGAGCCGTGGAAGACCACCACGTTGATAGGTCGGGTGTGGAAGCACAGTAATGTGTGTAGCTAACCGATACTAATAGCTCGATTGATT----------------------------
>AP017574_Rickettsia_japonica_spotted_fever_group
---------------------------------GCCTTGGCACTAGAAGGCGATGAAGGACGTAATACGCTGCGATAAGCTTCGGGGAGTTGCGAATAAACTTTGATCCGAAGATTTCCGAAT-AGGG-AAACCCACCTAATTTATTAGGTATTGTATAGTGAATACATAGCTATATGAGGCAAACCCAGCGAACTGAAATATCTAAGTAGCTGGAGGAAAGGACATCAACCGAGACTCCGTTAGTAGTGACGAGCGAACGCGGACCAGGCCAGTGGCTTC--AAAAAATAACTAAAACAACATGGAAAGGTTGACCATAGAGGGTGATAGTCCCGTATAGGTAAAAAGTTTGAAGTCCTTGAGTAAGGCGGGACACGTGAAATCCTGTTTGAACATAGGGGGACCACCCTCTAAGCCTAAGTACTCTCTAGTGACCGATAGTGAAC-AAGTACCGTGAGGGAAAGGTGAAAAGTACCCCGACAAGGGGAGTGAAATAGTATCTGAAACCAAATGCTTACAAGCAGTCGGAGCAAGCGTATTTA-TATGTCTTGTGACGGCGTACCTTTTGTATAATGGGTCAGCGACTTAGTTTATCTAGCAAGCTTAAGCCGTTAGGTGTAGGCGTAGCGAAAGCGAGTCTGAATAGGGCG--TTTAGTTAGATGAATTAGACCCGAAACCGGGTGATCTAGCCATGGCCAGGTTGAAAGTGGAGTAAAATCCACTGAAGGACCGAACCCACTACTGTTGAAAAAGTAGGGGATGAGCTGTGGTTAGGGGTGAAAGGCCAATCAAACTCGGATATAGCTGGTTCTCCGCGAAATCTATTTAGGTAGAGCGT--TATAGCGATTACCATCGAAGGTAGAGCACTGAATGAGCTAGGGGGTCCCACAGACTTACCAAACTCAATCAAACTCCGAATGTCGATGAGTACAGCATAGCAGACAGACTATGGGTGCTAAGGTCCATAGTCGAGAGGGAAAAAGCCCAGACCGCCATCTAAGGTCCCTAAATCATGACTAAGTGTT-AAAGGATGTGAGAAGACCAAAACAACTAGGATGTTGGCTTAGAAGCAGCCATCATTTAAAGAAAGCGTAATAGCTCACTAGTCTAAATAAGTTTTCTTGCGCCAACAATGTAACGGGGCTCAAGTC-ATGTACCGAAGATGCGGATTTATGCATTTGGCA-TAAATGGTAGCGGAGCGTTCCGTAAGCCTGCGAAGGTGAACCGTAAGGTTTGCTGGAGGTATCGGAAGTGAGAATGCTGACATAAGTAGCGATAAAGAATGTGAGAAACATTCTCGCCGAAAGTCCAAGGGTTCTTGCGTAAAGTTAATCTGCGCAAGGTTAGTCGGCCCCTAAGATGAGGCTGAAAGGCGTAATCGATGGGAATCAGGTTAATATTCCTGAACCTGAA-GG--ATGTGACGAAAATAGTAAATTGTACAGTCTT-ATTGGATTGATTGTGCGGTGAATATTTTCCAGGAAATAACACTTTCATTATAGACCGTACCCAAAACCGACACAGGTGGACAGGTAGAGTATACCAAGGCGCTTGAGAGAACGATGCTGAAGGAACTAGGCAAATTGCATCTGTAACTTCGGAAGAAAGATGACCTGTATATGGGCAACCATGTGCAGGTGGCACAAGCTAGGGGGTAGCGACTGTTTATTAAAAACACAGGGCTCTGCAAAGTCAATAGACGACGTATAGGGTCTGACGCCTGCCCAGTGCTGGAAGATTAAAAGGAGGGGTGC-AAGCTCTGAATTGAAGTCCCAGTGAACGGCGGCCGTAACTATGACGGTCCTAAGGTAGCGAAATTCCTTGTCGGGTAAGTTCCGACCCGCACGAATGGCGTAACGATTTCCCCACTGTCTCCAGTATCGACTCAGCGAAATTGAATTCTCCGTGAAGATGCGGAGTTCCCGCGGTCAGACGGAAAGACCCCGTGAACCTTTACTATAGCTTTGCACTGGTGTTAGGAATCAGATGTGCAGGATAGGTGGAAGACTACGAAGCGAAGGCGTCAGCCTTTGTGGAGTCACCCTTGAGATACCACCCTTTTGGTTCTTGACATC-TAACCGAGATCCTTGAATCAGGATCCGAGACAATGCATGGTGGGTAGTTTGACTGGGGCGGTCGCCTCCCAAAGAGTAACGGAGGCGCGCGATGGTTAGCTCAGGTTGGTCGGAAATCAACTTTTAGAGTGCAATGGCATAAGCTAGCCTGACTGCGAGTCTGACAAGACGAGCAGAGACGAAAGTCGGTCATAGTGATCCGGTGGTCCCGAGTGGAAGGGCCATCGCTCAACGAATAAAAGGTACTCCGGGGATAACAGGCTGATGATTTCCAAGCGTCCATAGCGACGAAATCGTTTGGCACCTCGATGTCGGCTCATCACATCCTGGGGCTGGAGAAGGTCCCAAGGGTTCGGCTGTTCGCCGATTAAAGTGGTACGTGAGCTGGGTTTAGAACGTCGTGAGACAGTTCGGTCCCTATCTGCCGTGGGTGTAGGAAGTTTGAGAGGATCTGCCTTTAGTACGAGAGGACCGAGGTGGACGTACCCCTGGTGGACCAGTTGTCGTGCCAACGGCACAGCTGGGTAGCTAAGTACGGAAGGGATAACTGCTGAATGCATCTAAGCAGGAAACCCCCCTCAAAACTAGACTTCCCCATTAGAGCCGTGGAAGACCACCACGTTGATAGGTCGGGTGTGGAAGCACAGTAATGTGTGTAGCTAACCGATACTAATAGCTCGATTGATT----------------------------
>AP017575_Rickettsia_japonica_spotted_fever_group
---------------------------------GCCTTGGCACTAGAAGGCGATGAAGGACGTAATACGCTGCGATAAGCTTCGGGGAGTTGCGAATAAACTTTGATCCGAAGATTTCCGAAT-AGGG-AAACCCACCTAATTTATTAGGTATTGTATAGTGAATACATAGCTATATGAGGCAAACCCAGCGAACTGAAATATCTAAGTAGCTGGAGGAAAGGACATCAACCGAGACTCCGTTAGTAGTGACGAGCGAACGCGGACCAGGCCAGTGGCTTC--AAAAAATAACTAAAACAACATGGAAAGGTTGACCATAGAGGGTGATAGTCCCGTATAGGTAAAAAGTTTGAAGTCCTTGAGTAAGGCGGGACACGTGAAATCCTGTTTGAACATAGGGGGACCACCCTCTAAGCCTAAGTACTCTCTAGTGACCGATAGTGAAC-AAGTACCGTGAGGGAAAGGTGAAAAGTACCCCGACAAGGGGAGTGAAATAGTATCTGAAACCAAATGCTTACAAGCAGTCGGAGCAAGCGTATTTA-TATGTCTTGTGACGGCGTACCTTTTGTATAATGGGTCAGCGACTTAGTTTATCTAGCAAGCTTAAGCCGTTAGGTGTAGGCGTAGCGAAAGCGAGTCTGAATAGGGCG--TTTAGTTAGATGAATTAGACCCGAAACCGGGTGATCTAGCCATGGCCAGGTTGAAAGTGGAGTAAAATCCACTGAAGGACCGAACCCACTACTGTTGAAAAAGTAGGGGATGAGCTGTGGTTAGGGGTGAAAGGCCAATCAAACTCGGATATAGCTGGTTCTCCGCGAAATCTATTTAGGTAGAGCGT--TATAGCGATTACCATCGAAGGTAGAGCACTGAATGAGCTAGGGGGTCCCACAGACTTACCAAACTCAATCAAACTCCGAATGTCGATGAGTACAGCATAGCAGACAGACTATGGGTGCTAAGGTCCATAGTCGAGAGGGAAAAAGCCCAGACCGCCATCTAAGGTCCCTAAATCATGACTAAGTGTT-AAAGGATGTGAGAAGACCAAAACAACTAGGATGTTGGCTTAGAAGCAGCCATCATTTAAAGAAAGCGTAATAGCTCACTAGTCTAAATAAGTTTTCTTGCGCCAACAATGTAACGGGGCTCAAGTC-ATGTACCGAAGATGCGGATTTATGCATTTGGCA-TAAATGGTAGCGGAGCGTTCCGTAAGCCTGCGAAGGTGAACCGTAAGGTTTGCTGGAGGTATCGGAAGTGAGAATGCTGACATAAGTAGCGATAAAGAATGTGAGAAACATTCTCGCCGAAAGTCCAAGGGTTCTTGCGTAAAGTTAATCTGCGCAAGGTTAGTCGGCCCCTAAGATGAGGCTGAAAGGCGTAATCGATGGGAATCAGGTTAATATTCCTGAACCTGAA-GG--ATGTGACGAAAATAGTAAATTGTACAGTCTT-ATTGGATTGATTGTGCGGTGAATATTTTCCAGGAAATAACACTTTCATTATAGACCGTACCCAAAACCGACACAGGTGGACAGGTAGAGTATACCAAGGCGCTTGAGAGAACGATGCTGAAGGAACTAGGCAAATTGCATCTGTAACTTCGGAAGAAAGATGACCTGTATATGGGCAACCATGTGCAGGTGGCACAAGCTAGGGGGTAGCGACTGTTTATTAAAAACACAGGGCTCTGCAAAGTCAATAGACGACGTATAGGGTCTGACGCCTGCCCAGTGCTGGAAGATTAAAAGGAGGGGTGC-AAGCTCTGAATTGAAGTCCCAGTGAACGGCGGCCGTAACTATGACGGTCCTAAGGTAGCGAAATTCCTTGTCGGGTAAGTTCCGACCCGCACGAATGGCGTAACGATTTCCCCACTGTCTCCAGTATCGACTCAGCGAAATTGAATTCTCCGTGAAGATGCGGAGTTCCCGCGGTCAGACGGAAAGACCCCGTGAACCTTTACTATAGCTTTGCACTGGTGTTAGGAATCAGATGTGCAGGATAGGTGGAAGACTACGAAGCGAAGGCGTCAGCCTTTGTGGAGTCACCCTTGAGATACCACCCTTTTGGTTCTTGACATC-TAACCGAGATCCTTGAATCAGGATCCGAGACAATGCATGGTGGGTAGTTTGACTGGGGCGGTCGCCTCCCAAAGAGTAACGGAGGCGCGCGATGGTTAGCTCAGGTTGGTCGGAAATCAACTTTTAGAGTGCAATGGCATAAGCTAGCCTGACTGCGAGTCTGACAAGACGAGCAGAGACGAAAGTCGGTCATAGTGATCCGGTGGTCCCGAGTGGAAGGGCCATCGCTCAACGAATAAAAGGTACTCCGGGGATAACAGGCTGATGATTTCCAAGCGTCCATAGCGACGAAATCGTTTGGCACCTCGATGTCGGCTCATCACATCCTGGGGCTGGAGAAGGTCCCAAGGGTTCGGCTGTTCGCCGATTAAAGTGGTACGTGAGCTGGGTTTAGAACGTCGTGAGACAGTTCGGTCCCTATCTGCCGTGGGTGTAGGAAGTTTGAGAGGATCTGCCTTTAGTACGAGAGGACCGAGGTGGACGTACCCCTGGTGGACCAGTTGTCGTGCCAACGGCACAGCTGGGTAGCTAAGTACGGAAGGGATAACTGCTGAATGCATCTAAGCAGGAAACCCCCCTCAAAACTAGACTTCCCCATTAGAGCCGTGGAAGACCACCACGTTGATAGGTCGGGTGTGGAAGCACAGTAATGTGTGTAGCTAACCGATACTAATAGCTCGATTGATT----------------------------
>AP017576_Rickettsia_japonica_spotted_fever_group
---------------------------------GCCTTGGCACTAGAAGGCGATGAAGGACGTAATACGCTGCGATAAGCTTCGGGGAGTTGCGAATAAACTTTGATCCGAAGATTTCCGAAT-AGGG-AAACCCACCTAATTTATTAGGTATTGTATAGTGAATACATAGCTATATGAGGCAAACCCAGCGAACTGAAATATCTAAGTAGCTGGAGGAAAGGACATCAACCGAGACTCCGTTAGTAGTGACGAGCGAACGCGGACCAGGCCAGTGGCTTC--AAAAAATAACTAAAACAACATGGAAAGGTTGACCATAGAGGGTGATAGTCCCGTATAGGTAAAAAGTTTGAAGTCCTTGAGTAAGGCGGGACACGTGAAATCCTGTTTGAACATAGGGGGACCACCCTCTAAGCCTAAGTACTCTCTAGTGACCGATAGTGAAC-AAGTACCGTGAGGGAAAGGTGAAAAGTACCCCGACAAGGGGAGTGAAATAGTATCTGAAACCAAATGCTTACAAGCAGTCGGAGCAAGCGTATTTA-TATGTCTTGTGACGGCGTACCTTTTGTATAATGGGTCAGCGACTTAGTTTATCTAGCAAGCTTAAGCCGTTAGGTGTAGGCGTAGCGAAAGCGAGTCTGAATAGGGCG--TTTAGTTAGATGAATTAGACCCGAAACCGGGTGATCTAGCCATGGCCAGGTTGAAAGTGGAGTAAAATCCACTGAAGGACCGAACCCACTACTGTTGAAAAAGTAGGGGATGAGCTGTGGTTAGGGGTGAAAGGCCAATCAAACTCGGATATAGCTGGTTCTCCGCGAAATCTATTTAGGTAGAGCGT--TATAGCGATTACCATCGAAGGTAGAGCACTGAATGAGCTAGGGGGTCCCACAGACTTACCAAACTCAATCAAACTCCGAATGTCGATGAGTACAGCATAGCAGACAGACTATGGGTGCTAAGGTCCATAGTCGAGAGGGAAAAAGCCCAGACCGCCATCTAAGGTCCCTAAATCATGACTAAGTGTT-AAAGGATGTGAGAAGACCAAAACAACTAGGATGTTGGCTTAGAAGCAGCCATCATTTAAAGAAAGCGTAATAGCTCACTAGTCTAAATAAGTTTTCTTGCGCCAACAATGTAACGGGGCTCAAGTC-ATGTACCGAAGATGCGGATTTATGCATTTGGCA-TAAATGGTAGCGGAGCGTTCCGTAAGCCTGCGAAGGTGAACCGTAAGGTTTGCTGGAGGTATCGGAAGTGAGAATGCTGACATAAGTAGCGATAAAGAATGTGAGAAACATTCTCGCCGAAAGTCCAAGGGTTCTTGCGTAAAGTTAATCTGCGCAAGGTTAGTCGGCCCCTAAGATGAGGCTGAAAGGCGTAATCGATGGGAATCAGGTTAATATTCCTGAACCTGAA-GG--ATGTGACGAAAATAGTAAATTGTACAGTCTT-ATTGGATTGATTGTGCGGTGAATATTTTCCAGGAAATAACACTTTCATTATAGACCGTACCCAAAACCGACACAGGTGGACAGGTAGAGTATACCAAGGCGCTTGAGAGAACGATGCTGAAGGAACTAGGCAAATTGCATCTGTAACTTCGGAAGAAAGATGACCTGTATATGGGCAACCATGTGCAGGTGGCACAAGCTAGGGGGTAGCGACTGTTTATTAAAAACACAGGGCTCTGCAAAGTCAATAGACGACGTATAGGGTCTGACGCCTGCCCAGTGCTGGAAGATTAAAAGGAGGGGTGC-AAGCTCTGAATTGAAGTCCCAGTGAACGGCGGCCGTAACTATGACGGTCCTAAGGTAGCGAAATTCCTTGTCGGGTAAGTTCCGACCCGCACGAATGGCGTAACGATTTCCCCACTGTCTCCAGTATCGACTCAGCGAAATTGAATTCTCCGTGAAGATGCGGAGTTCCCGCGGTCAGACGGAAAGACCCCGTGAACCTTTACTATAGCTTTGCACTGGTGTTAGGAATCAGATGTGCAGGATAGGTGGAAGACTACGAAGCGAAGGCGTCAGCCTTTGTGGAGTCACCCTTGAGATACCACCCTTTTGGTTCTTGACATC-TAACCGAGATCCTTGAATCAGGATCCGAGACAATGCATGGTGGGTAGTTTGACTGGGGCGGTCGCCTCCCAAAGAGTAACGGAGGCGCGCGATGGTTAGCTCAGGTTGGTCGGAAATCAACTTTTAGAGTGCAATGGCATAAGCTAGCCTGACTGCGAGTCTGACAAGACGAGCAGAGACGAAAGTCGGTCATAGTGATCCGGTGGTCCCGAGTGGAAGGGCCATCGCTCAACGAATAAAAGGTACTCCGGGGATAACAGGCTGATGATTTCCAAGCGTCCATAGCGACGAAATCGTTTGGCACCTCGATGTCGGCTCATCACATCCTGGGGCTGGAGAAGGTCCCAAGGGTTCGGCTGTTCGCCGATTAAAGTGGTACGTGAGCTGGGTTTAGAACGTCGTGAGACAGTTCGGTCCCTATCTGCCGTGGGTGTAGGAAGTTTGAGAGGATCTGCCTTTAGTACGAGAGGACCGAGGTGGACGTACCCCTGGTGGACCAGTTGTCGTGCCAACGGCACAGCTGGGTAGCTAAGTACGGAAGGGATAACTGCTGAATGCATCTAAGCAGGAAACCCCCCTCAAAACTAGACTTCCCCATTAGAGCCGTGGAAGACCACCACGTTGATAGGTCGGGTGTGGAAGCACAGTAATGTGTGTAGCTAACCGATACTAATAGCTCGATTGATT----------------------------
>AP017577_Rickettsia_japonica_spotted_fever_group
---------------------------------GCCTTGGCACTAGAAGGCGATGAAGGACGTAATACGCTGCGATAAGCTTCGGGGAGTTGCGAATAAACTTTGATCCGAAGATTTCCGAAT-AGGG-AAACCCACCTAATTTATTAGGTATTGTATAGTGAATACATAGCTATATGAGGCAAACCCAGCGAACTGAAATATCTAAGTAGCTGGAGGAAAGGACATCAACCGAGACTCCGTTAGTAGTGACGAGCGAACGCGGACCAGGCCAGTGGCTTC--AAAAAATAACTAAAACAACATGGAAAGGTTGACCATAGAGGGTGATAGTCCCGTATAGGTAAAAAGTTTGAAGTCCTTGAGTAAGGCGGGACACGTGAAATCCTGTTTGAACATAGGGGGACCACCCTCTAAGCCTAAGTACTCTCTAGTGACCGATAGTGAAC-AAGTACCGTGAGGGAAAGGTGAAAAGTACCCCGACAAGGGGAGTGAAATAGTATCTGAAACCAAATGCTTACAAGCAGTCGGAGCAAGCGTATTTA-TATGTCTTGTGACGGCGTACCTTTTGTATAATGGGTCAGCGACTTAGTTTATCTAGCAAGCTTAAGCCGTTAGGTGTAGGCGTAGCGAAAGCGAGTCTGAATAGGGCG--TTTAGTTAGATGAATTAGACCCGAAACCGGGTGATCTAGCCATGGCCAGGTTGAAAGTGGAGTAAAATCCACTGAAGGACCGAACCCACTACTGTTGAAAAAGTAGGGGATGAGCTGTGGTTAGGGGTGAAAGGCCAATCAAACTCGGATATAGCTGGTTCTCCGCGAAATCTATTTAGGTAGAGCGT--TATAGCGATTACCATCGAAGGTAGAGCACTGAATGAGCTAGGGGGTCCCACAGACTTACCAAACTCAATCAAACTCCGAATGTCGATGAGTACAGCATAGCAGACAGACTATGGGTGCTAAGGTCCATAGTCGAGAGGGAAAAAGCCCAGACCGCCATCTAAGGTCCCTAAATCATGACTAAGTGTT-AAAGGATGTGAGAAGACCAAAACAACTAGGATGTTGGCTTAGAAGCAGCCATCATTTAAAGAAAGCGTAATAGCTCACTAGTCTAAATAAGTTTTCTTGCGCCAACAATGTAACGGGGCTCAAGTC-ATGTACCGAAGATGCGGATTTATGCATTTGGCA-TAAATGGTAGCGGAGCGTTCCGTAAGCCTGCGAAGGTGAACCGTAAGGTTTGCTGGAGGTATCGGAAGTGAGAATGCTGACATAAGTAGCGATAAAGAATGTGAGAAACATTCTCGCCGAAAGTCCAAGGGTTCTTGCGTAAAGTTAATCTGCGCAAGGTTAGTCGGCCCCTAAGATGAGGCTGAAAGGCGTAATCGATGGGAATCAGGTTAATATTCCTGAACCTGAA-GG--ATGTGACGAAAATAGTAAATTGTACAGTCTT-ATTGGATTGATTGTGCGGTGAATATTTTCCAGGAAATAACACTTTCATTATAGACCGTACCCAAAACCGACACAGGTGGACAGGTAGAGTATACCAAGGCGCTTGAGAGAACGATGCTGAAGGAACTAGGCAAATTGCATCTGTAACTTCGGAAGAAAGATGACCTGTATATGGGCAACCATGTGCAGGTGGCACAAGCTAGGGGGTAGCGACTGTTTATTAAAAACACAGGGCTCTGCAAAGTCAATAGACGACGTATAGGGTCTGACGCCTGCCCAGTGCTGGAAGATTAAAAGGAGGGGTGC-AAGCTCTGAATTGAAGTCCCAGTGAACGGCGGCCGTAACTATGACGGTCCTAAGGTAGCGAAATTCCTTGTCGGGTAAGTTCCGACCCGCACGAATGGCGTAACGATTTCCCCACTGTCTCCAGTATCGACTCAGCGAAATTGAATTCTCCGTGAAGATGCGGAGTTCCCGCGGTCAGACGGAAAGACCCCGTGAACCTTTACTATAGCTTTGCACTGGTGTTAGGAATCAGATGTGCAGGATAGGTGGAAGACTACGAAGCGAAGGCGTCAGCCTTTGTGGAGTCACCCTTGAGATACCACCCTTTTGGTTCTTGACATC-TAACCGAGATCCTTGAATCAGGATCCGAGACAATGCATGGTGGGTAGTTTGACTGGGGCGGTCGCCTCCCAAAGAGTAACGGAGGCGCGCGATGGTTAGCTCAGGTTGGTCGGAAATCAACTTTTAGAGTGCAATGGCATAAGCTAGCCTGACTGCGAGTCTGACAAGACGAGCAGAGACGAAAGTCGGTCATAGTGATCCGGTGGTCCCGAGTGGAAGGGCCATCGCTCAACGAATAAAAGGTACTCCGGGGATAACAGGCTGATGATTTCCAAGCGTCCATAGCGACGAAATCGTTTGGCACCTCGATGTCGGCTCATCACATCCTGGGGCTGGAGAAGGTCCCAAGGGTTCGGCTGTTCGCCGATTAAAGTGGTACGTGAGCTGGGTTTAGAACGTCGTGAGACAGTTCGGTCCCTATCTGCCGTGGGTGTAGGAAGTTTGAGAGGATCTGCCTTTAGTACGAGAGGACCGAGGTGGACGTACCCCTGGTGGACCAGTTGTCGTGCCAACGGCACAGCTGGGTAGCTAAGTACGGAAGGGATAACTGCTGAATGCATCTAAGCAGGAAACCCCCCTCAAAACTAGACTTCCCCATTAGAGCCGTGGAAGACCACCACGTTGATAGGTCGGGTGTGGAAGCACAGTAATGTGTGTAGCTAACCGATACTAATAGCTCGATTGATT----------------------------
>AP017578_Rickettsia_japonica_spotted_fever_group
---------------------------------GCCTTGGCACTAGAAGGCGATGAAGGACGTAATACGCTGCGATAAGCTTCGGGGAGTTGCGAATAAACTTTGATCCGAAGATTTCCGAAT-AGGG-AAACCCACCTAATTTATTAGGTATTGTATAGTGAATACATAGCTATATGAGGCAAACCCAGCGAACTGAAATATCTAAGTAGCTGGAGGAAAGGACATCAACCGAGACTCCGTTAGTAGTGACGAGCGAACGCGGACCAGGCCAGTGGCTTC--AAAAAATAACTAAAACAACATGGAAAGGTTGACCATAGAGGGTGATAGTCCCGTATAGGTAAAAAGTTTGAAGTCCTTGAGTAAGGCGGGACACGTGAAATCCTGTTTGAACATAGGGGGACCACCCTCTAAGCCTAAGTACTCTCTAGTGACCGATAGTGAAC-AAGTACCGTGAGGGAAAGGTGAAAAGTACCCCGACAAGGGGAGTGAAATAGTATCTGAAACCAAATGCTTACAAGCAGTCGGAGCAAGCGTATTTA-TATGTCTTGTGACGGCGTACCTTTTGTATAATGGGTCAGCGACTTAGTTTATCTAGCAAGCTTAAGCCGTTAGGTGTAGGCGTAGCGAAAGCGAGTCTGAATAGGGCG--TTTAGTTAGATGAATTAGACCCGAAACCGGGTGATCTAGCCATGGCCAGGTTGAAAGTGGAGTAAAATCCACTGAAGGACCGAACCCACTACTGTTGAAAAAGTAGGGGATGAGCTGTGGTTAGGGGTGAAAGGCCAATCAAACTCGGATATAGCTGGTTCTCCGCGAAATCTATTTAGGTAGAGCGT--TATAGCGATTACCATCGAAGGTAGAGCACTGAATGAGCTAGGGGGTCCCACAGACTTACCAAACTCAATCAAACTCCGAATGTCGATGAGTACAGCATAGCAGACAGACTATGGGTGCTAAGGTCCATAGTCGAGAGGGAAAAAGCCCAGACCGCCATCTAAGGTCCCTAAATCATGACTAAGTGTT-AAAGGATGTGAGAAGACCAAAACAACTAGGATGTTGGCTTAGAAGCAGCCATCATTTAAAGAAAGCGTAATAGCTCACTAGTCTAAATAAGTTTTCTTGCGCCAACAATGTAACGGGGCTCAAGTC-ATGTACCGAAGATGCGGATTTATGCATTTGGCA-TAAATGGTAGCGGAGCGTTCCGTAAGCCTGCGAAGGTGAACCGTAAGGTTTGCTGGAGGTATCGGAAGTGAGAATGCTGACATAAGTAGCGATAAAGAATGTGAGAAACATTCTCGCCGAAAGTCCAAGGGTTCTTGCGTAAAGTTAATCTGCGCAAGGTTAGTCGGCCCCTAAGATGAGGCTGAAAGGCGTAATCGATGGGAATCAGGTTAATATTCCTGAACCTGAA-GG--ATGTGACGAAAATAGTAAATTGTACAGTCTT-ATTGGATTGATTGTGCGGTGAATATTTTCCAGGAAATAACACTTTCATTATAGACCGTACCCAAAACCGACACAGGTGGACAGGTAGAGTATACCAAGGCGCTTGAGAGAACGATGCTGAAGGAACTAGGCAAATTGCATCTGTAACTTCGGAAGAAAGATGACCTGTATATGGGCAACCATGTGCAGGTGGCACAAGCTAGGGGGTAGCGACTGTTTATTAAAAACACAGGGCTCTGCAAAGTCAATAGACGACGTATAGGGTCTGACGCCTGCCCAGTGCTGGAAGATTAAAAGGAGGGGTGC-AAGCTCTGAATTGAAGTCCCAGTGAACGGCGGCCGTAACTATGACGGTCCTAAGGTAGCGAAATTCCTTGTCGGGTAAGTTCCGACCCGCACGAATGGCGTAACGATTTCCCCACTGTCTCCAGTATCGACTCAGCGAAATTGAATTCTCCGTGAAGATGCGGAGTTCCCGCGGTCAGACGGAAAGACCCCGTGAACCTTTACTATAGCTTTGCACTGGTGTTAGGAATCAGATGTGCAGGATAGGTGGAAGACTACGAAGCGAAGGCGTCAGCCTTTGTGGAGTCACCCTTGAGATACCACCCTTTTGGTTCTTGACATC-TAACCGAGATCCTTGAATCAGGATCCGAGACAATGCATGGTGGGTAGTTTGACTGGGGCGGTCGCCTCCCAAAGAGTAACGGAGGCGCGCGATGGTTAGCTCAGGTTGGTCGGAAATCAACTTTTAGAGTGCAATGGCATAAGCTAGCCTGACTGCGAGTCTGACAAGACGAGCAGAGACGAAAGTCGGTCATAGTGATCCGGTGGTCCCGAGTGGAAGGGCCATCGCTCAACGAATAAAAGGTACTCCGGGGATAACAGGCTGATGATTTCCAAGCGTCCATAGCGACGAAATCGTTTGGCACCTCGATGTCGGCTCATCACATCCTGGGGCTGGAGAAGGTCCCAAGGGTTCGGCTGTTCGCCGATTAAAGTGGTACGTGAGCTGGGTTTAGAACGTCGTGAGACAGTTCGGTCCCTATCTGCCGTGGGTGTAGGAAGTTTGAGAGGATCTGCCTTTAGTACGAGAGGACCGAGGTGGACGTACCCCTGGTGGACCAGTTGTCGTGCCAACGGCACAGCTGGGTAGCTAAGTACGGAAGGGATAACTGCTGAATGCATCTAAGCAGGAAACCCCCCTCAAAACTAGACTTCCCCATTAGAGCCGTGGAAGACCACCACGTTGATAGGTCGGGTGTGGAAGCACAGTAATGTGTGTAGCTAACCGATACTAATAGCTCGATTGATT----------------------------
>AP017579_Rickettsia_japonica_spotted_fever_group
---------------------------------GCCTTGGCACTAGAAGGCGATGAAGGACGTAATACGCTGCGATAAGCTTCGGGGAGTTGCGAATAAACTTTGATCCGAAGATTTCCGAAT-AGGG-AAACCCACCTAATTTATTAGGTATTGTATAGTGAATACATAGCTATATGAGGCAAACCCAGCGAACTGAAATATCTAAGTAGCTGGAGGAAAGGACATCAACCGAGACTCCGTTAGTAGTGACGAGCGAACGCGGACCAGGCCAGTGGCTTC--AAAAAATAACTAAAACAACATGGAAAGGTTGACCATAGAGGGTGATAGTCCCGTATAGGTAAAAAGTTTGAAGTCCTTGAGTAAGGCGGGACACGTGAAATCCTGTTTGAACATAGGGGGACCACCCTCTAAGCCTAAGTACTCTCTAGTGACCGATAGTGAAC-AAGTACCGTGAGGGAAAGGTGAAAAGTACCCCGACAAGGGGAGTGAAATAGTATCTGAAACCAAATGCTTACAAGCAGTCGGAGCAAGCGTATTTA-TATGTCTTGTGACGGCGTACCTTTTGTATAATGGGTCAGCGACTTAGTTTATCTAGCAAGCTTAAGCCGTTAGGTGTAGGCGTAGCGAAAGCGAGTCTGAATAGGGCG--TTTAGTTAGATGAATTAGACCCGAAACCGGGTGATCTAGCCATGGCCAGGTTGAAAGTGGAGTAAAATCCACTGAAGGACCGAACCCACTACTGTTGAAAAAGTAGGGGATGAGCTGTGGTTAGGGGTGAAAGGCCAATCAAACTCGGATATAGCTGGTTCTCCGCGAAATCTATTTAGGTAGAGCGT--TATAGCGATTACCATCGAAGGTAGAGCACTGAATGAGCTAGGGGGTCCCACAGACTTACCAAACTCAATCAAACTCCGAATGTCGATGAGTACAGCATAGCAGACAGACTATGGGTGCTAAGGTCCATAGTCGAGAGGGAAAAAGCCCAGACCGCCATCTAAGGTCCCTAAATCATGACTAAGTGTT-AAAGGATGTGAGAAGACCAAAACAACTAGGATGTTGGCTTAGAAGCAGCCATCATTTAAAGAAAGCGTAATAGCTCACTAGTCTAAATAAGTTTTCTTGCGCCAACAATGTAACGGGGCTCAAGTC-ATGTACCGAAGATGCGGATTTATGCATTTGGCA-TAAATGGTAGCGGAGCGTTCCGTAAGCCTGCGAAGGTGAACCGTAAGGTTTGCTGGAGGTATCGGAAGTGAGAATGCTGACATAAGTAGCGATAAAGAATGTGAGAAACATTCTCGCCGAAAGTCCAAGGGTTCTTGCGTAAAGTTAATCTGCGCAAGGTTAGTCGGCCCCTAAGATGAGGCTGAAAGGCGTAATCGATGGGAATCAGGTTAATATTCCTGAACCTGAA-GG--ATGTGACGAAAATAGTAAATTGTACAGTCTT-ATTGGATTGATTGTGCGGTGAATATTTTCCAGGAAATAACACTTTCATTATAGACCGTACCCAAAACCGACACAGGTGGACAGGTAGAGTATACCAAGGCGCTTGAGAGAACGATGCTGAAGGAACTAGGCAAATTGCATCTGTAACTTCGGAAGAAAGATGACCTGTATATGGGCAACCATGTGCAGGTGGCACAAGCTAGGGGGTAGCGACTGTTTATTAAAAACACAGGGCTCTGCAAAGTCAATAGACGACGTATAGGGTCTGACGCCTGCCCAGTGCTGGAAGATTAAAAGGAGGGGTGC-AAGCTCTGAATTGAAGTCCCAGTGAACGGCGGCCGTAACTATGACGGTCCTAAGGTAGCGAAATTCCTTGTCGGGTAAGTTCCGACCCGCACGAATGGCGTAACGATTTCCCCACTGTCTCCAGTATCGACTCAGCGAAATTGAATTCTCCGTGAAGATGCGGAGTTCCCGCGGTCAGACGGAAAGACCCCGTGAACCTTTACTATAGCTTTGCACTGGTGTTAGGAATCAGATGTGCAGGATAGGTGGAAGACTACGAAGCGAAGGCGTCAGCCTTTGTGGAGTCACCCTTGAGATACCACCCTTTTGGTTCTTGACATC-TAACCGAGATCCTTGAATCAGGATCCGAGACAATGCATGGTGGGTAGTTTGACTGGGGCGGTCGCCTCCCAAAGAGTAACGGAGGCGCGCGATGGTTAGCTCAGGTTGGTCGGAAATCAACTTTTAGAGTGCAATGGCATAAGCTAGCCTGACTGCGAGTCTGACAAGACGAGCAGAGACGAAAGTCGGTCATAGTGATCCGGTGGTCCCGAGTGGAAGGGCCATCGCTCAACGAATAAAAGGTACTCCGGGGATAACAGGCTGATGATTTCCAAGCGTCCATAGCGACGAAATCGTTTGGCACCTCGATGTCGGCTCATCACATCCTGGGGCTGGAGAAGGTCCCAAGGGTTCGGCTGTTCGCCGATTAAAGTGGTACGTGAGCTGGGTTTAGAACGTCGTGAGACAGTTCGGTCCCTATCTGCCGTGGGTGTAGGAAGTTTGAGAGGATCTGCCTTTAGTACGAGAGGACCGAGGTGGACGTACCCCTGGTGGACCAGTTGTCGTGCCAACGGCACAGCTGGGTAGCTAAGTACGGAAGGGATAACTGCTGAATGCATCTAAGCAGGAAACCCCCCTCAAAACTAGACTTCCCCATTAGAGCCGTGGAAGACCACCACGTTGATAGGTCGGGTGTGGAAGCACAGTAATGTGTGTAGCTAACCGATACTAATAGCTCGATTGATT----------------------------
>AP017580_Rickettsia_japonica_spotted_fever_group
---------------------------------GCCTTGGCACTAGAAGGCGATGAAGGACGTAATACGCTGCGATAAGCTTCGGGGAGTTGCGAATAAACTTTGATCCGAAGATTTCCGAAT-AGGG-AAACCCACCTAATTTATTAGGTATTGTATAGTGAATACATAGCTATATGAGGCAAACCCAGCGAACTGAAATATCTAAGTAGCTGGAGGAAAGGACATCAACCGAGACTCCGTTAGTAGTGACGAGCGAACGCGGACCAGGCCAGTGGCTTC--AAAAAATAACTAAAACAACATGGAAAGGTTGACCATAGAGGGTGATAGTCCCGTATAGGTAAAAAGTTTGAAGTCCTTGAGTAAGGCGGGACACGTGAAATCCTGTTTGAACATAGGGGGACCACCCTCTAAGCCTAAGTACTCTCTAGTGACCGATAGTGAAC-AAGTACCGTGAGGGAAAGGTGAAAAGTACCCCGACAAGGGGAGTGAAATAGTATCTGAAACCAAATGCTTACAAGCAGTCGGAGCAAGCGTATTTA-TATGTCTTGTGACGGCGTACCTTTTGTATAATGGGTCAGCGACTTAGTTTATCTAGCAAGCTTAAGCCGTTAGGTGTAGGCGTAGCGAAAGCGAGTCTGAATAGGGCG--TTTAGTTAGATGAATTAGACCCGAAACCGGGTGATCTAGCCATGGCCAGGTTGAAAGTGGAGTAAAATCCACTGAAGGACCGAACCCACTACTGTTGAAAAAGTAGGGGATGAGCTGTGGTTAGGGGTGAAAGGCCAATCAAACTCGGATATAGCTGGTTCTCCGCGAAATCTATTTAGGTAGAGCGT--TATAGCGATTACCATCGAAGGTAGAGCACTGAATGAGCTAGGGGGTCCCACAGACTTACCAAACTCAATCAAACTCCGAATGTCGATGAGTACAGCATAGCAGACAGACTATGGGTGCTAAGGTCCATAGTCGAGAGGGAAAAAGCCCAGACCGCCATCTAAGGTCCCTAAATCATGACTAAGTGTT-AAAGGATGTGAGAAGACCAAAACAACTAGGATGTTGGCTTAGAAGCAGCCATCATTTAAAGAAAGCGTAATAGCTCACTAGTCTAAATAAGTTTTCTTGCGCCAACAATGTAACGGGGCTCAAGTC-ATGTACCGAAGATGCGGATTTATGCATTTGGCA-TAAATGGTAGCGGAGCGTTCCGTAAGCCTGCGAAGGTGAACCGTAAGGTTTGCTGGAGGTATCGGAAGTGAGAATGCTGACATAAGTAGCGATAAAGAATGTGAGAAACATTCTCGCCGAAAGTCCAAGGGTTCTTGCGTAAAGTTAATCTGCGCAAGGTTAGTCGGCCCCTAAGATGAGGCTGAAAGGCGTAATCGATGGGAATCAGGTTAATATTCCTGAACCTGAA-GG--ATGTGACGAAAATAGTAAATTGTACAGTCTT-ATTGGATTGATTGTGCGGTGAATATTTTCCAGGAAATAACACTTTCATTATAGACCGTACCCAAAACCGACACAGGTGGACAGGTAGAGTATACCAAGGCGCTTGAGAGAACGATGCTGAAGGAACTAGGCAAATTGCATCTGTAACTTCGGAAGAAAGATGACCTGTATATGGGCAACCATGTGCAGGTGGCACAAGCTAGGGGGTAGCGACTGTTTATTAAAAACACAGGGCTCTGCAAAGTCAATAGACGACGTATAGGGTCTGACGCCTGCCCAGTGCTGGAAGATTAAAAGGAGGGGTGC-AAGCTCTGAATTGAAGTCCCAGTGAACGGCGGCCGTAACTATGACGGTCCTAAGGTAGCGAAATTCCTTGTCGGGTAAGTTCCGACCCGCACGAATGGCGTAACGATTTCCCCACTGTCTCCAGTATCGACTCAGCGAAATTGAATTCTCCGTGAAGATGCGGAGTTCCCGCGGTCAGACGGAAAGACCCCGTGAACCTTTACTATAGCTTTGCACTGGTGTTAGGAATCAGATGTGCAGGATAGGTGGAAGACTACGAAGCGAAGGCGTCAGCCTTTGTGGAGTCACCCTTGAGATACCACCCTTTTGGTTCTTGACATC-TAACCGAGATCCTTGAATCAGGATCCGAGACAATGCATGGTGGGTAGTTTGACTGGGGCGGTCGCCTCCCAAAGAGTAACGGAGGCGCGCGATGGTTAGCTCAGGTTGGTCGGAAATCAACTTTTAGAGTGCAATGGCATAAGCTAGCCTGACTGCGAGTCTGACAAGACGAGCAGAGACGAAAGTCGGTCATAGTGATCCGGTGGTCCCGAGTGGAAGGGCCATCGCTCAACGAATAAAAGGTACTCCGGGGATAACAGGCTGATGATTTCCAAGCGTCCATAGCGACGAAATCGTTTGGCACCTCGATGTCGGCTCATCACATCCTGGGGCTGGAGAAGGTCCCAAGGGTTCGGCTGTTCGCCGATTAAAGTGGTACGTGAGCTGGGTTTAGAACGTCGTGAGACAGTTCGGTCCCTATCTGCCGTGGGTGTAGGAAGTTTGAGAGGATCTGCCTTTAGTACGAGAGGACCGAGGTGGACGTACCCCTGGTGGACCAGTTGTCGTGCCAACGGCACAGCTGGGTAGCTAAGTACGGAAGGGATAACTGCTGAATGCATCTAAGCAGGAAACCCCCCTCAAAACTAGACTTCCCCATTAGAGCCGTGGAAGACCACCACGTTGATAGGTCGGGTGTGGAAGCACAGTAATGTGTGTAGCTAACCGATACTAATAGCTCGATTGATT----------------------------
>AP017581_Rickettsia_japonica_spotted_fever_group
---------------------------------GCCTTGGCACTAGAAGGCGATGAAGGACGTAATACGCTGCGATAAGCTTCGGGGAGTTGCGAATAAACTTTGATCCGAAGATTTCCGAAT-AGGG-AAACCCACCTAATTTATTAGGTATTGTATAGTGAATACATAGCTATATGAGGCAAACCCAGCGAACTGAAATATCTAAGTAGCTGGAGGAAAGGACATCAACCGAGACTCCGTTAGTAGTGACGAGCGAACGCGGACCAGGCCAGTGGCTTC--AAAAAATAACTAAAACAACATGGAAAGGTTGACCATAGAGGGTGATAGTCCCGTATAGGTAAAAAGTTTGAAGTCCTTGAGTAAGGCGGGACACGTGAAATCCTGTTTGAACATAGGGGGACCACCCTCTAAGCCTAAGTACTCTCTAGTGACCGATAGTGAAC-AAGTACCGTGAGGGAAAGGTGAAAAGTACCCCGACAAGGGGAGTGAAATAGTATCTGAAACCAAATGCTTACAAGCAGTCGGAGCAAGCGTATTTA-TATGTCTTGTGACGGCGTACCTTTTGTATAATGGGTCAGCGACTTAGTTTATCTAGCAAGCTTAAGCCGTTAGGTGTAGGCGTAGCGAAAGCGAGTCTGAATAGGGCG--TTTAGTTAGATGAATTAGACCCGAAACCGGGTGATCTAGCCATGGCCAGGTTGAAAGTGGAGTAAAATCCACTGAAGGACCGAACCCACTACTGTTGAAAAAGTAGGGGATGAGCTGTGGTTAGGGGTGAAAGGCCAATCAAACTCGGATATAGCTGGTTCTCCGCGAAATCTATTTAGGTAGAGCGT--TATAGCGATTACCATCGAAGGTAGAGCACTGAATGAGCTAGGGGGTCCCACAGACTTACCAAACTCAATCAAACTCCGAATGTCGATGAGTACAGCATAGCAGACAGACTATGGGTGCTAAGGTCCATAGTCGAGAGGGAAAAAGCCCAGACCGCCATCTAAGGTCCCTAAATCATGACTAAGTGTT-AAAGGATGTGAGAAGACCAAAACAACTAGGATGTTGGCTTAGAAGCAGCCATCATTTAAAGAAAGCGTAATAGCTCACTAGTCTAAATAAGTTTTCTTGCGCCAACAATGTAACGGGGCTCAAGTC-ATGTACCGAAGATGCGGATTTATGCATTTGGCA-TAAATGGTAGCGGAGCGTTCCGTAAGCCTGCGAAGGTGAACCGTAAGGTTTGCTGGAGGTATCGGAAGTGAGAATGCTGACATAAGTAGCGATAAAGAATGTGAGAAACATTCTCGCCGAAAGTCCAAGGGTTCTTGCGTAAAGTTAATCTGCGCAAGGTTAGTCGGCCCCTAAGATGAGGCTGAAAGGCGTAATCGATGGGAATCAGGTTAATATTCCTGAACCTGAA-GG--ATGTGACGAAAATAGTAAATTGTACAGTCTT-ATTGGATTGATTGTGCGGTGAATATTTTCCAGGAAATAACACTTTCATTATAGACCGTACCCAAAACCGACACAGGTGGACAGGTAGAGTATACCAAGGCGCTTGAGAGAACGATGCTGAAGGAACTAGGCAAATTGCATCTGTAACTTCGGAAGAAAGATGACCTGTATATGGGCAACCATGTGCAGGTGGCACAAGCTAGGGGGTAGCGACTGTTTATTAAAAACACAGGGCTCTGCAAAGTCAATAGACGACGTATAGGGTCTGACGCCTGCCCAGTGCTGGAAGATTAAAAGGAGGGGTGC-AAGCTCTGAATTGAAGTCCCAGTGAACGGCGGCCGTAACTATGACGGTCCTAAGGTAGCGAAATTCCTTGTCGGGTAAGTTCCGACCCGCACGAATGGCGTAACGATTTCCCCACTGTCTCCAGTATCGACTCAGCGAAATTGAATTCTCCGTGAAGATGCGGAGTTCCCGCGGTCAGACGGAAAGACCCCGTGAACCTTTACTATAGCTTTGCACTGGTGTTAGGAATCAGATGTGCAGGATAGGTGGAAGACTACGAAGCGAAGGCGTCAGCCTTTGTGGAGTCACCCTTGAGATACCACCCTTTTGGTTCTTGACATC-TAACCGAGATCCTTGAATCAGGATCCGAGACAATGCATGGTGGGTAGTTTGACTGGGGCGGTCGCCTCCCAAAGAGTAACGGAGGCGCGCGATGGTTAGCTCAGGTTGGTCGGAAATCAACTTTTAGAGTGCAATGGCATAAGCTAGCCTGACTGCGAGTCTGACAAGACGAGCAGAGACGAAAGTCGGTCATAGTGATCCGGTGGTCCCGAGTGGAAGGGCCATCGCTCAACGAATAAAAGGTACTCCGGGGATAACAGGCTGATGATTTCCAAGCGTCCATAGCGACGAAATCGTTTGGCACCTCGATGTCGGCTCATCACATCCTGGGGCTGGAGAAGGTCCCAAGGGTTCGGCTGTTCGCCGATTAAAGTGGTACGTGAGCTGGGTTTAGAACGTCGTGAGACAGTTCGGTCCCTATCTGCCGTGGGTGTAGGAAGTTTGAGAGGATCTGCCTTTAGTACGAGAGGACCGAGGTGGACGTACCCCTGGTGGACCAGTTGTCGTGCCAACGGCACAGCTGGGTAGCTAAGTACGGAAGGGATAACTGCTGAATGCATCTAAGCAGGAAACCCCCCTCAAAACTAGACTTCCCCATTAGAGCCGTGGAAGACCACCACGTTGATAGGTCGGGTGTGGAAGCACAGTAATGTGTGTAGCTAACCGATACTAATAGCTCGATTGATT----------------------------
>AP017582_Rickettsia_japonica_spotted_fever_group
---------------------------------GCCTTGGCACTAGAAGGCGATGAAGGACGTAATACGCTGCGATAAGCTTCGGGGAGTTGCGAATAAACTTTGATCCGAAGATTTCCGAAT-AGGG-AAACCCACCTAATTTATTAGGTATTGTATAGTGAATACATAGCTATATGAGGCAAACCCAGCGAACTGAAATATCTAAGTAGCTGGAGGAAAGGACATCAACCGAGACTCCGTTAGTAGTGACGAGCGAACGCGGACCAGGCCAGTGGCTTC--AAAAAATAACTAAAACAACATGGAAAGGTTGACCATAGAGGGTGATAGTCCCGTATAGGTAAAAAGTTTGAAGTCCTTGAGTAAGGCGGGACACGTGAAATCCTGTTTGAACATAGGGGGACCACCCTCTAAGCCTAAGTACTCTCTAGTGACCGATAGTGAAC-AAGTACCGTGAGGGAAAGGTGAAAAGTACCCCGACAAGGGGAGTGAAATAGTATCTGAAACCAAATGCTTACAAGCAGTCGGAGCAAGCGTATTTA-TATGTCTTGTGACGGCGTACCTTTTGTATAATGGGTCAGCGACTTAGTTTATCTAGCAAGCTTAAGCCGTTAGGTGTAGGCGTAGCGAAAGCGAGTCTGAATAGGGCG--TTTAGTTAGATGAATTAGACCCGAAACCGGGTGATCTAGCCATGGCCAGGTTGAAAGTGGAGTAAAATCCACTGAAGGACCGAACCCACTACTGTTGAAAAAGTAGGGGATGAGCTGTGGTTAGGGGTGAAAGGCCAATCAAACTCGGATATAGCTGGTTCTCCGCGAAATCTATTTAGGTAGAGCGT--TATAGCGATTACCATCGAAGGTAGAGCACTGAATGAGCTAGGGGGTCCCACAGACTTACCAAACTCAATCAAACTCCGAATGTCGATGAGTACAGCATAGCAGACAGACTATGGGTGCTAAGGTCCATAGTCGAGAGGGAAAAAGCCCAGACCGCCATCTAAGGTCCCTAAATCATGACTAAGTGTT-AAAGGATGTGAGAAGACCAAAACAACTAGGATGTTGGCTTAGAAGCAGCCATCATTTAAAGAAAGCGTAATAGCTCACTAGTCTAAATAAGTTTTCTTGCGCCAACAATGTAACGGGGCTCAAGTC-ATGTACCGAAGATGCGGATTTATGCATTTGGCA-TAAATGGTAGCGGAGCGTTCCGTAAGCCTGCGAAGGTGAACCGTAAGGTTTGCTGGAGGTATCGGAAGTGAGAATGCTGACATAAGTAGCGATAAAGAATGTGAGAAACATTCTCGCCGAAAGTCCAAGGGTTCTTGCGTAAAGTTAATCTGCGCAAGGTTAGTCGGCCCCTAAGATGAGGCTGAAAGGCGTAATCGATGGGAATCAGGTTAATATTCCTGAACCTGAA-GG--ATGTGACGAAAATAGTAAATTGTACAGTCTT-ATTGGATTGATTGTGCGGTGAATATTTTCCAGGAAATAACACTTTCATTATAGACCGTACCCAAAACCGACACAGGTGGACAGGTAGAGTATACCAAGGCGCTTGAGAGAACGATGCTGAAGGAACTAGGCAAATTGCATCTGTAACTTCGGAAGAAAGATGACCTGTATATGGGCAACCATGTGCAGGTGGCACAAGCTAGGGGGTAGCGACTGTTTATTAAAAACACAGGGCTCTGCAAAGTCAATAGACGACGTATAGGGTCTGACGCCTGCCCAGTGCTGGAAGATTAAAAGGAGGGGTGC-AAGCTCTGAATTGAAGTCCCAGTGAACGGCGGCCGTAACTATGACGGTCCTAAGGTAGCGAAATTCCTTGTCGGGTAAGTTCCGACCCGCACGAATGGCGTAACGATTTCCCCACTGTCTCCAGTATCGACTCAGCGAAATTGAATTCTCCGTGAAGATGCGGAGTTCCCGCGGTCAGACGGAAAGACCCCGTGAACCTTTACTATAGCTTTGCACTGGTGTTAGGAATCAGATGTGCAGGATAGGTGGAAGACTACGAAGCGAAGGCGTCAGCCTTTGTGGAGTCACCCTTGAGATACCACCCTTTTGGTTCTTGACATC-TAACCGAGATCCTTGAATCAGGATCCGAGACAATGCATGGTGGGTAGTTTGACTGGGGCGGTCGCCTCCCAAAGAGTAACGGAGGCGCGCGATGGTTAGCTCAGGTTGGTCGGAAATCAACTTTTAGAGTGCAATGGCATAAGCTAGCCTGACTGCGAGTCTGACAAGACGAGCAGAGACGAAAGTCGGTCATAGTGATCCGGTGGTCCCGAGTGGAAGGGCCATCGCTCAACGAATAAAAGGTACTCCGGGGATAACAGGCTGATGATTTCCAAGCGTCCATAGCGACGAAATCGTTTGGCACCTCGATGTCGGCTCATCACATCCTGGGGCTGGAGAAGGTCCCAAGGGTTCGGCTGTTCGCCGATTAAAGTGGTACGTGAGCTGGGTTTAGAACGTCGTGAGACAGTTCGGTCCCTATCTGCCGTGGGTGTAGGAAGTTTGAGAGGATCTGCCTTTAGTACGAGAGGACCGAGGTGGACGTACCCCTGGTGGACCAGTTGTCGTGCCAACGGCACAGCTGGGTAGCTAAGTACGGAAGGGATAACTGCTGAATGCATCTAAGCAGGAAACCCCCCTCAAAACTAGACTTCCCCATTAGAGCCGTGGAAGACCACCACGTTGATAGGTCGGGTGTGGAAGCACAGTAATGTGTGTAGCTAACCGATACTAATAGCTCGATTGATT----------------------------
>AP017583_Rickettsia_japonica_spotted_fever_group
---------------------------------GCCTTGGCACTAGAAGGCGATGAAGGACGTAATACGCTGCGATAAGCTTCGGGGAGTTGCGAATAAACTTTGATCCGAAGATTTCCGAAT-AGGG-AAACCCACCTAATTTATTAGGTATTGTATAGTGAATACATAGCTATATGAGGCAAACCCAGCGAACTGAAATATCTAAGTAGCTGGAGGAAAGGACATCAACCGAGACTCCGTTAGTAGTGACGAGCGAACGCGGACCAGGCCAGTGGCTTC--AAAAAATAACTAAAACAACATGGAAAGGTTGACCATAGAGGGTGATAGTCCCGTATAGGTAAAAAGTTTGAAGTCCTTGAGTAAGGCGGGACACGTGAAATCCTGTTTGAACATAGGGGGACCACCCTCTAAGCCTAAGTACTCTCTAGTGACCGATAGTGAAC-AAGTACCGTGAGGGAAAGGTGAAAAGTACCCCGACAAGGGGAGTGAAATAGTATCTGAAACCAAATGCTTACAAGCAGTCGGAGCAAGCGTATTTA-TATGTCTTGTGACGGCGTACCTTTTGTATAATGGGTCAGCGACTTAGTTTATCTAGCAAGCTTAAGCCGTTAGGTGTAGGCGTAGCGAAAGCGAGTCTGAATAGGGCG--TTTAGTTAGATGAATTAGACCCGAAACCGGGTGATCTAGCCATGGCCAGGTTGAAAGTGGAGTAAAATCCACTGAAGGACCGAACCCACTACTGTTGAAAAAGTAGGGGATGAGCTGTGGTTAGGGGTGAAAGGCCAATCAAACTCGGATATAGCTGGTTCTCCGCGAAATCTATTTAGGTAGAGCGT--TATAGCGATTACCATCGAAGGTAGAGCACTGAATGAGCTAGGGGGTCCCACAGACTTACCAAACTCAATCAAACTCCGAATGTCGATGAGTACAGCATAGCAGACAGACTATGGGTGCTAAGGTCCATAGTCGAGAGGGAAAAAGCCCAGACCGCCATCTAAGGTCCCTAAATCATGACTAAGTGTT-AAAGGATGTGAGAAGACCAAAACAACTAGGATGTTGGCTTAGAAGCAGCCATCATTTAAAGAAAGCGTAATAGCTCACTAGTCTAAATAAGTTTTCTTGCGCCAACAATGTAACGGGGCTCAAGTC-ATGTACCGAAGATGCGGATTTATGCATTTGGCA-TAAATGGTAGCGGAGCGTTCCGTAAGCCTGCGAAGGTGAACCGTAAGGTTTGCTGGAGGTATCGGAAGTGAGAATGCTGACATAAGTAGCGATAAAGAATGTGAGAAACATTCTCGCCGAAAGTCCAAGGGTTCTTGCGTAAAGTTAATCTGCGCAAGGTTAGTCGGCCCCTAAGATGAGGCTGAAAGGCGTAATCGATGGGAATCAGGTTAATATTCCTGAACCTGAA-GG--ATGTGACGAAAATAGTAAATTGTACAGTCTT-ATTGGATTGATTGTGCGGTGAATATTTTCCAGGAAATAACACTTTCATTATAGACCGTACCCAAAACCGACACAGGTGGACAGGTAGAGTATACCAAGGCGCTTGAGAGAACGATGCTGAAGGAACTAGGCAAATTGCATCTGTAACTTCGGAAGAAAGATGACCTGTATATGGGCAACCATGTGCAGGTGGCACAAGCTAGGGGGTAGCGACTGTTTATTAAAAACACAGGGCTCTGCAAAGTCAATAGACGACGTATAGGGTCTGACGCCTGCCCAGTGCTGGAAGATTAAAAGGAGGGGTGC-AAGCTCTGAATTGAAGTCCCAGTGAACGGCGGCCGTAACTATGACGGTCCTAAGGTAGCGAAATTCCTTGTCGGGTAAGTTCCGACCCGCACGAATGGCGTAACGATTTCCCCACTGTCTCCAGTATCGACTCAGCGAAATTGAATTCTCCGTGAAGATGCGGAGTTCCCGCGGTCAGACGGAAAGACCCCGTGAACCTTTACTATAGCTTTGCACTGGTGTTAGGAATCAGATGTGCAGGATAGGTGGAAGACTACGAAGCGAAGGCGTCAGCCTTTGTGGAGTCACCCTTGAGATACCACCCTTTTGGTTCTTGACATC-TAACCGAGATCCTTGAATCAGGATCCGAGACAATGCATGGTGGGTAGTTTGACTGGGGCGGTCGCCTCCCAAAGAGTAACGGAGGCGCGCGATGGTTAGCTCAGGTTGGTCGGAAATCAACTTTTAGAGTGCAATGGCATAAGCTAGCCTGACTGCGAGTCTGACAAGACGAGCAGAGACGAAAGTCGGTCATAGTGATCCGGTGGTCCCGAGTGGAAGGGCCATCGCTCAACGAATAAAAGGTACTCCGGGGATAACAGGCTGATGATTTCCAAGCGTCCATAGCGACGAAATCGTTTGGCACCTCGATGTCGGCTCATCACATCCTGGGGCTGGAGAAGGTCCCAAGGGTTCGGCTGTTCGCCGATTAAAGTGGTACGTGAGCTGGGTTTAGAACGTCGTGAGACAGTTCGGTCCCTATCTGCCGTGGGTGTAGGAAGTTTGAGAGGATCTGCCTTTAGTACGAGAGGACCGAGGTGGACGTACCCCTGGTGGACCAGTTGTCGTGCCAACGGCACAGCTGGGTAGCTAAGTACGGAAGGGATAACTGCTGAATGCATCTAAGCAGGAAACCCCCCTCAAAACTAGACTTCCCCATTAGAGCCGTGGAAGACCACCACGTTGATAGGTCGGGTGTGGAAGCACAGTAATGTGTGTAGCTAACCGATACTAATAGCTCGATTGATT----------------------------
>AP017584_Rickettsia_japonica_spotted_fever_group
---------------------------------GCCTTGGCACTAGAAGGCGATGAAGGACGTAATACGCTGCGATAAGCTTCGGGGAGTTGCGAATAAACTTTGATCCGAAGATTTCCGAAT-AGGG-AAACCCACCTAATTTATTAGGTATTGTATAGTGAATACATAGCTATATGAGGCAAACCCAGCGAACTGAAATATCTAAGTAGCTGGAGGAAAGGACATCAACCGAGACTCCGTTAGTAGTGACGAGCGAACGCGGACCAGGCCAGTGGCTTC--AAAAAATAACTAAAACAACATGGAAAGGTTGACCATAGAGGGTGATAGTCCCGTATAGGTAAAAAGTTTGAAGTCCTTGAGTAAGGCGGGACACGTGAAATCCTGTTTGAACATAGGGGGACCACCCTCTAAGCCTAAGTACTCTCTAGTGACCGATAGTGAAC-AAGTACCGTGAGGGAAAGGTGAAAAGTACCCCGACAAGGGGAGTGAAATAGTATCTGAAACCAAATGCTTACAAGCAGTCGGAGCAAGCGTATTTA-TATGTCTTGTGACGGCGTACCTTTTGTATAATGGGTCAGCGACTTAGTTTATCTAGCAAGCTTAAGCCGTTAGGTGTAGGCGTAGCGAAAGCGAGTCTGAATAGGGCG--TTTAGTTAGATGAATTAGACCCGAAACCGGGTGATCTAGCCATGGCCAGGTTGAAAGTGGAGTAAAATCCACTGAAGGACCGAACCCACTACTGTTGAAAAAGTAGGGGATGAGCTGTGGTTAGGGGTGAAAGGCCAATCAAACTCGGATATAGCTGGTTCTCCGCGAAATCTATTTAGGTAGAGCGT--TATAGCGATTACCATCGAAGGTAGAGCACTGAATGAGCTAGGGGGTCCCACAGACTTACCAAACTCAATCAAACTCCGAATGTCGATGAGTACAGCATAGCAGACAGACTATGGGTGCTAAGGTCCATAGTCGAGAGGGAAAAAGCCCAGACCGCCATCTAAGGTCCCTAAATCATGACTAAGTGTT-AAAGGATGTGAGAAGACCAAAACAACTAGGATGTTGGCTTAGAAGCAGCCATCATTTAAAGAAAGCGTAATAGCTCACTAGTCTAAATAAGTTTTCTTGCGCCAACAATGTAACGGGGCTCAAGTC-ATGTACCGAAGATGCGGATTTATGCATTTGGCA-TAAATGGTAGCGGAGCGTTCCGTAAGCCTGCGAAGGTGAACCGTAAGGTTTGCTGGAGGTATCGGAAGTGAGAATGCTGACATAAGTAGCGATAAAGAATGTGAGAAACATTCTCGCCGAAAGTCCAAGGGTTCTTGCGTAAAGTTAATCTGCGCAAGGTTAGTCGGCCCCTAAGATGAGGCTGAAAGGCGTAATCGATGGGAATCAGGTTAATATTCCTGAACCTGAA-GG--ATGTGACGAAAATAGTAAATTGTACAGTCTT-ATTGGATTGATTGTGCGGTGAATATTTTCCAGGAAATAACACTTTCATTATAGACCGTACCCAAAACCGACACAGGTGGACAGGTAGAGTATACCAAGGCGCTTGAGAGAACGATGCTGAAGGAACTAGGCAAATTGCATCTGTAACTTCGGAAGAAAGATGACCTGTATATGGGCAACCATGTGCAGGTGGCACAAGCTAGGGGGTAGCGACTGTTTATTAAAAACACAGGGCTCTGCAAAGTCAATAGACGACGTATAGGGTCTGACGCCTGCCCAGTGCTGGAAGATTAAAAGGAGGGGTGC-AAGCTCTGAATTGAAGTCCCAGTGAACGGCGGCCGTAACTATGACGGTCCTAAGGTAGCGAAATTCCTTGTCGGGTAAGTTCCGACCCGCACGAATGGCGTAACGATTTCCCCACTGTCTCCAGTATCGACTCAGCGAAATTGAATTCTCCGTGAAGATGCGGAGTTCCCGCGGTCAGACGGAAAGACCCCGTGAACCTTTACTATAGCTTTGCACTGGTGTTAGGAATCAGATGTGCAGGATAGGTGGAAGACTACGAAGCGAAGGCGTCAGCCTTTGTGGAGTCACCCTTGAGATACCACCCTTTTGGTTCTTGACATC-TAACCGAGATCCTTGAATCAGGATCCGAGACAATGCATGGTGGGTAGTTTGACTGGGGCGGTCGCCTCCCAAAGAGTAACGGAGGCGCGCGATGGTTAGCTCAGGTTGGTCGGAAATCAACTTTTAGAGTGCAATGGCATAAGCTAGCCTGACTGCGAGTCTGACAAGACGAGCAGAGACGAAAGTCGGTCATAGTGATCCGGTGGTCCCGAGTGGAAGGGCCATCGCTCAACGAATAAAAGGTACTCCGGGGATAACAGGCTGATGATTTCCAAGCGTCCATAGCGACGAAATCGTTTGGCACCTCGATGTCGGCTCATCACATCCTGGGGCTGGAGAAGGTCCCAAGGGTTCGGCTGTTCGCCGATTAAAGTGGTACGTGAGCTGGGTTTAGAACGTCGTGAGACAGTTCGGTCCCTATCTGCCGTGGGTGTAGGAAGTTTGAGAGGATCTGCCTTTAGTACGAGAGGACCGAGGTGGACGTACCCCTGGTGGACCAGTTGTCGTGCCAACGGCACAGCTGGGTAGCTAAGTACGGAAGGGATAACTGCTGAATGCATCTAAGCAGGAAACCCCCCTCAAAACTAGACTTCCCCATTAGAGCCGTGGAAGACCACCACGTTGATAGGTCGGGTGTGGAAGCACAGTAATGTGTGTAGCTAACCGATACTAATAGCTCGATTGATT----------------------------
>AP017585_Rickettsia_japonica_spotted_fever_group
---------------------------------GCCTTGGCACTAGAAGGCGATGAAGGACGTAATACGCTGCGATAAGCTTCGGGGAGTTGCGAATAAACTTTGATCCGAAGATTTCCGAAT-AGGG-AAACCCACCTAATTTATTAGGTATTGTATAGTGAATACATAGCTATATGAGGCAAACCCAGCGAACTGAAATATCTAAGTAGCTGGAGGAAAGGACATCAACCGAGACTCCGTTAGTAGTGACGAGCGAACGCGGACCAGGCCAGTGGCTTC--AAAAAATAACTAAAACAACATGGAAAGGTTGACCATAGAGGGTGATAGTCCCGTATAGGTAAAAAGTTTGAAGTCCTTGAGTAAGGCGGGACACGTGAAATCCTGTTTGAACATAGGGGGACCACCCTCTAAGCCTAAGTACTCTCTAGTGACCGATAGTGAAC-AAGTACCGTGAGGGAAAGGTGAAAAGTACCCCGACAAGGGGAGTGAAATAGTATCTGAAACCAAATGCTTACAAGCAGTCGGAGCAAGCGTATTTA-TATGTCTTGTGACGGCGTACCTTTTGTATAATGGGTCAGCGACTTAGTTTATCTAGCAAGCTTAAGCCGTTAGGTGTAGGCGTAGCGAAAGCGAGTCTGAATAGGGCG--TTTAGTTAGATGAATTAGACCCGAAACCGGGTGATCTAGCCATGGCCAGGTTGAAAGTGGAGTAAAATCCACTGAAGGACCGAACCCACTACTGTTGAAAAAGTAGGGGATGAGCTGTGGTTAGGGGTGAAAGGCCAATCAAACTCGGATATAGCTGGTTCTCCGCGAAATCTATTTAGGTAGAGCGT--TATAGCGATTACCATCGAAGGTAGAGCACTGAATGAGCTAGGGGGTCCCACAGACTTACCAAACTCAATCAAACTCCGAATGTCGATGAGTACAGCATAGCAGACAGACTATGGGTGCTAAGGTCCATAGTCGAGAGGGAAAAAGCCCAGACCGCCATCTAAGGTCCCTAAATCATGACTAAGTGTT-AAAGGATGTGAGAAGACCAAAACAACTAGGATGTTGGCTTAGAAGCAGCCATCATTTAAAGAAAGCGTAATAGCTCACTAGTCTAAATAAGTTTTCTTGCGCCAACAATGTAACGGGGCTCAAGTC-ATGTACCGAAGATGCGGATTTATGCATTTGGCA-TAAATGGTAGCGGAGCGTTCCGTAAGCCTGCGAAGGTGAACCGTAAGGTTTGCTGGAGGTATCGGAAGTGAGAATGCTGACATAAGTAGCGATAAAGAATGTGAGAAACATTCTCGCCGAAAGTCCAAGGGTTCTTGCGTAAAGTTAATCTGCGCAAGGTTAGTCGGCCCCTAAGATGAGGCTGAAAGGCGTAATCGATGGGAATCAGGTTAATATTCCTGAACCTGAA-GG--ATGTGACGAAAATAGTAAATTGTACAGTCTT-ATTGGATTGATTGTGCGGTGAATATTTTCCAGGAAATAACACTTTCATTATAGACCGTACCCAAAACCGACACAGGTGGACAGGTAGAGTATACCAAGGCGCTTGAGAGAACGATGCTGAAGGAACTAGGCAAATTGCATCTGTAACTTCGGAAGAAAGATGACCTGTATATGGGCAACCATGTGCAGGTGGCACAAGCTAGGGGGTAGCGACTGTTTATTAAAAACACAGGGCTCTGCAAAGTCAATAGACGACGTATAGGGTCTGACGCCTGCCCAGTGCTGGAAGATTAAAAGGAGGGGTGC-AAGCTCTGAATTGAAGTCCCAGTGAACGGCGGCCGTAACTATGACGGTCCTAAGGTAGCGAAATTCCTTGTCGGGTAAGTTCCGACCCGCACGAATGGCGTAACGATTTCCCCACTGTCTCCAGTATCGACTCAGCGAAATTGAATTCTCCGTGAAGATGCGGAGTTCCCGCGGTCAGACGGAAAGACCCCGTGAACCTTTACTATAGCTTTGCACTGGTGTTAGGAATCAGATGTGCAGGATAGGTGGAAGACTACGAAGCGAAGGCGTCAGCCTTTGTGGAGTCACCCTTGAGATACCACCCTTTTGGTTCTTGACATC-TAACCGAGATCCTTGAATCAGGATCCGAGACAATGCATGGTGGGTAGTTTGACTGGGGCGGTCGCCTCCCAAAGAGTAACGGAGGCGCGCGATGGTTAGCTCAGGTTGGTCGGAAATCAACTTTTAGAGTGCAATGGCATAAGCTAGCCTGACTGCGAGTCTGACAAGACGAGCAGAGACGAAAGTCGGTCATAGTGATCCGGTGGTCCCGAGTGGAAGGGCCATCGCTCAACGAATAAAAGGTACTCCGGGGATAACAGGCTGATGATTTCCAAGCGTCCATAGCGACGAAATCGTTTGGCACCTCGATGTCGGCTCATCACATCCTGGGGCTGGAGAAGGTCCCAAGGGTTCGGCTGTTCGCCGATTAAAGTGGTACGTGAGCTGGGTTTAGAACGTCGTGAGACAGTTCGGTCCCTATCTGCCGTGGGTGTAGGAAGTTTGAGAGGATCTGCCTTTAGTACGAGAGGACCGAGGTGGACGTACCCCTGGTGGACCAGTTGTCGTGCCAACGGCACAGCTGGGTAGCTAAGTACGGAAGGGATAACTGCTGAATGCATCTAAGCAGGAAACCCCCCTCAAAACTAGACTTCCCCATTAGAGCCGTGGAAGACCACCACGTTGATAGGTCGGGTGTGGAAGCACAGTAATGTGTGTAGCTAACCGATACTAATAGCTCGATTGATT----------------------------
>AP017586_Rickettsia_japonica_spotted_fever_group
---------------------------------GCCTTGGCACTAGAAGGCGATGAAGGACGTAATACGCTGCGATAAGCTTCGGGGAGTTGCGAATAAACTTTGATCCGAAGATTTCCGAAT-AGGG-AAACCCACCTAATTTATTAGGTATTGTATAGTGAATACATAGCTATATGAGGCAAACCCAGCGAACTGAAATATCTAAGTAGCTGGAGGAAAGGACATCAACCGAGACTCCGTTAGTAGTGACGAGCGAACGCGGACCAGGCCAGTGGCTTC--AAAAAATAACTAAAACAACATGGAAAGGTTGACCATAGAGGGTGATAGTCCCGTATAGGTAAAAAGTTTGAAGTCCTTGAGTAAGGCGGGACACGTGAAATCCTGTTTGAACATAGGGGGACCACCCTCTAAGCCTAAGTACTCTCTAGTGACCGATAGTGAAC-AAGTACCGTGAGGGAAAGGTGAAAAGTACCCCGACAAGGGGAGTGAAATAGTATCTGAAACCAAATGCTTACAAGCAGTCGGAGCAAGCGTATTTA-TATGTCTTGTGACGGCGTACCTTTTGTATAATGGGTCAGCGACTTAGTTTATCTAGCAAGCTTAAGCCGTTAGGTGTAGGCGTAGCGAAAGCGAGTCTGAATAGGGCG--TTTAGTTAGATGAATTAGACCCGAAACCGGGTGATCTAGCCATGGCCAGGTTGAAAGTGGAGTAAAATCCACTGAAGGACCGAACCCACTACTGTTGAAAAAGTAGGGGATGAGCTGTGGTTAGGGGTGAAAGGCCAATCAAACTCGGATATAGCTGGTTCTCCGCGAAATCTATTTAGGTAGAGCGT--TATAGCGATTACCATCGAAGGTAGAGCACTGAATGAGCTAGGGGGTCCCACAGACTTACCAAACTCAATCAAACTCCGAATGTCGATGAGTACAGCATAGCAGACAGACTATGGGTGCTAAGGTCCATAGTCGAGAGGGAAAAAGCCCAGACCGCCATCTAAGGTCCCTAAATCATGACTAAGTGTT-AAAGGATGTGAGAAGACCAAAACAACTAGGATGTTGGCTTAGAAGCAGCCATCATTTAAAGAAAGCGTAATAGCTCACTAGTCTAAATAAGTTTTCTTGCGCCAACAATGTAACGGGGCTCAAGTC-ATGTACCGAAGATGCGGATTTATGCATTTGGCA-TAAATGGTAGCGGAGCGTTCCGTAAGCCTGCGAAGGTGAACCGTAAGGTTTGCTGGAGGTATCGGAAGTGAGAATGCTGACATAAGTAGCGATAAAGAATGTGAGAAACATTCTCGCCGAAAGTCCAAGGGTTCTTGCGTAAAGTTAATCTGCGCAAGGTTAGTCGGCCCCTAAGATGAGGCTGAAAGGCGTAATCGATGGGAATCAGGTTAATATTCCTGAACCTGAA-GG--ATGTGACGAAAATAGTAAATTGTACAGTCTT-ATTGGATTGATTGTGCGGTGAATATTTTCCAGGAAATAACACTTTCATTATAGACCGTACCCAAAACCGACACAGGTGGACAGGTAGAGTATACCAAGGCGCTTGAGAGAACGATGCTGAAGGAACTAGGCAAATTGCATCTGTAACTTCGGAAGAAAGATGACCTGTATATGGGCAACCATGTGCAGGTGGCACAAGCTAGGGGGTAGCGACTGTTTATTAAAAACACAGGGCTCTGCAAAGTCAATAGACGACGTATAGGGTCTGACGCCTGCCCAGTGCTGGAAGATTAAAAGGAGGGGTGC-AAGCTCTGAATTGAAGTCCCAGTGAACGGCGGCCGTAACTATGACGGTCCTAAGGTAGCGAAATTCCTTGTCGGGTAAGTTCCGACCCGCACGAATGGCGTAACGATTTCCCCACTGTCTCCAGTATCGACTCAGCGAAATTGAATTCTCCGTGAAGATGCGGAGTTCCCGCGGTCAGACGGAAAGACCCCGTGAACCTTTACTATAGCTTTGCACTGGTGTTAGGAATCAGATGTGCAGGATAGGTGGAAGACTACGAAGCGAAGGCGTCAGCCTTTGTGGAGTCACCCTTGAGATACCACCCTTTTGGTTCTTGACATC-TAACCGAGATCCTTGAATCAGGATCCGAGACAATGCATGGTGGGTAGTTTGACTGGGGCGGTCGCCTCCCAAAGAGTAACGGAGGCGCGCGATGGTTAGCTCAGGTTGGTCGGAAATCAACTTTTAGAGTGCAATGGCATAAGCTAGCCTGACTGCGAGTCTGACAAGACGAGCAGAGACGAAAGTCGGTCATAGTGATCCGGTGGTCCCGAGTGGAAGGGCCATCGCTCAACGAATAAAAGGTACTCCGGGGATAACAGGCTGATGATTTCCAAGCGTCCATAGCGACGAAATCGTTTGGCACCTCGATGTCGGCTCATCACATCCTGGGGCTGGAGAAGGTCCCAAGGGTTCGGCTGTTCGCCGATTAAAGTGGTACGTGAGCTGGGTTTAGAACGTCGTGAGACAGTTCGGTCCCTATCTGCCGTGGGTGTAGGAAGTTTGAGAGGATCTGCCTTTAGTACGAGAGGACCGAGGTGGACGTACCCCTGGTGGACCAGTTGTCGTGCCAACGGCACAGCTGGGTAGCTAAGTACGGAAGGGATAACTGCTGAATGCATCTAAGCAGGAAACCCCCCTCAAAACTAGACTTCCCCATTAGAGCCGTGGAAGACCACCACGTTGATAGGTCGGGTGTGGAAGCACAGTAATGTGTGTAGCTAACCGATACTAATAGCTCGATTGATT----------------------------
>AP017587_Rickettsia_japonica_spotted_fever_group
---------------------------------GCCTTGGCACTAGAAGGCGATGAAGGACGTAATACGCTGCGATAAGCTTCGGGGAGTTGCGAATAAACTTTGATCCGAAGATTTCCGAAT-AGGG-AAACCCACCTAATTTATTAGGTATTGTATAGTGAATACATAGCTATATGAGGCAAACCCAGCGAACTGAAATATCTAAGTAGCTGGAGGAAAGGACATCAACCGAGACTCCGTTAGTAGTGACGAGCGAACGCGGACCAGGCCAGTGGCTTC--AAAAAATAACTAAAACAACATGGAAAGGTTGACCATAGAGGGTGATAGTCCCGTATAGGTAAAAAGTTTGAAGTCCTTGAGTAAGGCGGGACACGTGAAATCCTGTTTGAACATAGGGGGACCACCCTCTAAGCCTAAGTACTCTCTAGTGACCGATAGTGAAC-AAGTACCGTGAGGGAAAGGTGAAAAGTACCCCGACAAGGGGAGTGAAATAGTATCTGAAACCAAATGCTTACAAGCAGTCGGAGCAAGCGTATTTA-TATGTCTTGTGACGGCGTACCTTTTGTATAATGGGTCAGCGACTTAGTTTATCTAGCAAGCTTAAGCCGTTAGGTGTAGGCGTAGCGAAAGCGAGTCTGAATAGGGCG--TTTAGTTAGATGAATTAGACCCGAAACCGGGTGATCTAGCCATGGCCAGGTTGAAAGTGGAGTAAAATCCACTGAAGGACCGAACCCACTACTGTTGAAAAAGTAGGGGATGAGCTGTGGTTAGGGGTGAAAGGCCAATCAAACTCGGATATAGCTGGTTCTCCGCGAAATCTATTTAGGTAGAGCGT--TATAGCGATTACCATCGAAGGTAGAGCACTGAATGAGCTAGGGGGTCCCACAGACTTACCAAACTCAATCAAACTCCGAATGTCGATGAGTACAGCATAGCAGACAGACTATGGGTGCTAAGGTCCATAGTCGAGAGGGAAAAAGCCCAGACCGCCATCTAAGGTCCCTAAATCATGACTAAGTGTT-AAAGGATGTGAGAAGACCAAAACAACTAGGATGTTGGCTTAGAAGCAGCCATCATTTAAAGAAAGCGTAATAGCTCACTAGTCTAAATAAGTTTTCTTGCGCCAACAATGTAACGGGGCTCAAGTC-ATGTACCGAAGATGCGGATTTATGCATTTGGCA-TAAATGGTAGCGGAGCGTTCCGTAAGCCTGCGAAGGTGAACCGTAAGGTTTGCTGGAGGTATCGGAAGTGAGAATGCTGACATAAGTAGCGATAAAGAATGTGAGAAACATTCTCGCCGAAAGTCCAAGGGTTCTTGCGTAAAGTTAATCTGCGCAAGGTTAGTCGGCCCCTAAGATGAGGCTGAAAGGCGTAATCGATGGGAATCAGGTTAATATTCCTGAACCTGAA-GG--ATGTGACGAAAATAGTAAATTGTACAGTCTT-ATTGGATTGATTGTGCGGTGAATATTTTCCAGGAAATAACACTTTCATTATAGACCGTACCCAAAACCGACACAGGTGGACAGGTAGAGTATACCAAGGCGCTTGAGAGAACGATGCTGAAGGAACTAGGCAAATTGCATCTGTAACTTCGGAAGAAAGATGACCTGTATATGGGCAACCATGTGCAGGTGGCACAAGCTAGGGGGTAGCGACTGTTTATTAAAAACACAGGGCTCTGCAAAGTCAATAGACGACGTATAGGGTCTGACGCCTGCCCAGTGCTGGAAGATTAAAAGGAGGGGTGC-AAGCTCTGAATTGAAGTCCCAGTGAACGGCGGCCGTAACTATGACGGTCCTAAGGTAGCGAAATTCCTTGTCGGGTAAGTTCCGACCCGCACGAATGGCGTAACGATTTCCCCACTGTCTCCAGTATCGACTCAGCGAAATTGAATTCTCCGTGAAGATGCGGAGTTCCCGCGGTCAGACGGAAAGACCCCGTGAACCTTTACTATAGCTTTGCACTGGTGTTAGGAATCAGATGTGCAGGATAGGTGGAAGACTACGAAGCGAAGGCGTCAGCCTTTGTGGAGTCACCCTTGAGATACCACCCTTTTGGTTCTTGACATC-TAACCGAGATCCTTGAATCAGGATCCGAGACAATGCATGGTGGGTAGTTTGACTGGGGCGGTCGCCTCCCAAAGAGTAACGGAGGCGCGCGATGGTTAGCTCAGGTTGGTCGGAAATCAACTTTTAGAGTGCAATGGCATAAGCTAGCCTGACTGCGAGTCTGACAAGACGAGCAGAGACGAAAGTCGGTCATAGTGATCCGGTGGTCCCGAGTGGAAGGGCCATCGCTCAACGAATAAAAGGTACTCCGGGGATAACAGGCTGATGATTTCCAAGCGTCCATAGCGACGAAATCGTTTGGCACCTCGATGTCGGCTCATCACATCCTGGGGCTGGAGAAGGTCCCAAGGGTTCGGCTGTTCGCCGATTAAAGTGGTACGTGAGCTGGGTTTAGAACGTCGTGAGACAGTTCGGTCCCTATCTGCCGTGGGTGTAGGAAGTTTGAGAGGATCTGCCTTTAGTACGAGAGGACCGAGGTGGACGTACCCCTGGTGGACCAGTTGTCGTGCCAACGGCACAGCTGGGTAGCTAAGTACGGAAGGGATAACTGCTGAATGCATCTAAGCAGGAAACCCCCCTCAAAACTAGACTTCCCCATTAGAGCCGTGGAAGACCACCACGTTGATAGGTCGGGTGTGGAAGCACAGTAATGTGTGTAGCTAACCGATACTAATAGCTCGATTGATT----------------------------
>AP017588_Rickettsia_japonica_spotted_fever_group
---------------------------------GCCTTGGCACTAGAAGGCGATGAAGGACGTAATACGCTGCGATAAGCTTCGGGGAGTTGCGAATAAACTTTGATCCGAAGATTTCCGAAT-AGGG-AAACCCACCTAATTTATTAGGTATTGTATAGTGAATACATAGCTATATGAGGCAAACCCAGCGAACTGAAATATCTAAGTAGCTGGAGGAAAGGACATCAACCGAGACTCCGTTAGTAGTGACGAGCGAACGCGGACCAGGCCAGTGGCTTC--AAAAAATAACTAAAACAACATGGAAAGGTTGACCATAGAGGGTGATAGTCCCGTATAGGTAAAAAGTTTGAAGTCCTTGAGTAAGGCGGGACACGTGAAATCCTGTTTGAACATAGGGGGACCACCCTCTAAGCCTAAGTACTCTCTAGTGACCGATAGTGAAC-AAGTACCGTGAGGGAAAGGTGAAAAGTACCCCGACAAGGGGAGTGAAATAGTATCTGAAACCAAATGCTTACAAGCAGTCGGAGCAAGCGTATTTA-TATGTCTTGTGACGGCGTACCTTTTGTATAATGGGTCAGCGACTTAGTTTATCTAGCAAGCTTAAGCCGTTAGGTGTAGGCGTAGCGAAAGCGAGTCTGAATAGGGCG--TTTAGTTAGATGAATTAGACCCGAAACCGGGTGATCTAGCCATGGCCAGGTTGAAAGTGGAGTAAAATCCACTGAAGGACCGAACCCACTACTGTTGAAAAAGTAGGGGATGAGCTGTGGTTAGGGGTGAAAGGCCAATCAAACTCGGATATAGCTGGTTCTCCGCGAAATCTATTTAGGTAGAGCGT--TATAGCGATTACCATCGAAGGTAGAGCACTGAATGAGCTAGGGGGTCCCACAGACTTACCAAACTCAATCAAACTCCGAATGTCGATGAGTACAGCATAGCAGACAGACTATGGGTGCTAAGGTCCATAGTCGAGAGGGAAAAAGCCCAGACCGCCATCTAAGGTCCCTAAATCATGACTAAGTGTT-AAAGGATGTGAGAAGACCAAAACAACTAGGATGTTGGCTTAGAAGCAGCCATCATTTAAAGAAAGCGTAATAGCTCACTAGTCTAAATAAGTTTTCTTGCGCCAACAATGTAACGGGGCTCAAGTC-ATGTACCGAAGATGCGGATTTATGCATTTGGCA-TAAATGGTAGCGGAGCGTTCCGTAAGCCTGCGAAGGTGAACCGTAAGGTTTGCTGGAGGTATCGGAAGTGAGAATGCTGACATAAGTAGCGATAAAGAATGTGAGAAACATTCTCGCCGAAAGTCCAAGGGTTCTTGCGTAAAGTTAATCTGCGCAAGGTTAGTCGGCCCCTAAGATGAGGCTGAAAGGCGTAATCGATGGGAATCAGGTTAATATTCCTGAACCTGAA-GG--ATGTGACGAAAATAGTAAATTGTACAGTCTT-ATTGGATTGATTGTGCGGTGAATATTTTCCAGGAAATAACACTTTCATTATAGACCGTACCCAAAACCGACACAGGTGGACAGGTAGAGTATACCAAGGCGCTTGAGAGAACGATGCTGAAGGAACTAGGCAAATTGCATCTGTAACTTCGGAAGAAAGATGACCTGTATATGGGCAACCATGTGCAGGTGGCACAAGCTAGGGGGTAGCGACTGTTTATTAAAAACACAGGGCTCTGCAAAGTCAATAGACGACGTATAGGGTCTGACGCCTGCCCAGTGCTGGAAGATTAAAAGGAGGGGTGC-AAGCTCTGAATTGAAGTCCCAGTGAACGGCGGCCGTAACTATGACGGTCCTAAGGTAGCGAAATTCCTTGTCGGGTAAGTTCCGACCCGCACGAATGGCGTAACGATTTCCCCACTGTCTCCAGTATCGACTCAGCGAAATTGAATTCTCCGTGAAGATGCGGAGTTCCCGCGGTCAGACGGAAAGACCCCGTGAACCTTTACTATAGCTTTGCACTGGTGTTAGGAATCAGATGTGCAGGATAGGTGGAAGACTACGAAGCGAAGGCGTCAGCCTTTGTGGAGTCACCCTTGAGATACCACCCTTTTGGTTCTTGACATC-TAACCGAGATCCTTGAATCAGGATCCGAGACAATGCATGGTGGGTAGTTTGACTGGGGCGGTCGCCTCCCAAAGAGTAACGGAGGCGCGCGATGGTTAGCTCAGGTTGGTCGGAAATCAACTTTTAGAGTGCAATGGCATAAGCTAGCCTGACTGCGAGTCTGACAAGACGAGCAGAGACGAAAGTCGGTCATAGTGATCCGGTGGTCCCGAGTGGAAGGGCCATCGCTCAACGAATAAAAGGTACTCCGGGGATAACAGGCTGATGATTTCCAAGCGTCCATAGCGACGAAATCGTTTGGCACCTCGATGTCGGCTCATCACATCCTGGGGCTGGAGAAGGTCCCAAGGGTTCGGCTGTTCGCCGATTAAAGTGGTACGTGAGCTGGGTTTAGAACGTCGTGAGACAGTTCGGTCCCTATCTGCCGTGGGTGTAGGAAGTTTGAGAGGATCTGCCTTTAGTACGAGAGGACCGAGGTGGACGTACCCCTGGTGGACCAGTTGTCGTGCCAACGGCACAGCTGGGTAGCTAAGTACGGAAGGGATAACTGCTGAATGCATCTAAGCAGGAAACCCCCCTCAAAACTAGACTTCCCCATTAGAGCCGTGGAAGACCACCACGTTGATAGGTCGGGTGTGGAAGCACAGTAATGTGTGTAGCTAACCGATACTAATAGCTCGATTGATT----------------------------
>AP017589_Rickettsia_japonica_spotted_fever_group
---------------------------------GCCTTGGCACTAGAAGGCGATGAAGGACGTAATACGCTGCGATAAGCTTCGGGGAGTTGCGAATAAACTTTGATCCGAAGATTTCCGAAT-AGGG-AAACCCACCTAATTTATTAGGTATTGTATAGTGAATACATAGCTATATGAGGCAAACCCAGCGAACTGAAATATCTAAGTAGCTGGAGGAAAGGACATCAACCGAGACTCCGTTAGTAGTGACGAGCGAACGCGGACCAGGCCAGTGGCTTC--AAAAAATAACTAAAACAACATGGAAAGGTTGACCATAGAGGGTGATAGTCCCGTATAGGTAAAAAGTTTGAAGTCCTTGAGTAAGGCGGGACACGTGAAATCCTGTTTGAACATAGGGGGACCACCCTCTAAGCCTAAGTACTCTCTAGTGACCGATAGTGAAC-AAGTACCGTGAGGGAAAGGTGAAAAGTACCCCGACAAGGGGAGTGAAATAGTATCTGAAACCAAATGCTTACAAGCAGTCGGAGCAAGCGTATTTA-TATGTCTTGTGACGGCGTACCTTTTGTATAATGGGTCAGCGACTTAGTTTATCTAGCAAGCTTAAGCCGTTAGGTGTAGGCGTAGCGAAAGCGAGTCTGAATAGGGCG--TTTAGTTAGATGAATTAGACCCGAAACCGGGTGATCTAGCCATGGCCAGGTTGAAAGTGGAGTAAAATCCACTGAAGGACCGAACCCACTACTGTTGAAAAAGTAGGGGATGAGCTGTGGTTAGGGGTGAAAGGCCAATCAAACTCGGATATAGCTGGTTCTCCGCGAAATCTATTTAGGTAGAGCGT--TATAGCGATTACCATCGAAGGTAGAGCACTGAATGAGCTAGGGGGTCCCACAGACTTACCAAACTCAATCAAACTCCGAATGTCGATGAGTACAGCATAGCAGACAGACTATGGGTGCTAAGGTCCATAGTCGAGAGGGAAAAAGCCCAGACCGCCATCTAAGGTCCCTAAATCATGACTAAGTGTT-AAAGGATGTGAGAAGACCAAAACAACTAGGATGTTGGCTTAGAAGCAGCCATCATTTAAAGAAAGCGTAATAGCTCACTAGTCTAAATAAGTTTTCTTGCGCCAACAATGTAACGGGGCTCAAGTC-ATGTACCGAAGATGCGGATTTATGCATTTGGCA-TAAATGGTAGCGGAGCGTTCCGTAAGCCTGCGAAGGTGAACCGTAAGGTTTGCTGGAGGTATCGGAAGTGAGAATGCTGACATAAGTAGCGATAAAGAATGTGAGAAACATTCTCGCCGAAAGTCCAAGGGTTCTTGCGTAAAGTTAATCTGCGCAAGGTTAGTCGGCCCCTAAGATGAGGCTGAAAGGCGTAATCGATGGGAATCAGGTTAATATTCCTGAACCTGAA-GG--ATGTGACGAAAATAGTAAATTGTACAGTCTT-ATTGGATTGATTGTGCGGTGAATATTTTCCAGGAAATAACACTTTCATTATAGACCGTACCCAAAACCGACACAGGTGGACAGGTAGAGTATACCAAGGCGCTTGAGAGAACGATGCTGAAGGAACTAGGCAAATTGCATCTGTAACTTCGGAAGAAAGATGACCTGTATATGGGCAACCATGTGCAGGTGGCACAAGCTAGGGGGTAGCGACTGTTTATTAAAAACACAGGGCTCTGCAAAGTCAATAGACGACGTATAGGGTCTGACGCCTGCCCAGTGCTGGAAGATTAAAAGGAGGGGTGC-AAGCTCTGAATTGAAGTCCCAGTGAACGGCGGCCGTAACTATGACGGTCCTAAGGTAGCGAAATTCCTTGTCGGGTAAGTTCCGACCCGCACGAATGGCGTAACGATTTCCCCACTGTCTCCAGTATCGACTCAGCGAAATTGAATTCTCCGTGAAGATGCGGAGTTCCCGCGGTCAGACGGAAAGACCCCGTGAACCTTTACTATAGCTTTGCACTGGTGTTAGGAATCAGATGTGCAGGATAGGTGGAAGACTACGAAGCGAAGGCGTCAGCCTTTGTGGAGTCACCCTTGAGATACCACCCTTTTGGTTCTTGACATC-TAACCGAGATCCTTGAATCAGGATCCGAGACAATGCATGGTGGGTAGTTTGACTGGGGCGGTCGCCTCCCAAAGAGTAACGGAGGCGCGCGATGGTTAGCTCAGGTTGGTCGGAAATCAACTTTTAGAGTGCAATGGCATAAGCTAGCCTGACTGCGAGTCTGACAAGACGAGCAGAGACGAAAGTCGGTCATAGTGATCCGGTGGTCCCGAGTGGAAGGGCCATCGCTCAACGAATAAAAGGTACTCCGGGGATAACAGGCTGATGATTTCCAAGCGTCCATAGCGACGAAATCGTTTGGCACCTCGATGTCGGCTCATCACATCCTGGGGCTGGAGAAGGTCCCAAGGGTTCGGCTGTTCGCCGATTAAAGTGGTACGTGAGCTGGGTTTAGAACGTCGTGAGACAGTTCGGTCCCTATCTGCCGTGGGTGTAGGAAGTTTGAGAGGATCTGCCTTTAGTACGAGAGGACCGAGGTGGACGTACCCCTGGTGGACCAGTTGTCGTGCCAACGGCACAGCTGGGTAGCTAAGTACGGAAGGGATAACTGCTGAATGCATCTAAGCAGGAAACCCCCCTCAAAACTAGACTTCCCCATTAGAGCCGTGGAAGACCACCACGTTGATAGGTCGGGTGTGGAAGCACAGTAATGTGTGTAGCTAACCGATACTAATAGCTCGATTGATT----------------------------
>AP017590_Rickettsia_japonica_spotted_fever_group
---------------------------------GCCTTGGCACTAGAAGGCGATGAAGGACGTAATACGCTGCGATAAGCTTCGGGGAGTTGCGAATAAACTTTGATCCGAAGATTTCCGAAT-AGGG-AAACCCACCTAATTTATTAGGTATTGTATAGTGAATACATAGCTATATGAGGCAAACCCAGCGAACTGAAATATCTAAGTAGCTGGAGGAAAGGACATCAACCGAGACTCCGTTAGTAGTGACGAGCGAACGCGGACCAGGCCAGTGGCTTC--AAAAAATAACTAAAACAACATGGAAAGGTTGACCATAGAGGGTGATAGTCCCGTATAGGTAAAAAGTTTGAAGTCCTTGAGTAAGGCGGGACACGTGAAATCCTGTTTGAACATAGGGGGACCACCCTCTAAGCCTAAGTACTCTCTAGTGACCGATAGTGAAC-AAGTACCGTGAGGGAAAGGTGAAAAGTACCCCGACAAGGGGAGTGAAATAGTATCTGAAACCAAATGCTTACAAGCAGTCGGAGCAAGCGTATTTA-TATGTCTTGTGACGGCGTACCTTTTGTATAATGGGTCAGCGACTTAGTTTATCTAGCAAGCTTAAGCCGTTAGGTGTAGGCGTAGCGAAAGCGAGTCTGAATAGGGCG--TTTAGTTAGATGAATTAGACCCGAAACCGGGTGATCTAGCCATGGCCAGGTTGAAAGTGGAGTAAAATCCACTGAAGGACCGAACCCACTACTGTTGAAAAAGTAGGGGATGAGCTGTGGTTAGGGGTGAAAGGCCAATCAAACTCGGATATAGCTGGTTCTCCGCGAAATCTATTTAGGTAGAGCGT--TATAGCGATTACCATCGAAGGTAGAGCACTGAATGAGCTAGGGGGTCCCACAGACTTACCAAACTCAATCAAACTCCGAATGTCGATGAGTACAGCATAGCAGACAGACTATGGGTGCTAAGGTCCATAGTCGAGAGGGAAAAAGCCCAGACCGCCATCTAAGGTCCCTAAATCATGACTAAGTGTT-AAAGGATGTGAGAAGACCAAAACAACTAGGATGTTGGCTTAGAAGCAGCCATCATTTAAAGAAAGCGTAATAGCTCACTAGTCTAAATAAGTTTTCTTGCGCCAACAATGTAACGGGGCTCAAGTC-ATGTACCGAAGATGCGGATTTATGCATTTGGCA-TAAATGGTAGCGGAGCGTTCCGTAAGCCTGCGAAGGTGAACCGTAAGGTTTGCTGGAGGTATCGGAAGTGAGAATGCTGACATAAGTAGCGATAAAGAATGTGAGAAACATTCTCGCCGAAAGTCCAAGGGTTCTTGCGTAAAGTTAATCTGCGCAAGGTTAGTCGGCCCCTAAGATGAGGCTGAAAGGCGTAATCGATGGGAATCAGGTTAATATTCCTGAACCTGAA-GG--ATGTGACGAAAATAGTAAATTGTACAGTCTT-ATTGGATTGATTGTGCGGTGAATATTTTCCAGGAAATAACACTTTCATTATAGACCGTACCCAAAACCGACACAGGTGGACAGGTAGAGTATACCAAGGCGCTTGAGAGAACGATGCTGAAGGAACTAGGCAAATTGCATCTGTAACTTCGGAAGAAAGATGACCTGTATATGGGCAACCATGTGCAGGTGGCACAAGCTAGGGGGTAGCGACTGTTTATTAAAAACACAGGGCTCTGCAAAGTCAATAGACGACGTATAGGGTCTGACGCCTGCCCAGTGCTGGAAGATTAAAAGGAGGGGTGC-AAGCTCTGAATTGAAGTCCCAGTGAACGGCGGCCGTAACTATGACGGTCCTAAGGTAGCGAAATTCCTTGTCGGGTAAGTTCCGACCCGCACGAATGGCGTAACGATTTCCCCACTGTCTCCAGTATCGACTCAGCGAAATTGAATTCTCCGTGAAGATGCGGAGTTCCCGCGGTCAGACGGAAAGACCCCGTGAACCTTTACTATAGCTTTGCACTGGTGTTAGGAATCAGATGTGCAGGATAGGTGGAAGACTACGAAGCGAAGGCGTCAGCCTTTGTGGAGTCACCCTTGAGATACCACCCTTTTGGTTCTTGACATC-TAACCGAGATCCTTGAATCAGGATCCGAGACAATGCATGGTGGGTAGTTTGACTGGGGCGGTCGCCTCCCAAAGAGTAACGGAGGCGCGCGATGGTTAGCTCAGGTTGGTCGGAAATCAACTTTTAGAGTGCAATGGCATAAGCTAGCCTGACTGCGAGTCTGACAAGACGAGCAGAGACGAAAGTCGGTCATAGTGATCCGGTGGTCCCGAGTGGAAGGGCCATCGCTCAACGAATAAAAGGTACTCCGGGGATAACAGGCTGATGATTTCCAAGCGTCCATAGCGACGAAATCGTTTGGCACCTCGATGTCGGCTCATCACATCCTGGGGCTGGAGAAGGTCCCAAGGGTTCGGCTGTTCGCCGATTAAAGTGGTACGTGAGCTGGGTTTAGAACGTCGTGAGACAGTTCGGTCCCTATCTGCCGTGGGTGTAGGAAGTTTGAGAGGATCTGCCTTTAGTACGAGAGGACCGAGGTGGACGTACCCCTGGTGGACCAGTTGTCGTGCCAACGGCACAGCTGGGTAGCTAAGTACGGAAGGGATAACTGCTGAATGCATCTAAGCAGGAAACCCCCCTCAAAACTAGACTTCCCCATTAGAGCCGTGGAAGACCACCACGTTGATAGGTCGGGTGTGGAAGCACAGTAATGTGTGTAGCTAACCGATACTAATAGCTCGATTGATT----------------------------
>AP017591_Rickettsia_japonica_spotted_fever_group
---------------------------------GCCTTGGCACTAGAAGGCGATGAAGGACGTAATACGCTGCGATAAGCTTCGGGGAGTTGCGAATAAACTTTGATCCGAAGATTTCCGAAT-AGGG-AAACCCACCTAATTTATTAGGTATTGTATAGTGAATACATAGCTATATGAGGCAAACCCAGCGAACTGAAATATCTAAGTAGCTGGAGGAAAGGACATCAACCGAGACTCCGTTAGTAGTGACGAGCGAACGCGGACCAGGCCAGTGGCTTC--AAAAAATAACTAAAACAACATGGAAAGGTTGACCATAGAGGGTGATAGTCCCGTATAGGTAAAAAGTTTGAAGTCCTTGAGTAAGGCGGGACACGTGAAATCCTGTTTGAACATAGGGGGACCACCCTCTAAGCCTAAGTACTCTCTAGTGACCGATAGTGAAC-AAGTACCGTGAGGGAAAGGTGAAAAGTACCCCGACAAGGGGAGTGAAATAGTATCTGAAACCAAATGCTTACAAGCAGTCGGAGCAAGCGTATTTA-TATGTCTTGTGACGGCGTACCTTTTGTATAATGGGTCAGCGACTTAGTTTATCTAGCAAGCTTAAGCCGTTAGGTGTAGGCGTAGCGAAAGCGAGTCTGAATAGGGCG--TTTAGTTAGATGAATTAGACCCGAAACCGGGTGATCTAGCCATGGCCAGGTTGAAAGTGGAGTAAAATCCACTGAAGGACCGAACCCACTACTGTTGAAAAAGTAGGGGATGAGCTGTGGTTAGGGGTGAAAGGCCAATCAAACTCGGATATAGCTGGTTCTCCGCGAAATCTATTTAGGTAGAGCGT--TATAGCGATTACCATCGAAGGTAGAGCACTGAATGAGCTAGGGGGTCCCACAGACTTACCAAACTCAATCAAACTCCGAATGTCGATGAGTACAGCATAGCAGACAGACTATGGGTGCTAAGGTCCATAGTCGAGAGGGAAAAAGCCCAGACCGCCATCTAAGGTCCCTAAATCATGACTAAGTGTT-AAAGGATGTGAGAAGACCAAAACAACTAGGATGTTGGCTTAGAAGCAGCCATCATTTAAAGAAAGCGTAATAGCTCACTAGTCTAAATAAGTTTTCTTGCGCCAACAATGTAACGGGGCTCAAGTC-ATGTACCGAAGATGCGGATTTATGCATTTGGCA-TAAATGGTAGCGGAGCGTTCCGTAAGCCTGCGAAGGTGAACCGTAAGGTTTGCTGGAGGTATCGGAAGTGAGAATGCTGACATAAGTAGCGATAAAGAATGTGAGAAACATTCTCGCCGAAAGTCCAAGGGTTCTTGCGTAAAGTTAATCTGCGCAAGGTTAGTCGGCCCCTAAGATGAGGCTGAAAGGCGTAATCGATGGGAATCAGGTTAATATTCCTGAACCTGAA-GG--ATGTGACGAAAATAGTAAATTGTACAGTCTT-ATTGGATTGATTGTGCGGTGAATATTTTCCAGGAAATAACACTTTCATTATAGACCGTACCCAAAACCGACACAGGTGGACAGGTAGAGTATACCAAGGCGCTTGAGAGAACGATGCTGAAGGAACTAGGCAAATTGCATCTGTAACTTCGGAAGAAAGATGACCTGTATATGGGCAACCATGTGCAGGTGGCACAAGCTAGGGGGTAGCGACTGTTTATTAAAAACACAGGGCTCTGCAAAGTCAATAGACGACGTATAGGGTCTGACGCCTGCCCAGTGCTGGAAGATTAAAAGGAGGGGTGC-AAGCTCTGAATTGAAGTCCCAGTGAACGGCGGCCGTAACTATGACGGTCCTAAGGTAGCGAAATTCCTTGTCGGGTAAGTTCCGACCCGCACGAATGGCGTAACGATTTCCCCACTGTCTCCAGTATCGACTCAGCGAAATTGAATTCTCCGTGAAGATGCGGAGTTCCCGCGGTCAGACGGAAAGACCCCGTGAACCTTTACTATAGCTTTGCACTGGTGTTAGGAATCAGATGTGCAGGATAGGTGGAAGACTACGAAGCGAAGGCGTCAGCCTTTGTGGAGTCACCCTTGAGATACCACCCTTTTGGTTCTTGACATC-TAACCGAGATCCTTGAATCAGGATCCGAGACAATGCATGGTGGGTAGTTTGACTGGGGCGGTCGCCTCCCAAAGAGTAACGGAGGCGCGCGATGGTTAGCTCAGGTTGGTCGGAAATCAACTTTTAGAGTGCAATGGCATAAGCTAGCCTGACTGCGAGTCTGACAAGACGAGCAGAGACGAAAGTCGGTCATAGTGATCCGGTGGTCCCGAGTGGAAGGGCCATCGCTCAACGAATAAAAGGTACTCCGGGGATAACAGGCTGATGATTTCCAAGCGTCCATAGCGACGAAATCGTTTGGCACCTCGATGTCGGCTCATCACATCCTGGGGCTGGAGAAGGTCCCAAGGGTTCGGCTGTTCGCCGATTAAAGTGGTACGTGAGCTGGGTTTAGAACGTCGTGAGACAGTTCGGTCCCTATCTGCCGTGGGTGTAGGAAGTTTGAGAGGATCTGCCTTTAGTACGAGAGGACCGAGGTGGACGTACCCCTGGTGGACCAGTTGTCGTGCCAACGGCACAGCTGGGTAGCTAAGTACGGAAGGGATAACTGCTGAATGCATCTAAGCAGGAAACCCCCCTCAAAACTAGACTTCCCCATTAGAGCCGTGGAAGACCACCACGTTGATAGGTCGGGTGTGGAAGCACAGTAATGTGTGTAGCTAACCGATACTAATAGCTCGATTGATT----------------------------
>AP017592_Rickettsia_japonica_spotted_fever_group
---------------------------------GCCTTGGCACTAGAAGGCGATGAAGGACGTAATACGCTGCGATAAGCTTCGGGGAGTTGCGAATAAACTTTGATCCGAAGATTTCCGAAT-AGGG-AAACCCACCTAATTTATTAGGTATTGTATAGTGAATACATAGCTATATGAGGCAAACCCAGCGAACTGAAATATCTAAGTAGCTGGAGGAAAGGACATCAACCGAGACTCCGTTAGTAGTGACGAGCGAACGCGGACCAGGCCAGTGGCTTC--AAAAAATAACTAAAACAACATGGAAAGGTTGACCATAGAGGGTGATAGTCCCGTATAGGTAAAAAGTTTGAAGTCCTTGAGTAAGGCGGGACACGTGAAATCCTGTTTGAACATAGGGGGACCACCCTCTAAGCCTAAGTACTCTCTAGTGACCGATAGTGAAC-AAGTACCGTGAGGGAAAGGTGAAAAGTACCCCGACAAGGGGAGTGAAATAGTATCTGAAACCAAATGCTTACAAGCAGTCGGAGCAAGCGTATTTA-TATGTCTTGTGACGGCGTACCTTTTGTATAATGGGTCAGCGACTTAGTTTATCTAGCAAGCTTAAGCCGTTAGGTGTAGGCGTAGCGAAAGCGAGTCTGAATAGGGCG--TTTAGTTAGATGAATTAGACCCGAAACCGGGTGATCTAGCCATGGCCAGGTTGAAAGTGGAGTAAAATCCACTGAAGGACCGAACCCACTACTGTTGAAAAAGTAGGGGATGAGCTGTGGTTAGGGGTGAAAGGCCAATCAAACTCGGATATAGCTGGTTCTCCGCGAAATCTATTTAGGTAGAGCGT--TATAGCGATTACCATCGAAGGTAGAGCACTGAATGAGCTAGGGGGTCCCACAGACTTACCAAACTCAATCAAACTCCGAATGTCGATGAGTACAGCATAGCAGACAGACTATGGGTGCTAAGGTCCATAGTCGAGAGGGAAAAAGCCCAGACCGCCATCTAAGGTCCCTAAATCATGACTAAGTGTT-AAAGGATGTGAGAAGACCAAAACAACTAGGATGTTGGCTTAGAAGCAGCCATCATTTAAAGAAAGCGTAATAGCTCACTAGTCTAAATAAGTTTTCTTGCGCCAACAATGTAACGGGGCTCAAGTC-ATGTACCGAAGATGCGGATTTATGCATTTGGCA-TAAATGGTAGCGGAGCGTTCCGTAAGCCTGCGAAGGTGAACCGTAAGGTTTGCTGGAGGTATCGGAAGTGAGAATGCTGACATAAGTAGCGATAAAGAATGTGAGAAACATTCTCGCCGAAAGTCCAAGGGTTCTTGCGTAAAGTTAATCTGCGCAAGGTTAGTCGGCCCCTAAGATGAGGCTGAAAGGCGTAATCGATGGGAATCAGGTTAATATTCCTGAACCTGAA-GG--ATGTGACGAAAATAGTAAATTGTACAGTCTT-ATTGGATTGATTGTGCGGTGAATATTTTCCAGGAAATAACACTTTCATTATAGACCGTACCCAAAACCGACACAGGTGGACAGGTAGAGTATACCAAGGCGCTTGAGAGAACGATGCTGAAGGAACTAGGCAAATTGCATCTGTAACTTCGGAAGAAAGATGACCTGTATATGGGCAACCATGTGCAGGTGGCACAAGCTAGGGGGTAGCGACTGTTTATTAAAAACACAGGGCTCTGCAAAGTCAATAGACGACGTATAGGGTCTGACGCCTGCCCAGTGCTGGAAGATTAAAAGGAGGGGTGC-AAGCTCTGAATTGAAGTCCCAGTGAACGGCGGCCGTAACTATGACGGTCCTAAGGTAGCGAAATTCCTTGTCGGGTAAGTTCCGACCCGCACGAATGGCGTAACGATTTCCCCACTGTCTCCAGTATCGACTCAGCGAAATTGAATTCTCCGTGAAGATGCGGAGTTCCCGCGGTCAGACGGAAAGACCCCGTGAACCTTTACTATAGCTTTGCACTGGTGTTAGGAATCAGATGTGCAGGATAGGTGGAAGACTACGAAGCGAAGGCGTCAGCCTTTGTGGAGTCACCCTTGAGATACCACCCTTTTGGTTCTTGACATC-TAACCGAGATCCTTGAATCAGGATCCGAGACAATGCATGGTGGGTAGTTTGACTGGGGCGGTCGCCTCCCAAAGAGTAACGGAGGCGCGCGATGGTTAGCTCAGGTTGGTCGGAAATCAACTTTTAGAGTGCAATGGCATAAGCTAGCCTGACTGCGAGTCTGACAAGACGAGCAGAGACGAAAGTCGGTCATAGTGATCCGGTGGTCCCGAGTGGAAGGGCCATCGCTCAACGAATAAAAGGTACTCCGGGGATAACAGGCTGATGATTTCCAAGCGTCCATAGCGACGAAATCGTTTGGCACCTCGATGTCGGCTCATCACATCCTGGGGCTGGAGAAGGTCCCAAGGGTTCGGCTGTTCGCCGATTAAAGTGGTACGTGAGCTGGGTTTAGAACGTCGTGAGACAGTTCGGTCCCTATCTGCCGTGGGTGTAGGAAGTTTGAGAGGATCTGCCTTTAGTACGAGAGGACCGAGGTGGACGTACCCCTGGTGGACCAGTTGTCGTGCCAACGGCACAGCTGGGTAGCTAAGTACGGAAGGGATAACTGCTGAATGCATCTAAGCAGGAAACCCCCCTCAAAACTAGACTTCCCCATTAGAGCCGTGGAAGACCACCACGTTGATAGGTCGGGTGTGGAAGCACAGTAATGTGTGTAGCTAACCGATACTAATAGCTCGATTGATT----------------------------
>AP017593_Rickettsia_japonica_spotted_fever_group
---------------------------------GCCTTGGCACTAGAAGGCGATGAAGGACGTAATACGCTGCGATAAGCTTCGGGGAGTTGCGAATAAACTTTGATCCGAAGATTTCCGAAT-AGGG-AAACCCACCTAATTTATTAGGTATTGTATAGTGAATACATAGCTATATGAGGCAAACCCAGCGAACTGAAATATCTAAGTAGCTGGAGGAAAGGACATCAACCGAGACTCCGTTAGTAGTGACGAGCGAACGCGGACCAGGCCAGTGGCTTC--AAAAAATAACTAAAACAACATGGAAAGGTTGACCATAGAGGGTGATAGTCCCGTATAGGTAAAAAGTTTGAAGTCCTTGAGTAAGGCGGGACACGTGAAATCCTGTTTGAACATAGGGGGACCACCCTCTAAGCCTAAGTACTCTCTAGTGACCGATAGTGAAC-AAGTACCGTGAGGGAAAGGTGAAAAGTACCCCGACAAGGGGAGTGAAATAGTATCTGAAACCAAATGCTTACAAGCAGTCGGAGCAAGCGTATTTA-TATGTCTTGTGACGGCGTACCTTTTGTATAATGGGTCAGCGACTTAGTTTATCTAGCAAGCTTAAGCCGTTAGGTGTAGGCGTAGCGAAAGCGAGTCTGAATAGGGCG--TTTAGTTAGATGAATTAGACCCGAAACCGGGTGATCTAGCCATGGCCAGGTTGAAAGTGGAGTAAAATCCACTGAAGGACCGAACCCACTACTGTTGAAAAAGTAGGGGATGAGCTGTGGTTAGGGGTGAAAGGCCAATCAAACTCGGATATAGCTGGTTCTCCGCGAAATCTATTTAGGTAGAGCGT--TATAGCGATTACCATCGAAGGTAGAGCACTGAATGAGCTAGGGGGTCCCACAGACTTACCAAACTCAATCAAACTCCGAATGTCGATGAGTACAGCATAGCAGACAGACTATGGGTGCTAAGGTCCATAGTCGAGAGGGAAAAAGCCCAGACCGCCATCTAAGGTCCCTAAATCATGACTAAGTGTT-AAAGGATGTGAGAAGACCAAAACAACTAGGATGTTGGCTTAGAAGCAGCCATCATTTAAAGAAAGCGTAATAGCTCACTAGTCTAAATAAGTTTTCTTGCGCCAACAATGTAACGGGGCTCAAGTC-ATGTACCGAAGATGCGGATTTATGCATTTGGCA-TAAATGGTAGCGGAGCGTTCCGTAAGCCTGCGAAGGTGAACCGTAAGGTTTGCTGGAGGTATCGGAAGTGAGAATGCTGACATAAGTAGCGATAAAGAATGTGAGAAACATTCTCGCCGAAAGTCCAAGGGTTCTTGCGTAAAGTTAATCTGCGCAAGGTTAGTCGGCCCCTAAGATGAGGCTGAAAGGCGTAATCGATGGGAATCAGGTTAATATTCCTGAACCTGAA-GG--ATGTGACGAAAATAGTAAATTGTACAGTCTT-ATTGGATTGATTGTGCGGTGAATATTTTCCAGGAAATAACACTTTCATTATAGACCGTACCCAAAACCGACACAGGTGGACAGGTAGAGTATACCAAGGCGCTTGAGAGAACGATGCTGAAGGAACTAGGCAAATTGCATCTGTAACTTCGGAAGAAAGATGACCTGTATATGGGCAACCATGTGCAGGTGGCACAAGCTAGGGGGTAGCGACTGTTTATTAAAAACACAGGGCTCTGCAAAGTCAATAGACGACGTATAGGGTCTGACGCCTGCCCAGTGCTGGAAGATTAAAAGGAGGGGTGC-AAGCTCTGAATTGAAGTCCCAGTGAACGGCGGCCGTAACTATGACGGTCCTAAGGTAGCGAAATTCCTTGTCGGGTAAGTTCCGACCCGCACGAATGGCGTAACGATTTCCCCACTGTCTCCAGTATCGACTCAGCGAAATTGAATTCTCCGTGAAGATGCGGAGTTCCCGCGGTCAGACGGAAAGACCCCGTGAACCTTTACTATAGCTTTGCACTGGTGTTAGGAATCAGATGTGCAGGATAGGTGGAAGACTACGAAGCGAAGGCGTCAGCCTTTGTGGAGTCACCCTTGAGATACCACCCTTTTGGTTCTTGACATC-TAACCGAGATCCTTGAATCAGGATCCGAGACAATGCATGGTGGGTAGTTTGACTGGGGCGGTCGCCTCCCAAAGAGTAACGGAGGCGCGCGATGGTTAGCTCAGGTTGGTCGGAAATCAACTTTTAGAGTGCAATGGCATAAGCTAGCCTGACTGCGAGTCTGACAAGACGAGCAGAGACGAAAGTCGGTCATAGTGATCCGGTGGTCCCGAGTGGAAGGGCCATCGCTCAACGAATAAAAGGTACTCCGGGGATAACAGGCTGATGATTTCCAAGCGTCCATAGCGACGAAATCGTTTGGCACCTCGATGTCGGCTCATCACATCCTGGGGCTGGAGAAGGTCCCAAGGGTTCGGCTGTTCGCCGATTAAAGTGGTACGTGAGCTGGGTTTAGAACGTCGTGAGACAGTTCGGTCCCTATCTGCCGTGGGTGTAGGAAGTTTGAGAGGATCTGCCTTTAGTACGAGAGGACCGAGGTGGACGTACCCCTGGTGGACCAGTTGTCGTGCCAACGGCACAGCTGGGTAGCTAAGTACGGAAGGGATAACTGCTGAATGCATCTAAGCAGGAAACCCCCCTCAAAACTAGACTTCCCCATTAGAGCCGTGGAAGACCACCACGTTGATAGGTCGGGTGTGGAAGCACAGTAATGTGTGTAGCTAACCGATACTAATAGCTCGATTGATT----------------------------
>AP017594_Rickettsia_japonica_spotted_fever_group
---------------------------------GCCTTGGCACTAGAAGGCGATGAAGGACGTAATACGCTGCGATAAGCTTCGGGGAGTTGCGAATAAACTTTGATCCGAAGATTTCCGAAT-AGGG-AAACCCACCTAATTTATTAGGTATTGTATAGTGAATACATAGCTATATGAGGCAAACCCAGCGAACTGAAATATCTAAGTAGCTGGAGGAAAGGACATCAACCGAGACTCCGTTAGTAGTGACGAGCGAACGCGGACCAGGCCAGTGGCTTC--AAAAAATAACTAAAACAACATGGAAAGGTTGACCATAGAGGGTGATAGTCCCGTATAGGTAAAAAGTTTGAAGTCCTTGAGTAAGGCGGGACACGTGAAATCCTGTTTGAACATAGGGGGACCACCCTCTAAGCCTAAGTACTCTCTAGTGACCGATAGTGAAC-AAGTACCGTGAGGGAAAGGTGAAAAGTACCCCGACAAGGGGAGTGAAATAGTATCTGAAACCAAATGCTTACAAGCAGTCGGAGCAAGCGTATTTA-TATGTCTTGTGACGGCGTACCTTTTGTATAATGGGTCAGCGACTTAGTTTATCTAGCAAGCTTAAGCCGTTAGGTGTAGGCGTAGCGAAAGCGAGTCTGAATAGGGCG--TTTAGTTAGATGAATTAGACCCGAAACCGGGTGATCTAGCCATGGCCAGGTTGAAAGTGGAGTAAAATCCACTGAAGGACCGAACCCACTACTGTTGAAAAAGTAGGGGATGAGCTGTGGTTAGGGGTGAAAGGCCAATCAAACTCGGATATAGCTGGTTCTCCGCGAAATCTATTTAGGTAGAGCGT--TATAGCGATTACCATCGAAGGTAGAGCACTGAATGAGCTAGGGGGTCCCACAGACTTACCAAACTCAATCAAACTCCGAATGTCGATGAGTACAGCATAGCAGACAGACTATGGGTGCTAAGGTCCATAGTCGAGAGGGAAAAAGCCCAGACCGCCATCTAAGGTCCCTAAATCATGACTAAGTGTT-AAAGGATGTGAGAAGACCAAAACAACTAGGATGTTGGCTTAGAAGCAGCCATCATTTAAAGAAAGCGTAATAGCTCACTAGTCTAAATAAGTTTTCTTGCGCCAACAATGTAACGGGGCTCAAGTC-ATGTACCGAAGATGCGGATTTATGCATTTGGCA-TAAATGGTAGCGGAGCGTTCCGTAAGCCTGCGAAGGTGAACCGTAAGGTTTGCTGGAGGTATCGGAAGTGAGAATGCTGACATAAGTAGCGATAAAGAATGTGAGAAACATTCTCGCCGAAAGTCCAAGGGTTCTTGCGTAAAGTTAATCTGCGCAAGGTTAGTCGGCCCCTAAGATGAGGCTGAAAGGCGTAATCGATGGGAATCAGGTTAATATTCCTGAACCTGAA-GG--ATGTGACGAAAATAGTAAATTGTACAGTCTT-ATTGGATTGATTGTGCGGTGAATATTTTCCAGGAAATAACACTTTCATTATAGACCGTACCCAAAACCGACACAGGTGGACAGGTAGAGTATACCAAGGCGCTTGAGAGAACGATGCTGAAGGAACTAGGCAAATTGCATCTGTAACTTCGGAAGAAAGATGACCTGTATATGGGCAACCATGTGCAGGTGGCACAAGCTAGGGGGTAGCGACTGTTTATTAAAAACACAGGGCTCTGCAAAGTCAATAGACGACGTATAGGGTCTGACGCCTGCCCAGTGCTGGAAGATTAAAAGGAGGGGTGC-AAGCTCTGAATTGAAGTCCCAGTGAACGGCGGCCGTAACTATGACGGTCCTAAGGTAGCGAAATTCCTTGTCGGGTAAGTTCCGACCCGCACGAATGGCGTAACGATTTCCCCACTGTCTCCAGTATCGACTCAGCGAAATTGAATTCTCCGTGAAGATGCGGAGTTCCCGCGGTCAGACGGAAAGACCCCGTGAACCTTTACTATAGCTTTGCACTGGTGTTAGGAATCAGATGTGCAGGATAGGTGGAAGACTACGAAGCGAAGGCGTCAGCCTTTGTGGAGTCACCCTTGAGATACCACCCTTTTGGTTCTTGACATC-TAACCGAGATCCTTGAATCAGGATCCGAGACAATGCATGGTGGGTAGTTTGACTGGGGCGGTCGCCTCCCAAAGAGTAACGGAGGCGCGCGATGGTTAGCTCAGGTTGGTCGGAAATCAACTTTTAGAGTGCAATGGCATAAGCTAGCCTGACTGCGAGTCTGACAAGACGAGCAGAGACGAAAGTCGGTCATAGTGATCCGGTGGTCCCGAGTGGAAGGGCCATCGCTCAACGAATAAAAGGTACTCCGGGGATAACAGGCTGATGATTTCCAAGCGTCCATAGCGACGAAATCGTTTGGCACCTCGATGTCGGCTCATCACATCCTGGGGCTGGAGAAGGTCCCAAGGGTTCGGCTGTTCGCCGATTAAAGTGGTACGTGAGCTGGGTTTAGAACGTCGTGAGACAGTTCGGTCCCTATCTGCCGTGGGTGTAGGAAGTTTGAGAGGATCTGCCTTTAGTACGAGAGGACCGAGGTGGACGTACCCCTGGTGGACCAGTTGTCGTGCCAACGGCACAGCTGGGTAGCTAAGTACGGAAGGGATAACTGCTGAATGCATCTAAGCAGGAAACCCCCCTCAAAACTAGACTTCCCCATTAGAGCCGTGGAAGACCACCACGTTGATAGGTCGGGTGTGGAAGCACAGTAATGTGTGTAGCTAACCGATACTAATAGCTCGATTGATT----------------------------
>AP017595_Rickettsia_japonica_spotted_fever_group
---------------------------------GCCTTGGCACTAGAAGGCGATGAAGGACGTAATACGCTGCGATAAGCTTCGGGGAGTTGCGAATAAACTTTGATCCGAAGATTTCCGAAT-AGGG-AAACCCACCTAATTTATTAGGTATTGTATAGTGAATACATAGCTATATGAGGCAAACCCAGCGAACTGAAATATCTAAGTAGCTGGAGGAAAGGACATCAACCGAGACTCCGTTAGTAGTGACGAGCGAACGCGGACCAGGCCAGTGGCTTC--AAAAAATAACTAAAACAACATGGAAAGGTTGACCATAGAGGGTGATAGTCCCGTATAGGTAAAAAGTTTGAAGTCCTTGAGTAAGGCGGGACACGTGAAATCCTGTTTGAACATAGGGGGACCACCCTCTAAGCCTAAGTACTCTCTAGTGACCGATAGTGAAC-AAGTACCGTGAGGGAAAGGTGAAAAGTACCCCGACAAGGGGAGTGAAATAGTATCTGAAACCAAATGCTTACAAGCAGTCGGAGCAAGCGTATTTA-TATGTCTTGTGACGGCGTACCTTTTGTATAATGGGTCAGCGACTTAGTTTATCTAGCAAGCTTAAGCCGTTAGGTGTAGGCGTAGCGAAAGCGAGTCTGAATAGGGCG--TTTAGTTAGATGAATTAGACCCGAAACCGGGTGATCTAGCCATGGCCAGGTTGAAAGTGGAGTAAAATCCACTGAAGGACCGAACCCACTACTGTTGAAAAAGTAGGGGATGAGCTGTGGTTAGGGGTGAAAGGCCAATCAAACTCGGATATAGCTGGTTCTCCGCGAAATCTATTTAGGTAGAGCGT--TATAGCGATTACCATCGAAGGTAGAGCACTGAATGAGCTAGGGGGTCCCACAGACTTACCAAACTCAATCAAACTCCGAATGTCGATGAGTACAGCATAGCAGACAGACTATGGGTGCTAAGGTCCATAGTCGAGAGGGAAAAAGCCCAGACCGCCATCTAAGGTCCCTAAATCATGACTAAGTGTT-AAAGGATGTGAGAAGACCAAAACAACTAGGATGTTGGCTTAGAAGCAGCCATCATTTAAAGAAAGCGTAATAGCTCACTAGTCTAAATAAGTTTTCTTGCGCCAACAATGTAACGGGGCTCAAGTC-ATGTACCGAAGATGCGGATTTATGCATTTGGCA-TAAATGGTAGCGGAGCGTTCCGTAAGCCTGCGAAGGTGAACCGTAAGGTTTGCTGGAGGTATCGGAAGTGAGAATGCTGACATAAGTAGCGATAAAGAATGTGAGAAACATTCTCGCCGAAAGTCCAAGGGTTCTTGCGTAAAGTTAATCTGCGCAAGGTTAGTCGGCCCCTAAGATGAGGCTGAAAGGCGTAATCGATGGGAATCAGGTTAATATTCCTGAACCTGAA-GG--ATGTGACGAAAATAGTAAATTGTACAGTCTT-ATTGGATTGATTGTGCGGTGAATATTTTCCAGGAAATAACACTTTCATTATAGACCGTACCCAAAACCGACACAGGTGGACAGGTAGAGTATACCAAGGCGCTTGAGAGAACGATGCTGAAGGAACTAGGCAAATTGCATCTGTAACTTCGGAAGAAAGATGACCTGTATATGGGCAACCATGTGCAGGTGGCACAAGCTAGGGGGTAGCGACTGTTTATTAAAAACACAGGGCTCTGCAAAGTCAATAGACGACGTATAGGGTCTGACGCCTGCCCAGTGCTGGAAGATTAAAAGGAGGGGTGC-AAGCTCTGAATTGAAGTCCCAGTGAACGGCGGCCGTAACTATGACGGTCCTAAGGTAGCGAAATTCCTTGTCGGGTAAGTTCCGACCCGCACGAATGGCGTAACGATTTCCCCACTGTCTCCAGTATCGACTCAGCGAAATTGAATTCTCCGTGAAGATGCGGAGTTCCCGCGGTCAGACGGAAAGACCCCGTGAACCTTTACTATAGCTTTGCACTGGTGTTAGGAATCAGATGTGCAGGATAGGTGGAAGACTACGAAGCGAAGGCGTCAGCCTTTGTGGAGTCACCCTTGAGATACCACCCTTTTGGTTCTTGACATC-TAACCGAGATCCTTGAATCAGGATCCGAGACAATGCATGGTGGGTAGTTTGACTGGGGCGGTCGCCTCCCAAAGAGTAACGGAGGCGCGCGATGGTTAGCTCAGGTTGGTCGGAAATCAACTTTTAGAGTGCAATGGCATAAGCTAGCCTGACTGCGAGTCTGACAAGACGAGCAGAGACGAAAGTCGGTCATAGTGATCCGGTGGTCCCGAGTGGAAGGGCCATCGCTCAACGAATAAAAGGTACTCCGGGGATAACAGGCTGATGATTTCCAAGCGTCCATAGCGACGAAATCGTTTGGCACCTCGATGTCGGCTCATCACATCCTGGGGCTGGAGAAGGTCCCAAGGGTTCGGCTGTTCGCCGATTAAAGTGGTACGTGAGCTGGGTTTAGAACGTCGTGAGACAGTTCGGTCCCTATCTGCCGTGGGTGTAGGAAGTTTGAGAGGATCTGCCTTTAGTACGAGAGGACCGAGGTGGACGTACCCCTGGTGGACCAGTTGTCGTGCCAACGGCACAGCTGGGTAGCTAAGTACGGAAGGGATAACTGCTGAATGCATCTAAGCAGGAAACCCCCCTCAAAACTAGACTTCCCCATTAGAGCCGTGGAAGACCACCACGTTGATAGGTCGGGTGTGGAAGCACAGTAATGTGTGTAGCTAACCGATACTAATAGCTCGATTGATT----------------------------
>AP017596_Rickettsia_japonica_spotted_fever_group
---------------------------------GCCTTGGCACTAGAAGGCGATGAAGGACGTAATACGCTGCGATAAGCTTCGGGGAGTTGCGAATAAACTTTGATCCGAAGATTTCCGAAT-AGGG-AAACCCACCTAATTTATTAGGTATTGTATAGTGAATACATAGCTATATGAGGCAAACCCAGCGAACTGAAATATCTAAGTAGCTGGAGGAAAGGACATCAACCGAGACTCCGTTAGTAGTGACGAGCGAACGCGGACCAGGCCAGTGGCTTC--AAAAAATAACTAAAACAACATGGAAAGGTTGACCATAGAGGGTGATAGTCCCGTATAGGTAAAAAGTTTGAAGTCCTTGAGTAAGGCGGGACACGTGAAATCCTGTTTGAACATAGGGGGACCACCCTCTAAGCCTAAGTACTCTCTAGTGACCGATAGTGAAC-AAGTACCGTGAGGGAAAGGTGAAAAGTACCCCGACAAGGGGAGTGAAATAGTATCTGAAACCAAATGCTTACAAGCAGTCGGAGCAAGCGTATTTA-TATGTCTTGTGACGGCGTACCTTTTGTATAATGGGTCAGCGACTTAGTTTATCTAGCAAGCTTAAGCCGTTAGGTGTAGGCGTAGCGAAAGCGAGTCTGAATAGGGCG--TTTAGTTAGATGAATTAGACCCGAAACCGGGTGATCTAGCCATGGCCAGGTTGAAAGTGGAGTAAAATCCACTGAAGGACCGAACCCACTACTGTTGAAAAAGTAGGGGATGAGCTGTGGTTAGGGGTGAAAGGCCAATCAAACTCGGATATAGCTGGTTCTCCGCGAAATCTATTTAGGTAGAGCGT--TATAGCGATTACCATCGAAGGTAGAGCACTGAATGAGCTAGGGGGTCCCACAGACTTACCAAACTCAATCAAACTCCGAATGTCGATGAGTACAGCATAGCAGACAGACTATGGGTGCTAAGGTCCATAGTCGAGAGGGAAAAAGCCCAGACCGCCATCTAAGGTCCCTAAATCATGACTAAGTGTT-AAAGGATGTGAGAAGACCAAAACAACTAGGATGTTGGCTTAGAAGCAGCCATCATTTAAAGAAAGCGTAATAGCTCACTAGTCTAAATAAGTTTTCTTGCGCCAACAATGTAACGGGGCTCAAGTC-ATGTACCGAAGATGCGGATTTATGCATTTGGCA-TAAATGGTAGCGGAGCGTTCCGTAAGCCTGCGAAGGTGAACCGTAAGGTTTGCTGGAGGTATCGGAAGTGAGAATGCTGACATAAGTAGCGATAAAGAATGTGAGAAACATTCTCGCCGAAAGTCCAAGGGTTCTTGCGTAAAGTTAATCTGCGCAAGGTTAGTCGGCCCCTAAGATGAGGCTGAAAGGCGTAATCGATGGGAATCAGGTTAATATTCCTGAACCTGAA-GG--ATGTGACGAAAATAGTAAATTGTACAGTCTT-ATTGGATTGATTGTGCGGTGAATATTTTCCAGGAAATAACACTTTCATTATAGACCGTACCCAAAACCGACACAGGTGGACAGGTAGAGTATACCAAGGCGCTTGAGAGAACGATGCTGAAGGAACTAGGCAAATTGCATCTGTAACTTCGGAAGAAAGATGACCTGTATATGGGCAACCATGTGCAGGTGGCACAAGCTAGGGGGTAGCGACTGTTTATTAAAAACACAGGGCTCTGCAAAGTCAATAGACGACGTATAGGGTCTGACGCCTGCCCAGTGCTGGAAGATTAAAAGGAGGGGTGC-AAGCTCTGAATTGAAGTCCCAGTGAACGGCGGCCGTAACTATGACGGTCCTAAGGTAGCGAAATTCCTTGTCGGGTAAGTTCCGACCCGCACGAATGGCGTAACGATTTCCCCACTGTCTCCAGTATCGACTCAGCGAAATTGAATTCTCCGTGAAGATGCGGAGTTCCCGCGGTCAGACGGAAAGACCCCGTGAACCTTTACTATAGCTTTGCACTGGTGTTAGGAATCAGATGTGCAGGATAGGTGGAAGACTACGAAGCGAAGGCGTCAGCCTTTGTGGAGTCACCCTTGAGATACCACCCTTTTGGTTCTTGACATC-TAACCGAGATCCTTGAATCAGGATCCGAGACAATGCATGGTGGGTAGTTTGACTGGGGCGGTCGCCTCCCAAAGAGTAACGGAGGCGCGCGATGGTTAGCTCAGGTTGGTCGGAAATCAACTTTTAGAGTGCAATGGCATAAGCTAGCCTGACTGCGAGTCTGACAAGACGAGCAGAGACGAAAGTCGGTCATAGTGATCCGGTGGTCCCGAGTGGAAGGGCCATCGCTCAACGAATAAAAGGTACTCCGGGGATAACAGGCTGATGATTTCCAAGCGTCCATAGCGACGAAATCGTTTGGCACCTCGATGTCGGCTCATCACATCCTGGGGCTGGAGAAGGTCCCAAGGGTTCGGCTGTTCGCCGATTAAAGTGGTACGTGAGCTGGGTTTAGAACGTCGTGAGACAGTTCGGTCCCTATCTGCCGTGGGTGTAGGAAGTTTGAGAGGATCTGCCTTTAGTACGAGAGGACCGAGGTGGACGTACCCCTGGTGGACCAGTTGTCGTGCCAACGGCACAGCTGGGTAGCTAAGTACGGAAGGGATAACTGCTGAATGCATCTAAGCAGGAAACCCCCCTCAAAACTAGACTTCCCCATTAGAGCCGTGGAAGACCACCACGTTGATAGGTCGGGTGTGGAAGCACAGTAATGTGTGTAGCTAACCGATACTAATAGCTCGATTGATT----------------------------
>AP017597_Rickettsia_japonica_spotted_fever_group
---------------------------------GCCTTGGCACTAGAAGGCGATGAAGGACGTAATACGCTGCGATAAGCTTCGGGGAGTTGCGAATAAACTTTGATCCGAAGATTTCCGAAT-AGGG-AAACCCACCTAATTTATTAGGTATTGTATAGTGAATACATAGCTATATGAGGCAAACCCAGCGAACTGAAATATCTAAGTAGCTGGAGGAAAGGACATCAACCGAGACTCCGTTAGTAGTGACGAGCGAACGCGGACCAGGCCAGTGGCTTC--AAAAAATAACTAAAACAACATGGAAAGGTTGACCATAGAGGGTGATAGTCCCGTATAGGTAAAAAGTTTGAAGTCCTTGAGTAAGGCGGGACACGTGAAATCCTGTTTGAACATAGGGGGACCACCCTCTAAGCCTAAGTACTCTCTAGTGACCGATAGTGAAC-AAGTACCGTGAGGGAAAGGTGAAAAGTACCCCGACAAGGGGAGTGAAATAGTATCTGAAACCAAATGCTTACAAGCAGTCGGAGCAAGCGTATTTA-TATGTCTTGTGACGGCGTACCTTTTGTATAATGGGTCAGCGACTTAGTTTATCTAGCAAGCTTAAGCCGTTAGGTGTAGGCGTAGCGAAAGCGAGTCTGAATAGGGCG--TTTAGTTAGATGAATTAGACCCGAAACCGGGTGATCTAGCCATGGCCAGGTTGAAAGTGGAGTAAAATCCACTGAAGGACCGAACCCACTACTGTTGAAAAAGTAGGGGATGAGCTGTGGTTAGGGGTGAAAGGCCAATCAAACTCGGATATAGCTGGTTCTCCGCGAAATCTATTTAGGTAGAGCGT--TATAGCGATTACCATCGAAGGTAGAGCACTGAATGAGCTAGGGGGTCCCACAGACTTACCAAACTCAATCAAACTCCGAATGTCGATGAGTACAGCATAGCAGACAGACTATGGGTGCTAAGGTCCATAGTCGAGAGGGAAAAAGCCCAGACCGCCATCTAAGGTCCCTAAATCATGACTAAGTGTT-AAAGGATGTGAGAAGACCAAAACAACTAGGATGTTGGCTTAGAAGCAGCCATCATTTAAAGAAAGCGTAATAGCTCACTAGTCTAAATAAGTTTTCTTGCGCCAACAATGTAACGGGGCTCAAGTC-ATGTACCGAAGATGCGGATTTATGCATTTGGCA-TAAATGGTAGCGGAGCGTTCCGTAAGCCTGCGAAGGTGAACCGTAAGGTTTGCTGGAGGTATCGGAAGTGAGAATGCTGACATAAGTAGCGATAAAGAATGTGAGAAACATTCTCGCCGAAAGTCCAAGGGTTCTTGCGTAAAGTTAATCTGCGCAAGGTTAGTCGGCCCCTAAGATGAGGCTGAAAGGCGTAATCGATGGGAATCAGGTTAATATTCCTGAACCTGAA-GG--ATGTGACGAAAATAGTAAATTGTACAGTCTT-ATTGGATTGATTGTGCGGTGAATATTTTCCAGGAAATAACACTTTCATTATAGACCGTACCCAAAACCGACACAGGTGGACAGGTAGAGTATACCAAGGCGCTTGAGAGAACGATGCTGAAGGAACTAGGCAAATTGCATCTGTAACTTCGGAAGAAAGATGACCTGTATATGGGCAACCATGTGCAGGTGGCACAAGCTAGGGGGTAGCGACTGTTTATTAAAAACACAGGGCTCTGCAAAGTCAATAGACGACGTATAGGGTCTGACGCCTGCCCAGTGCTGGAAGATTAAAAGGAGGGGTGC-AAGCTCTGAATTGAAGTCCCAGTGAACGGCGGCCGTAACTATGACGGTCCTAAGGTAGCGAAATTCCTTGTCGGGTAAGTTCCGACCCGCACGAATGGCGTAACGATTTCCCCACTGTCTCCAGTATCGACTCAGCGAAATTGAATTCTCCGTGAAGATGCGGAGTTCCCGCGGTCAGACGGAAAGACCCCGTGAACCTTTACTATAGCTTTGCACTGGTGTTAGGAATCAGATGTGCAGGATAGGTGGAAGACTACGAAGCGAAGGCGTCAGCCTTTGTGGAGTCACCCTTGAGATACCACCCTTTTGGTTCTTGACATC-TAACCGAGATCCTTGAATCAGGATCCGAGACAATGCATGGTGGGTAGTTTGACTGGGGCGGTCGCCTCCCAAAGAGTAACGGAGGCGCGCGATGGTTAGCTCAGGTTGGTCGGAAATCAACTTTTAGAGTGCAATGGCATAAGCTAGCCTGACTGCGAGTCTGACAAGACGAGCAGAGACGAAAGTCGGTCATAGTGATCCGGTGGTCCCGAGTGGAAGGGCCATCGCTCAACGAATAAAAGGTACTCCGGGGATAACAGGCTGATGATTTCCAAGCGTCCATAGCGACGAAATCGTTTGGCACCTCGATGTCGGCTCATCACATCCTGGGGCTGGAGAAGGTCCCAAGGGTTCGGCTGTTCGCCGATTAAAGTGGTACGTGAGCTGGGTTTAGAACGTCGTGAGACAGTTCGGTCCCTATCTGCCGTGGGTGTAGGAAGTTTGAGAGGATCTGCCTTTAGTACGAGAGGACCGAGGTGGACGTACCCCTGGTGGACCAGTTGTCGTGCCAACGGCACAGCTGGGTAGCTAAGTACGGAAGGGATAACTGCTGAATGCATCTAAGCAGGAAACCCCCCTCAAAACTAGACTTCCCCATTAGAGCCGTGGAAGACCACCACGTTGATAGGTCGGGTGTGGAAGCACAGTAATGTGTGTAGCTAACCGATACTAATAGCTCGATTGATT----------------------------
>AP017598_Rickettsia_japonica_spotted_fever_group
---------------------------------GCCTTGGCACTAGAAGGCGATGAAGGACGTAATACGCTGCGATAAGCTTCGGGGAGTTGCGAATAAACTTTGATCCGAAGATTTCCGAAT-AGGG-AAACCCACCTAATTTATTAGGTATTGTATAGTGAATACATAGCTATATGAGGCAAACCCAGCGAACTGAAATATCTAAGTAGCTGGAGGAAAGGACATCAACCGAGACTCCGTTAGTAGTGACGAGCGAACGCGGACCAGGCCAGTGGCTTC--AAAAAATAACTAAAACAACATGGAAAGGTTGACCATAGAGGGTGATAGTCCCGTATAGGTAAAAAGTTTGAAGTCCTTGAGTAAGGCGGGACACGTGAAATCCTGTTTGAACATAGGGGGACCACCCTCTAAGCCTAAGTACTCTCTAGTGACCGATAGTGAAC-AAGTACCGTGAGGGAAAGGTGAAAAGTACCCCGACAAGGGGAGTGAAATAGTATCTGAAACCAAATGCTTACAAGCAGTCGGAGCAAGCGTATTTA-TATGTCTTGTGACGGCGTACCTTTTGTATAATGGGTCAGCGACTTAGTTTATCTAGCAAGCTTAAGCCGTTAGGTGTAGGCGTAGCGAAAGCGAGTCTGAATAGGGCG--TTTAGTTAGATGAATTAGACCCGAAACCGGGTGATCTAGCCATGGCCAGGTTGAAAGTGGAGTAAAATCCACTGAAGGACCGAACCCACTACTGTTGAAAAAGTAGGGGATGAGCTGTGGTTAGGGGTGAAAGGCCAATCAAACTCGGATATAGCTGGTTCTCCGCGAAATCTATTTAGGTAGAGCGT--TATAGCGATTACCATCGAAGGTAGAGCACTGAATGAGCTAGGGGGTCCCACAGACTTACCAAACTCAATCAAACTCCGAATGTCGATGAGTACAGCATAGCAGACAGACTATGGGTGCTAAGGTCCATAGTCGAGAGGGAAAAAGCCCAGACCGCCATCTAAGGTCCCTAAATCATGACTAAGTGTT-AAAGGATGTGAGAAGACCAAAACAACTAGGATGTTGGCTTAGAAGCAGCCATCATTTAAAGAAAGCGTAATAGCTCACTAGTCTAAATAAGTTTTCTTGCGCCAACAATGTAACGGGGCTCAAGTC-ATGTACCGAAGATGCGGATTTATGCATTTGGCA-TAAATGGTAGCGGAGCGTTCCGTAAGCCTGCGAAGGTGAACCGTAAGGTTTGCTGGAGGTATCGGAAGTGAGAATGCTGACATAAGTAGCGATAAAGAATGTGAGAAACATTCTCGCCGAAAGTCCAAGGGTTCTTGCGTAAAGTTAATCTGCGCAAGGTTAGTCGGCCCCTAAGATGAGGCTGAAAGGCGTAATCGATGGGAATCAGGTTAATATTCCTGAACCTGAA-GG--ATGTGACGAAAATAGTAAATTGTACAGTCTT-ATTGGATTGATTGTGCGGTGAATATTTTCCAGGAAATAACACTTTCATTATAGACCGTACCCAAAACCGACACAGGTGGACAGGTAGAGTATACCAAGGCGCTTGAGAGAACGATGCTGAAGGAACTAGGCAAATTGCATCTGTAACTTCGGAAGAAAGATGACCTGTATATGGGCAACCATGTGCAGGTGGCACAAGCTAGGGGGTAGCGACTGTTTATTAAAAACACAGGGCTCTGCAAAGTCAATAGACGACGTATAGGGTCTGACGCCTGCCCAGTGCTGGAAGATTAAAAGGAGGGGTGC-AAGCTCTGAATTGAAGTCCCAGTGAACGGCGGCCGTAACTATGACGGTCCTAAGGTAGCGAAATTCCTTGTCGGGTAAGTTCCGACCCGCACGAATGGCGTAACGATTTCCCCACTGTCTCCAGTATCGACTCAGCGAAATTGAATTCTCCGTGAAGATGCGGAGTTCCCGCGGTCAGACGGAAAGACCCCGTGAACCTTTACTATAGCTTTGCACTGGTGTTAGGAATCAGATGTGCAGGATAGGTGGAAGACTACGAAGCGAAGGCGTCAGCCTTTGTGGAGTCACCCTTGAGATACCACCCTTTTGGTTCTTGACATC-TAACCGAGATCCTTGAATCAGGATCCGAGACAATGCATGGTGGGTAGTTTGACTGGGGCGGTCGCCTCCCAAAGAGTAACGGAGGCGCGCGATGGTTAGCTCAGGTTGGTCGGAAATCAACTTTTAGAGTGCAATGGCATAAGCTAGCCTGACTGCGAGTCTGACAAGACGAGCAGAGACGAAAGTCGGTCATAGTGATCCGGTGGTCCCGAGTGGAAGGGCCATCGCTCAACGAATAAAAGGTACTCCGGGGATAACAGGCTGATGATTTCCAAGCGTCCATAGCGACGAAATCGTTTGGCACCTCGATGTCGGCTCATCACATCCTGGGGCTGGAGAAGGTCCCAAGGGTTCGGCTGTTCGCCGATTAAAGTGGTACGTGAGCTGGGTTTAGAACGTCGTGAGACAGTTCGGTCCCTATCTGCCGTGGGTGTAGGAAGTTTGAGAGGATCTGCCTTTAGTACGAGAGGACCGAGGTGGACGTACCCCTGGTGGACCAGTTGTCGTGCCAACGGCACAGCTGGGTAGCTAAGTACGGAAGGGATAACTGCTGAATGCATCTAAGCAGGAAACCCCCCTCAAAACTAGACTTCCCCATTAGAGCCGTGGAAGACCACCACGTTGATAGGTCGGGTGTGGAAGCACAGTAATGTGTGTAGCTAACCGATACTAATAGCTCGATTGATT----------------------------
>AP017599_Rickettsia_japonica_spotted_fever_group
---------------------------------GCCTTGGCACTAGAAGGCGATGAAGGACGTAATACGCTGCGATAAGCTTCGGGGAGTTGCGAATAAACTTTGATCCGAAGATTTCCGAAT-AGGG-AAACCCACCTAATTTATTAGGTATTGTATAGTGAATACATAGCTATATGAGGCAAACCCAGCGAACTGAAATATCTAAGTAGCTGGAGGAAAGGACATCAACCGAGACTCCGTTAGTAGTGACGAGCGAACGCGGACCAGGCCAGTGGCTTC--AAAAAATAACTAAAACAACATGGAAAGGTTGACCATAGAGGGTGATAGTCCCGTATAGGTAAAAAGTTTGAAGTCCTTGAGTAAGGCGGGACACGTGAAATCCTGTTTGAACATAGGGGGACCACCCTCTAAGCCTAAGTACTCTCTAGTGACCGATAGTGAAC-AAGTACCGTGAGGGAAAGGTGAAAAGTACCCCGACAAGGGGAGTGAAATAGTATCTGAAACCAAATGCTTACAAGCAGTCGGAGCAAGCGTATTTA-TATGTCTTGTGACGGCGTACCTTTTGTATAATGGGTCAGCGACTTAGTTTATCTAGCAAGCTTAAGCCGTTAGGTGTAGGCGTAGCGAAAGCGAGTCTGAATAGGGCG--TTTAGTTAGATGAATTAGACCCGAAACCGGGTGATCTAGCCATGGCCAGGTTGAAAGTGGAGTAAAATCCACTGAAGGACCGAACCCACTACTGTTGAAAAAGTAGGGGATGAGCTGTGGTTAGGGGTGAAAGGCCAATCAAACTCGGATATAGCTGGTTCTCCGCGAAATCTATTTAGGTAGAGCGT--TATAGCGATTACCATCGAAGGTAGAGCACTGAATGAGCTAGGGGGTCCCACAGACTTACCAAACTCAATCAAACTCCGAATGTCGATGAGTACAGCATAGCAGACAGACTATGGGTGCTAAGGTCCATAGTCGAGAGGGAAAAAGCCCAGACCGCCATCTAAGGTCCCTAAATCATGACTAAGTGTT-AAAGGATGTGAGAAGACCAAAACAACTAGGATGTTGGCTTAGAAGCAGCCATCATTTAAAGAAAGCGTAATAGCTCACTAGTCTAAATAAGTTTTCTTGCGCCAACAATGTAACGGGGCTCAAGTC-ATGTACCGAAGATGCGGATTTATGCATTTGGCA-TAAATGGTAGCGGAGCGTTCCGTAAGCCTGCGAAGGTGAACCGTAAGGTTTGCTGGAGGTATCGGAAGTGAGAATGCTGACATAAGTAGCGATAAAGAATGTGAGAAACATTCTCGCCGAAAGTCCAAGGGTTCTTGCGTAAAGTTAATCTGCGCAAGGTTAGTCGGCCCCTAAGATGAGGCTGAAAGGCGTAATCGATGGGAATCAGGTTAATATTCCTGAACCTGAA-GG--ATGTGACGAAAATAGTAAATTGTACAGTCTT-ATTGGATTGATTGTGCGGTGAATATTTTCCAGGAAATAACACTTTCATTATAGACCGTACCCAAAACCGACACAGGTGGACAGGTAGAGTATACCAAGGCGCTTGAGAGAACGATGCTGAAGGAACTAGGCAAATTGCATCTGTAACTTCGGAAGAAAGATGACCTGTATATGGGCAACCATGTGCAGGTGGCACAAGCTAGGGGGTAGCGACTGTTTATTAAAAACACAGGGCTCTGCAAAGTCAATAGACGACGTATAGGGTCTGACGCCTGCCCAGTGCTGGAAGATTAAAAGGAGGGGTGC-AAGCTCTGAATTGAAGTCCCAGTGAACGGCGGCCGTAACTATGACGGTCCTAAGGTAGCGAAATTCCTTGTCGGGTAAGTTCCGACCCGCACGAATGGCGTAACGATTTCCCCACTGTCTCCAGTATCGACTCAGCGAAATTGAATTCTCCGTGAAGATGCGGAGTTCCCGCGGTCAGACGGAAAGACCCCGTGAACCTTTACTATAGCTTTGCACTGGTGTTAGGAATCAGATGTGCAGGATAGGTGGAAGACTACGAAGCGAAGGCGTCAGCCTTTGTGGAGTCACCCTTGAGATACCACCCTTTTGGTTCTTGACATC-TAACCGAGATCCTTGAATCAGGATCCGAGACAATGCATGGTGGGTAGTTTGACTGGGGCGGTCGCCTCCCAAAGAGTAACGGAGGCGCGCGATGGTTAGCTCAGGTTGGTCGGAAATCAACTTTTAGAGTGCAATGGCATAAGCTAGCCTGACTGCGAGTCTGACAAGACGAGCAGAGACGAAAGTCGGTCATAGTGATCCGGTGGTCCCGAGTGGAAGGGCCATCGCTCAACGAATAAAAGGTACTCCGGGGATAACAGGCTGATGATTTCCAAGCGTCCATAGCGACGAAATCGTTTGGCACCTCGATGTCGGCTCATCACATCCTGGGGCTGGAGAAGGTCCCAAGGGTTCGGCTGTTCGCCGATTAAAGTGGTACGTGAGCTGGGTTTAGAACGTCGTGAGACAGTTCGGTCCCTATCTGCCGTGGGTGTAGGAAGTTTGAGAGGATCTGCCTTTAGTACGAGAGGACCGAGGTGGACGTACCCCTGGTGGACCAGTTGTCGTGCCAACGGCACAGCTGGGTAGCTAAGTACGGAAGGGATAACTGCTGAATGCATCTAAGCAGGAAACCCCCCTCAAAACTAGACTTCCCCATTAGAGCCGTGGAAGACCACCACGTTGATAGGTCGGGTGTGGAAGCACAGTAATGTGTGTAGCTAACCGATACTAATAGCTCGATTGATT----------------------------
>AP017600_Rickettsia_japonica_spotted_fever_group
---------------------------------GCCTTGGCACTAGAAGGCGATGAAGGACGTAATACGCTGCGATAAGCTTCGGGGAGTTGCGAATAAACTTTGATCCGAAGATTTCCGAAT-AGGG-AAACCCACCTAATTTATTAGGTATTGTATAGTGAATACATAGCTATATGAGGCAAACCCAGCGAACTGAAATATCTAAGTAGCTGGAGGAAAGGACATCAACCGAGACTCCGTTAGTAGTGACGAGCGAACGCGGACCAGGCCAGTGGCTTC--AAAAAATAACTAAAACAACATGGAAAGGTTGACCATAGAGGGTGATAGTCCCGTATAGGTAAAAAGTTTGAAGTCCTTGAGTAAGGCGGGACACGTGAAATCCTGTTTGAACATAGGGGGACCACCCTCTAAGCCTAAGTACTCTCTAGTGACCGATAGTGAAC-AAGTACCGTGAGGGAAAGGTGAAAAGTACCCCGACAAGGGGAGTGAAATAGTATCTGAAACCAAATGCTTACAAGCAGTCGGAGCAAGCGTATTTA-TATGTCTTGTGACGGCGTACCTTTTGTATAATGGGTCAGCGACTTAGTTTATCTAGCAAGCTTAAGCCGTTAGGTGTAGGCGTAGCGAAAGCGAGTCTGAATAGGGCG--TTTAGTTAGATGAATTAGACCCGAAACCGGGTGATCTAGCCATGGCCAGGTTGAAAGTGGAGTAAAATCCACTGAAGGACCGAACCCACTACTGTTGAAAAAGTAGGGGATGAGCTGTGGTTAGGGGTGAAAGGCCAATCAAACTCGGATATAGCTGGTTCTCCGCGAAATCTATTTAGGTAGAGCGT--TATAGCGATTACCATCGAAGGTAGAGCACTGAATGAGCTAGGGGGTCCCACAGACTTACCAAACTCAATCAAACTCCGAATGTCGATGAGTACAGCATAGCAGACAGACTATGGGTGCTAAGGTCCATAGTCGAGAGGGAAAAAGCCCAGACCGCCATCTAAGGTCCCTAAATCATGACTAAGTGTT-AAAGGATGTGAGAAGACCAAAACAACTAGGATGTTGGCTTAGAAGCAGCCATCATTTAAAGAAAGCGTAATAGCTCACTAGTCTAAATAAGTTTTCTTGCGCCAACAATGTAACGGGGCTCAAGTC-ATGTACCGAAGATGCGGATTTATGCATTTGGCA-TAAATGGTAGCGGAGCGTTCCGTAAGCCTGCGAAGGTGAACCGTAAGGTTTGCTGGAGGTATCGGAAGTGAGAATGCTGACATAAGTAGCGATAAAGAATGTGAGAAACATTCTCGCCGAAAGTCCAAGGGTTCTTGCGTAAAGTTAATCTGCGCAAGGTTAGTCGGCCCCTAAGATGAGGCTGAAAGGCGTAATCGATGGGAATCAGGTTAATATTCCTGAACCTGAA-GG--ATGTGACGAAAATAGTAAATTGTACAGTCTT-ATTGGATTGATTGTGCGGTGAATATTTTCCAGGAAATAACACTTTCATTATAGACCGTACCCAAAACCGACACAGGTGGACAGGTAGAGTATACCAAGGCGCTTGAGAGAACGATGCTGAAGGAACTAGGCAAATTGCATCTGTAACTTCGGAAGAAAGATGACCTGTATATGGGCAACCATGTGCAGGTGGCACAAGCTAGGGGGTAGCGACTGTTTATTAAAAACACAGGGCTCTGCAAAGTCAATAGACGACGTATAGGGTCTGACGCCTGCCCAGTGCTGGAAGATTAAAAGGAGGGGTGC-AAGCTCTGAATTGAAGTCCCAGTGAACGGCGGCCGTAACTATGACGGTCCTAAGGTAGCGAAATTCCTTGTCGGGTAAGTTCCGACCCGCACGAATGGCGTAACGATTTCCCCACTGTCTCCAGTATCGACTCAGCGAAATTGAATTCTCCGTGAAGATGCGGAGTTCCCGCGGTCAGACGGAAAGACCCCGTGAACCTTTACTATAGCTTTGCACTGGTGTTAGGAATCAGATGTGCAGGATAGGTGGAAGACTACGAAGCGAAGGCGTCAGCCTTTGTGGAGTCACCCTTGAGATACCACCCTTTTGGTTCTTGACATC-TAACCGAGATCCTTGAATCAGGATCCGAGACAATGCATGGTGGGTAGTTTGACTGGGGCGGTCGCCTCCCAAAGAGTAACGGAGGCGCGCGATGGTTAGCTCAGGTTGGTCGGAAATCAACTTTTAGAGTGCAATGGCATAAGCTAGCCTGACTGCGAGTCTGACAAGACGAGCAGAGACGAAAGTCGGTCATAGTGATCCGGTGGTCCCGAGTGGAAGGGCCATCGCTCAACGAATAAAAGGTACTCCGGGGATAACAGGCTGATGATTTCCAAGCGTCCATAGCGACGAAATCGTTTGGCACCTCGATGTCGGCTCATCACATCCTGGGGCTGGAGAAGGTCCCAAGGGTTCGGCTGTTCGCCGATTAAAGTGGTACGTGAGCTGGGTTTAGAACGTCGTGAGACAGTTCGGTCCCTATCTGCCGTGGGTGTAGGAAGTTTGAGAGGATCTGCCTTTAGTACGAGAGGACCGAGGTGGACGTACCCCTGGTGGACCAGTTGTCGTGCCAACGGCACAGCTGGGTAGCTAAGTACGGAAGGGATAACTGCTGAATGCATCTAAGCAGGAAACCCCCCTCAAAACTAGACTTCCCCATTAGAGCCGTGGAAGACCACCACGTTGATAGGTCGGGTGTGGAAGCACAGTAATGTGTGTAGCTAACCGATACTAATAGCTCGATTGATT----------------------------
>AP017601_Rickettsia_japonica_spotted_fever_group
---------------------------------GCCTTGGCACTAGAAGGCGATGAAGGACGTAATACGCTGCGATAAGCTTCGGGGAGTTGCGAATAAACTTTGATCCGAAGATTTCCGAAT-AGGG-AAACCCACCTAATTTATTAGGTATTGTATAGTGAATACATAGCTATATGAGGCAAACCCAGCGAACTGAAATATCTAAGTAGCTGGAGGAAAGGACATCAACCGAGACTCCGTTAGTAGTGACGAGCGAACGCGGACCAGGCCAGTGGCTTC--AAAAAATAACTAAAACAACATGGAAAGGTTGACCATAGAGGGTGATAGTCCCGTATAGGTAAAAAGTTTGAAGTCCTTGAGTAAGGCGGGACACGTGAAATCCTGTTTGAACATAGGGGGACCACCCTCTAAGCCTAAGTACTCTCTAGTGACCGATAGTGAAC-AAGTACCGTGAGGGAAAGGTGAAAAGTACCCCGACAAGGGGAGTGAAATAGTATCTGAAACCAAATGCTTACAAGCAGTCGGAGCAAGCGTATTTA-TATGTCTTGTGACGGCGTACCTTTTGTATAATGGGTCAGCGACTTAGTTTATCTAGCAAGCTTAAGCCGTTAGGTGTAGGCGTAGCGAAAGCGAGTCTGAATAGGGCG--TTTAGTTAGATGAATTAGACCCGAAACCGGGTGATCTAGCCATGGCCAGGTTGAAAGTGGAGTAAAATCCACTGAAGGACCGAACCCACTACTGTTGAAAAAGTAGGGGATGAGCTGTGGTTAGGGGTGAAAGGCCAATCAAACTCGGATATAGCTGGTTCTCCGCGAAATCTATTTAGGTAGAGCGT--TATAGCGATTACCATCGAAGGTAGAGCACTGAATGAGCTAGGGGGTCCCACAGACTTACCAAACTCAATCAAACTCCGAATGTCGATGAGTACAGCATAGCAGACAGACTATGGGTGCTAAGGTCCATAGTCGAGAGGGAAAAAGCCCAGACCGCCATCTAAGGTCCCTAAATCATGACTAAGTGTT-AAAGGATGTGAGAAGACCAAAACAACTAGGATGTTGGCTTAGAAGCAGCCATCATTTAAAGAAAGCGTAATAGCTCACTAGTCTAAATAAGTTTTCTTGCGCCAACAATGTAACGGGGCTCAAGTC-ATGTACCGAAGATGCGGATTTATGCATTTGGCA-TAAATGGTAGCGGAGCGTTCCGTAAGCCTGCGAAGGTGAACCGTAAGGTTTGCTGGAGGTATCGGAAGTGAGAATGCTGACATAAGTAGCGATAAAGAATGTGAGAAACATTCTCGCCGAAAGTCCAAGGGTTCTTGCGTAAAGTTAATCTGCGCAAGGTTAGTCGGCCCCTAAGATGAGGCTGAAAGGCGTAATCGATGGGAATCAGGTTAATATTCCTGAACCTGAA-GG--ATGTGACGAAAATAGTAAATTGTACAGTCTT-ATTGGATTGATTGTGCGGTGAATATTTTCCAGGAAATAACACTTTCATTATAGACCGTACCCAAAACCGACACAGGTGGACAGGTAGAGTATACCAAGGCGCTTGAGAGAACGATGCTGAAGGAACTAGGCAAATTGCATCTGTAACTTCGGAAGAAAGATGACCTGTATATGGGCAACCATGTGCAGGTGGCACAAGCTAGGGGGTAGCGACTGTTTATTAAAAACACAGGGCTCTGCAAAGTCAATAGACGACGTATAGGGTCTGACGCCTGCCCAGTGCTGGAAGATTAAAAGGAGGGGTGC-AAGCTCTGAATTGAAGTCCCAGTGAACGGCGGCCGTAACTATGACGGTCCTAAGGTAGCGAAATTCCTTGTCGGGTAAGTTCCGACCCGCACGAATGGCGTAACGATTTCCCCACTGTCTCCAGTATCGACTCAGCGAAATTGAATTCTCCGTGAAGATGCGGAGTTCCCGCGGTCAGACGGAAAGACCCCGTGAACCTTTACTATAGCTTTGCACTGGTGTTAGGAATCAGATGTGCAGGATAGGTGGAAGACTACGAAGCGAAGGCGTCAGCCTTTGTGGAGTCACCCTTGAGATACCACCCTTTTGGTTCTTGACATC-TAACCGAGATCCTTGAATCAGGATCCGAGACAATGCATGGTGGGTAGTTTGACTGGGGCGGTCGCCTCCCAAAGAGTAACGGAGGCGCGCGATGGTTAGCTCAGGTTGGTCGGAAATCAACTTTTAGAGTGCAATGGCATAAGCTAGCCTGACTGCGAGTCTGACAAGACGAGCAGAGACGAAAGTCGGTCATAGTGATCCGGTGGTCCCGAGTGGAAGGGCCATCGCTCAACGAATAAAAGGTACTCCGGGGATAACAGGCTGATGATTTCCAAGCGTCCATAGCGACGAAATCGTTTGGCACCTCGATGTCGGCTCATCACATCCTGGGGCTGGAGAAGGTCCCAAGGGTTCGGCTGTTCGCCGATTAAAGTGGTACGTGAGCTGGGTTTAGAACGTCGTGAGACAGTTCGGTCCCTATCTGCCGTGGGTGTAGGAAGTTTGAGAGGATCTGCCTTTAGTACGAGAGGACCGAGGTGGACGTACCCCTGGTGGACCAGTTGTCGTGCCAACGGCACAGCTGGGTAGCTAAGTACGGAAGGGATAACTGCTGAATGCATCTAAGCAGGAAACCCCCCTCAAAACTAGACTTCCCCATTAGAGCCGTGGAAGACCACCACGTTGATAGGTCGGGTGTGGAAGCACAGTAATGTGTGTAGCTAACCGATACTAATAGCTCGATTGATT----------------------------
>AP017602_Rickettsia_japonica_spotted_fever_group
---------------------------------GCCTTGGCACTAGAAGGCGATGAAGGACGTAATACGCTGCGATAAGCTTCGGGGAGTTGCGAATAAACTTTGATCCGAAGATTTCCGAAT-AGGG-AAACCCACCTAATTTATTAGGTATTGTATAGTGAATACATAGCTATATGAGGCAAACCCAGCGAACTGAAATATCTAAGTAGCTGGAGGAAAGGACATCAACCGAGACTCCGTTAGTAGTGACGAGCGAACGCGGACCAGGCCAGTGGCTTC--AAAAAATAACTAAAACAACATGGAAAGGTTGACCATAGAGGGTGATAGTCCCGTATAGGTAAAAAGTTTGAAGTCCTTGAGTAAGGCGGGACACGTGAAATCCTGTTTGAACATAGGGGGACCACCCTCTAAGCCTAAGTACTCTCTAGTGACCGATAGTGAAC-AAGTACCGTGAGGGAAAGGTGAAAAGTACCCCGACAAGGGGAGTGAAATAGTATCTGAAACCAAATGCTTACAAGCAGTCGGAGCAAGCGTATTTA-TATGTCTTGTGACGGCGTACCTTTTGTATAATGGGTCAGCGACTTAGTTTATCTAGCAAGCTTAAGCCGTTAGGTGTAGGCGTAGCGAAAGCGAGTCTGAATAGGGCG--TTTAGTTAGATGAATTAGACCCGAAACCGGGTGATCTAGCCATGGCCAGGTTGAAAGTGGAGTAAAATCCACTGAAGGACCGAACCCACTACTGTTGAAAAAGTAGGGGATGAGCTGTGGTTAGGGGTGAAAGGCCAATCAAACTCGGATATAGCTGGTTCTCCGCGAAATCTATTTAGGTAGAGCGT--TATAGCGATTACCATCGAAGGTAGAGCACTGAATGAGCTAGGGGGTCCCACAGACTTACCAAACTCAATCAAACTCCGAATGTCGATGAGTACAGCATAGCAGACAGACTATGGGTGCTAAGGTCCATAGTCGAGAGGGAAAAAGCCCAGACCGCCATCTAAGGTCCCTAAATCATGACTAAGTGTT-AAAGGATGTGAGAAGACCAAAACAACTAGGATGTTGGCTTAGAAGCAGCCATCATTTAAAGAAAGCGTAATAGCTCACTAGTCTAAATAAGTTTTCTTGCGCCAACAATGTAACGGGGCTCAAGTC-ATGTACCGAAGATGCGGATTTATGCATTTGGCA-TAAATGGTAGCGGAGCGTTCCGTAAGCCTGCGAAGGTGAACCGTAAGGTTTGCTGGAGGTATCGGAAGTGAGAATGCTGACATAAGTAGCGATAAAGAATGTGAGAAACATTCTCGCCGAAAGTCCAAGGGTTCTTGCGTAAAGTTAATCTGCGCAAGGTTAGTCGGCCCCTAAGATGAGGCTGAAAGGCGTAATCGATGGGAATCAGGTTAATATTCCTGAACCTGAA-GG--ATGTGACGAAAATAGTAAATTGTACAGTCTT-ATTGGATTGATTGTGCGGTGAATATTTTCCAGGAAATAACACTTTCATTATAGACCGTACCCAAAACCGACACAGGTGGACAGGTAGAGTATACCAAGGCGCTTGAGAGAACGATGCTGAAGGAACTAGGCAAATTGCATCTGTAACTTCGGAAGAAAGATGACCTGTATATGGGCAACCATGTGCAGGTGGCACAAGCTAGGGGGTAGCGACTGTTTATTAAAAACACAGGGCTCTGCAAAGTCAATAGACGACGTATAGGGTCTGACGCCTGCCCAGTGCTGGAAGATTAAAAGGAGGGGTGC-AAGCTCTGAATTGAAGTCCCAGTGAACGGCGGCCGTAACTATGACGGTCCTAAGGTAGCGAAATTCCTTGTCGGGTAAGTTCCGACCCGCACGAATGGCGTAACGATTTCCCCACTGTCTCCAGTATCGACTCAGCGAAATTGAATTCTCCGTGAAGATGCGGAGTTCCCGCGGTCAGACGGAAAGACCCCGTGAACCTTTACTATAGCTTTGCACTGGTGTTAGGAATCAGATGTGCAGGATAGGTGGAAGACTACGAAGCGAAGGCGTCAGCCTTTGTGGAGTCACCCTTGAGATACCACCCTTTTGGTTCTTGACATC-TAACCGAGATCCTTGAATCAGGATCCGAGACAATGCATGGTGGGTAGTTTGACTGGGGCGGTCGCCTCCCAAAGAGTAACGGAGGCGCGCGATGGTTAGCTCAGGTTGGTCGGAAATCAACTTTTAGAGTGCAATGGCATAAGCTAGCCTGACTGCGAGTCTGACAAGACGAGCAGAGACGAAAGTCGGTCATAGTGATCCGGTGGTCCCGAGTGGAAGGGCCATCGCTCAACGAATAAAAGGTACTCCGGGGATAACAGGCTGATGATTTCCAAGCGTCCATAGCGACGAAATCGTTTGGCACCTCGATGTCGGCTCATCACATCCTGGGGCTGGAGAAGGTCCCAAGGGTTCGGCTGTTCGCCGATTAAAGTGGTACGTGAGCTGGGTTTAGAACGTCGTGAGACAGTTCGGTCCCTATCTGCCGTGGGTGTAGGAAGTTTGAGAGGATCTGCCTTTAGTACGAGAGGACCGAGGTGGACGTACCCCTGGTGGACCAGTTGTCGTGCCAACGGCACAGCTGGGTAGCTAAGTACGGAAGGGATAACTGCTGAATGCATCTAAGCAGGAAACCCCCCTCAAAACTAGACTTCCCCATTAGAGCCGTGGAAGACCACCACGTTGATAGGTCGGGTGTGGAAGCACAGTAATGTGTGTAGCTAACCGATACTAATAGCTCGATTGATT----------------------------
>CP032049_Rickettsia_japonica_LA4_spotted_fever_group
---------------------------------GCCTTGGCACTAGAAGGCGATGAAGGACGTAATACGCTGCGATAAGCTTCGGGGAGTTGCGAATAAACTTTGATCCGAAGATTTCCGAAT-AGGG-AAACCCACCTAATTTATTAGGTATTGTATAGTGAATACATAGCTATATGAGGCAAACCCAGCGAACTGAAATATCTAAGTAGCTGGAGGAAAGGACATCAACCGAGACTCCGTTAGTAGTGACGAGCGAACGCGGACCAGGCCAGTGGCTTC--AAAAAATAACTAAAACAACATGGAAAGGTTGACCATAGAGGGTGATAGTCCCGTATAGGTAAAAAGTTTGAAGTCCTTGAGTAAGGCGGGACACGTGAAATCCTGTTTGAACATAGGGGGACCACCCTCTAAGCCTAAGTACTCTCTAGTGACCGATAGTGAAC-AAGTACCGTGAGGGAAAGGTGAAAAGTACCCCGACAAGGGGAGTGAAATAGTATCTGAAACCAAATGCTTACAAGCAGTCGGAGCAAGCGTATTTA-TATGTCTTGTGACGGCGTACCTTTTGTATAATGGGTCAGCGACTTAGTTTATCTAGCAAGCTTAAGCCGTTAGGTGTAGGCGTAGCGAAAGCGAGTCTGAATAGGGCG--TTTAGTTAGATGAATTAGACCCGAAACCGGGTGATCTAGCCATGGCCAGGTTGAAAGTGGAGTAAAATCCACTGAAGGACCGAACCCACTACTGTTGAAAAAGTAGGGGATGAGCTGTGGTTAGGGGTGAAAGGCCAATCAAACTCGGATATAGCTGGTTCTCCGCGAAATCTATTTAGGTAGAGCGT--TATAGCGATTACCATCGAAGGTAGAGCACTGAATGAGCTAGGGGGTCCCACAGACTTACCAAACTCAATCAAACTCCGAATGTCGATGAGTACAGCATAGCAGACAGACTATGGGTGCTAAGGTCCATAGTCGAGAGGGAAAAAGCCCAGACCGCCATCTAAGGTCCCTAAATCATGACTAAGTGTT-AAAGGATGTGAGAAGACCAAAACAACTAGGATGTTGGCTTAGAAGCAGCCATCATTTAAAGAAAGCGTAATAGCTCACTAGTCTAAATAAGTTTTCTTGCGCCAACAATGTAACGGGGCTCAAGTC-ATGTACCGAAGATGCGGATTTATGCATTTGGCA-TAAATGGTAGCGGAGCGTTCCGTAAGCCTGCGAAGGTGAACCGTAAGGTTTGCTGGAGGTATCGGAAGTGAGAATGCTGACATAAGTAGCGATAAAGAATGTGAGAAACATTCTCGCCGAAAGTCCAAGGGTTCTTGCGTAAAGTTAATCTGCGCAAGGTTAGTCGGCCCCTAAGATGAGGCTGAAAGGCGTAATCGATGGGAATCAGGTTAATATTCCTGAACCTGAA-GG--ATGTGACGAAAATAGTAAATTGTACAGTCTT-ATTGGATTGATTGTGCGGTGAATATTTTCCAGGAAATAACACTTTCATTATAGACCGTACCCAAAACCGACACAGGTGGACAGGTAGAGTATACCAAGGCGCTTGAGAGAACGATGCTGAAGGAACTAGGCAAATTGCATCTGTAACTTCGGAAGAAAGATGACCTGTATATGGGCAACCATGTGCAGGTGGCACAAGCTAGGGGGTAGCGACTGTTTATTAAAAACACAGGGCTCTGCAAAGTCAATAGACGACGTATAGGGTCTGACGCCTGCCCAGTGCTGGAAGATTAAAAGGAGGGGTGC-AAGCTCTGAATTGAAGTCCCAGTGAACGGCGGCCGTAACTATGACGGTCCTAAGGTAGCGAAATTCCTTGTCGGGTAAGTTCCGACCCGCACGAATGGCGTAACGATTTCCCCACTGTCTCCAGTATCGACTCAGCGAAATTGAATTCTCCGTGAAGATGCGGAGTTCCCGCGGTCAGACGGAAAGACCCCGTGAACCTTTACTATAGCTTTGCACTGGTGTTAGGAATCAGATGTGCAGGATAGGTGGAAGACTACGAAGCGAAGGCGTCAGCCTTTGTGGAGTCACCCTTGAGATACCACCCTTTTGGTTCTTGACATC-TAACCGAGATCCTTGAATCAGGATCCGAGACAATGCATGGTGGGTAGTTTGACTGGGGCGGTCGCCTCCCAAAGAGTAACGGAGGCGCGCGATGGTTAGCTCAGGTTGGTCGGAAATCAACTTTTAGAGTGCAATGGCATAAGCTAGCCTGACTGCGAGTCTGACAAGACGAGCAGAGACGAAAGTCGGTCATAGTGATCCGGTGGTCCCGAGTGGAAGGGCCATCGCTCAACGAATAAAAGGTACTCCGGGGATAACAGGCTGATGATTTCCAAGCGTCCATAGCGACGAAATCGTTTGGCACCTCGATGTCGGCTCATCACATCCTGGGGCTGGAGAAGGTCCCAAGGGTTCGGCTGTTCGCCGATTAAAGTGGTACGTGAGCTGGGTTTAGAACGTCGTGAGACAGTTCGGTCCCTATCTGCCGTGGGTGTAGGAAGTTTGAGAGGATCTGCCTTTAGTACGAGAGGACCGAGGTGGACGTACCCCTGGTGGACCAGTTGTCGTGCCAACGGCACAGCTGGGTAGCTAAGTACGGAAGGGATAACTGCTGAATGCATCTAAGCAGGAAACCCCCCTCAAAACTAGACTTCCCCATTAGAGCCGTGGAAGACCACCACGTTGATAGGTCGGGTGTGGAAGCACAGTAATGTGTGTAGCTAACCGATACTAATAGCTCGATTGATT----------------------------
>CP047359_Rickettsia_japonica_LA16_spotted_fever_group
---------------------------------GCCTTGGCACTAGAAGGCGATGAAGGACGTAATACGCTGCGATAAGCTTCGGGGAGTTGCGAATAAACTTTGATCCGAAGATTTCCGAAT-AGGG-AAACCCACCTAATTTATTAGGTATTGTATAGTGAATACATAGCTATATGAGGCAAACCCAGCGAACTGAAATATCTAAGTAGCTGGAGGAAAGGACATCAACCGAGACTCCGTTAGTAGTGACGAGCGAACGCGGACCAGGCCAGTGGCTTC--AAAAAATAACTAAAACAACATGGAAAGGTTGACCATAGAGGGTGATAGTCCCGTATAGGTAAAAAGTTTGAAGTCCTTGAGTAAGGCGGGACACGTGAAATCCTGTTTGAACATAGGGGGACCACCCTCTAAGCCTAAGTACTCTCTAGTGACCGATAGTGAAC-AAGTACCGTGAGGGAAAGGTGAAAAGTACCCCGACAAGGGGAGTGAAATAGTATCTGAAACCAAATGCTTACAAGCAGTCGGAGCAAGCGTATTTA-TATGTCTTGTGACGGCGTACCTTTTGTATAATGGGTCAGCGACTTAGTTTATCTAGCAAGCTTAAGCCGTTAGGTGTAGGCGTAGCGAAAGCGAGTCTGAATAGGGCG--TTTAGTTAGATGAATTAGACCCGAAACCGGGTGATCTAGCCATGGCCAGGTTGAAAGTGGAGTAAAATCCACTGAAGGACCGAACCCACTACTGTTGAAAAAGTAGGGGATGAGCTGTGGTTAGGGGTGAAAGGCCAATCAAACTCGGATATAGCTGGTTCTCCGCGAAATCTATTTAGGTAGAGCGT--TATAGCGATTACCATCGAAGGTAGAGCACTGAATGAGCTAGGGGGTCCCACAGACTTACCAAACTCAATCAAACTCCGAATGTCGATGAGTACAGCATAGCAGACAGACTATGGGTGCTAAGGTCCATAGTCGAGAGGGAAAAAGCCCAGACCGCCATCTAAGGTCCCTAAATCATGACTAAGTGTT-AAAGGATGTGAGAAGACCAAAACAACTAGGATGTTGGCTTAGAAGCAGCCATCATTTAAAGAAAGCGTAATAGCTCACTAGTCTAAATAAGTTTTCTTGCGCCAACAATGTAACGGGGCTCAAGTC-ATGTACCGAAGATGCGGATTTATGCATTTGGCA-TAAATGGTAGCGGAGCGTTCCGTAAGCCTGCGAAGGTGAACCGTAAGGTTTGCTGGAGGTATCGGAAGTGAGAATGCTGACATAAGTAGCGATAAAGAATGTGAGAAACATTCTCGCCGAAAGTCCAAGGGTTCTTGCGTAAAGTTAATCTGCGCAAGGTTAGTCGGCCCCTAAGATGAGGCTGAAAGGCGTAATCGATGGGAATCAGGTTAATATTCCTGAACCTGAA-GG--ATGTGACGAAAATAGTAAATTGTACAGTCTT-ATTGGATTGATTGTGCGGTGAATATTTTCCAGGAAATAACACTTTCATTATAGACCGTACCCAAAACCGACACAGGTGGACAGGTAGAGTATACCAAGGCGCTTGAGAGAACGATGCTGAAGGAACTAGGCAAATTGCATCTGTAACTTCGGAAGAAAGATGACCTGTATATGGGCAACCATGTGCAGGTGGCACAAGCTAGGGGGTAGCGACTGTTTATTAAAAACACAGGGCTCTGCAAAGTCAATAGACGACGTATAGGGTCTGACGCCTGCCCAGTGCTGGAAGATTAAAAGGAGGGGTGC-AAGCTCTGAATTGAAGTCCCAGTGAACGGCGGCCGTAACTATGACGGTCCTAAGGTAGCGAAATTCCTTGTCGGGTAAGTTCCGACCCGCACGAATGGCGTAACGATTTCCCCACTGTCTCCAGTATCGACTCAGCGAAATTGAATTCTCCGTGAAGATGCGGAGTTCCCGCGGTCAGACGGAAAGACCCCGTGAACCTTTACTATAGCTTTGCACTGGTGTTAGGAATCAGATGTGCAGGATAGGTGGAAGACTACGAAGCGAAGGCGTCAGCCTTTGTGGAGTCACCCTTGAGATACCACCCTTTTGGTTCTTGACATC-TAACCGAGATCCTTGAATCAGGATCCGAGACAATGCATGGTGGGTAGTTTGACTGGGGCGGTCGCCTCCCAAAGAGTAACGGAGGCGCGCGATGGTTAGCTCAGGTTGGTCGGAAATCAACTTTTAGAGTGCAATGGCATAAGCTAGCCTGACTGCGAGTCTGACAAGACGAGCAGAGACGAAAGTCGGTCATAGTGATCCGGTGGTCCCGAGTGGAAGGGCCATCGCTCAACGAATAAAAGGTACTCCGGGGATAACAGGCTGATGATTTCCAAGCGTCCATAGCGACGAAATCGTTTGGCACCTCGATGTCGGCTCATCACATCCTGGGGCTGGAGAAGGTCCCAAGGGTTCGGCTGTTCGCCGATTAAAGTGGTACGTGAGCTGGGTTTAGAACGTCGTGAGACAGTTCGGTCCCTATCTGCCGTGGGTGTAGGAAGTTTGAGAGGATCTGCCTTTAGTACGAGAGGACCGAGGTGGACGTACCCCTGGTGGACCAGTTGTCGTGCCAACGGCACAGCTGGGTAGCTAAGTACGGAAGGGATAACTGCTGAATGCATCTAAGCAGGAAACCCCCCTCAAAACTAGACTTCCCCATTAGAGCCGTGGAAGACCACCACGTTGATAGGTCGGGTGTGGAAGCACAGTAATGTGTGTAGCTAACCGATACTAATAGCTCGATTGATT----------------------------
>NR_076289_Rickettsia_japonica_YH_spotted_fever_group
---------------------------------GCCUUGGCACUAGAAGGCGAUGAAGGACGUAAUACGCUGCGAUAAGCUUCGGGGAGUUGCGAAUAAACUUUGAUCCGAAGAUUUCCGAAU-AGGG-AAACCCACCUAAUUUAUUAGGUAUUGUAUAGUGAAUACAUAGCUAUAUGAGGCAAACCCAGCGAACUGAAAUAUCUAAGUAGCUGGAGGAAAGGACAUCAACCGAGACUCCGUUAGUAGUGACGAGCGAACGCGGACCAGGCCAGUGGCUUC--AAAAAAUAACUAAAACAACAUGGAAAGGUUGACCAUAGAGGGUGAUAGUCCCGUAUAGGUAAAAAGUUUGAAGUCCUUGAGUAAGGCGGGACACGUGAAAUCCUGUUUGAACAUAGGGGGACCACCCUCUAAGCCUAAGUACUCUCUAGUGACCGAUAGUGAAC-AAGUACCGUGAGGGAAAGGUGAAAAGUACCCCGACAAGGGGAGUGAAAUAGUAUCUGAAACCAAAUGCUUACAAGCAGUCGGAGCAAGCGUAUUUA-UAUGUCUUGUGACGGCGUACCUUUUGUAUAAUGGGUCAGCGACUUAGUUUAUCUAGCAAGCUUAAGCCGUUAGGUGUAGGCGUAGCGAAAGCGAGUCUGAAUAGGGCG--UUUAGUUAGAUGAAUUAGACCCGAAACCGGGUGAUCUAGCCAUGGCCAGGUUGAAAGUGGAGUAAAAUCCACUGAAGGACCGAACCCACUACUGUUGAAAAAGUAGGGGAUGAGCUGUGGUUAGGGGUGAAAGGCCAAUCAAACUCGGAUAUAGCUGGUUCUCCGCGAAAUCUAUUUAGGUAGAGCGU--UAUAGCGAUUACCAUCGAAGGUAGAGCACUGAAUGAGCUAGGGGGUCCCACAGACUUACCAAACUCAAUCAAACUCCGAAUGUCGAUGAGUACAGCAUAGCAGACAGACUAUGGGUGCUAAGGUCCAUAGUCGAGAGGGAAAAAGCCCAGACCGCCAUCUAAGGUCCCUAAAUCAUGACUAAGUGUU-AAAGGAUGUGAGAAGACCAAAACAACUAGGAUGUUGGCUUAGAAGCAGCCAUCAUUUAAAGAAAGCGUAAUAGCUCACUAGUCUAAAUAAGUUUUCUUGCGCCAACAAUGUAACGGGGCUCAAGUC-AUGUACCGAAGAUGCGGAUUUAUGCAUUUGGCA-UAAAUGGUAGCGGAGCGUUCCGUAAGCCUGCGAAGGUGAACCGUAAGGUUUGCUGGAGGUAUCGGAAGUGAGAAUGCUGACAUAAGUAGCGAUAAAGAAUGUGAGAAACAUUCUCGCCGAAAGUCCAAGGGUUCUUGCGUAAAGUUAAUCUGCGCAAGGUUAGUCGGCCCCUAAGAUGAGGCUGAAAGGCGUAAUCGAUGGGAAUCAGGUUAAUAUUCCUGAACCUGAA-GG--AUGUGACGAAAAUAGUAAAUUGUACAGUCUU-AUUGGAUUGAUUGUGCGGUGAAUAUUUUCCAGGAAAUAACACUUUCAUUAUAGACCGUACCCAAAACCGACACAGGUGGACAGGUAGAGUAUACCAAGGCGCUUGAGAGAACGAUGCUGAAGGAACUAGGCAAAUUGCAUCUGUAACUUCGGAAGAAAGAUGACCUGUAUAUGGGCAACCAUGUGCAGGUGGCACAAGCUAGGGGGUAGCGACUGUUUAUUAAAAACACAGGGCUCUGCAAAGUCAAUAGACGACGUAUAGGGUCUGACGCCUGCCCAGUGCUGGAAGAUUAAAAGGAGGGGUGC-AAGCUCUGAAUUGAAGUCCCAGUGAACGGCGGCCGUAACUAUGACGGUCCUAAGGUAGCGAAAUUCCUUGUCGGGUAAGUUCCGACCCGCACGAAUGGCGUAACGAUUUCCCCACUGUCUCCAGUAUCGACUCAGCGAAAUUGAAUUCUCCGUGAAGAUGCGGAGUUCCCGCGGUCAGACGGAAAGACCCCGUGAACCUUUACUAUAGCUUUGCACUGGUGUUAGGAAUCAGAUGUGCAGGAUAGGUGGAAGACUACGAAGCGAAGGCGUCAGCCUUUGUGGAGUCACCCUUGAGAUACCACCCUUUUGGUUCUUGACAUC-UAACCGAGAUCCUUGAAUCAGGAUCCGAGACAAUGCAUGGUGGGUAGUUUGACUGGGGCGGUCGCCUCCCAAAGAGUAACGGAGGCGCGCGAUGGUUAGCUCAGGUUGGUCGGAAAUCAACUUUUAGAGUGCAAUGGCAUAAGCUAGCCUGACUGCGAGUCUGACAAGACGAGCAGAGACGAAAGUCGGUCAUAGUGAUCCGGUGGUCCCGAGUGGAAGGGCCAUCGCUCAACGAAUAAAAGGUACUCCGGGGAUAACAGGCUGAUGAUUUCCAAGCGUCCAUAGCGACGAAAUCGUUUGGCACCUCGAUGUCGGCUCAUCACAUCCUGGGGCUGGAGAAGGUCCCAAGGGUUCGGCUGUUCGCCGAUUAAAGUGGUACGUGAGCUGGGUUUAGAACGUCGUGAGACAGUUCGGUCCCUAUCUGCCGUGGGUGUAGGAAGUUUGAGAGGAUCUGCCUUUAGUACGAGAGGACCGAGGUGGACGUACCCCUGGUGGACCAGUUGUCGUGCCAACGGCACAGCUGGGUAGCUAAGUACGGAAGGGAUAACUGCUGAAUGCAUCUAAGCAGGAAACCCCCCUCAAAACUAGACUUCCCCAUUAGAGCCGUGGAAGACCACCACGUUGAUAGGUCGGGUGUGGAAGCACAGUAAUGUGUGUAGCUAACCGAUACUAAUAGCUCGAUUGAUU----------------------------
>CP003334_Rickettsia_amblyommatis_str_GAT_30V_GAT_30V_spotted_fever_group
---------------------------------GCCTTGGCACTAGAAGGCGATGAAGGACGTAATACGCTGCGATAAGCTTCGGGGAGTTGCGAATAAACTTTGATCCGAAGATTTCCGAAT-AGGG-AAACCCACCTAATTTATTAGGTATTGTATAGTGAATACATAGCTATATGAGGCAAACCCAGCGAACTGAAATATCTAAGTAGCTGGAGGAAAGGACATCAACCGAGACTCCGTTAGTAGTGACGAGCGAACGCGGACCAGGCCAGTGGCTTC-AAAAAAATAACTAAAACAACATGGAAAGGTTGACCATAGAGGGTGATAGTCCCGTATAGGTAAAAAGTTTGAAGTCCTTGAGTAAGGCGGGACACGTGAAATCCTGTTTGAACATAGGGGGACCACCCTCTAAGCCTAAGTACTCTCTAGTGACCGATAGTGAAC-AAGTACCGTGAGGGAAAGGTGAAAAGTACCCCGACAAGGGGAGTGAAATAGTATCTGAAACCAAATGCTTACAAGCAGTCGGAGCAAGCGTATTTA-TATGTCTTGTGACGGCGTACCTTTTGTATAATGGGTCAGCGACTTAGTTTATCTAGCAAGCTTAAGCCGTTAGGTGTAGGCGTAGCGAAAGCGAGTCTGAATAGGGCG--TTTAGTTAGATGAATTAGACCCGAAACCGGGTGATCTAGCCATGGCCAGGTTGAAAGCGGAGTAAAATCCACTGAAGGACCGAACCCACTACTGTTGAAAAAGTAGGGGATGAGCTGTGGTTAGGGGTGAAAGGCCAATCAAACTCGGATATAGCTGGTTCTCCGCGAAATCTATTTAGGTAGAGCGT--TATAGCGATTACCATCGAAGGTAGAGCACTGAATGAGCTAGGGGGTCCCACAGATTTACCAAACTCAATCAAACTCCGAATGTCGATGAGTACAGCATAGCAGACAGACTATGGGTGCTAAGGTCCATAGTCGAGAGGGAAAAAGCCCAGACCGCCATCTAAGGTCCCTAAATCATGACTAAGTGTT-AAAGGATGTGAGAAGACCAAAACAACTAGGATGTTGGCTTAGAAGCAGCCATCATTTAAAGAAAGCGTAATAGCTCACTAGTCTAAATAAGTTTTCTTGCGCCAACAATGTAACGGGGCTCAAGTC-ATGTACCGAAGATGCGGGTTTATGTATTTGGCA-TAAATGGTAGCGGAGCGTTCCGTAAGCCTGCGAAGGTGAACCGTAAGGTTTGCTGGAGGTATCGGAAGTGAGAATGCTGACATAAGTAGCGATAAAGAATGTGAGAAACATTCTCGCCGAAAGTCCAAGGGTTCTTGCGTAAAGTTAATCTGCGCAAGGTTAGTCGGCCCCTAAGATGAGGCTGAAAGGCGTAATCGATGGGAATCAGGTTAATATTCCTGAACCTGAA-GA--ATGTGACGAAAATAGTAAATTGTACAGTCTT-ATTGGATTGATTGTGCGGTGAATATTTTCCAGGAAATAACACCTTCATGATAGACCGTACCCGAAACCGACACAGGTGGACAGGTAGAGTATACCAAGGCGCTTGAGAGAACGATGCTGAAGGAACTAGGCAAATTGCATCTGTAACTTCGGAAGAAAGATGACCTGTATATGGGCAACCATGTGCAGGTGGCACAAGCTAGGGGGTAGCGACTGTTTATTAAAAACACAGGGCTCTGCAAAGTCAATAGACGATGTATAGGGCCTGACGCCTGCCCAGTGCTGGAAGATTAAAAGGAGGGGTGC-AAGCTCTGAATTGAAGTCCCAGTGAACGGCGGCCGTAACTATGACGGTCCTAAGGTAGCGAAATTCCTTGTCGGGTAAGTTCCGACCCGCACGAATGGCGTAACGATTTCCCCACTGTCTCCAGTATCGACTCAGCGAAATTGAATTCTCCGTGAAGATGCGGAGTTCCCGCGGTCAGACGGAAAGACCCCGTGAACCTTTACTATAGCTTTGCACTGGTGTTAGGAATCAGATGTGCAGGATAGGTGGGAGACTGTGAAGCGAAGGCGTCAGCCTTTGTGGAGTCACCCTTGAGATACCACCCTTTTGGTTCTTGACATC-TAACCGAGATCCTTGAATCAGGGTCCGAGACAATGCATGGTGGGTAGTTTGACTGGGGCGGTCGCCTCCCAAAGAGTAACGGAGGCGCGCGATGGTTAGCTCAGGTTGGTCGGAAATCAACTTTTAGAGTGCAATGGCATAAGCTAGCCTGACTGCGAGTCTGACAAGACGAGCAGAGACGAAAGTCGGTCATAGTGATCCGGTGGTCCCGAGTGGAAGGGCCATCGCTCAACGAATAAAAGGTACTCCGGGGATAACAGGCTGATGATTTCCAAGCGTCCATAGCGACGAAATCGTTTGGCACCTCGATGTCGGCTCATCACATCCTGGGGTTGGAGAAGGTCCCAAGGGTTCGGCTGTTCGCCGATTAAAGTGGTACGTGAGCTGGGTTTAGAACGTCGTGAGACAGTTCGGTCCCTATCTGCCGTGGGTGTAGGAAGTTTGAGAGGATCTGCCTTTAGTACGAGAGGACCGAGGTGGACGTACCCCTGGTGGACCAGTTGTCGTGCCAACGGCACAGCTGGGTAGCTAAGTACGGAAGGGATAACCGCTGAATGCATCTAAGCAGGAAACCCACCTCAAAACTAGACTTCCCCATTAGAGCCGTGGAAGACCACCACGTTGATAGGTCGGGTGTGGAAGCACAGTAATGTGTGTAGCTAACCGATACTAATAGCTCGATTGATT----------------------------
>NR_076954_Rickettsia_amblyommatis_GAT_30V_spotted_fever_group
---------------------------------GCCUUGGCACUAGAAGGCGAUGAAGGACGUAAUACGCUGCGAUAAGCUUCGGGGAGUUGCGAAUAAACUUUGAUCCGAAGAUUUCCGAAU-AGGG-AAACCCACCUAAUUUAUUAGGUAUUGUAUAGUGAAUACAUAGCUAUAUGAGGCAAACCCAGCGAACUGAAAUAUCUAAGUAGCUGGAGGAAAGGACAUCAACCGAGACUCCGUUAGUAGUGACGAGCGAACGCGGACCAGGCCAGUGGCUUC-AAAAAAAUAACUAAAACAACAUGGAAAGGUUGACCAUAGAGGGUGAUAGUCCCGUAUAGGUAAAAAGUUUGAAGUCCUUGAGUAAGGCGGGACACGUGAAAUCCUGUUUGAACAUAGGGGGACCACCCUCUAAGCCUAAGUACUCUCUAGUGACCGAUAGUGAAC-AAGUACCGUGAGGGAAAGGUGAAAAGUACCCCGACAAGGGGAGUGAAAUAGUAUCUGAAACCAAAUGCUUACAAGCAGUCGGAGCAAGCGUAUUUA-UAUGUCUUGUGACGGCGUACCUUUUGUAUAAUGGGUCAGCGACUUAGUUUAUCUAGCAAGCUUAAGCCGUUAGGUGUAGGCGUAGCGAAAGCGAGUCUGAAUAGGGCG--UUUAGUUAGAUGAAUUAGACCCGAAACCGGGUGAUCUAGCCAUGGCCAGGUUGAAAGCGGAGUAAAAUCCACUGAAGGACCGAACCCACUACUGUUGAAAAAGUAGGGGAUGAGCUGUGGUUAGGGGUGAAAGGCCAAUCAAACUCGGAUAUAGCUGGUUCUCCGCGAAAUCUAUUUAGGUAGAGCGU--UAUAGCGAUUACCAUCGAAGGUAGAGCACUGAAUGAGCUAGGGGGUCCCACAGAUUUACCAAACUCAAUCAAACUCCGAAUGUCGAUGAGUACAGCAUAGCAGACAGACUAUGGGUGCUAAGGUCCAUAGUCGAGAGGGAAAAAGCCCAGACCGCCAUCUAAGGUCCCUAAAUCAUGACUAAGUGUU-AAAGGAUGUGAGAAGACCAAAACAACUAGGAUGUUGGCUUAGAAGCAGCCAUCAUUUAAAGAAAGCGUAAUAGCUCACUAGUCUAAAUAAGUUUUCUUGCGCCAACAAUGUAACGGGGCUCAAGUC-AUGUACCGAAGAUGCGGGUUUAUGUAUUUGGCA-UAAAUGGUAGCGGAGCGUUCCGUAAGCCUGCGAAGGUGAACCGUAAGGUUUGCUGGAGGUAUCGGAAGUGAGAAUGCUGACAUAAGUAGCGAUAAAGAAUGUGAGAAACAUUCUCGCCGAAAGUCCAAGGGUUCUUGCGUAAAGUUAAUCUGCGCAAGGUUAGUCGGCCCCUAAGAUGAGGCUGAAAGGCGUAAUCGAUGGGAAUCAGGUUAAUAUUCCUGAACCUGAA-GA--AUGUGACGAAAAUAGUAAAUUGUACAGUCUU-AUUGGAUUGAUUGUGCGGUGAAUAUUUUCCAGGAAAUAACACCUUCAUGAUAGACCGUACCCGAAACCGACACAGGUGGACAGGUAGAGUAUACCAAGGCGCUUGAGAGAACGAUGCUGAAGGAACUAGGCAAAUUGCAUCUGUAACUUCGGAAGAAAGAUGACCUGUAUAUGGGCAACCAUGUGCAGGUGGCACAAGCUAGGGGGUAGCGACUGUUUAUUAAAAACACAGGGCUCUGCAAAGUCAAUAGACGAUGUAUAGGGCCUGACGCCUGCCCAGUGCUGGAAGAUUAAAAGGAGGGGUGC-AAGCUCUGAAUUGAAGUCCCAGUGAACGGCGGCCGUAACUAUGACGGUCCUAAGGUAGCGAAAUUCCUUGUCGGGUAAGUUCCGACCCGCACGAAUGGCGUAACGAUUUCCCCACUGUCUCCAGUAUCGACUCAGCGAAAUUGAAUUCUCCGUGAAGAUGCGGAGUUCCCGCGGUCAGACGGAAAGACCCCGUGAACCUUUACUAUAGCUUUGCACUGGUGUUAGGAAUCAGAUGUGCAGGAUAGGUGGGAGACUGUGAAGCGAAGGCGUCAGCCUUUGUGGAGUCACCCUUGAGAUACCACCCUUUUGGUUCUUGACAUC-UAACCGAGAUCCUUGAAUCAGGGUCCGAGACAAUGCAUGGUGGGUAGUUUGACUGGGGCGGUCGCCUCCCAAAGAGUAACGGAGGCGCGCGAUGGUUAGCUCAGGUUGGUCGGAAAUCAACUUUUAGAGUGCAAUGGCAUAAGCUAGCCUGACUGCGAGUCUGACAAGACGAGCAGAGACGAAAGUCGGUCAUAGUGAUCCGGUGGUCCCGAGUGGAAGGGCCAUCGCUCAACGAAUAAAAGGUACUCCGGGGAUAACAGGCUGAUGAUUUCCAAGCGUCCAUAGCGACGAAAUCGUUUGGCACCUCGAUGUCGGCUCAUCACAUCCUGGGGUUGGAGAAGGUCCCAAGGGUUCGGCUGUUCGCCGAUUAAAGUGGUACGUGAGCUGGGUUUAGAACGUCGUGAGACAGUUCGGUCCCUAUCUGCCGUGGGUGUAGGAAGUUUGAGAGGAUCUGCCUUUAGUACGAGAGGACCGAGGUGGACGUACCCCUGGUGGACCAGUUGUCGUGCCAACGGCACAGCUGGGUAGCUAAGUACGGAAGGGAUAACCGCUGAAUGCAUCUAAGCAGGAAACCCACCUCAAAACUAGACUUCCCCAUUAGAGCCGUGGAAGACCACCACGUUGAUAGGUCGGGUGUGGAAGCACAGUAAUGUGUGUAGCUAACCGAUACUAAUAGCUCGAUUGAUU----------------------------
>CP012420_Rickettsia_amblyommatis_Ac37_spotted_fever_group
---------------------------------GCCTTGGCACTAGAAGGCGATGAAGGACGTAATACGCTGCGATAAGCTTCGGGGAGTTGCGAATAAACTTTGATCCGAAGATTTCCGAAT-AGGG-AAACCCACCTAATTTATTAGGTATTGTATAGTGAATACATAGCTATATGAGGCAAACCCAGCGAACTGAAATATCTAAGTAGCTGGAGGAAAGGACATCAACCGAGACTCCGTTAGTAGTGACGAGCGAACGCGGACCAGGCCAGTGGCTTC-AAAAAAATAACTAAAACAACATGGAAAGGTTGACCATAGAGGGTGATAGTCCCGTATAGGTAAAAAGTTTGAAGTCCTTGAGTAAGGCGGGACACGTGAAATCCTGTTTGAACATAGGGGGACCACCCTCTAAGCCTAAGTACTCTCTAGTGACCGATAGTGAAC-AAGTACCGTGAGGGAAAGGTGAAAAGTACCCCGACAAGGGGAGTGAAATAGTATCTGAAACCAAATGCTTACAAGCAGTCGGAGCAAGCGTATTTA-TATGTCTTGTGACGGCGTACCTTTTGTATAATGGGTCAGCGACTTAGTTTATCTAGCAAGCTTAAGCCGTTAGGTGTAGGCGTAGCGAAAGCGAGTCTGAATAGGGCG--TTTAGTTAGATGAATTAGACCCGAAACCGGGTGATCTAGCCATGGCCAGGTTGAAAGCGGAGTAAAATCCACTGAAGGACCGAACCCACTACTGTTGAAAAAGTAGGGGATGAGCTGTGGTTAGGGGTGAAAGGCCAATCAAACTCGGATATAGCTGGTTCTCCGCGAAATCTATTTAGGTAGAGCGT--TATAGCGATTACCATCGAAGGTAGAGCACTGAATGAGCTAGGGGGTCCCACAGATTTACCAAACTCAATCAAACTCCGAATGTCGATGAGTACAGCATAGCAGACAGACTATGGGTGCTAAGGTCCATAGTCGAGAGGGAAAAAGCCCAGACCGCCATCTAAGGTCCCTAAATCATGACTAAGTGTT-AAAGGATGTGAGAAGACCAAAACAACTAGGATGTTGGCTTAGAAGCAGCCATCATTTAAAGAAAGCGTAATAGCTCACTAGTCTAAATAAGTTTTCTTGCGCCAACAATGTAACGGGGCTCAAGTC-ATGTACCGAAGATGCGGGTTTATGTATTTGGCA-TAAATGGTAGCGGAGCGTTCCGTAAGCCTGCGAAGGTGAACCGTAAGGTTTGCTGGAGGTATCGGAAGTGAGAATGCTGACATAAGTAGCGATAAAGAATGTGAGAAACATTCTCGCCGAAAGTCCAAGGGTTCTTGCGTAAAGTTAATCTGCGCAAGGTTAGTCGGCCCCTAAGATGAGGCTGAAAGGCGTAATCGATGGGAATCAGGTTAATATTCCTGAACCTGAA-GG--ATGTGACGAAAATAGTAAATTGTACAGTCTT-ATTGGATTGATTGTGCGGTGAATATTTTCCAGGAAATAACACCTTCATGATAGACCGTACCCGAAACCGACACAGGTGGACAGGTAGAGTATACCAAGGCGCTTGAGAGAACGATGCTGAAGGAACTAGGCAAATTGCATCTGTAACTTCGGAAGAAAGATGACCTGTATATGGGCAACCATGTGCAGGTGGCACAAGCTAGGGGGTAGCGACTGTTTATTAAAAACACAGGGCTCTGCAAAGTCAATAGACGATGTATAGGGTCTGACGCCTGCCCAGTGCTGGAAGATTAAAAGGAGGGGTGC-AAGCTCTGAATTGAAGTCCCAGTGAACGGCGGCCGTAACTATGACGGTCCTAAGGTAGCGAAATTCCTTGTCGGGTAAGTTCCGACCCGCACGAATGGCGTAACGATTTCCCCACTGTCTCCAGTATCGACTCAGCGAAATTGAATTCTCCGTGAAGATGCGGAGTTCCCGCGGTCAGACGGAAAGACCCCGTGAACCTTTACTATAGCTTTGCACTGGTGTTAGGAATCAGATGTGCAGGATAGGTGGGAGACTGTGAAGCGAAGGCGTCAGCCTTTGTGGAGTCACCCTTGAGATACCACCCTTTTGGTTCTTGACATC-TAACCGAGATCCTTGAATCAGGGTCCGAGACAATGCATGGTGGGTAGTTTGACTGGGGCGGTCGCCTCCCAAAGAGTAACGGAGGCGCGCGATGGTTAGCTCAGGTTGGTCGGAAATCAACTTTTAGAGTGCAATGGCATAAGCTAGCCTGACTGCGAGTCTGACAAGACGAGCAGAGACGAAAGTCGGTCATAGTGATCCGGTGGTCCCGAGTGGAAGGGCCATCGCTCAACGAATAAAAGGTACTCCGGGGATAACAGGCTGATGATTTCCAAGCGTCCATAGCGACGAAATCGTTTGGCACCTCGATGTCGGCTCATCACATCCTGGGGTTGGAGAAGGTCCCAAGGGTTCGGCTGTTCGCCGATTAAAGTGGTACGTGAGCTGGGTTTAGAACGTCGTGAGACAGTTCGGTCCCTATCTGCCGTGGGTGTAGGAAGTTTGAGAGGATCTGCCTTTAGTACGAGAGGACCGAGGTGGACGTACCCCTGGTGGACCAGTTGTCGTGCCAACGGCACAGCTGGGTAGCTAAGTACGGAAGGGATAACCGCTGAATGCATCTAAGCAGGAAACCCACCTCAAAACTAGACTTCCCCATTAGAGCCGTGGAAGACCACCACGTTGATAGGTCGGGTGTGGAAGCACAGTAATGTGTGTAGCTAACCGATACTAATAGCTCGATTGATT----------------------------
>CP015012_Rickettsia_amblyommatis_An13_spotted_fever_group
---------------------------------GCCTTGGCACTAGAAGGCGATGAAGGACGTAATACGCTGCGATAAGCTTCGGGGAGTTGCGAATAAACTTTGATCCGAAGATTTCCGAAT-AGGG-AAACCCACCTAATTTATTAGGTATTGTATAGTGAATACATAGCTATATGAGGCAAACCCAGCGAACTGAAATATCTAAGTAGCTGGAGGAAAGGACATCAACCGAGACTCCGTTAGTAGTGACGAGCGAACGCGGACCAGGCCAGTGGCTTC-AAAAAAATAACTAAAACAACATGGAAAGGTTGACCATAGAGGGTGATAGTCCCGTATAGGTAAAAAGTTTGAAGTCCTTGAGTAAGGCGGGACACGTGAAATCCTGTTTGAACATAGGGGGACCACCCTCTAAGCCTAAGTACTCTCTAGTGACCGATAGTGAAC-AAGTACCGTGAGGGAAAGGTGAAAAGTACCCCGACAAGGGGAGTGAAATAGTATCTGAAACCAAATGCTTACAAGCAGTCGGAGCAAGCGTATTTA-TATGTCTTGTGACGGCGTACCTTTTGTATAATGGGTCAGCGACTTAGTTTATCTAGCAAGCTTAAGCCGTTAGGTGTAGGCGTAGCGAAAGCGAGTCTGAATAGGGCG--TTTAGTTAGATGAATTAGACCCGAAACCGGGTGATCTAGCCATGGCCAGGTTGAAAGCGGAGTAAAATCCACTGAAGGACCGAACCCACTACTGTTGAAAAAGTAGGGGATGAGCTGTGGTTAGGGGTGAAAGGCCAATCAAACTCGGATATAGCTGGTTCTCCGCGAAATCTATTTAGGTAGAGCGT--TATAGCGATTACCATCGAAGGTAGAGCACTGAATGAGCTAGGGGGTCCCACAGATTTACCAAACTCAATCAAACTCCGAATGTCGATGAGTACAGCATAGCAGACAGACTATGGGTGCTAAGGTCCATAGTCGAGAGGGAAAAAGCCCAGACCGCCATCTAAGGTCCCTAAATCATGACTAAGTGTT-AAAGGATGTGAGAAGACCAAAACAACTAGGATGTTGGCTTAGAAGCAGCCATCATTTAAAGAAAGCGTAATAGCTCACTAGTCTAAATAAGTTTTCTTGCGCCAACAATGTAACGGGGCTCAAGTC-ATGTACCGAAGATGCGGGTTTATGTATTTGGCA-TAAATGGTAGCGGAGCGTTCCGTAAGCCTGCGAAGGTGAACCGTAAGGTTTGCTGGAGGTATCGGAAGTGAGAATGCTGACATAAGTAGCGATAAAGAATGTGAGAAACATTCTCGCCGAAAGTCCAAGGGTTCTTGCGTAAAGTTAATCTGCGCAAGGTTAGTCGGCCCCTAAGATGAGGCTGAAAGGCGTAATCGATGGGAATCAGGTTAATATTCCTGAACCTGAA-GG--ATGTGACGAAAATAGTAAATTGTACAGTCTT-ATTGGATTGATTGTGCGGTGAATATTTTCCAGGAAATAACACCTTCATGATAGACCGTACCCGAAACCGACACAGGTGGACAGGTAGAGTATACCAAGGCGCTTGAGAGAACGATGCTGAAGGAACTAGGCAAATTGCATCTGTAACTTCGGAAGAAAGATGACCTGTATATGGGCAACCATGTGCAGGTGGCACAAGCTAGGGGGTAGCGACTGTTTATTAAAAACACAGGGCTCTGCAAAGTCAATAGACGATGTATAGGGCCTGACGCCTGCCCAGTGCTGGAAGATTAAAAGGAGGGGTGC-AAGCTCTGAATTGAAGTCCCAGTGAACGGCGGCCGTAACTATGACGGTCCTAAGGTAGCGAAATTCCTTGTCGGGTAAGTTCCGACCCGCACGAATGGCGTAACGATTTCCCCACTGTCTCCAGTATCGACTCAGCGAAATTGAATTCTCCGTGAAGATGCGGAGTTCCCGCGGTCAGACGGAAAGACCCCGTGAACCTTTACTATAGCTTTGCACTGGTGTTAGGAATCAGATGTGCAGGATAGGTGGGAGACTGTGAAGCGAAGGCGTCAGCCTTTGTGGAGTCACCCTTGAGATACCACCCTTTTGGTTCTTGACATC-TAACCGAGATCCTTGAATCAGGGTCCGAGACAATGCATGGTGGGTAGTTTGACTGGGGCGGTCGCCTCCCAAAGAGTAACGGAGGCGCGCGATGGTTAGCTCAGGTTGGTCGGAAATCAACTTTTAGAGTGCAATGGCATAAGCTAGCCTGACTGCGAGTCTGACAAGACGAGCAGAGACGAAAGTCGGTCATAGTGATCCGGTGGTCCCGAGTGGAAGGGCCATCGCTCAACGAATAAAAGGTACTCCGGGGATAACAGGCTGATGATTTCCAAGCGTCCATAGCGACGAAATCGTTTGGCACCTCGATGTCGGCTCATCACATCCTGGGGTTGGAGAAGGTCCCAAGGGTTCGGCTGTTCGCCGATTAAAGTGGTACGTGAGCTGGGTTTAGAACGTCGTGAGACAGTTCGGTCCCTATCTGCCGTGGGTGTAGGAAGTTTGAGAGGATCTGCCTTTAGTACGAGAGGACCGAGGTGGACGTACCCCTGGTGGACCAGTTGTCGTGCCAACGGCACAGCTGGGTAGCTAAGTACGGAAGGGATAACCGCTGAATGCATCTAAGCAGGAAACCCACCTCAAAACTAGACTTCCCCATTAGAGCCGTGGAAGACCACCACGTTGATAGGTCGGGTGTGGAAGCACAGTAATGTGTGTAGCTAACCGATACTAATAGCTCGATTGATT----------------------------
>CP003340_Rickettsia_montanensis_str_OSU_85_930_OSU_spotted_fever_group
---------------------------------GCCTTGGCACTAGAAGGCGATGAAGGACGTGGTACGCTGCGATAAGCTTCGGGGAGTTGCGAATAAACTTTGATCCGAAGATTTCCGAAT-AGGG-AAACCCACCTAATTTATTAGGTATTGTATAGTGAATACATAGCTATATGAGGCAAACCCAGCGAACTGAAATATCTAAGTAGCTGGAGGAAAGGACATCAACCGAGACTCCGTTAGTAGTGACGAGCGAACGCGGACCAGGCCAGTGGCTTC-AAAAAAATAACTAAAACAACATGGAAAGGTTGACCATAGAGGGTGATAGTCCCGTATAGGTAAAAAGTTTGAAGTCCTTGAGTAAGGCGGGACACGTGAAATCCTGTTTGAACATAGGGGGACCACCCTCTAAGCCTAAGTACTCTCTAGTGACCGATAGTGGAC-AAGTACCGTGAGGGAAAGGTGAAAAGTACCCCGACAAGGGGAGTGAAATAGTATCTGAAACCAAATGCTTACAAGCAGTCGGAGCAAGCGTATTTA-TATGTCTTGTGACGGCGTACCTTTTGTATAATGGGTCAGCGACTTAGTTTATCTAGCAAGCTTAAGCCGTTAGGTGTAGGCGTAGCGAAAGCGAGTCTGAATAGGGCG--TTTAGTTAGATGAATTAGACCCGAAACCGGGTGATCTAGCCATGGCCAGGTTGAAAGCGGAGTAAAATCCACTGAAGGACCGAACCCACTACTGTTGAAAAAGTAGGGGATGAGCTGTGGTTAGGGGTGAAAGGCCAATCAAACTCGGATATAGCTGGTTCTCCGCGAAATCTATTTAGGTAGAGCGT--TATAGCGATTACCATCGAAGGTAGAGCACTGAATGAGCTAGGGGGTCCCACAGACTTACCAAACTCAATCAAACTCCGAATGTCGATGAGTACAGCATAGCAGACAGACTATGGGTGCTAAGGTCCATAGTCGAGAGGGAAAAAGCCCAGACCGCCATCTAAGGTCCCTAAATCATGACTAAGTGTT-AAAGGATGTGAGAAGACCAAAACAACTAGGATGTTGGCTTAGAAGCAGCCATCATTTAAAGAAAGCGTAATAGCTCACTAGTCTAAATAAGTTTTCTTGCGCCAACAATGTAACGGGGCTCAAGTC-ATGTACCGAAGATGCGGGTTTATGCATTTGGCA-TAAATGGTAGCGGAGCGTTCCGTAAGCCTGCGAAGGTGAACCGTAAGGTTTGCTGGAGGTATCGGAAGTGAGAATGCTGACATAAGTAGCGATAAAGAATGTGAGAAACATTCTCGCCGAAAGTCCAAGGGTTCTTGCGTAAAGTTAATCTGCGCAAGGTTAGTCGGCCCCTAAGATGAGGCTGAAAGGCGTAATCGATGGGAATCAGGTTAATATTCCTGAACCTGAA-GG--ATGTGACGAGAATAGTAAATTGTACAGTCTT-ATTGGATTGATTGTGCGGTGAATATTTTCCAGGAAATAACACCTTCATTATAGACCGTACCCGAAACCGACACAGGTGGACAGGTAGAGTATACCAAGGCGCTTGAGAGAACGATGCTGAAGGAACTAGGCAAATTGCATCTGTAACTTCGGAAGAAAGATGACCTGTATATGGGCAACCATGTGCAGGTGGCACAAGCTAGGGGGTAGCGACTGTTTATTAAAAACACAGGGCTCTGCAAAGTCAATAGACGACGTATAGGGTCTGACGCCTGCCCAGTGCTGGAAGATTAAAAGGAGGGGTGC-AAGCTCTGAATTGAAGTCCCAGTGAACGGCGGCCGTAACTATGACGGTCCTAAGGTAGCGAAATTCCTTGTCGGGTAAGTTCCGACCCGCACGAATGGCGTAACGATTTCCCCACTGTCTCCAGTATCGACTCAGCGAAATTGAATTCTCCGTGAAGATGCGGAGTTCCCGCGGTCAGACGGAAAGACCCCGTGAACCTTTACTATAGCTTTGCACTGGTGTTAGGAACCGGATGTGCAGGATAGGTGGGAGACTACGAAGCGAAGGCGTCAGCCTTTGTGGAGTCATCCTTGAGATACCACCCTTTTGGTTCTTGACATC-TAACCGAGATCCTTGAATCAGGATCCGAGACAATGCATGGTGGGTAGTTTGACTGGGGCGGTCGCCTCCCAAAGAGTAACGGAGGCGCGCGATGGTTAGCTCAGGTTGGTCGGAAATCAACTTTTAGAGTGCAATGGCATAAGCTAGCCTGACTGCGAGTCTGACAAGACAAGCAGAGACGAAAGTCGGTCATAGTGATCCGGTGGTTCCGAGTGGAAGGGCCATCGCTCAACGAATAAAAGGTACTCCGGGGATAACAGGCTGATGATTTCCAAGCGTCCATAGCGACGAAATCGTTTGGCACCTCGATGTCGGCTCATCACATCCTGGGGCTGGAGAAGGTCCCAAGGGTTCGGCTGTTCGCCGATTAAAGTGGTACGTGAGCTGGGTTTAGAACGTCGTGAGACAGTTCGGTCCCTATCTGCCGTGGGTGTAGGAAGTTTGAGAGGATCTGCCTTTAGTACGAGAGGACCGAGGTGGACGTACCCCTGGTGGACCAGTTGTCGTGCCAACGGCACAGCTGGGTAGCTAAGTACGGAAGGGATAACCGCTGAATGCATCTAAGCAGGAAACCCACCTCAAAACTAGACTTCCCCATTAGAGCCGTGGAAGACCACCACGTTGATAGGTCGGGTGTGGAAGCACAGTAATGTGTGCAGCTAACCGATACTAATAGCTCGATTGATT----------------------------
>NR_076956_Rickettsia_montanensis_OSU_spotted_fever_group
---------------------------------GCCUUGGCACUAGAAGGCGAUGAAGGACGUGGUACGCUGCGAUAAGCUUCGGGGAGUUGCGAAUAAACUUUGAUCCGAAGAUUUCCGAAU-AGGG-AAACCCACCUAAUUUAUUAGGUAUUGUAUAGUGAAUACAUAGCUAUAUGAGGCAAACCCAGCGAACUGAAAUAUCUAAGUAGCUGGAGGAAAGGACAUCAACCGAGACUCCGUUAGUAGUGACGAGCGAACGCGGACCAGGCCAGUGGCUUC-AAAAAAAUAACUAAAACAACAUGGAAAGGUUGACCAUAGAGGGUGAUAGUCCCGUAUAGGUAAAAAGUUUGAAGUCCUUGAGUAAGGCGGGACACGUGAAAUCCUGUUUGAACAUAGGGGGACCACCCUCUAAGCCUAAGUACUCUCUAGUGACCGAUAGUGGAC-AAGUACCGUGAGGGAAAGGUGAAAAGUACCCCGACAAGGGGAGUGAAAUAGUAUCUGAAACCAAAUGCUUACAAGCAGUCGGAGCAAGCGUAUUUA-UAUGUCUUGUGACGGCGUACCUUUUGUAUAAUGGGUCAGCGACUUAGUUUAUCUAGCAAGCUUAAGCCGUUAGGUGUAGGCGUAGCGAAAGCGAGUCUGAAUAGGGCG--UUUAGUUAGAUGAAUUAGACCCGAAACCGGGUGAUCUAGCCAUGGCCAGGUUGAAAGCGGAGUAAAAUCCACUGAAGGACCGAACCCACUACUGUUGAAAAAGUAGGGGAUGAGCUGUGGUUAGGGGUGAAAGGCCAAUCAAACUCGGAUAUAGCUGGUUCUCCGCGAAAUCUAUUUAGGUAGAGCGU--UAUAGCGAUUACCAUCGAAGGUAGAGCACUGAAUGAGCUAGGGGGUCCCACAGACUUACCAAACUCAAUCAAACUCCGAAUGUCGAUGAGUACAGCAUAGCAGACAGACUAUGGGUGCUAAGGUCCAUAGUCGAGAGGGAAAAAGCCCAGACCGCCAUCUAAGGUCCCUAAAUCAUGACUAAGUGUU-AAAGGAUGUGAGAAGACCAAAACAACUAGGAUGUUGGCUUAGAAGCAGCCAUCAUUUAAAGAAAGCGUAAUAGCUCACUAGUCUAAAUAAGUUUUCUUGCGCCAACAAUGUAACGGGGCUCAAGUC-AUGUACCGAAGAUGCGGGUUUAUGCAUUUGGCA-UAAAUGGUAGCGGAGCGUUCCGUAAGCCUGCGAAGGUGAACCGUAAGGUUUGCUGGAGGUAUCGGAAGUGAGAAUGCUGACAUAAGUAGCGAUAAAGAAUGUGAGAAACAUUCUCGCCGAAAGUCCAAGGGUUCUUGCGUAAAGUUAAUCUGCGCAAGGUUAGUCGGCCCCUAAGAUGAGGCUGAAAGGCGUAAUCGAUGGGAAUCAGGUUAAUAUUCCUGAACCUGAA-GG--AUGUGACGAGAAUAGUAAAUUGUACAGUCUU-AUUGGAUUGAUUGUGCGGUGAAUAUUUUCCAGGAAAUAACACCUUCAUUAUAGACCGUACCCGAAACCGACACAGGUGGACAGGUAGAGUAUACCAAGGCGCUUGAGAGAACGAUGCUGAAGGAACUAGGCAAAUUGCAUCUGUAACUUCGGAAGAAAGAUGACCUGUAUAUGGGCAACCAUGUGCAGGUGGCACAAGCUAGGGGGUAGCGACUGUUUAUUAAAAACACAGGGCUCUGCAAAGUCAAUAGACGACGUAUAGGGUCUGACGCCUGCCCAGUGCUGGAAGAUUAAAAGGAGGGGUGC-AAGCUCUGAAUUGAAGUCCCAGUGAACGGCGGCCGUAACUAUGACGGUCCUAAGGUAGCGAAAUUCCUUGUCGGGUAAGUUCCGACCCGCACGAAUGGCGUAACGAUUUCCCCACUGUCUCCAGUAUCGACUCAGCGAAAUUGAAUUCUCCGUGAAGAUGCGGAGUUCCCGCGGUCAGACGGAAAGACCCCGUGAACCUUUACUAUAGCUUUGCACUGGUGUUAGGAACCGGAUGUGCAGGAUAGGUGGGAGACUACGAAGCGAAGGCGUCAGCCUUUGUGGAGUCAUCCUUGAGAUACCACCCUUUUGGUUCUUGACAUC-UAACCGAGAUCCUUGAAUCAGGAUCCGAGACAAUGCAUGGUGGGUAGUUUGACUGGGGCGGUCGCCUCCCAAAGAGUAACGGAGGCGCGCGAUGGUUAGCUCAGGUUGGUCGGAAAUCAACUUUUAGAGUGCAAUGGCAUAAGCUAGCCUGACUGCGAGUCUGACAAGACAAGCAGAGACGAAAGUCGGUCAUAGUGAUCCGGUGGUUCCGAGUGGAAGGGCCAUCGCUCAACGAAUAAAAGGUACUCCGGGGAUAACAGGCUGAUGAUUUCCAAGCGUCCAUAGCGACGAAAUCGUUUGGCACCUCGAUGUCGGCUCAUCACAUCCUGGGGCUGGAGAAGGUCCCAAGGGUUCGGCUGUUCGCCGAUUAAAGUGGUACGUGAGCUGGGUUUAGAACGUCGUGAGACAGUUCGGUCCCUAUCUGCCGUGGGUGUAGGAAGUUUGAGAGGAUCUGCCUUUAGUACGAGAGGACCGAGGUGGACGUACCCCUGGUGGACCAGUUGUCGUGCCAACGGCACAGCUGGGUAGCUAAGUACGGAAGGGAUAACCGCUGAAUGCAUCUAAGCAGGAAACCCACCUCAAAACUAGACUUCCCCAUUAGAGCCGUGGAAGACCACCACGUUGAUAGGUCGGGUGUGGAAGCACAGUAAUGUGUGCAGCUAACCGAUACUAAUAGCUCGAUUGAUU----------------------------
>CP003342_Rickettsia_rhipicephali_str_3_7_female6_CWPP_3_7_female6_CWPP_spotted_fever_group
---------------------------------GCCTTGGCACTAGAAGGCGATGAAGGACGTAATACGCTGCGATAAGCTTCGGGGAGTTGCGAATAAACTTTGATCCGAAGATTTCCGAAT-AGGG-AAACCCACCTAATTTATTAGGTATTGTATAGTGAATACATAGCTATATGAGGCAAACCCAGCGAACTGAAATATCTAAGTAGCTGGAGGAAAGGACATCAACCGAGACTCCGTTAGTAGTGACGAGCGAATGCGGACCAGGCCAGTGGCTTC-AAAAAAATAACTAAAACAACATGGAAAGGTTGACCATAGAGGGTGATAGTCCCGTATAGGTAAAAAGTTTGAAGTCCTTGAGTAAGGCGGGACACGTGAAATCCTGTTTGAACATAGGGGGACCACCCTCTAAGCCTAAGTACTCTCTAGTGACCGATAGTGAAC-AAGTACCGTGAGGGAAAGGTGAAAAGTACCCCGACAAGGGGAGTGAAATAGTATCTGAAACCAAATGCTTACAAGCAGTCGGAGCAAGCGTATTTA-TATGTCTTGTGACGGCGTACCTTTTGTATAATGGGTCAGCGACTTAGTTTATCTAGCAAGCTTAAGCCGTTAGGTGTAGGCGTAGCGAAAGCGAGTCTGAATAGGGCG--TTTAGTTAGATGAATTAGACCCGAAACCGGGTGATCTAGCCATGGCCAGGTTGAAAGCGGAGTAAAATCCACTGAAGGACCGAACCCACTACTGTTGAAAAAGTAGGGGATGAGTTGTGGTTAGGGGTGAAAGGCCAATCAAACTCGGATATAGCTGGTTCTCCGCGAAATCTATTTAGGTAGAGCGT--TATAGCGATTACCATCGAAGGTAGAGCACTGAATGAGCTAGGGGGTCCCACAGACTTACCAAACTCAATCAAACTCCGAATGTCGATGAGTACAGCATAGCAGACAGACTATGGGTGCTAAGGTCCATAGTCGAGAGGGAAAAAGCCCAGACCGCCATCTAAGGTCCCTAAATCATGACTAAGTGTT-AAAGGATGTGAGAAGACCAAAACAACTAGGATGTTGGCTTAGAAGCAGCCATCATTTAAAGAAAGCGTAATAGCTCACTAGTCTAAATAAGTTTTCTTGCGCCAACAATGTAACGGGGCTCAAGTC-ATGTACCGAAGATGCGGGTTTATGCATTTGGCA-TAAATGGTAGCGGAGCGTTCCGTAAGCCTGCGAAGGTGAACCGTAAGGTTTGCTGGAGGTATCGGAAGTGAGAATGCTGACATAAGTAGCGATAAAGAATGTGAGAAACATTCTCGCCGAAAGTCCAAGGGTTCTTGCGTAAAGTTAATCTGCGCAAGGTTAGTCGGCCCCTAAGATGAGGCTGAAAGGCGTAATTGATGGGAATCAGGTTAATATTCCTGAACCTGAAGGG--ATGTGACGAAAATAGTAAATTGTACAGTCTT-ATTGGATTGATTGTGCGGTGAATATTTTCCAGGAAATAACACCTTCATTATAGACCGTACCCGAAACCGACACAGGTGGACAGGTAGAGTATACCAAGGCGCTTGAGAGAACGATGCTGAAGGAACTAGGCAAATTGCATCTGTAACTTCGGAAGAAAGATGACCTGTGTATGGGCAACCATGTGCAGGTGGCACAAGCTAGGGGGTAGCGACTGTTTATTAAAAACACAGGGCTCTGCAAAGTCAATAGACGACGTATAGGGTCTGACGCCTGCCCAGTGCTGGAAGATTAAAAGGAGGGGTGC-AAGCTCTGAATTGAAGTCCCAGTGAACGGCGGCCGTAACTATGACGGTCCTAAGGTAGCGAAATTCCTTGTCGGGTAAGTTCCGACCCGCACGAATGGCGTAACGATTTCCCCACTGTCTCCAGTATCGACTCAGCGAAATTGAATTCTCCGTGAAGATGCGGAGTTCCCGCGGTCAGACGGAAAGACCCCGTGAACCTTTACTATAGCTTTGCACTGGTGTTAGGAATCAGATGTGCAGGATAGGTGGGAGACTACGAAGCGAAGGCGTCAGCCTTTGTGGAGTCACCCTTGAGATACCACCCTTTTGGTTCTTGACATC-TAACCGAGATCCTTGAATCAGGATCCGAGACAATGCATGGTGGGTAGTTTGACTGGGGCGGTCGCCTCCCAAAGAGTAACGGAGGCGCGCGATGGTTAGCTCAGGTTGGTCGGAAATCAACTTTTAGAGTGCAATGGCATAAGCTAGCCTGACTGCGAGTCTGACAAGACGAGCAGAGACGAAAGTCGGTCATAGTGATCCGGTGGTCCCGAGTGGAAGGGCCATCGCTCAACGAATAAAAGGTACTCCGGGGATAACAGGCTGATGATTTCCAAGCGTCCATAGCGACGAAATCGTTTGGCACCTCGATGTCGGCTCATCACATCCTGGGGCTGAAGAAGGTCCCAAGGGTTCGGCTGTTCGCCGATTAAAGTGGTACGTGAGCTGGGTTTAGAACGTCGTGAGACAGTTCGGTCCCTATCTGCCGTGGGTGTAGGAAGTTTGAGAGGATCTGCCTTTAGTACGAGAGGACCGAGGTGGACGTACCCCTGGTGGACCAGTTGTCGTGCCAACGGCACAGCTGGGTAGCTAAGTACGGAAGGGATAACCGCTGAATGCATCTAAGCAGGAAACCCACCTCAAAACTAGACTTCCCCATTAGAGCCGTGGAAGACCACCACGTTGATAGGTCGGGTGTGGAAGCACAGTAATGTGTGTAGCTAACCGATACTAATAGCTCGATTGATT----------------------------
>NR_076958_Rickettsia_rhipicephali_3_7_female6_CWPP_spotted_fever_group
---------------------------------GCCUUGGCACUAGAAGGCGAUGAAGGACGUAAUACGCUGCGAUAAGCUUCGGGGAGUUGCGAAUAAACUUUGAUCCGAAGAUUUCCGAAU-AGGG-AAACCCACCUAAUUUAUUAGGUAUUGUAUAGUGAAUACAUAGCUAUAUGAGGCAAACCCAGCGAACUGAAAUAUCUAAGUAGCUGGAGGAAAGGACAUCAACCGAGACUCCGUUAGUAGUGACGAGCGAAUGCGGACCAGGCCAGUGGCUUC-AAAAAAAUAACUAAAACAACAUGGAAAGGUUGACCAUAGAGGGUGAUAGUCCCGUAUAGGUAAAAAGUUUGAAGUCCUUGAGUAAGGCGGGACACGUGAAAUCCUGUUUGAACAUAGGGGGACCACCCUCUAAGCCUAAGUACUCUCUAGUGACCGAUAGUGAAC-AAGUACCGUGAGGGAAAGGUGAAAAGUACCCCGACAAGGGGAGUGAAAUAGUAUCUGAAACCAAAUGCUUACAAGCAGUCGGAGCAAGCGUAUUUA-UAUGUCUUGUGACGGCGUACCUUUUGUAUAAUGGGUCAGCGACUUAGUUUAUCUAGCAAGCUUAAGCCGUUAGGUGUAGGCGUAGCGAAAGCGAGUCUGAAUAGGGCG--UUUAGUUAGAUGAAUUAGACCCGAAACCGGGUGAUCUAGCCAUGGCCAGGUUGAAAGCGGAGUAAAAUCCACUGAAGGACCGAACCCACUACUGUUGAAAAAGUAGGGGAUGAGUUGUGGUUAGGGGUGAAAGGCCAAUCAAACUCGGAUAUAGCUGGUUCUCCGCGAAAUCUAUUUAGGUAGAGCGU--UAUAGCGAUUACCAUCGAAGGUAGAGCACUGAAUGAGCUAGGGGGUCCCACAGACUUACCAAACUCAAUCAAACUCCGAAUGUCGAUGAGUACAGCAUAGCAGACAGACUAUGGGUGCUAAGGUCCAUAGUCGAGAGGGAAAAAGCCCAGACCGCCAUCUAAGGUCCCUAAAUCAUGACUAAGUGUU-AAAGGAUGUGAGAAGACCAAAACAACUAGGAUGUUGGCUUAGAAGCAGCCAUCAUUUAAAGAAAGCGUAAUAGCUCACUAGUCUAAAUAAGUUUUCUUGCGCCAACAAUGUAACGGGGCUCAAGUC-AUGUACCGAAGAUGCGGGUUUAUGCAUUUGGCA-UAAAUGGUAGCGGAGCGUUCCGUAAGCCUGCGAAGGUGAACCGUAAGGUUUGCUGGAGGUAUCGGAAGUGAGAAUGCUGACAUAAGUAGCGAUAAAGAAUGUGAGAAACAUUCUCGCCGAAAGUCCAAGGGUUCUUGCGUAAAGUUAAUCUGCGCAAGGUUAGUCGGCCCCUAAGAUGAGGCUGAAAGGCGUAAUUGAUGGGAAUCAGGUUAAUAUUCCUGAACCUGAAGGG--AUGUGACGAAAAUAGUAAAUUGUACAGUCUU-AUUGGAUUGAUUGUGCGGUGAAUAUUUUCCAGGAAAUAACACCUUCAUUAUAGACCGUACCCGAAACCGACACAGGUGGACAGGUAGAGUAUACCAAGGCGCUUGAGAGAACGAUGCUGAAGGAACUAGGCAAAUUGCAUCUGUAACUUCGGAAGAAAGAUGACCUGUGUAUGGGCAACCAUGUGCAGGUGGCACAAGCUAGGGGGUAGCGACUGUUUAUUAAAAACACAGGGCUCUGCAAAGUCAAUAGACGACGUAUAGGGUCUGACGCCUGCCCAGUGCUGGAAGAUUAAAAGGAGGGGUGC-AAGCUCUGAAUUGAAGUCCCAGUGAACGGCGGCCGUAACUAUGACGGUCCUAAGGUAGCGAAAUUCCUUGUCGGGUAAGUUCCGACCCGCACGAAUGGCGUAACGAUUUCCCCACUGUCUCCAGUAUCGACUCAGCGAAAUUGAAUUCUCCGUGAAGAUGCGGAGUUCCCGCGGUCAGACGGAAAGACCCCGUGAACCUUUACUAUAGCUUUGCACUGGUGUUAGGAAUCAGAUGUGCAGGAUAGGUGGGAGACUACGAAGCGAAGGCGUCAGCCUUUGUGGAGUCACCCUUGAGAUACCACCCUUUUGGUUCUUGACAUC-UAACCGAGAUCCUUGAAUCAGGAUCCGAGACAAUGCAUGGUGGGUAGUUUGACUGGGGCGGUCGCCUCCCAAAGAGUAACGGAGGCGCGCGAUGGUUAGCUCAGGUUGGUCGGAAAUCAACUUUUAGAGUGCAAUGGCAUAAGCUAGCCUGACUGCGAGUCUGACAAGACGAGCAGAGACGAAAGUCGGUCAUAGUGAUCCGGUGGUCCCGAGUGGAAGGGCCAUCGCUCAACGAAUAAAAGGUACUCCGGGGAUAACAGGCUGAUGAUUUCCAAGCGUCCAUAGCGACGAAAUCGUUUGGCACCUCGAUGUCGGCUCAUCACAUCCUGGGGCUGAAGAAGGUCCCAAGGGUUCGGCUGUUCGCCGAUUAAAGUGGUACGUGAGCUGGGUUUAGAACGUCGUGAGACAGUUCGGUCCCUAUCUGCCGUGGGUGUAGGAAGUUUGAGAGGAUCUGCCUUUAGUACGAGAGGACCGAGGUGGACGUACCCCUGGUGGACCAGUUGUCGUGCCAACGGCACAGCUGGGUAGCUAAGUACGGAAGGGAUAACCGCUGAAUGCAUCUAAGCAGGAAACCCACCUCAAAACUAGACUUCCCCAUUAGAGCCGUGGAAGACCACCACGUUGAUAGGUCGGGUGUGGAAGCACAGUAAUGUGUGUAGCUAACCGAUACUAAUAGCUCGAUUGAUU----------------------------
>CP013133_Rickettsia_rhipicephali_HJ_spotted_fever_group
---------------------------------GCCTTGGCACTAGAAGGCGATGAAGGACGTAATACGCTGCGATAAGCTTCGGGGAGTTGCGAATAAACTTTGATCCGAAGATTTCCGAAT-AGGG-AAACCCACCTAATTTATTAGGTATTGTATAGTGAATACATAGCTATATGAGGCAAACCCAGCGAACTGAAATATCTAAGTAGCTGGAGGAAAGGACATCAACCGAGACTCCGTTAGTAGTGACGAGCGAATGCGGACCAGGCCAGTGGCTTC-AAAAAAATAACTAAAACAACATGGAAAGGTTGACCATAGAGGGTGATAGTCCCGTATAGGTAAAAAGTTTGAAGTCCTTGAGTAAGGCGGGACACGTGAAATCCTGTTTGAACATAGGGGGACCACCCTCTAAGCCTAAGTACTCTCTAGTGACCGATAGTGAAC-AAGTACCGTGAGGGAAAGGTGAAAAGTACCCCGACAAGGGGAGTGAAATAGTATCTGAAACCAAATGCTTACAAGCAGTCGGAGCAAGCGTATTTA-TATGTCTTGTGACGGCGTACCTTTTGTATAATGGGTCAGCGACTTAGTTTATCTAGCAAGCTTAAGCCGTTAGGTGTAGGCGTAGCGAAAGCGAGTCTGAATAGGGCG--TTTAGTTAGATGAATTAGACCCGAAACCGGGTGATCTAGCCATGGCCAGGTTGAAAGCGGAGTAAAATCCACTGAAGGACCGAACCCACTACTGTTGAAAAAGTAGGGGATGAGTTGTGGTTAGGGGTGAAAGGCCAATCAAACTCGGATATAGCTGGTTCTCCGCGAAATCTATTTAGGTAGAGCGT--TATAGCGATTACCATCGAAGGTAGAGCACTGAATGAGCTAGGGGGTCCCACAGACTTACCAAACTCAATCAAACTCCGAATGTCGATGAGTACAGCATAGCAGACAGACTATGGGTGCTAAGGTCCATAGTCGAGAGGGAAAAAGCCCAGACCGCCATCTAAGGTCCCTAAATCATGACTAAGTGTT-AAAGGATGTGAGAAGACCAAAACAACTAGGATGTTGGCTTAGAAGCAGCCATCATTTAAAGAAAGCGTAATAGCTCACTAGTCTAAATAAGTTTTCTTGCGCCAACAATGTAACGGGGCTCAAGTC-ATGTACCGAAGATGCGGGTTTATGCATTTGGCA-TAAATGGTAGCGGAGCGTTCCGTAAGCCTGCGAAGGTGAACCGAAAGGTTTGCTGGAGGTATCGGAAGTGAGAATGCTGACATAAGTAGCGATAAAGAATGTGAGAAACATTCTCGCCGAAAGTCCAAGGGTTCTTGCGTAAAGTTAATCTGCGCAAGGTTAGTCGGCCCCTAAGATGAGGCTGAAAGGCGTAATTGATGGGAATCAGGTTAATATTCCTGAACCTGAAGGG--ATGTGACGAAAATAGTAAATTGTACAGTCTT-ATTGGATTGATTGTGCGGTGAATATTTTCCAGGAAATAACACCTTCATTATAGACCGTACCCGAAACCGACACAGGTGGACAGGTAGAGTATACCAAGGCGCTTGAGAGAACGATGCTGAAGGAACTAGGCAAATTGCATCTGTAACTTCGGAAGAAAGATGACCTGTGTATGGGCAACCATGTGCAGGTGGCACAAGCTAGGGGGTAGCGACTGTTTATTAAAAACACAGGGCTCTGCAAAGTCAATAGACGACGTATAGGGTCTGACGCCTGCCCAGTGCTGGAAGATTAAAAGGAGGGGTGC-AAGCTCTGAATTGAAGTCCCAGTGAACGGCGGCCGTAACTATGACGGTCCTAAGGTAGCGAAATTCCTTGTCGGGTAAGTTCCGACCCGCACGAATGGCGTAACGATTTCCCCACTGTCTCCAGTATCGACTCAGCGAAATTGAATTCTCCGTGAAGATGCGGAGTTCCCGCGGTCAGACGGAAAGACCCCGTGAACCTTTACTATAGCTTTGCACTGGTGTTAGGAATCAGATGTGCAGGATAGGTGGGAGACTACGAAGCGAAGGCGTCAGCCTTTGTGGAGTCACCCTTGAGATACCACCCTTTTGGTTCTTGACATC-TAACCGAGATCCTTGAATCAGGATCCGAGACAATGCATGGTGGGTAGTTTGACTGGGGCGGTCGCCTCCCAAAGAGTAACGGAGGCGCGCGATGGTTAGCTCAGGTTGGTCGGAAATCAACTTTTAGAGTGCAATGGCATAAGCTAGCCTGACTGCGAGTCTGACAAGACGAGCAGAGACGAAAGTCGGTCATAGTGATCCGGTGGTCCCGAGTGGAAGGGCCATCGCTCAACGAATAAAAGGTACTCCGGGGATAACAGGCTGATGATTTCCAAGCGTCCATAGCGACGAAATCGTTTGGCACCTCGATGTCGGCTCATCACATCCTGGGGCTGAAGAAGGTCCCAAGGGTTCGGCTGTTCGCCGATTAAAGTGGTACGTGAGCTGGGTTTAGAACGTCGTGAGACAGTTCGGTCCCTATCTGCCGTGGGTGTAGGAAGTTTGAGAGGATCTGCCTTTAGTACGAGAGGACCGAGGTGGACGTACCCCTGGTGGACCAGTTGTCGTGCCAACGGCACAGCTGGGTAGCTAAGTACGGAAGGGATAACCGCTGAATGCATCTAAGCAGGAAACCCACCTCAAAACTAGACTTCCCCATTAGAGCCGTGGAAGACCACCACGTTGATAGGTCGGGTGTGGAAGCACAGTAATGTGTGTAGCTAACCGATACTAATAGCTCGATTGATT----------------------------
>CP060138_Rickettsia_tillamookensis_Tillamook_spotted_fever_group
---------------------------------GCCTTGGCACTAGAAGGCGATGAAGGACGTAATACGCTGCGATAAGCTTCGGGGAGTTGCGAATAAACTTTGATCCGAAGATTTCCGAAT-GGGG-AAACCCACCTAATTTATTAGGTATTGTATAGTGAATACATAGCTATATGAGGCAAACCCAGCGAACTGAAATATCTAAGTAGCTGGAGGAAAGGACATCAACCGAGACTCCGTTAGTAGTGACGAGCGAACGCGGACCAGGCCAGTGGCTTC-AAAAAAATAACTAAAACAACATGGAAAGGTTGACCATAGAGGGTGATAGTCCCGTATAGGTAAAAAGTTTGAAGTCCTTGAGTAAGGCGGGACACGTGAAATCCTGTTTGAACATAGGGGGACCACCCTCTAAGCCTAAGTACTCTCTAGTGACCGATAGTGAAC-AAGTACCGTGAGGGAAAGGTGAAAAGTACCCCGACAAGGGGAGTGAAATAGTATCTGAAACCAAATGCTTACAAGCAGTCGGAGCAAGCGTATTTA-TATGTCTTGTGACGGCGTACCTTTTGTATAATGGGTCAGCGACTTAGTTTATCTAGCAAGCTTAAGCCGTTAGGTGTAGGCGTAGCGAAAGCGAGTCTGAATAGGGCG--TTTAGTTAGATGAATTAGACCCGAAACCGGGTGATCTAGCCATGGCCAGGTTGAAAGCGGAGTAAAATCCGCTGAAGGACCGAACCCACTACTGTTGAAAAAGTAGGGGATGAGCTGTGGTTAGGGGTGAAAGGCCAATCAAACTCGGATATAGCTGGTTCTCCGCGAAATCTATTTAGGTAGAGCGT--TATAGCGATTACCGTCGAAGGTAGAGCACTGAATGAGCTAGGGGGTCCCACAGACTTACCAAACTCAATCAAACTCCGAATGTCGACGAGTACAGCATAGCAGACAGACTATGGGTGCTAAGGTCCATAGTCGAGAGGGAAAAAGCCCAGACCGCCATCTAAGGTCCCTAAATCATGACTAAGTGTT-AAAGGATGTGAGAAGACCAAAACAACTAGGATGTTGGCTTAGAAGCAGCCATCATTTAAAGAAAGCGTAATAGCTCACTAGTCTAAATAAGTTTTCTTGCGCCAACAATGTAACGGGGCTCAAGTC-ATGTACCGAAGATGCGGATTTATGCATTTGGCA-TAAATGGTAGCGGAGCGTTCCGTAAGCCTGTGAAGGTGAACCGTAAGGTTTGCTGGAGGTATCGGAAGTGAGAATGCTGACATAAGTAGCGATAAAGAATGTGAGAAACATTCTCGCCGAAAGTCCAAGGGTTCTTGCGTAAAGTTAATCTGCGCAAGGTTAGTCGGCCCCTAAGATGAGGCTGAAAGGCGTAATCGATGGGAATCAGGTTAATATTCCTGAACCTGAA-GG--ATGTGACGAAAATAGTAAATTGTACAGTCTT-ATTGGATTGATTGTGCAGTGAATATTTTCCAGGAAATAACACCTTCATTATAGACCGTACCCGAAACCGACACAGGTGGACAGGTAGAGTATACCAAGGCGCTTGAGAGAACGATGCTGAAGGAACTAGGCAAATTGCATCTGTAACTTCGGAAGAAAGATGACCTGTATATGGGCAACCATGTGCAGGTGGCACAAGCTAGGGGGTAGCGACTGTTTATTAAAAACACAGGGCTCTGCAAAGTCAATAGACGACGTATAGGGTCTGACGCCTGCCCAGTGCTGGAAGATTAAAAGGAGGGGTGC-AAGCTCTGAATTGAAGTCCCAGTGAACGGCGGCCGTAACTATGACGGTCCTAAGGTAGCGAAATTCCTTGTCGGGTAAGTTCCGACCCGCACGAATGGCGTAACGATTTCCCCACTGTCTCCAGTATCGACTCAGCGAAATTGAATTCTCCGTGAAGATGCGGAGTTCCCGCGGTCAGACGGAAAGACCCCGTGAACCTTTACTATAGCTTTGCACTGGTGTTAGGAATCAGATGTGCAGGATAGGTGGGAGACTACGAAGCGAAGGCGTCAGCCTTTGTGGAGTCACCCTTGAGATACCACCCTTTTGGTTCTTGACATC-TAACCGAGATCCTTGAATCAGGATCCGAGACAATGCATGGTGGGTAGTTTGACTGGGGCGGTCGCCTCCCAAAGAGTAACGGAGGCGTGCGATGGTTAGCTCAGGTTGGTCGGAAATCAACTTTTAGAGTGCAATGGCATAAGCTAGCCTGACTGCGAGTCTGACAAGACGAGCAGAGACGAAAGTCGGTCATAGTGATCCGGTGGTCCCGAGTGGAAGGGCCATCGCTCAACGAATAAAAGGTACTCCGGGGATAACAGGCTGATGATTTCCAAGCGTCCATAGCGACGAAATCGTTTGGCACCTCGATGTCGGCTCATCACATCCTGGGGCTGGAGAAGGTCCCAAGGGTTCGGCTGTTCGCCGATTAAAGTGGTACGTGAGCTGGGTTTAGAACGTCGTGAGACAGTTCGGTCCCTATCTGCCGTGGGTGTAGGAAGTTTGAGAGGATCTGCCTTTAGTACGAGAGGACCGAGGTGGACGTACCCCTGGTGGACCAGTTGTCATGCCAATGGCACAGCTGGGTAGCTAAGTACGGAAGGGATAACCGCTGAATGCATCTAAGCAGGAAACCCACCTCAAAACTAGACTTCCCCATTAGAGCCGTGGAAGACCACCACGTTGATAGGTCAGGTGTGGAAGCACAGTAATGTGTGTAGCTAACTGATACTAATAGCTCGATTGATT----------------------------
>NR_076359_Rickettsia_felis_URRWXCal2_spotted_fever_group
---------------------------------GCCUUGGCACUAGAAGGCGAUGAAGGACGUAAUACGCUGCGAUAAGCUUCGGGGAGUUGCGAAUAAAUUUUGAUCCGAAGAUUUCCGAAU-GGGG-AAACCCACCUAAUUUAUUAGGUAUUGUAUAGUGAAUACAUAGCUAUAUGAGGCAAACCCAGCGAACUGAAAUAUCUAAGUAGCUGGAGGAAAGGACAUCAACCGAGACUCCGUUAGUAGUGACGAGCGAACGCGGACCAGGCCAGUGGCUUC-AAAAAAAUAACUAAAACAACAUGGAAAGGUUGACCAUAGAAGGUGAUAGUCCCGUAUAGGUAAAAAGUUUGAAGUCCUUGAGUAAGGCGGGACACGUGAAAUCCUGUUUGAACAUAGGGGGACCACCCUCUAAGCCUAAGUACUCUCUAGUGACCGAUAGUGAAC-AAGUACCGUGAGGGAAAGGUGAAAAGUACCCCGACAAGGGGAGUGAAAUAGUAUCUGAAACCAAAUGCUUACAAGCAGUCGGAGCAAGCGUAUUUA-UAUGUCUUGUGACGGCGUACCUUUUGUAUAAUGGGUCAGCGACUUAGUUUAUCUAGCAAGCUUAAGCCGUUAGGUGUAGGCGUAGCGAAAGCGAGUCUGAAUAGGGCG--UUUAGUUAGAUGAAUUAGACCCGAAACCGGGUGAUCUAGCCAUGGCCAGGUUGAAAGCAGAGUAAAAUCCGCUGAAGGACCGAACCCACUACUGUUGAAAAAGUAGGGGAUGAGCUGUGGUUAGGGGUGAAAGGCCAAUCAAACUCGGAUAUAGCUGGUUCUCCGCGAAAUCUAUUUAGGUAGAGCGU--UAUAGCGAUUACCGUCGAAGGUAGAGCACUGAAUGAGCUAGGGGGUCCCACAGACUUACCAAACUCAAUCAAACUCCGAAUGUCGACGAGUACAGCAUAGCAGACAGACUAUGGGUGCUAAGGUCCAUAGUCGAGAGGGAAAAAGCCCAGACCGCCAUCUAAGGUCCCUAAAUCAUGACUAAGUGUU-AAAGGAUGUGAGAAAACCAAAACAACUAGGAUGUUGGCUUAGAAGCAGCCAUCAUUUAAAGAAAGCGUAAUAGCUCACUAGUCUAAAUAAGUUUUCUUGCGCCAACAAUGUAACGGGGCUCAAGUC-AUGUACCGAAGAUGCGGAUUUAUGCAUUUGGCA-UAAAUGGUAGCGGAGCGUUCCGUAAGCCUGUGAAGGUAAACCGUAAGGUUUGCUGGAGGUAUCGGAAGUGAGAAUGCUGACAUAAGUAGCGAUAAAGAAUGUGAGAAACAUUCUCGCCGAAAGUCCAAGGGUUCUUGCGUAAAGUUAAUCUGCACAAGGUUAGUCGGCUCCUAAGAUGAGGCUGAAAGGCGUAAUCGAUGGGAAUCAGGUUAAUAUUCCUGAACCUGAA-GG--AUGUGACGAAAAUAGUAAAUUGUACAGUCUU-AUUGGAUUGAUUGUGCAGUGAAUAUUUUCCAGGAAAUAACACCUUCAUUAUAGACCGUACCCGAAACCGACACAGGUGGACAGGUAGAGUAUACCAAGGCGCUUGAGAGAACGAUGCUGAAGGAACUAGGCAAAUUGCAUCUGUAACUUCGGAAGAAAGAUGACCUGUAUAUGGGCAACCAUGUGCAGGUGGCACAAGCUAGGGGGUAGCGACUGUUUAUUAAAAACACAGGGCUCUGCAAAGUCAAUAGACGACGUAUAGGGUCUGACGCCUGCCCAGUGCUGGAAGAUUAAAAGGAGGGGUGC-AAGCUCUGAAUUGAAGUCCCAGUGAACGGCGGCCGUAACUAUGACGGUCCUAAGGUAGCGAAAUUCCUUGUCGGGUAAGUUCCGACCCGCACGAAUGGCGUAACGAUUUCCCCACUGUCUCCAGUAUCGACUCAGCGAAAUUGAAUUCUCCGUGAAGAUGCGGAGUUCCCGCGGUCAGACGGAAAGACCCCGUGAACCUUUACUAUAGCUUUGCACUGGUGUUAGGAAUCAGAUGUGCAGGAUAGGUGGGAGACUACGAAGCGAAGGCGUCAGCCUUUGUGGAGUCACCCUUGAGAUACCACCCUUUUGGUUCUUGACAUC-UAACCGAGAUCCUUGAAUCAGGAUCCGAGACAAUGCAUGGUAGGUAGUUUGACUGGGGCGGUCGCCUCCCAAAGAGUAACGGAGGCGUGCGAUGGUUAGCUCAGGUUGGUCGGAAAUCAACUUUUAGAGUGCAAUGGCAUAAGCUAGCCUGACUGCGAGUCUGACAAGACGAGCAGAGACGAAAGUCGGUCAUAGUGAUCCGGUGGUCCCGAGUGGAAGGGCCAUCGCUCAACGAAUAAAAGGUACUCCGGGGAUAACAGGCUGAUGAUUUCCAAGCGUCCAUAGCGACGAAAUCGUUUGGCACCUCGAUGUCGGCUCAUCACAUCCUGGGGCUGGAGAAGGUCCCAAGGGUUCGGCUGUUCGCCGAUUAAAGUGGUACGUGAGCUGGGUUUAGAACGUCGUGAGACAGUUCGGUCCCUAUCUGCCGUGGGUGUAGGAAGUUUGAGAGGAUCUGCCUUUAGUACGAGAGGACCGAGGUGGACGUACCCCUGGUGGACCAGUUGUCGUGCCAACGGCACAGCUGGGUAGCUAAGUACGGAAGGGAUAACCGCUGAAUGCAUCUAAGCAGGAAACCCACCUCAAAACUAGACUUCCCCAUUAGAGCCGUGGAAGACCACCACGUUGAUAGGUCAGGUGUGGAAGCACAGUAAUGUGUGUAGCUAACUGAUACUAAUAGCUCGAUUGAUU----------------------------
>CP114277_Rickettsia_rickettsii_RMSFvaccine_spotted_fever_group
---------------------------------GCCTTGGCACTAGAAGGCGATGAAGGACGTAATACGCTGCGATAAGCTTCGGGGAGTTGCGAATAAACTTCGATCCGGAGATTTCCGAAT-AGGG-AAACCTACCTAATTTATTAGGTATTGTATAGTGAATACATAGCTATATGAGGCAAACCCAGCGAACTGAAATATCTAAGTAGCTGGAGGAAAGGACATCAACCGAGACTCCGTTAGTAGTGACGAGCGAACGCGGACCAGGCCAGTGGCTTC-AAAAAAATAACTAAAACAACATGGAAAGGTTGACCATAGAGGGTGATAGTCCCGTATAGGTAAAAAGTTTGAAGTCCTTGAGTAAGGCGGGACACGTGAAATCCTGTTTGAACATAGGGGGACCACCCTCTAAGCCTAAGTACTCTCTAGTGACCGATAGTGAAC-AAGTACCGTGAGGGAAAGGTGAAAAGTACCCCGACAAGGGGAGTGAAATAGTATCTGAAACCAAATGCTTACAAGCAGTCGGAGCAAGCGTATTTA-TATGTCTTGTGACGGCGTACCTTTTGTATAATGGGTCAGCGACTTAGTTTATCTAGCAAGCTTAAGCCGTTAGGTGTAGGCGTAGCGAAAGCGAGTCTGAATAGGGCG--TTTAGTTAGATGAATTAGACCCGAAACCGGGTGATCTAGCCATGGCCAGGTTGAAAGCGGAGTAAAATCCACTGAAGGACCGAACCCACTACTGTTGAAAAAGTAGGGGATGAGCTGTGGTTAGGGGTGAAAGGCCAATCAAACTCGGATATAGCTGGTTCTCCGCGAAATCTATTTAGGTAGAGCGT--TATAGCGATTACCATCGAAGGTAGAGCACTGAATGAGCTAGGGGGTCCCACAGACTTACCAAACTCAATCAAACTCCGAATGTCGATGAGTACAGCATAGCAGACAGACTATGGGTGCTAAGGTCCATAGTCGAGAGGGAAAAAGCCCAGACCGCCATCTAAGGTCCCTAAATCATGACTAAGTGTT-AAAGGATGTGAGAAGACCAAAACAACTAGGATGTTGGCTTAGAAGCAGCCATCATTTAAAGAAAGCGTAATAGCTCACTAGTCTAAATAAGTTTTCTTGCGCCAACAATGTAACGGGGCTCAAGTC-ATGTACCGAAGATGCGGGTTTATGCATTTGGCA-TAAATGGTAGCGGAGCGTTCCGTAAGCCTGCGAAGGTGAACCGTAAGGTTTGCTGGAGGTATCGGAAGTGAGAATGCTGACATAAGTAGCGATAAAGAATGTGAGAAACATTCTCGCCGAAAGTCCAAGGGTTCTTGCGTAAAGTTAATCTGCGCAAGGTTAGTCGGCCCCTAAGATGAGGCTGAAAGGCGTAGTCGATGGGAATCAGGTTAATATTCCTGAACCTGAA-GG--ATGTGACGAAAATAGTAAATTGTACAGTCTT-ATTGGATTGATTGTGCAGTGAATATTTTCCAGGAAATAACACCTTCATTATAGACCGTACCCGAAACCGACACAGGTGGACAGGTAGAGTATACCAAGGCGCTTGAGAGAACGATGCTGAAGGAACTAGGCAAATTGCATCTGTAACTTCGGAAGAAAGATGACCTGTATATGGGCAACCATGTGCAGGTGGCACAAGCTAGGGGGTAGCGACTGTTTATTAAAAACACAGGGCTCTGCAAAGTCAATAGACGATGTATAGGGTCTGACGCCTGCCCAGTGCTGGAAGATTAAAAGGAGGGGTGC-AAGCTCTGAATTGAAGTCCCAGTGAACGGCGGCCGTAACTATGACGGTCCTAAGGTAGCGAAATTCCTTGTCGGGTAAGTTCCGACCCGCACGAATGGCGTAACGATTTCCCCACTGTCTCCAGTATCGACTCAGCGAAATTGAATTCTCCGTGAAGATGCGGAGTTCCCGCGGTCAGACGGAAAGACCCCGTGAACCTTTACTATAGCTTTGCACTGGTGTTAGGAATCAGATGTGCAGGATAGGTGGGAGACTACGAAGCGAAGGCGTCAGCCTTTGTGGAGTCACCCTTGAGATACCACCCTTTTGGTGCTTGACATC-TAACCGAGGTCCTTGAATCAGGATCCGAGACAATGCATGGTGGGTAGTTTGACTGGGGCGGTCGCCTCCCAAAGAGTAACGGAGGCGCGCGATGGTTAGCTCAGGTTGGTCGGAAATCAACTTTTAGAGTGCAATGGCATAAGCTAGCCTGACTGCGAGTCTGACAAGACGAGCAGAGACGAAAGTCGGTCATAGTGATCCGGTGGTCCCGAGTGGAAGGGCCATCGCTCAACGAATAAAAGGTACTCCGGGGATAACAGGCTGATGATTTCCAAGCGTCCATAGCGACGAAATCGTTTGGCACCTCGATGTCGGCTCATCACATCCTGGGGCTGAAGAAGGTCCCAAGGGTATGGCTGTTCGCCATTTAAAGTGGTACGCGAGCTGGGTTTAGAACGTCGTGAGACAGTTCGGTCCCTATCTGCCGTGGGCGTAGGAAGTTTGAGAGGAGCTGCTTCTAGTACGAGAGGACCGAGGTGGACGTACCCCTGGTGGACCAGTTGTCGTGCCAACGGCACAGCTGGGTAGCTAAGTACGGAAGGGATAACTGCTGAATGCATCTAAGCAGGAAACCCACCTCAAAACTAGACTTCCCCATTAGAGCCGTGGAAGACCACCACGTTGATAGGTCGGGTGTGGAAGCACAGTAATGTGTGTAGCTAACCGATACTAATAGCTCGATTGATT----------------------------
>LN794217_Rickettsia_monacensis_IrR_spotted_fever_group
---------------------------------GCCTTGGCACTAGAAGGCGATGAAGGACGTAATACGCTGCGATAAGCTTCGGGGAGTTGCGAATAAACTTTGATCCGAAGATTTCCGAAT-GGGG-AAACCCACCTAATTTATTAGGTATTGTATAGTGAATACATAGCTATATGAGGCAAACCCAGCGAACTGAAATATCTAAGTAGCTGGAGGAAAGGACATCAACCGAGACTCCGTTAGTAGTGACGAGCGAACGCGGACCAGGCCAGTGGCTTC-AAAAAAATAACTAAAACAACATGGAAAGGTTGACCATAGAGGGTGATAGTCCCGTATAGGTAAAAAGTTTGAAGTCCTTGAGTAAGGCGGGACACGTGAAATCCTGTTTGAACATAGGGGGACCACCCTCTAAGCCTAAGTACTCTCTAGTGACCGATAGTGAAC-AAGTACCGTGAGGGAAAGGTGAAAAGTACCCCGACAAGGGGAGTGAAATAGTATCTGAAACCAAATGCTTACAAGCAGTCGGAGCAAGCGTATTTA-TATGTCTTGTGACGGCGTACCTTTTGTATAATGGGTCAGCGACTTAGTTTATCTAGCAAGCTTAAGCCGTTAGGTGTAGGCGTAGCGAAAGCGAGTCTGAATAGGGCG--TTTAGTTAGATGAATTAGACCCGAAACCGGGTGATCTAGCCATGGCCAGGTTGAAAGCGGAGTAAAATCCGCTGAAGGACCGAACCCACTACTGTTGAAAAAGTAGGGGATGAGCTGTGGTTAGGGGTGAAAGGCCAATCAAACTCGGATATAGCTGGTTCTCCGCGAAATCTATTTAGGTAGAGCGT--TATAGCGATTACCGTCGAAGGTAGAGCACTGAATGAGCTAGGGGGTCCCACAGACTTACCAAACTCAATCAAACTCCGAATGTCGACGAGTACAGCATAGCAGACAGACTATGGGTGCTAAGGTCCATAGTCGAGAGGGAAAAAGCCCAGACCGCCATCTAAGGTCCCTAAATCATGACTAAGTGTT-AAAGGATGTGAGAAGACCAAAACAACTAGGATGTTGGCTTAGAAGCAGCCATCATTTAAAGAAAGCGTAATAGCTCACTAGTCTAAATAAGTTTTCTTGCGCTAACAATGTAACGGGGCTCAAGTC-ATGTACCGAAGATGCGGATTTATGCATTTGGCA-TAAATGGTAGCGGAGCGTTCCGTAAGCCTGCGAAGGTGAACTGTAAGGTTTGCTGGAGGTATCGGAAGTGAGAATGCTGACATAAGTAGCGATAAAGAATGTGAGAAACATTCTCGCCGAAAGTCCAAGGGTTCTTGCGTAAAGTTAATCTGCGCAAGGTTAGTCGGCCCCTAAGATGAGGCTGAAAGGCGTAATCGATGGGAATCAGGTTAATATTCCTGAACCTGAA-GGATATGTGACGAAAATAGTAAATTGTACAGTCTT-ATTGGATTGATTGTGCAGTGAATATTTCCCAGGAAATAACACCTTCATTATAGACCGTACCCAAAACCGACACAGGTGGACAGGTAGAGTATACCAAGGCGCTTGAGAGAACGATGCTGAAGGAACTAGGCAAATTGCATCTGTAACTTCGGAAGAAAGATGACCTGTATATGGGCAACCATGTGCAGGTGGCACAAGCTAGGGGGTAGCGACTGTTTATTAAAAACACAGGGCTCTGCAAAGTCAATAGACGACGTATAGGGTCTGACGCCTGCCCAGTGCTGGAAGATTAAAAGGAGGGGTGC-GAGCTCTGAATTGAAGTCCCAGTGAACGGCGGCCGTAACTATGACGGTCCTAAGGTAGCGAAATTCCTTGTCGGGTAAGTTCCGACCCGCACGAATGGCGTAACGATTTCCCCACTGTCTCCAGTATCGACTCAGCGAAATTGAATTCTCCGTGAAGATGCGGAGTTCCCGCGGTCAGACGGAAAGACCCCGTGAACCTTTACTATAGCTTTGCACTGGTGTTAGGAATCAGATGTGCAGGATAGGTGGGAGACTACGAAGCGAAGGTGTCAGCCTTTGTGGAGTCATCGTTGAGATACCACCCTTTTGGTTCTTGACATC-TAACCGAGATCCTTGAATCAGGATCCGAGACAATGCATGGTGGGTAGTTTGACTGGGGCGGTCGCCTCCCAAAGAGTAACGGAGGCGCGCGATGGTTAGCTCAGGTTGGTCGGAAATCAACTTTTAGAGTGCAATGGCATAAGCTAGCCTGACTGCGAGTCTGACAAGACGAGCAGAGACGAAAGTCGGTCATAGTGATCCGGTGGTCCCGAGTGGAAGGGCCATCGCTCAACGAATAAAAGGTACTCCGGGGATAACAGGCTGATGATTTCCAAGCGTCCATAGCGACGAAATCGTTTGGCACCTCGATGTCGGCTCATCACATCCTGGGGCTGGAGAAGGTCCCAAGGGTTCGGCTGTTCGCCGATTAAAGTGGTACGTGAGCTGGGTTTAGAACGTCGTGAGACAGTTCGGTCCCTATCTGCCGTGGGTGTAGGAAGTTTGAGAGGATCTGCCTTTAGTACGAGAGGACCGAGGTGGACGTACCCCTGGTGGACCAGTTGTCATGCCAATGGCACAGCTGGGTAGCTAAGTACGGAAGGGATAACCGCTGAATGCATCTAAGCAGGAAACCCACCTCAAAACTAGACTTCCCCATTAGAGCCGTGGAAGACCACCACGTTGATAGGTCGGGTGTGGAAGCACAGTAATGTGTGTAGCTAACCGATACTAATAGCTCGATTGATT----------------------------
>CP010969_Rickettsia_conorii_subsp_raoultii_Khabarovsk_spotted_fever_group
CGTAAGTAAATATAATAAGAGCATTTGGTGGATGCCTTGGCACTAGAAGGCGATGAAGGACGTAATACGCTGCGATAAGCTTCGGGGAGTTGCGAATAAACTTTGATCCGAAGATTTCCGAAT-AGGG-AAACCTACCTAATTTATTAGGTATTGTATAGTGAATACATAGCTATATGAAGCAAACCCAGCGAACTGAAATATCTAAGTAGCTGGAGGAAAGGACATCAACCGAGACTCCGTTAGTAGTGACGAGCGAACGCGGACCAGGCCAGTGGCTTC-AAAAAAATAACTAAAACAACATGGAAAGGTTGACCATAGAGGGTGATAGTCCCGTATAGGTAAAAAGTTTGAAGTCCTTGAGTAAGGCGGGACACGTGAAATCCTGTTTGAACATAGGGGGACCACCCTCTAAGCCTAAGTACTCTCTAGTGACCGATAGTGAAC-AAGTACCGTGAGGGAAAGGTGAAAAGTACCCCGACAAGGGGAGTGAAATAGTATCTGAAACCAAATGCTTACAAGCAGTCGGAGCAAGTGTATTTA-TATGTCTTGTGACGGCGTACCTTTTGTATAATGGGTCAGCGACTTAGTTTATCTAGCAAGCTTAAGCCGTTAGGTGTAGGCGTAGCGAAAGCGAGTCTGAATAGGGCG--TTTAGTTAGATGAATTAGACCCGAAACCGGGTGATCTAGCCATGGCCAGGTTGAAAGTGGAGTAAAATCCACTGAAGGACCGAACCCACTACTGTTGAAAAAGTAGGGGATGAGCTGTGGTTAGGGGTGAAAGGCCAATCAAACTCGGATATAGCTGGTTCTCCGCGAAATCTATTTAGGTAGAGCGTTATATAGCGATTACCATCGAAGGTAGAGCACTGAATGAGCTAGGGGGTCCCACAGACTTACCAAACTCAATTAAACTCCGAATGTCGATGAGTACAGCATAGCAGACAGACTATGGGTGCTAAGGTCCATAGTCGAGAGGGAAAAAGCCCAGACCGCCATCTAAGGTCCCTAAATCATGACTAAGTGTT-AAAGGATGTGAGAAGACCAAAACAACTAGGATGTTGGCTTAGAAGCAGCCATCATTTAAAGAAAGCGTAATAGCTCACTAGTCTAAATAAGTTTTCTTGCGCCAACAATGTAACGGGGCTCAAGTC-ATGTACCGAAGATGCGGGTTTATGCATTTGGCA-TAAATGGTAGCGGAGCGTTCCGTAAGCCTGCGAAGGTGAACCGTAAGGTTTGCTGGAGGTATCGGAAGTGAGAATGCTGACATAAGTAGCGATAAAGAATGTGAGAAACATTCTCGCCGAAAGTCCAAGGGTTCTTGCGTAAAGTTAATCTGCGCAAGGTTAGTCGGCCCCTAAGATGAGGCTGAAAGGCGTAATCGATGGGAATCAGGTTAATATTCCTGAACCTGAA-GG--ATGTGACGAAAATAGTAAATTGTATAGTCTT-ATTGGATTGATTGTGCAGTGAATATTTTCCAGGAAATAACACCTTCATTATAGACCGTACCCGAAACCGACACAGGTGGACAGGTAGAGTATACCAAGGCGCTTGAGAGAACGATGCTGAAGGAACTAGGCAAATTGCATCTGTAACTTCGGAAGAAAGATGACCTGTATATGGGCAACCATGTGCAGGTGGCACAAGCTAGGGGGTAGCGACTGTTTATTAAAAACACAGGGCTCTGCAAAGTCAATAGACGACGTATAGGGTCTGACGCCTGCCCAGTGCTGGAAGATTAAAAGGAGGGGTGC-AAGCTCTGAATTGAAGTCCCAGTGAACGGCGGCCGTAACTATGACGGTCCTAAGGTAGCGAAATTCCTTGTCGGGTAAGTTCCGACCTGCACGAATGGCGTAACGATTTCCCCACTGTCTCCAGTATCGGCTCAGCGAAATTGAATTCTCCGTGAAGATGCGGAGTTCCCGCGGTCAGACGGAAAGACCCCGTGAACCTTTACTATAGCTTTGCACTGGTGTTAGGAATCAGATGTGCAGGATAGGTGGGAGACTACGAAGCGAAGGCATCAGCCTTTGTGGAGTCATCCTTGAGATACCACCCTTTTGGTTCTTGACATC-TAACCGAGATCCTTGAATCAGGATCCGAGACAATGCATGGTGGGTAGTTTGACTGGGGCGGTCGCCTCCCAAAGAGTAACGGAGGCGCGCGATGGTTAGCTCAGGTTGGTCGGAAATCAACTTTTAGAGTGTAATGGCATAAGCTAGCCTGACTGCGAGTCTGACAAGACGAGCAGAGACGAAAGTCGGTCATAGTGATCCGGTGGTCCCGAGTGGAAGGGCCATCGCTCAACGAATAAAAGGTACTCCGGGGATAACAGGCTGATGATTTCCAAGCGTCCATAGCGACGAAATCGTTTGGCACCTCGATGTCGGCTCATCACATCCTGGGGCTGGAGAAGGTCCCAAGGGTTCGGCTGTTCGCCGATTAAAGTGGTACGTGAGCTGGGTTTAGAACGTCGTGAGACAGTTCGGTCCCTATCTGCCGTGGGTGTAGGAAGTTTGAGAGGATCTGCCTTTAGTACGAGAGGACCGAGGTGGACGTACCCCTGGTGGACCAGTTGTCGTGCCAACGGCACAGCTGGGTAGCTAAGTACGGAAGGGATAACCGCTGAATGCATCTAAGCAGGAAACCCACCTCAAAACTAGACTTCCCTATTAGAGCCGTGGAAGACCACCACGTTGATAGGTCGGGTGTGGAAGCACAGTAATGTGTGTAGCTAACCGATACTAATAGCTCGATTGATTTACTTTGCTGTGAGATTACATATGCATA
>CP098324_Rickettsia_conorii_subsp_raoultii_BIME_spotted_fever_group
---AAGTAAATATAATAAGAGCATTTGGTGGATGCCTTGGCACTAGAAGGCGATGAAGGACGTAATACGCTGCGATAAGCTTCGGGGAGTTGCGAATAAACTTTGATCCGAAGATTTCCGAAT-AGGG-AAACCCACCTAATTTATTAGGTATTGTATAGTGAATACATAGCTATATGAAGCAAACCCAGCGAACTGAAATATCTAAGTAGCTGGAGGAAAGGACATCAACCGAGACTCCGTTAGTAGTGACGAGCGAACGCGGACCAGGCCAGTGGCTTC-AAAAAAATAACTAAAACAACATGGAAAGGTTGACCATAGAGGGTGATAGTCCCGTATAGGTAAAAAGTTTGAAGTCCTTGAGTAAGGCGGGACACGTGAAATCCTGTTTGAACATAGGGGGACCACCCTCTAAGCCTAAGTACTCTCTAGTGACCGATAGTGAAC-AAGTACCGTGAGGGAAAGGTGAAAAGTACCCCGACAAGGGGAGTGAAATAGTATCTGAAACCAAATGCTTACAAGCAGTCGGAGCAAGTGTATTTA-TATGTCTTGTGACGGCGTACCTTTTGTATAATGGGTCAGCGACTTAGTTTATCTAGCAAGCTTAAGCCGTTAGGTGTAGGCGTAGCGAAAGCGAGTCTGAATAGGGCG--TTTAGTTAGATGAATTAGACCCGAAACCGGGTGATCTAGCCATGGCCAGGTTGAAAGTGGAGTAAAATCCACTGAAGGACCGAACCCACTACTGTTGAAAAAGTAGGGGATGAGCTGTGGTTAGGGGTGAAAGGCCAATCAAACTCGGATATAGCTGGTTCTCCGCGAAATCTATTTAGGTAGAGCGTTATATAGCGATTACCATCGAAGGTAGAGCACTGAATGAGCTAGGGGGTCCCACAGACTTACCAAACTCAATTAAACTCCGAATGTCGATGAGTACAGCATAGCAGACAGACTATGGGTGCTAAGGTCCATAGTCGAGAGGGAAAAAGCCCAGACCGCCATCTAAGGTCCCTAAATCATGACTAAGTGTT-AAAGGATGTGAGAAGACCAAAACAACTAGGATGTTGGCTTAGAAGCAGCCATCATTTAAAGAAAGCGTAATAGCTCACTAGTCTAAATAAGTTTTCTTGCGCCAACAATGTAACGGGGCTCAAGTC-ATGTACCGAAGATGCGGGTTTATGCATTTGGCA-TAAATGGTAGCGGAGCGTTCCGTAAGCCTGCGAAGGTGAACCGTAAGGTTTGCTGGAGGTATCGGAAGTGAGAATGCTGACATAAGTAGCGATAAAGAATGTGAGAAACATTCTCGCCGAAAGTCCAAGGGTTCTTGCGTAAAGTTAATCTGCGCAAGGTTAGTCGGCCCCTAAGATGAGGCTGAAAGGCGTAATCGATGGGAATCAGGTTAATATTCCTGAACCTGAA-GG--ATGTGACGAAAATAGTAAATTGTATAGTCTT-ATTGGATTGATTGTGCAGTGAATATTTTCCAGGAAATAACACCTTCATTATAGACCGTACCCGAAACCGACACAGGTGGACAGGTAGAGTATACCAAGGCGCTTGAGAGAACGATGCTGAAGGAACTAGGCAAATTGCATCTGTAACTTCGGAAGAAAGATGACCTGTATATGGGCAACCATGTGCAGGTGGCACAAGCTAGGGGGTAGCGACTGTTTATTAAAAACACAGGGCTCTGCAAAGTCAATAGACGACGTATAGGGTCTGACGCCTGCCCAGTGCTGGAAGATTAAAAGGAGGGGTGC-AAGCTCTGAATTGAAGTCCCAGTGAACGGCGGCCGTAACTATGACGGTCCTAAGGTAGCGAAATTCCTTGTCGGGTAAGTTCCGACCTGCACGAATGGCGTAACGATTTCCCCACTGTCTCCAGTATCGGCTCAGCGAAATTGAATTCTCCGTGAAGATGCGGAGTTCCCGCGGTCAGACGGAAAGACCCCGTGAACCTTTACTATAGCTTTGCACTGGTGTTAGGAATCAGATGTGCAGGATAGGTGGGAGACTACGAAGCGAAGGCATCAGCCTTTGTGGAGTCATCCTTGAGATACCACCCTTTTGGTTCTTGACATC-TAACCGAGATCCTTGAATCAGGATCCGAGACAATGCATGGTGGGTAGTTTGACTGGGGCGGTCGCCTCCCAAAGAGTAACGGAGGCGCGCGATGGTTAGCTCAGGTTGGTCGGAAATCAACTTTTAGAGTGTAATGGCATAAGCTAGCCTGACTGCGAGTCTGACAAGACGAGCAGAGACGAAAGTCGGTCATAGTGATCCGGTGGTCCCGAGTGGAAGGGCCATCGCTCAACGAATAAAAGGTACTCCGGGGATAACAGGCTGATGATTTCCAAGCGTCCATAGCGACGAAATCGTTTGGCACCTCGATGTCGGCTCATCACATCCTGGGGCTGGAGAAGGTCCCAAGGGTTCGGCTGTTCGCCGATTAAAGTGGTACGTGAGCTGGGTTTAGAACGTCGTGAGACAGTTCGGTCCCTATCTGCCGTGGGTGTAGGAAGTTTGAGAGGATCTGCCTTTAGTACGAGAGGACCGAGGTGGACGTACCCCTGGTGGACCAGTTGTCGTGCCAACGGCACAGCTGGGTAGCTAAGTACGGAAGGGATAACCGCTGAATGCATCTAAGCAGGAAACCCACCTCAAAACTAGACTTCCCTATTAGAGCCGTGGAAGACCACCACGTTGATAGGTCGGGTGTGGAAGCACAGTAATGTGTGTAGCTAACCGATACTAATAGCTCGATTGATTTACTTTG---------------------
>JBBMWD010000001_Rickettsia_conorii_subsp_raoultii_TIGMIC_spotted_fever_group
---AAGTAAATATAATAAGAGCATTTGGTGGATGCCTTGGCACTAGAAGGCGATGAAGGACGTAATACGCTGCGATAAGCTTCGGGGAGTTGCGAATAAACTTTGATCCGAAGATTTCCGAAT-AGGG-AAACCCACCTAATTTATTAGGTATTGTATAGTGAATACATAGCTATATGAAGCAAACCCAGCGAACTGAAATATCTAAGTAGCTGGAGGAAAGGACATCAACCGAGACTCCGTTAGTAGTGACGAGCGAACGCGGACCAGGCCAGTGGCTTC-AAAAAAATAACTAAAACAACATGGAAAGGTTGACCATAGAGGGTGATAGTCCCGTATAGGTAAAAAGTTTGAAGTCCTTGAGTAAGGCGGGACACGTGAAATCCTGTTTGAACATAGGGGGACCACCCTCTAAGCCTAAGTACTCTCTAGTGACCGATAGTGAAC-AAGTACCGTGAGGGAAAGGTGAAAAGTACCCCGACAAGGGGAGTGAAATAGTATCTGAAACCAAATGCTTACAAGCAGTCGGAGCAAGTGTATTTA-TATGTCTTGTGACGGCGTACCTTTTGTATAATGGGTCAGCGACTTAGTTTATCTAGCAAGCTTAAGCCGTTAGGTGTAGGCGTAGCGAAAGCGAGTCTGAATAGGGCG--TTTAGTTAGATGAATTAGACCCGAAACCGGGTGATCTAGCCATGGCCAGGTTGAAAGTGGAGTAAAATCCACTGAAGGACCGAACCCACTACTGTTGAAAAAGTAGGGGATGAGCTGTGGTTAGGGGTGAAAGGCCAATCAAACTCGGATATAGCTGGTTCTCCGCGAAATCTATTTAGGTAGAGCGTTATATAGCGATTACCATCGAAGGTAGAGCACTGAATGAGCTAGGGGGTCCCACAGACTTACCAAACTCAATTAAACTCCGAATGTCGATGAGTACAGCATAGCAGACAGACTATGGGTGCTAAGGTCCATAGTCGAGAGGGAAAAAGCCCAGACCGCCATCTAAGGTCCCTAAATCATGACTAAGTGTT-AAAGGATGTGAGAAGACCAAAACAACTAGGATGTTGGCTTAGAAGCAGCCATCATTTAAAGAAAGCGTAATAGCTCACTAGTCTAAATAAGTTTTCTTGCGCCAACAATGTAACGGGGCTCAAGTC-ATGTACCGAAGATGCGGGTTTATGCATTTGGCA-TAAATGGTAGCGGAGCGTTCCGTAAGCCTGCGAAGGTGAACCGTAAGGTTTGCTGGAGGTATCGGAAGTGAGAATGCTGACATAAGTAGCGATAAAGAATGTGAGAAACATTCTCGCCGAAAGTCCAAGGGTTCTTGCGTAAAGTTAATCTGCGCAAGGTTAGTCGGCCCCTAAGATGAGGCTGAAAGGCGTAATCGATGGGAATCAGGTTAATATTCCTGAACCTGAA-GG--ATGTGACGAAAATAGTAAATTGTATAGTCTT-ATTGGATTGATTGTGCAGTGAATATTTTCCAGGAAATAACACCTTCATTATAGACCGTACCCGAAACCGACACAGGTGGACAGGTAGAGTATACCAAGGCGCTTGAGAGAACGATGCTGAAGGAACTAGGCAAATTGCATCTGTAACTTCGGAAGAAAGATGACCTGTATATGGGCAACCATGTGCAGGTGGCACAAGCTAGGGGGTAGCGACTGTTTATTAAAAACACAGGGCTCTGCAAAGTCAATAGACGACGTATAGGGTCTGACGCCTGCCCAGTGCTGGAAGATTAAAAGGAGGGGTGC-AAGCTCTGAATTGAAGTCCCAGTGAACGGCGGCCGTAACTATGACGGTCCTAAGGTAGCGAAATTCCTTGTCGGGTAAGTTCCGACCTGCACGAATGGCGTAACGATTTCCCCACTGTCTCCAGTATCGGCTCAGCGAAATTGAATTCTCCGTGAAGATGCGGAGTTCCCGCGGTCAGACGGAAAGACCCCGTGAACCTTTACTATAGCTTTGCACTGGTGTTAGGAATCAGATGTGCAGGATAGGTGGGAGACTACGAAGCGAAGGCATCAGCCTTTGTGGAGTCATCCTTGAGATACCACCCTTTTGGTTCTTGACATC-TAACCGAGATCCTTGAATCAGGATCCGAGACAATGCATGGTGGGTAGTTTGACTGGGGCGGTCGCCTCCCAAAGAGTAACGGAGGCGCGCGATGGTTAGCTCAGGTTGGTCGGAAATCAACTTTTAGAGTGTAATGGCATAAGCTAGCCTGACTGCGAGTCTGACAAGACGAGCAGAGACGAAAGTCGGTCATAGTGATCCGGTGGTCCCGAGTGGAAGGGCCATCGCTCAACGAATAAAAGGTACTCCGGGGATAACAGGCTGATGATTTCCAAGCGTCCATAGCGACGAAATCGTTTGGCACCTCGATGTCGGCTCATCACATCCTGGGGCTGGAGAAGGTCCCAAGGGTTCGGCTGTTCGCCGATTAAAGTGGTACGTGAGCTGGGTTTAGAACGTCGTGAGACAGTTCGGTCCCTATCTGCCGTGGGTGTAGGAAGTTTGAGAGGATCTGCCTTTAGTACGAGAGGACCGAGGTGGACGTACCCCTGGTGGACCAGTTGTCGTGCCAACGGCACAGCTGGGTAGCTAAGTACGGAAGGGATAACCGCTGAATGCATCTAAGCAGGAAACCCACCTCAAAACTAGACTTCCCTATTAGAGCCGTGGAAGACCACCACGTTGATAGGTCGGGTGTGGAAGCACAGTAATGTGTGTAGCTAACCGATACTAATAGCTCGATTGATTTACTTTG---------------------
>JBGCXH010000001_Rickettsia_conorii_subsp_raoultii_NX035_spotted_fever_group
---AAGTAAATATAATAAGAGCATTTGGTGGATGCCTTGGCACTAGAAGGCGATGAAGGACGTAATACGCTGCGATAAGCTTCGGGGAGTTGCGAATAAACTTTGATCCGAAGATTTCCGAAT-AGGG-AAACCCACCTAATTTATTAGGTATTGTATAGTGAATACATAGCTATATGAAGCAAACCCAGCGAACTGAAATATCTAAGTAGCTGGAGGAAAGGACATCAACCGAGACTCCGTTAGTAGTGACGAGCGAACGCGGACCAGGCCAGTGGCTTC-AAAAAAATAACTAAAACAACATGGAAAGGTTGACCATAGAGGGTGATAGTCCCGTATAGGTAAAAAGTTTGAAGTCCTTGAGTAAGGCGGGACACGTGAAATCCTGTTTGAACATAGGGGGACCACCCTCTAAGCCTAAGTACTCTCTAGTGACCGATAGTGAAC-AAGTACCGTGAGGGAAAGGTGAAAAGTACCCCGACAAGGGGAGTGAAATAGTATCTGAAACCAAATGCTTACAAGCAGTCGGAGCAAGTGTATTTA-TATGTCTTGTGACGGCGTACCTTTTGTATAATGGGTCAGCGACTTAGTTTATCTAGCAAGCTTAAGCCGTTAGGTGTAGGCGTAGCGAAAGCGAGTCTGAATAGGGCG--TTTAGTTAGATGAATTAGACCCGAAACCGGGTGATCTAGCCATGGCCAGGTTGAAAGTGGAGTAAAATCCACTGAAGGACCGAACCCACTACTGTTGAAAAAGTAGGGGATGAGCTGTGGTTAGGGGTGAAAGGCCAATCAAACTCGGATATAGCTGGTTCTCCGCGAAATCTATTTAGGTAGAGCGTTATATAGCGATTACCATCGAAGGTAGAGCACTGAATGAGCTAGGGGGTCCCACAGACTTACCAAACTCAATTAAACTCCGAATGTCGATGAGTACAGCATAGCAGACAGACTATGGGTGCTAAGGTCCATAGTCGAGAGGGAAAAAGCCCAGACCGCCATCTAAGGTCCCTAAATCATGACTAAGTGTT-AAAGGATGTGAGAAGACCAAAACAACTAGGATGTTGGCTTAGAAGCAGCCATCATTTAAAGAAAGCGTAATAGCTCACTAGTCTAAATAAGTTTTCTTGCGCCAACAATGTAACGGGGCTCAAGTC-ATGTACCGAAGATGCGGGTTTATGCATTTGGCA-TAAATGGTAGCGGAGCGTTCCGTAAGCCTGCGAAGGTGAACCGTAAGGTTTGCTGGAGGTATCGGAAGTGAGAATGCTGACATAAGTAGCGATAAAGAATGTGAGAAACATTCTCGCCGAAAGTCCAAGGGTTCTTGCGTAAAGTTAATCTGCGCAAGGTTAGTCGGCCCCTAAGATGAGGCTGAAAGGCGTAATCGATGGGAATCAGGTTAATATTCCTGAACCTGAA-GG--ATGTGACGAAAATAGTAAATTGTATAGTCTT-ATTGGATTGATTGTGCAGTGAATATTTTCCAGGAAATAACACCTTCATTATAGACCGTACCCGAAACCGACACAGGTGGACAGGTAGAGTATACCAAGGCGCTTGAGAGAACGATGCTGAAGGAACTAGGCAAATTGCATCTGTAACTTCGGAAGAAAGATGACCTGTATATGGGCAACCATGTGCAGGTGGCACAAGCTAGGGGGTAGCGACTGTTTATTAAAAACACAGGGCTCTGCAAAGTCAATAGACGACGTATAGGGTCTGACGCCTGCCCAGTGCTGGAAGATTAAAAGGAGGGGTGC-AAGCTCTGAATTGAAGTCCCAGTGAACGGCGGCCGTAACTATGACGGTCCTAAGGTAGCGAAATTCCTTGTCGGGTAAGTTCCGACCTGCACGAATGGCGTAACGATTTCCCCACTGTCTCCAGTATCGGCTCAGCGAAATTGAATTCTCCGTGAAGATGCGGAGTTCCCGCGGTCAGACGGAAAGACCCCGTGAACCTTTACTATAGCTTTGCACTGGTGTTAGGAATCAGATGTGCAGGATAGGTGGGAGACTACGAAGCGAAGGCATCAGCCTTTGTGGAGTCATCCTTGAGATACCACCCTTTTGGTTCTTGACATC-TAACCGAGATCCTTGAATCAGGATCCGAGACAATGCATGGTGGGTAGTTTGACTGGGGCGGTCGCCTCCCAAAGAGTAACGGAGGCGCGCGATGGTTAGCTCAGGTTGGTCGGAAATCAACTTTTAGAGTGTAATGGCATAAGCTAGCCTGACTGCGAGTCTGACAAGACGAGCAGAGACGAAAGTCGGTCATAGTGATCCGGTGGTCCCGAGTGGAAGGGCCATCGCTCAACGAATAAAAGGTACTCCGGGGATAACAGGCTGATGATTTCCAAGCGTCCATAGCGACGAAATCGTTTGGCACCTCGATGTCGGCTCATCACATCCTGGGGCTGGAGAAGGTCCCAAGGGTTCGGCTGTTCGCCGATTAAAGTGGTACGTGAGCTGGGTTTAGAACGTCGTGAGACAGTTCGGTCCCTATCTGCCGTGGGTGTAGGAAGTTTGAGAGGATCTGCCTTTAGTACGAGAGGACCGAGGTGGACGTACCCCTGGTGGACCAGTTGTCGTGCCAACGGCACAGCTGGGTAGCTAAGTACGGAAGGGATAACCGCTGAATGCATCTAAGCAGGAAACCCACCTCAAAACTAGACTTCCCTATTAGAGCCGTGGAAGACCACCACGTTGATAGGTCGGGTGTGGAAGCACAGTAATGTGTGTAGCTAACCGATACTAATAGCTCGATTGATTTACTTTG---------------------
>JBGCXN010000001_Rickettsia_conorii_subsp_raoultii_NX041_spotted_fever_group
---AAGTAAATATAATAAGAGCATTTGGTGGATGCCTTGGCACTAGAAGGCGATGAAGGACGTAATACGCTGCGATAAGCTTCGGGGAGTTGCGAATAAACTTTGATCCGAAGATTTCCGAAT-AGGG-AAACCCACCTAATTTATTAGGTATTGTATAGTGAATACATAGCTATATGAAGCAAACCCAGCGAACTGAAATATCTAAGTAGCTGGAGGAAAGGACATCAACCGAGACTCCGTTAGTAGTGACGAGCGAACGCGGACCAGGCCAGTGGCTTC-AAAAAAATAACTAAAACAACATGGAAAGGTTGACCATAGAGGGTGATAGTCCCGTATAGGTAAAAAGTTTGAAGTCCTTGAGTAAGGCGGGACACGTGAAATCCTGTTTGAACATAGGGGGACCACCCTCTAAGCCTAAGTACTCTCTAGTGACCGATAGTGAAC-AAGTACCGTGAGGGAAAGGTGAAAAGTACCCCGACAAGGGGAGTGAAATAGTATCTGAAACCAAATGCTTACAAGCAGTCGGAGCAAGTGTATTTA-TATGTCTTGTGACGGCGTACCTTTTGTATAATGGGTCAGCGACTTAGTTTATCTAGCAAGCTTAAGCCGTTAGGTGTAGGCGTAGCGAAAGCGAGTCTGAATAGGGCG--TTTAGTTAGATGAATTAGACCCGAAACCGGGTGATCTAGCCATGGCCAGGTTGAAAGTGGAGTAAAATCCACTGAAGGACCGAACCCACTACTGTTGAAAAAGTAGGGGATGAGCTGTGGTTAGGGGTGAAAGGCCAATCAAACTCGGATATAGCTGGTTCTCCGCGAAATCTATTTAGGTAGAGCGTTATATAGCGATTACCATCGAAGGTAGAGCACTGAATGAGCTAGGGGGTCCCACAGACTTACCAAACTCAATTAAACTCCGAATGTCGATGAGTACAGCATAGCAGACAGACTATGGGTGCTAAGGTCCATAGTCGAGAGGGAAAAAGCCCAGACCGCCATCTAAGGTCCCTAAATCATGACTAAGTGTT-AAAGGATGTGAGAAGACCAAAACAACTAGGATGTTGGCTTAGAAGCAGCCATCATTTAAAGAAAGCGTAATAGCTCACTAGTCTAAATAAGTTTTCTTGCGCCAACAATGTAACGGGGCTCAAGTC-ATGTACCGAAGATGCGGGTTTATGCATTTGGCA-TAAATGGTAGCGGAGCGTTCCGTAAGCCTGCGAAGGTGAACCGTAAGGTTTGCTGGAGGTATCGGAAGTGAGAATGCTGACATAAGTAGCGATAAAGAATGTGAGAAACATTCTCGCCGAAAGTCCAAGGGTTCTTGCGTAAAGTTAATCTGCGCAAGGTTAGTCGGCCCCTAAGATGAGGCTGAAAGGCGTAATCGATGGGAATCAGGTTAATATTCCTGAACCTGAA-GG--ATGTGACGAAAATAGTAAATTGTATAGTCTT-ATTGGATTGATTGTGCAGTGAATATTTTCCAGGAAATAACACCTTCATTATAGACCGTACCCGAAACCGACACAGGTGGACAGGTAGAGTATACCAAGGCGCTTGAGAGAACGATGCTGAAGGAACTAGGCAAATTGCATCTGTAACTTCGGAAGAAAGATGACCTGTATATGGGCAACCATGTGCAGGTGGCACAAGCTAGGGGGTAGCGACTGTTTATTAAAAACACAGGGCTCTGCAAAGTCAATAGACGACGTATAGGGTCTGACGCCTGCCCAGTGCTGGAAGATTAAAAGGAGGGGTGC-AAGCTCTGAATTGAAGTCCCAGTGAACGGCGGCCGTAACTATGACGGTCCTAAGGTAGCGAAATTCCTTGTCGGGTAAGTTCCGACCTGCACGAATGGCGTAACGATTTCCCCACTGTCTCCAGTATCGGCTCAGCGAAATTGAATTCTCCGTGAAGATGCGGAGTTCCCGCGGTCAGACGGAAAGACCCCGTGAACCTTTACTATAGCTTTGCACTGGTGTTAGGAATCAGATGTGCAGGATAGGTGGGAGACTACGAAGCGAAGGCATCAGCCTTTGTGGAGTCATCCTTGAGATACCACCCTTTTGGTTCTTGACATC-TAACCGAGATCCTTGAATCAGGATCCGAGACAATGCATGGTGGGTAGTTTGACTGGGGCGGTCGCCTCCCAAAGAGTAACGGAGGCGCGCGATGGTTAGCTCAGGTTGGTCGGAAATCAACTTTTAGAGTGTAATGGCATAAGCTAGCCTGACTGCGAGTCTGACAAGACGAGCAGAGACGAAAGTCGGTCATAGTGATCCGGTGGTCCCGAGTGGAAGGGCCATCGCTCAACGAATAAAAGGTACTCCGGGGATAACAGGCTGATGATTTCCAAGCGTCCATAGCGACGAAATCGTTTGGCACCTCGATGTCGGCTCATCACATCCTGGGGCTGGAGAAGGTCCCAAGGGTTCGGCTGTTCGCCGATTAAAGTGGTACGTGAGCTGGGTTTAGAACGTCGTGAGACAGTTCGGTCCCTATCTGCCGTGGGTGTAGGAAGTTTGAGAGGATCTGCCTTTAGTACGAGAGGACCGAGGTGGACGTACCCCTGGTGGACCAGTTGTCGTGCCAACGGCACAGCTGGGTAGCTAAGTACGGAAGGGATAACCGCTGAATGCATCTAAGCAGGAAACCCACCTCAAAACTAGACTTCCCTATTAGAGCCGTGGAAGACCACCACGTTGATAGGTCGGGTGTGGAAGCACAGTAATGTGTGTAGCTAACCGATACTAATAGCTCGATTGATTTACTTTG---------------------
>JBGCYN010000001_Rickettsia_conorii_subsp_raoultii_NX077_spotted_fever_group
---AAGTAAATATAATAAGAGCATTTGGTGGATGCCTTGGCACTAGAAGGCGATGAAGGACGTAATACGCTGCGATAAGCTTCGGGGAGTTGCGAATAAACTTTGATCCGAAGATTTCCGAAT-AGGG-AAACCCACCTAATTTATTAGGTATTGTATAGTGAATACATAGCTATATGAAGCAAACCCAGCGAACTGAAATATCTAAGTAGCTGGAGGAAAGGACATCAACCGAGACTCCGTTAGTAGTGACGAGCGAACGCGGACCAGGCCAGTGGCTTC-AAAAAAATAACTAAAACAACATGGAAAGGTTGACCATAGAGGGTGATAGTCCCGTATAGGTAAAAAGTTTGAAGTCCTTGAGTAAGGCGGGACACGTGAAATCCTGTTTGAACATAGGGGGACCACCCTCTAAGCCTAAGTACTCTCTAGTGACCGATAGTGAAC-AAGTACCGTGAGGGAAAGGTGAAAAGTACCCCGACAAGGGGAGTGAAATAGTATCTGAAACCAAATGCTTACAAGCAGTCGGAGCAAGTGTATTTA-TATGTCTTGTGACGGCGTACCTTTTGTATAATGGGTCAGCGACTTAGTTTATCTAGCAAGCTTAAGCCGTTAGGTGTAGGCGTAGCGAAAGCGAGTCTGAATAGGGCG--TTTAGTTAGATGAATTAGACCCGAAACCGGGTGATCTAGCCATGGCCAGGTTGAAAGTGGAGTAAAATCCACTGAAGGACCGAACCCACTACTGTTGAAAAAGTAGGGGATGAGCTGTGGTTAGGGGTGAAAGGCCAATCAAACTCGGATATAGCTGGTTCTCCGCGAAATCTATTTAGGTAGAGCGTTATATAGCGATTACCATCGAAGGTAGAGCACTGAATGAGCTAGGGGGTCCCACAGACTTACCAAACTCAATTAAACTCCGAATGTCGATGAGTACAGCATAGCAGACAGACTATGGGTGCTAAGGTCCATAGTCGAGAGGGAAAAAGCCCAGACCGCCATCTAAGGTCCCTAAATCATGACTAAGTGTT-AAAGGATGTGAGAAGACCAAAACAACTAGGATGTTGGCTTAGAAGCAGCCATCATTTAAAGAAAGCGTAATAGCTCACTAGTCTAAATAAGTTTTCTTGCGCCAACAATGTAACGGGGCTCAAGTC-ATGTACCGAAGATGCGGGTTTATGCATTTGGCA-TAAATGGTAGCGGAGCGTTCCGTAAGCCTGCGAAGGTGAACCGTAAGGTTTGCTGGAGGTATCGGAAGTGAGAATGCTGACATAAGTAGCGATAAAGAATGTGAGAAACATTCTCGCCGAAAGTCCAAGGGTTCTTGCGTAAAGTTAATCTGCGCAAGGTTAGTCGGCCCCTAAGATGAGGCTGAAAGGCGTAATCGATGGGAATCAGGTTAATATTCCTGAACCTGAA-GG--ATGTGACGAAAATAGTAAATTGTATAGTCTT-ATTGGATTGATTGTGCAGTGAATATTTTCCAGGAAATAACACCTTCATTATAGACCGTACCCGAAACCGACACAGGTGGACAGGTAGAGTATACCAAGGCGCTTGAGAGAACGATGCTGAAGGAACTAGGCAAATTGCATCTGTAACTTCGGAAGAAAGATGACCTGTATATGGGCAACCATGTGCAGGTGGCACAAGCTAGGGGGTAGCGACTGTTTATTAAAAACACAGGGCTCTGCAAAGTCAATAGACGACGTATAGGGTCTGACGCCTGCCCAGTGCTGGAAGATTAAAAGGAGGGGTGC-AAGCTCTGAATTGAAGTCCCAGTGAACGGCGGCCGTAACTATGACGGTCCTAAGGTAGCGAAATTCCTTGTCGGGTAAGTTCCGACCTGCACGAATGGCGTAACGATTTCCCCACTGTCTCCAGTATCGGCTCAGCGAAATTGAATTCTCCGTGAAGATGCGGAGTTCCCGCGGTCAGACGGAAAGACCCCGTGAACCTTTACTATAGCTTTGCACTGGTGTTAGGAATCAGATGTGCAGGATAGGTGGGAGACTACGAAGCGAAGGCATCAGCCTTTGTGGAGTCATCCTTGAGATACCACCCTTTTGGTTCTTGACATC-TAACCGAGATCCTTGAATCAGGATCCGAGACAATGCATGGTGGGTAGTTTGACTGGGGCGGTCGCCTCCCAAAGAGTAACGGAGGCGCGCGATGGTTAGCTCAGGTTGGTCGGAAATCAACTTTTAGAGTGTAATGGCATAAGCTAGCCTGACTGCGAGTCTGACAAGACGAGCAGAGACGAAAGTCGGTCATAGTGATCCGGTGGTCCCGAGTGGAAGGGCCATCGCTCAACGAATAAAAGGTACTCCGGGGATAACAGGCTGATGATTTCCAAGCGTCCATAGCGACGAAATCGTTTGGCACCTCGATGTCGGCTCATCACATCCTGGGGCTGGAGAAGGTCCCAAGGGTTCGGCTGTTCGCCGATTAAAGTGGTACGTGAGCTGGGTTTAGAACGTCGTGAGACAGTTCGGTCCCTATCTGCCGTGGGTGTAGGAAGTTTGAGAGGATCTGCCTTTAGTACGAGAGGACCGAGGTGGACGTACCCCTGGTGGACCAGTTGTCGTGCCAACGGCACAGCTGGGTAGCTAAGTACGGAAGGGATAACCGCTGAATGCATCTAAGCAGGAAACCCACCTCAAAACTAGACTTCCCTATTAGAGCCGTGGAAGACCACCACGTTGATAGGTCGGGTGTGGAAGCACAGTAATGTGTGTAGCTAACCGATACTAATAGCTCGATTGATTTACTTTG---------------------
>JBGCYO010000001_Rickettsia_conorii_subsp_raoultii_NX078_spotted_fever_group
---AAGTAAATATAATAAGAGCATTTGGTGGATGCCTTGGCACTAGAAGGCGATGAAGGACGTAATACGCTGCGATAAGCTTCGGGGAGTTGCGAATAAACTTTGATCCGAAGATTTCCGAAT-AGGG-AAACCCACCTAATTTATTAGGTATTGTATAGTGAATACATAGCTATATGAAGCAAACCCAGCGAACTGAAATATCTAAGTAGCTGGAGGAAAGGACATCAACCGAGACTCCGTTAGTAGTGACGAGCGAACGCGGACCAGGCCAGTGGCTTC-AAAAAAATAACTAAAACAACATGGAAAGGTTGACCATAGAGGGTGATAGTCCCGTATAGGTAAAAAGTTTGAAGTCCTTGAGTAAGGCGGGACACGTGAAATCCTGTTTGAACATAGGGGGACCACCCTCTAAGCCTAAGTACTCTCTAGTGACCGATAGTGAAC-AAGTACCGTGAGGGAAAGGTGAAAAGTACCCCGACAAGGGGAGTGAAATAGTATCTGAAACCAAATGCTTACAAGCAGTCGGAGCAAGTGTATTTA-TATGTCTTGTGACGGCGTACCTTTTGTATAATGGGTCAGCGACTTAGTTTATCTAGCAAGCTTAAGCCGTTAGGTGTAGGCGTAGCGAAAGCGAGTCTGAATAGGGCG--TTTAGTTAGATGAATTAGACCCGAAACCGGGTGATCTAGCCATGGCCAGGTTGAAAGTGGAGTAAAATCCACTGAAGGACCGAACCCACTACTGTTGAAAAAGTAGGGGATGAGCTGTGGTTAGGGGTGAAAGGCCAATCAAACTCGGATATAGCTGGTTCTCCGCGAAATCTATTTAGGTAGAGCGTTATATAGCGATTACCATCGAAGGTAGAGCACTGAATGAGCTAGGGGGTCCCACAGACTTACCAAACTCAATTAAACTCCGAATGTCGATGAGTACAGCATAGCAGACAGACTATGGGTGCTAAGGTCCATAGTCGAGAGGGAAAAAGCCCAGACCGCCATCTAAGGTCCCTAAATCATGACTAAGTGTT-AAAGGATGTGAGAAGACCAAAACAACTAGGATGTTGGCTTAGAAGCAGCCATCATTTAAAGAAAGCGTAATAGCTCACTAGTCTAAATAAGTTTTCTTGCGCCAACAATGTAACGGGGCTCAAGTC-ATGTACCGAAGATGCGGGTTTATGCATTTGGCA-TAAATGGTAGCGGAGCGTTCCGTAAGCCTGCGAAGGTGAACCGTAAGGTTTGCTGGAGGTATCGGAAGTGAGAATGCTGACATAAGTAGCGATAAAGAATGTGAGAAACATTCTCGCCGAAAGTCCAAGGGTTCTTGCGTAAAGTTAATCTGCGCAAGGTTAGTCGGCCCCTAAGATGAGGCTGAAAGGCGTAATCGATGGGAATCAGGTTAATATTCCTGAACCTGAA-GG--ATGTGACGAAAATAGTAAATTGTATAGTCTT-ATTGGATTGATTGTGCAGTGAATATTTTCCAGGAAATAACACCTTCATTATAGACCGTACCCGAAACCGACACAGGTGGACAGGTAGAGTATACCAAGGCGCTTGAGAGAACGATGCTGAAGGAACTAGGCAAATTGCATCTGTAACTTCGGAAGAAAGATGACCTGTATATGGGCAACCATGTGCAGGTGGCACAAGCTAGGGGGTAGCGACTGTTTATTAAAAACACAGGGCTCTGCAAAGTCAATAGACGACGTATAGGGTCTGACGCCTGCCCAGTGCTGGAAGATTAAAAGGAGGGGTGC-AAGCTCTGAATTGAAGTCCCAGTGAACGGCGGCCGTAACTATGACGGTCCTAAGGTAGCGAAATTCCTTGTCGGGTAAGTTCCGACCTGCACGAATGGCGTAACGATTTCCCCACTGTCTCCAGTATCGGCTCAGCGAAATTGAATTCTCCGTGAAGATGCGGAGTTCCCGCGGTCAGACGGAAAGACCCCGTGAACCTTTACTATAGCTTTGCACTGGTGTTAGGAATCAGATGTGCAGGATAGGTGGGAGACTACGAAGCGAAGGCATCAGCCTTTGTGGAGTCATCCTTGAGATACCACCCTTTTGGTTCTTGACATC-TAACCGAGATCCTTGAATCAGGATCCGAGACAATGCATGGTGGGTAGTTTGACTGGGGCGGTCGCCTCCCAAAGAGTAACGGAGGCGCGCGATGGTTAGCTCAGGTTGGTCGGAAATCAACTTTTAGAGTGTAATGGCATAAGCTAGCCTGACTGCGAGTCTGACAAGACGAGCAGAGACGAAAGTCGGTCATAGTGATCCGGTGGTCCCGAGTGGAAGGGCCATCGCTCAACGAATAAAAGGTACTCCGGGGATAACAGGCTGATGATTTCCAAGCGTCCATAGCGACGAAATCGTTTGGCACCTCGATGTCGGCTCATCACATCCTGGGGCTGGAGAAGGTCCCAAGGGTTCGGCTGTTCGCCGATTAAAGTGGTACGTGAGCTGGGTTTAGAACGTCGTGAGACAGTTCGGTCCCTATCTGCCGTGGGTGTAGGAAGTTTGAGAGGATCTGCCTTTAGTACGAGAGGACCGAGGTGGACGTACCCCTGGTGGACCAGTTGTCGTGCCAACGGCACAGCTGGGTAGCTAAGTACGGAAGGGATAACCGCTGAATGCATCTAAGCAGGAAACCCACCTCAAAACTAGACTTCCCTATTAGAGCCGTGGAAGACCACCACGTTGATAGGTCGGGTGTGGAAGCACAGTAATGTGTGTAGCTAACCGATACTAATAGCTCGATTGATTTACTTTG---------------------
>JBGCYP010000001_Rickettsia_conorii_subsp_raoultii_NX080_spotted_fever_group
---AAGTAAATATAATAAGAGCATTTGGTGGATGCCTTGGCACTAGAAGGCGATGAAGGACGTAATACGCTGCGATAAGCTTCGGGGAGTTGCGAATAAACTTTGATCCGAAGATTTCCGAAT-AGGG-AAACCCACCTAATTTATTAGGTATTGTATAGTGAATACATAGCTATATGAAGCAAACCCAGCGAACTGAAATATCTAAGTAGCTGGAGGAAAGGACATCAACCGAGACTCCGTTAGTAGTGACGAGCGAACGCGGACCAGGCCAGTGGCTTC-AAAAAAATAACTAAAACAACATGGAAAGGTTGACCATAGAGGGTGATAGTCCCGTATAGGTAAAAAGTTTGAAGTCCTTGAGTAAGGCGGGACACGTGAAATCCTGTTTGAACATAGGGGGACCACCCTCTAAGCCTAAGTACTCTCTAGTGACCGATAGTGAAC-AAGTACCGTGAGGGAAAGGTGAAAAGTACCCCGACAAGGGGAGTGAAATAGTATCTGAAACCAAATGCTTACAAGCAGTCGGAGCAAGTGTATTTA-TATGTCTTGTGACGGCGTACCTTTTGTATAATGGGTCAGCGACTTAGTTTATCTAGCAAGCTTAAGCCGTTAGGTGTAGGCGTAGCGAAAGCGAGTCTGAATAGGGCG--TTTAGTTAGATGAATTAGACCCGAAACCGGGTGATCTAGCCATGGCCAGGTTGAAAGTGGAGTAAAATCCACTGAAGGACCGAACCCACTACTGTTGAAAAAGTAGGGGATGAGCTGTGGTTAGGGGTGAAAGGCCAATCAAACTCGGATATAGCTGGTTCTCCGCGAAATCTATTTAGGTAGAGCGTTATATAGCGATTACCATCGAAGGTAGAGCACTGAATGAGCTAGGGGGTCCCACAGACTTACCAAACTCAATTAAACTCCGAATGTCGATGAGTACAGCATAGCAGACAGACTATGGGTGCTAAGGTCCATAGTCGAGAGGGAAAAAGCCCAGACCGCCATCTAAGGTCCCTAAATCATGACTAAGTGTT-AAAGGATGTGAGAAGACCAAAACAACTAGGATGTTGGCTTAGAAGCAGCCATCATTTAAAGAAAGCGTAATAGCTCACTAGTCTAAATAAGTTTTCTTGCGCCAACAATGTAACGGGGCTCAAGTC-ATGTACCGAAGATGCGGGTTTATGCATTTGGCA-TAAATGGTAGCGGAGCGTTCCGTAAGCCTGCGAAGGTGAACCGTAAGGTTTGCTGGAGGTATCGGAAGTGAGAATGCTGACATAAGTAGCGATAAAGAATGTGAGAAACATTCTCGCCGAAAGTCCAAGGGTTCTTGCGTAAAGTTAATCTGCGCAAGGTTAGTCGGCCCCTAAGATGAGGCTGAAAGGCGTAATCGATGGGAATCAGGTTAATATTCCTGAACCTGAA-GG--ATGTGACGAAAATAGTAAATTGTATAGTCTT-ATTGGATTGATTGTGCAGTGAATATTTTCCAGGAAATAACACCTTCATTATAGACCGTACCCGAAACCGACACAGGTGGACAGGTAGAGTATACCAAGGCGCTTGAGAGAACGATGCTGAAGGAACTAGGCAAATTGCATCTGTAACTTCGGAAGAAAGATGACCTGTATATGGGCAACCATGTGCAGGTGGCACAAGCTAGGGGGTAGCGACTGTTTATTAAAAACACAGGGCTCTGCAAAGTCAATAGACGACGTATAGGGTCTGACGCCTGCCCAGTGCTGGAAGATTAAAAGGAGGGGTGC-AAGCTCTGAATTGAAGTCCCAGTGAACGGCGGCCGTAACTATGACGGTCCTAAGGTAGCGAAATTCCTTGTCGGGTAAGTTCCGACCTGCACGAATGGCGTAACGATTTCCCCACTGTCTCCAGTATCGGCTCAGCGAAATTGAATTCTCCGTGAAGATGCGGAGTTCCCGCGGTCAGACGGAAAGACCCCGTGAACCTTTACTATAGCTTTGCACTGGTGTTAGGAATCAGATGTGCAGGATAGGTGGGAGACTACGAAGCGAAGGCATCAGCCTTTGTGGAGTCATCCTTGAGATACCACCCTTTTGGTTCTTGACATC-TAACCGAGATCCTTGAATCAGGATCCGAGACAATGCATGGTGGGTAGTTTGACTGGGGCGGTCGCCTCCCAAAGAGTAACGGAGGCGCGCGATGGTTAGCTCAGGTTGGTCGGAAATCAACTTTTAGAGTGTAATGGCATAAGCTAGCCTGACTGCGAGTCTGACAAGACGAGCAGAGACGAAAGTCGGTCATAGTGATCCGGTGGTCCCGAGTGGAAGGGCCATCGCTCAACGAATAAAAGGTACTCCGGGGATAACAGGCTGATGATTTCCAAGCGTCCATAGCGACGAAATCGTTTGGCACCTCGATGTCGGCTCATCACATCCTGGGGCTGGAGAAGGTCCCAAGGGTTCGGCTGTTCGCCGATTAAAGTGGTACGTGAGCTGGGTTTAGAACGTCGTGAGACAGTTCGGTCCCTATCTGCCGTGGGTGTAGGAAGTTTGAGAGGATCTGCCTTTAGTACGAGAGGACCGAGGTGGACGTACCCCTGGTGGACCAGTTGTCGTGCCAACGGCACAGCTGGGTAGCTAAGTACGGAAGGGATAACCGCTGAATGCATCTAAGCAGGAAACCCACCTCAAAACTAGACTTCCCTATTAGAGCCGTGGAAGACCACCACGTTGATAGGTCGGGTGTGGAAGCACAGTAATGTGTGTAGCTAACCGATACTAATAGCTCGATTGATTTACTTTG---------------------
>JBGCYT010000001_Rickettsia_conorii_subsp_raoultii_NX084_spotted_fever_group
---AAGTAAATATAATAAGAGCATTTGGTGGATGCCTTGGCACTAGAAGGCGATGAAGGACGTAATACGCTGCGATAAGCTTCGGGGAGTTGCGAATAAACTTTGATCCGAAGATTTCCGAAT-AGGG-AAACCCACCTAATTTATTAGGTATTGTATAGTGAATACATAGCTATATGAAGCAAACCCAGCGAACTGAAATATCTAAGTAGCTGGAGGAAAGGACATCAACCGAGACTCCGTTAGTAGTGACGAGCGAACGCGGACCAGGCCAGTGGCTTC-AAAAAAATAACTAAAACAACATGGAAAGGTTGACCATAGAGGGTGATAGTCCCGTATAGGTAAAAAGTTTGAAGTCCTTGAGTAAGGCGGGACACGTGAAATCCTGTTTGAACATAGGGGGACCACCCTCTAAGCCTAAGTACTCTCTAGTGACCGATAGTGAAC-AAGTACCGTGAGGGAAAGGTGAAAAGTACCCCGACAAGGGGAGTGAAATAGTATCTGAAACCAAATGCTTACAAGCAGTCGGAGCAAGTGTATTTA-TATGTCTTGTGACGGCGTACCTTTTGTATAATGGGTCAGCGACTTAGTTTATCTAGCAAGCTTAAGCCGTTAGGTGTAGGCGTAGCGAAAGCGAGTCTGAATAGGGCG--TTTAGTTAGATGAATTAGACCCGAAACCGGGTGATCTAGCCATGGCCAGGTTGAAAGTGGAGTAAAATCCACTGAAGGACCGAACCCACTACTGTTGAAAAAGTAGGGGATGAGCTGTGGTTAGGGGTGAAAGGCCAATCAAACTCGGATATAGCTGGTTCTCCGCGAAATCTATTTAGGTAGAGCGTTATATAGCGATTACCATCGAAGGTAGAGCACTGAATGAGCTAGGGGGTCCCACAGACTTACCAAACTCAATTAAACTCCGAATGTCGATGAGTACAGCATAGCAGACAGACTATGGGTGCTAAGGTCCATAGTCGAGAGGGAAAAAGCCCAGACCGCCATCTAAGGTCCCTAAATCATGACTAAGTGTT-AAAGGATGTGAGAAGACCAAAACAACTAGGATGTTGGCTTAGAAGCAGCCATCATTTAAAGAAAGCGTAATAGCTCACTAGTCTAAATAAGTTTTCTTGCGCCAACAATGTAACGGGGCTCAAGTC-ATGTACCGAAGATGCGGGTTTATGCATTTGGCA-TAAATGGTAGCGGAGCGTTCCGTAAGCCTGCGAAGGTGAACCGTAAGGTTTGCTGGAGGTATCGGAAGTGAGAATGCTGACATAAGTAGCGATAAAGAATGTGAGAAACATTCTCGCCGAAAGTCCAAGGGTTCTTGCGTAAAGTTAATCTGCGCAAGGTTAGTCGGCCCCTAAGATGAGGCTGAAAGGCGTAATCGATGGGAATCAGGTTAATATTCCTGAACCTGAA-GG--ATGTGACGAAAATAGTAAATTGTATAGTCTT-ATTGGATTGATTGTGCAGTGAATATTTTCCAGGAAATAACACCTTCATTATAGACCGTACCCGAAACCGACACAGGTGGACAGGTAGAGTATACCAAGGCGCTTGAGAGAACGATGCTGAAGGAACTAGGCAAATTGCATCTGTAACTTCGGAAGAAAGATGACCTGTATATGGGCAACCATGTGCAGGTGGCACAAGCTAGGGGGTAGCGACTGTTTATTAAAAACACAGGGCTCTGCAAAGTCAATAGACGACGTATAGGGTCTGACGCCTGCCCAGTGCTGGAAGATTAAAAGGAGGGGTGC-AAGCTCTGAATTGAAGTCCCAGTGAACGGCGGCCGTAACTATGACGGTCCTAAGGTAGCGAAATTCCTTGTCGGGTAAGTTCCGACCTGCACGAATGGCGTAACGATTTCCCCACTGTCTCCAGTATCGGCTCAGCGAAATTGAATTCTCCGTGAAGATGCGGAGTTCCCGCGGTCAGACGGAAAGACCCCGTGAACCTTTACTATAGCTTTGCACTGGTGTTAGGAATCAGATGTGCAGGATAGGTGGGAGACTACGAAGCGAAGGCATCAGCCTTTGTGGAGTCATCCTTGAGATACCACCCTTTTGGTTCTTGACATC-TAACCGAGATCCTTGAATCAGGATCCGAGACAATGCATGGTGGGTAGTTTGACTGGGGCGGTCGCCTCCCAAAGAGTAACGGAGGCGCGCGATGGTTAGCTCAGGTTGGTCGGAAATCAACTTTTAGAGTGTAATGGCATAAGCTAGCCTGACTGCGAGTCTGACAAGACGAGCAGAGACGAAAGTCGGTCATAGTGATCCGGTGGTCCCGAGTGGAAGGGCCATCGCTCAACGAATAAAAGGTACTCCGGGGATAACAGGCTGATGATTTCCAAGCGTCCATAGCGACGAAATCGTTTGGCACCTCGATGTCGGCTCATCACATCCTGGGGCTGGAGAAGGTCCCAAGGGTTCGGCTGTTCGCCGATTAAAGTGGTACGTGAGCTGGGTTTAGAACGTCGTGAGACAGTTCGGTCCCTATCTGCCGTGGGTGTAGGAAGTTTGAGAGGATCTGCCTTTAGTACGAGAGGACCGAGGTGGACGTACCCCTGGTGGACCAGTTGTCGTGCCAACGGCACAGCTGGGTAGCTAAGTACGGAAGGGATAACCGCTGAATGCATCTAAGCAGGAAACCCACCTCAAAACTAGACTTCCCTATTAGAGCCGTGGAAGACCACCACGTTGATAGGTCGGGTGTGGAAGCACAGTAATGTGTGTAGCTAACCGATACTAATAGCTCGATTGATTTACTTTG---------------------
>JBGCYV010000001_Rickettsia_conorii_subsp_raoultii_NX086_spotted_fever_group
---AAGTAAATATAATAAGAGCATTTGGTGGATGCCTTGGCACTAGAAGGCGATGAAGGACGTAATACGCTGCGATAAGCTTCGGGGAGTTGCGAATAAACTTTGATCCGAAGATTTCCGAAT-AGGG-AAACCCACCTAATTTATTAGGTATTGTATAGTGAATACATAGCTATATGAAGCAAACCCAGCGAACTGAAATATCTAAGTAGCTGGAGGAAAGGACATCAACCGAGACTCCGTTAGTAGTGACGAGCGAACGCGGACCAGGCCAGTGGCTTC-AAAAAAATAACTAAAACAACATGGAAAGGTTGACCATAGAGGGTGATAGTCCCGTATAGGTAAAAAGTTTGAAGTCCTTGAGTAAGGCGGGACACGTGAAATCCTGTTTGAACATAGGGGGACCACCCTCTAAGCCTAAGTACTCTCTAGTGACCGATAGTGAAC-AAGTACCGTGAGGGAAAGGTGAAAAGTACCCCGACAAGGGGAGTGAAATAGTATCTGAAACCAAATGCTTACAAGCAGTCGGAGCAAGTGTATTTA-TATGTCTTGTGACGGCGTACCTTTTGTATAATGGGTCAGCGACTTAGTTTATCTAGCAAGCTTAAGCCGTTAGGTGTAGGCGTAGCGAAAGCGAGTCTGAATAGGGCG--TTTAGTTAGATGAATTAGACCCGAAACCGGGTGATCTAGCCATGGCCAGGTTGAAAGTGGAGTAAAATCCACTGAAGGACCGAACCCACTACTGTTGAAAAAGTAGGGGATGAGCTGTGGTTAGGGGTGAAAGGCCAATCAAACTCGGATATAGCTGGTTCTCCGCGAAATCTATTTAGGTAGAGCGTTATATAGCGATTACCATCGAAGGTAGAGCACTGAATGAGCTAGGGGGTCCCACAGACTTACCAAACTCAATTAAACTCCGAATGTCGATGAGTACAGCATAGCAGACAGACTATGGGTGCTAAGGTCCATAGTCGAGAGGGAAAAAGCCCAGACCGCCATCTAAGGTCCCTAAATCATGACTAAGTGTT-AAAGGATGTGAGAAGACCAAAACAACTAGGATGTTGGCTTAGAAGCAGCCATCATTTAAAGAAAGCGTAATAGCTCACTAGTCTAAATAAGTTTTCTTGCGCCAACAATGTAACGGGGCTCAAGTC-ATGTACCGAAGATGCGGGTTTATGCATTTGGCA-TAAATGGTAGCGGAGCGTTCCGTAAGCCTGCGAAGGTGAACCGTAAGGTTTGCTGGAGGTATCGGAAGTGAGAATGCTGACATAAGTAGCGATAAAGAATGTGAGAAACATTCTCGCCGAAAGTCCAAGGGTTCTTGCGTAAAGTTAATCTGCGCAAGGTTAGTCGGCCCCTAAGATGAGGCTGAAAGGCGTAATCGATGGGAATCAGGTTAATATTCCTGAACCTGAA-GG--ATGTGACGAAAATAGTAAATTGTATAGTCTT-ATTGGATTGATTGTGCAGTGAATATTTTCCAGGAAATAACACCTTCATTATAGACCGTACCCGAAACCGACACAGGTGGACAGGTAGAGTATACCAAGGCGCTTGAGAGAACGATGCTGAAGGAACTAGGCAAATTGCATCTGTAACTTCGGAAGAAAGATGACCTGTATATGGGCAACCATGTGCAGGTGGCACAAGCTAGGGGGTAGCGACTGTTTATTAAAAACACAGGGCTCTGCAAAGTCAATAGACGACGTATAGGGTCTGACGCCTGCCCAGTGCTGGAAGATTAAAAGGAGGGGTGC-AAGCTCTGAATTGAAGTCCCAGTGAACGGCGGCCGTAACTATGACGGTCCTAAGGTAGCGAAATTCCTTGTCGGGTAAGTTCCGACCTGCACGAATGGCGTAACGATTTCCCCACTGTCTCCAGTATCGGCTCAGCGAAATTGAATTCTCCGTGAAGATGCGGAGTTCCCGCGGTCAGACGGAAAGACCCCGTGAACCTTTACTATAGCTTTGCACTGGTGTTAGGAATCAGATGTGCAGGATAGGTGGGAGACTACGAAGCGAAGGCATCAGCCTTTGTGGAGTCATCCTTGAGATACCACCCTTTTGGTTCTTGACATC-TAACCGAGATCCTTGAATCAGGATCCGAGACAATGCATGGTGGGTAGTTTGACTGGGGCGGTCGCCTCCCAAAGAGTAACGGAGGCGCGCGATGGTTAGCTCAGGTTGGTCGGAAATCAACTTTTAGAGTGTAATGGCATAAGCTAGCCTGACTGCGAGTCTGACAAGACGAGCAGAGACGAAAGTCGGTCATAGTGATCCGGTGGTCCCGAGTGGAAGGGCCATCGCTCAACGAATAAAAGGTACTCCGGGGATAACAGGCTGATGATTTCCAAGCGTCCATAGCGACGAAATCGTTTGGCACCTCGATGTCGGCTCATCACATCCTGGGGCTGGAGAAGGTCCCAAGGGTTCGGCTGTTCGCCGATTAAAGTGGTACGTGAGCTGGGTTTAGAACGTCGTGAGACAGTTCGGTCCCTATCTGCCGTGGGTGTAGGAAGTTTGAGAGGATCTGCCTTTAGTACGAGAGGACCGAGGTGGACGTACCCCTGGTGGACCAGTTGTCGTGCCAACGGCACAGCTGGGTAGCTAAGTACGGAAGGGATAACCGCTGAATGCATCTAAGCAGGAAACCCACCTCAAAACTAGACTTCCCTATTAGAGCCGTGGAAGACCACCACGTTGATAGGTCGGGTGTGGAAGCACAGTAATGTGTGTAGCTAACCGATACTAATAGCTCGATTGATTTACTTTG---------------------
>JBGCYW010000001_Rickettsia_conorii_subsp_raoultii_NX087_spotted_fever_group
---AAGTAAATATAATAAGAGCATTTGGTGGATGCCTTGGCACTAGAAGGCGATGAAGGACGTAATACGCTGCGATAAGCTTCGGGGAGTTGCGAATAAACTTTGATCCGAAGATTTCCGAAT-AGGG-AAACCCACCTAATTTATTAGGTATTGTATAGTGAATACATAGCTATATGAAGCAAACCCAGCGAACTGAAATATCTAAGTAGCTGGAGGAAAGGACATCAACCGAGACTCCGTTAGTAGTGACGAGCGAACGCGGACCAGGCCAGTGGCTTC-AAAAAAATAACTAAAACAACATGGAAAGGTTGACCATAGAGGGTGATAGTCCCGTATAGGTAAAAAGTTTGAAGTCCTTGAGTAAGGCGGGACACGTGAAATCCTGTTTGAACATAGGGGGACCACCCTCTAAGCCTAAGTACTCTCTAGTGACCGATAGTGAAC-AAGTACCGTGAGGGAAAGGTGAAAAGTACCCCGACAAGGGGAGTGAAATAGTATCTGAAACCAAATGCTTACAAGCAGTCGGAGCAAGTGTATTTA-TATGTCTTGTGACGGCGTACCTTTTGTATAATGGGTCAGCGACTTAGTTTATCTAGCAAGCTTAAGCCGTTAGGTGTAGGCGTAGCGAAAGCGAGTCTGAATAGGGCG--TTTAGTTAGATGAATTAGACCCGAAACCGGGTGATCTAGCCATGGCCAGGTTGAAAGTGGAGTAAAATCCACTGAAGGACCGAACCCACTACTGTTGAAAAAGTAGGGGATGAGCTGTGGTTAGGGGTGAAAGGCCAATCAAACTCGGATATAGCTGGTTCTCCGCGAAATCTATTTAGGTAGAGCGTTATATAGCGATTACCATCGAAGGTAGAGCACTGAATGAGCTAGGGGGTCCCACAGACTTACCAAACTCAATTAAACTCCGAATGTCGATGAGTACAGCATAGCAGACAGACTATGGGTGCTAAGGTCCATAGTCGAGAGGGAAAAAGCCCAGACCGCCATCTAAGGTCCCTAAATCATGACTAAGTGTT-AAAGGATGTGAGAAGACCAAAACAACTAGGATGTTGGCTTAGAAGCAGCCATCATTTAAAGAAAGCGTAATAGCTCACTAGTCTAAATAAGTTTTCTTGCGCCAACAATGTAACGGGGCTCAAGTC-ATGTACCGAAGATGCGGGTTTATGCATTTGGCA-TAAATGGTAGCGGAGCGTTCCGTAAGCCTGCGAAGGTGAACCGTAAGGTTTGCTGGAGGTATCGGAAGTGAGAATGCTGACATAAGTAGCGATAAAGAATGTGAGAAACATTCTCGCCGAAAGTCCAAGGGTTCTTGCGTAAAGTTAATCTGCGCAAGGTTAGTCGGCCCCTAAGATGAGGCTGAAAGGCGTAATCGATGGGAATCAGGTTAATATTCCTGAACCTGAA-GG--ATGTGACGAAAATAGTAAATTGTATAGTCTT-ATTGGATTGATTGTGCAGTGAATATTTTCCAGGAAATAACACCTTCATTATAGACCGTACCCGAAACCGACACAGGTGGACAGGTAGAGTATACCAAGGCGCTTGAGAGAACGATGCTGAAGGAACTAGGCAAATTGCATCTGTAACTTCGGAAGAAAGATGACCTGTATATGGGCAACCATGTGCAGGTGGCACAAGCTAGGGGGTAGCGACTGTTTATTAAAAACACAGGGCTCTGCAAAGTCAATAGACGACGTATAGGGTCTGACGCCTGCCCAGTGCTGGAAGATTAAAAGGAGGGGTGC-AAGCTCTGAATTGAAGTCCCAGTGAACGGCGGCCGTAACTATGACGGTCCTAAGGTAGCGAAATTCCTTGTCGGGTAAGTTCCGACCTGCACGAATGGCGTAACGATTTCCCCACTGTCTCCAGTATCGGCTCAGCGAAATTGAATTCTCCGTGAAGATGCGGAGTTCCCGCGGTCAGACGGAAAGACCCCGTGAACCTTTACTATAGCTTTGCACTGGTGTTAGGAATCAGATGTGCAGGATAGGTGGGAGACTACGAAGCGAAGGCATCAGCCTTTGTGGAGTCATCCTTGAGATACCACCCTTTTGGTTCTTGACATC-TAACCGAGATCCTTGAATCAGGATCCGAGACAATGCATGGTGGGTAGTTTGACTGGGGCGGTCGCCTCCCAAAGAGTAACGGAGGCGCGCGATGGTTAGCTCAGGTTGGTCGGAAATCAACTTTTAGAGTGTAATGGCATAAGCTAGCCTGACTGCGAGTCTGACAAGACGAGCAGAGACGAAAGTCGGTCATAGTGATCCGGTGGTCCCGAGTGGAAGGGCCATCGCTCAACGAATAAAAGGTACTCCGGGGATAACAGGCTGATGATTTCCAAGCGTCCATAGCGACGAAATCGTTTGGCACCTCGATGTCGGCTCATCACATCCTGGGGCTGGAGAAGGTCCCAAGGGTTCGGCTGTTCGCCGATTAAAGTGGTACGTGAGCTGGGTTTAGAACGTCGTGAGACAGTTCGGTCCCTATCTGCCGTGGGTGTAGGAAGTTTGAGAGGATCTGCCTTTAGTACGAGAGGACCGAGGTGGACGTACCCCTGGTGGACCAGTTGTCGTGCCAACGGCACAGCTGGGTAGCTAAGTACGGAAGGGATAACCGCTGAATGCATCTAAGCAGGAAACCCACCTCAAAACTAGACTTCCCTATTAGAGCCGTGGAAGACCACCACGTTGATAGGTCGGGTGTGGAAGCACAGTAATGTGTGTAGCTAACCGATACTAATAGCTCGATTGATTTACTTTG---------------------
>JBGCYX010000004_Rickettsia_conorii_subsp_raoultii_NX088_spotted_fever_group
---AAGTAAATATAATAAGAGCATTTGGTGGATGCCTTGGCACTAGAAGGCGATGAAGGACGTAATACGCTGCGATAAGCTTCGGGGAGTTGCGAATAAACTTTGATCCGAAGATTTCCGAAT-AGGG-AAACCCACCTAATTTATTAGGTATTGTATAGTGAATACATAGCTATATGAAGCAAACCCAGCGAACTGAAATATCTAAGTAGCTGGAGGAAAGGACATCAACCGAGACTCCGTTAGTAGTGACGAGCGAACGCGGACCAGGCCAGTGGCTTC-AAAAAAATAACTAAAACAACATGGAAAGGTTGACCATAGAGGGTGATAGTCCCGTATAGGTAAAAAGTTTGAAGTCCTTGAGTAAGGCGGGACACGTGAAATCCTGTTTGAACATAGGGGGACCACCCTCTAAGCCTAAGTACTCTCTAGTGACCGATAGTGAAC-AAGTACCGTGAGGGAAAGGTGAAAAGTACCCCGACAAGGGGAGTGAAATAGTATCTGAAACCAAATGCTTACAAGCAGTCGGAGCAAGTGTATTTA-TATGTCTTGTGACGGCGTACCTTTTGTATAATGGGTCAGCGACTTAGTTTATCTAGCAAGCTTAAGCCGTTAGGTGTAGGCGTAGCGAAAGCGAGTCTGAATAGGGCG--TTTAGTTAGATGAATTAGACCCGAAACCGGGTGATCTAGCCATGGCCAGGTTGAAAGTGGAGTAAAATCCACTGAAGGACCGAACCCACTACTGTTGAAAAAGTAGGGGATGAGCTGTGGTTAGGGGTGAAAGGCCAATCAAACTCGGATATAGCTGGTTCTCCGCGAAATCTATTTAGGTAGAGCGTTATATAGCGATTACCATCGAAGGTAGAGCACTGAATGAGCTAGGGGGTCCCACAGACTTACCAAACTCAATTAAACTCCGAATGTCGATGAGTACAGCATAGCAGACAGACTATGGGTGCTAAGGTCCATAGTCGAGAGGGAAAAAGCCCAGACCGCCATCTAAGGTCCCTAAATCATGACTAAGTGTT-AAAGGATGTGAGAAGACCAAAACAACTAGGATGTTGGCTTAGAAGCAGCCATCATTTAAAGAAAGCGTAATAGCTCACTAGTCTAAATAAGTTTTCTTGCGCCAACAATGTAACGGGGCTCAAGTC-ATGTACCGAAGATGCGGGTTTATGCATTTGGCA-TAAATGGTAGCGGAGCGTTCCGTAAGCCTGCGAAGGTGAACCGTAAGGTTTGCTGGAGGTATCGGAAGTGAGAATGCTGACATAAGTAGCGATAAAGAATGTGAGAAACATTCTCGCCGAAAGTCCAAGGGTTCTTGCGTAAAGTTAATCTGCGCAAGGTTAGTCGGCCCCTAAGATGAGGCTGAAAGGCGTAATCGATGGGAATCAGGTTAATATTCCTGAACCTGAA-GG--ATGTGACGAAAATAGTAAATTGTATAGTCTT-ATTGGATTGATTGTGCAGTGAATATTTTCCAGGAAATAACACCTTCATTATAGACCGTACCCGAAACCGACACAGGTGGACAGGTAGAGTATACCAAGGCGCTTGAGAGAACGATGCTGAAGGAACTAGGCAAATTGCATCTGTAACTTCGGAAGAAAGATGACCTGTATATGGGCAACCATGTGCAGGTGGCACAAGCTAGGGGGTAGCGACTGTTTATTAAAAACACAGGGCTCTGCAAAGTCAATAGACGACGTATAGGGTCTGACGCCTGCCCAGTGCTGGAAGATTAAAAGGAGGGGTGC-AAGCTCTGAATTGAAGTCCCAGTGAACGGCGGCCGTAACTATGACGGTCCTAAGGTAGCGAAATTCCTTGTCGGGTAAGTTCCGACCTGCACGAATGGCGTAACGATTTCCCCACTGTCTCCAGTATCGGCTCAGCGAAATTGAATTCTCCGTGAAGATGCGGAGTTCCCGCGGTCAGACGGAAAGACCCCGTGAACCTTTACTATAGCTTTGCACTGGTGTTAGGAATCAGATGTGCAGGATAGGTGGGAGACTACGAAGCGAAGGCATCAGCCTTTGTGGAGTCATCCTTGAGATACCACCCTTTTGGTTCTTGACATC-TAACCGAGATCCTTGAATCAGGATCCGAGACAATGCATGGTGGGTAGTTTGACTGGGGCGGTCGCCTCCCAAAGAGTAACGGAGGCGCGCGATGGTTAGCTCAGGTTGGTCGGAAATCAACTTTTAGAGTGTAATGGCATAAGCTAGCCTGACTGCGAGTCTGACAAGACGAGCAGAGACGAAAGTCGGTCATAGTGATCCGGTGGTCCCGAGTGGAAGGGCCATCGCTCAACGAATAAAAGGTACTCCGGGGATAACAGGCTGATGATTTCCAAGCGTCCATAGCGACGAAATCGTTTGGCACCTCGATGTCGGCTCATCACATCCTGGGGCTGGAGAAGGTCCCAAGGGTTCGGCTGTTCGCCGATTAAAGTGGTACGTGAGCTGGGTTTAGAACGTCGTGAGACAGTTCGGTCCCTATCTGCCGTGGGTGTAGGAAGTTTGAGAGGATCTGCCTTTAGTACGAGAGGACCGAGGTGGACGTACCCCTGGTGGACCAGTTGTCGTGCCAACGGCACAGCTGGGTAGCTAAGTACGGAAGGGATAACCGCTGAATGCATCTAAGCAGGAAACCCACCTCAAAACTAGACTTCCCTATTAGAGCCGTGGAAGACCACCACGTTGATAGGTCGGGTGTGGAAGCACAGTAATGTGTGTAGCTAACCGATACTAATAGCTCGATTGATTTACTTTG---------------------
>JBGCYY010000001_Rickettsia_conorii_subsp_raoultii_NX089_spotted_fever_group
---AAGTAAATATAATAAGAGCATTTGGTGGATGCCTTGGCACTAGAAGGCGATGAAGGACGTAATACGCTGCGATAAGCTTCGGGGAGTTGCGAATAAACTTTGATCCGAAGATTTCCGAAT-AGGG-AAACCCACCTAATTTATTAGGTATTGTATAGTGAATACATAGCTATATGAAGCAAACCCAGCGAACTGAAATATCTAAGTAGCTGGAGGAAAGGACATCAACCGAGACTCCGTTAGTAGTGACGAGCGAACGCGGACCAGGCCAGTGGCTTC-AAAAAAATAACTAAAACAACATGGAAAGGTTGACCATAGAGGGTGATAGTCCCGTATAGGTAAAAAGTTTGAAGTCCTTGAGTAAGGCGGGACACGTGAAATCCTGTTTGAACATAGGGGGACCACCCTCTAAGCCTAAGTACTCTCTAGTGACCGATAGTGAAC-AAGTACCGTGAGGGAAAGGTGAAAAGTACCCCGACAAGGGGAGTGAAATAGTATCTGAAACCAAATGCTTACAAGCAGTCGGAGCAAGTGTATTTA-TATGTCTTGTGACGGCGTACCTTTTGTATAATGGGTCAGCGACTTAGTTTATCTAGCAAGCTTAAGCCGTTAGGTGTAGGCGTAGCGAAAGCGAGTCTGAATAGGGCG--TTTAGTTAGATGAATTAGACCCGAAACCGGGTGATCTAGCCATGGCCAGGTTGAAAGTGGAGTAAAATCCACTGAAGGACCGAACCCACTACTGTTGAAAAAGTAGGGGATGAGCTGTGGTTAGGGGTGAAAGGCCAATCAAACTCGGATATAGCTGGTTCTCCGCGAAATCTATTTAGGTAGAGCGTTATATAGCGATTACCATCGAAGGTAGAGCACTGAATGAGCTAGGGGGTCCCACAGACTTACCAAACTCAATTAAACTCCGAATGTCGATGAGTACAGCATAGCAGACAGACTATGGGTGCTAAGGTCCATAGTCGAGAGGGAAAAAGCCCAGACCGCCATCTAAGGTCCCTAAATCATGACTAAGTGTT-AAAGGATGTGAGAAGACCAAAACAACTAGGATGTTGGCTTAGAAGCAGCCATCATTTAAAGAAAGCGTAATAGCTCACTAGTCTAAATAAGTTTTCTTGCGCCAACAATGTAACGGGGCTCAAGTC-ATGTACCGAAGATGCGGGTTTATGCATTTGGCA-TAAATGGTAGCGGAGCGTTCCGTAAGCCTGCGAAGGTGAACCGTAAGGTTTGCTGGAGGTATCGGAAGTGAGAATGCTGACATAAGTAGCGATAAAGAATGTGAGAAACATTCTCGCCGAAAGTCCAAGGGTTCTTGCGTAAAGTTAATCTGCGCAAGGTTAGTCGGCCCCTAAGATGAGGCTGAAAGGCGTAATCGATGGGAATCAGGTTAATATTCCTGAACCTGAA-GG--ATGTGACGAAAATAGTAAATTGTATAGTCTT-ATTGGATTGATTGTGCAGTGAATATTTTCCAGGAAATAACACCTTCATTATAGACCGTACCCGAAACCGACACAGGTGGACAGGTAGAGTATACCAAGGCGCTTGAGAGAACGATGCTGAAGGAACTAGGCAAATTGCATCTGTAACTTCGGAAGAAAGATGACCTGTATATGGGCAACCATGTGCAGGTGGCACAAGCTAGGGGGTAGCGACTGTTTATTAAAAACACAGGGCTCTGCAAAGTCAATAGACGACGTATAGGGTCTGACGCCTGCCCAGTGCTGGAAGATTAAAAGGAGGGGTGC-AAGCTCTGAATTGAAGTCCCAGTGAACGGCGGCCGTAACTATGACGGTCCTAAGGTAGCGAAATTCCTTGTCGGGTAAGTTCCGACCTGCACGAATGGCGTAACGATTTCCCCACTGTCTCCAGTATCGGCTCAGCGAAATTGAATTCTCCGTGAAGATGCGGAGTTCCCGCGGTCAGACGGAAAGACCCCGTGAACCTTTACTATAGCTTTGCACTGGTGTTAGGAATCAGATGTGCAGGATAGGTGGGAGACTACGAAGCGAAGGCATCAGCCTTTGTGGAGTCATCCTTGAGATACCACCCTTTTGGTTCTTGACATC-TAACCGAGATCCTTGAATCAGGATCCGAGACAATGCATGGTGGGTAGTTTGACTGGGGCGGTCGCCTCCCAAAGAGTAACGGAGGCGCGCGATGGTTAGCTCAGGTTGGTCGGAAATCAACTTTTAGAGTGTAATGGCATAAGCTAGCCTGACTGCGAGTCTGACAAGACGAGCAGAGACGAAAGTCGGTCATAGTGATCCGGTGGTCCCGAGTGGAAGGGCCATCGCTCAACGAATAAAAGGTACTCCGGGGATAACAGGCTGATGATTTCCAAGCGTCCATAGCGACGAAATCGTTTGGCACCTCGATGTCGGCTCATCACATCCTGGGGCTGGAGAAGGTCCCAAGGGTTCGGCTGTTCGCCGATTAAAGTGGTACGTGAGCTGGGTTTAGAACGTCGTGAGACAGTTCGGTCCCTATCTGCCGTGGGTGTAGGAAGTTTGAGAGGATCTGCCTTTAGTACGAGAGGACCGAGGTGGACGTACCCCTGGTGGACCAGTTGTCGTGCCAACGGCACAGCTGGGTAGCTAAGTACGGAAGGGATAACCGCTGAATGCATCTAAGCAGGAAACCCACCTCAAAACTAGACTTCCCTATTAGAGCCGTGGAAGACCACCACGTTGATAGGTCGGGTGTGGAAGCACAGTAATGTGTGTAGCTAACCGATACTAATAGCTCGATTGATTTACTTTG---------------------
>JBGCZC010000001_Rickettsia_conorii_subsp_raoultii_NX098_spotted_fever_group
---AAGTAAATATAATAAGAGCATTTGGTGGATGCCTTGGCACTAGAAGGCGATGAAGGACGTAATACGCTGCGATAAGCTTCGGGGAGTTGCGAATAAACTTTGATCCGAAGATTTCCGAAT-AGGG-AAACCCACCTAATTTATTAGGTATTGTATAGTGAATACATAGCTATATGAAGCAAACCCAGCGAACTGAAATATCTAAGTAGCTGGAGGAAAGGACATCAACCGAGACTCCGTTAGTAGTGACGAGCGAACGCGGACCAGGCCAGTGGCTTC-AAAAAAATAACTAAAACAACATGGAAAGGTTGACCATAGAGGGTGATAGTCCCGTATAGGTAAAAAGTTTGAAGTCCTTGAGTAAGGCGGGACACGTGAAATCCTGTTTGAACATAGGGGGACCACCCTCTAAGCCTAAGTACTCTCTAGTGACCGATAGTGAAC-AAGTACCGTGAGGGAAAGGTGAAAAGTACCCCGACAAGGGGAGTGAAATAGTATCTGAAACCAAATGCTTACAAGCAGTCGGAGCAAGTGTATTTA-TATGTCTTGTGACGGCGTACCTTTTGTATAATGGGTCAGCGACTTAGTTTATCTAGCAAGCTTAAGCCGTTAGGTGTAGGCGTAGCGAAAGCGAGTCTGAATAGGGCG--TTTAGTTAGATGAATTAGACCCGAAACCGGGTGATCTAGCCATGGCCAGGTTGAAAGTGGAGTAAAATCCACTGAAGGACCGAACCCACTACTGTTGAAAAAGTAGGGGATGAGCTGTGGTTAGGGGTGAAAGGCCAATCAAACTCGGATATAGCTGGTTCTCCGCGAAATCTATTTAGGTAGAGCGTTATATAGCGATTACCATCGAAGGTAGAGCACTGAATGAGCTAGGGGGTCCCACAGACTTACCAAACTCAATTAAACTCCGAATGTCGATGAGTACAGCATAGCAGACAGACTATGGGTGCTAAGGTCCATAGTCGAGAGGGAAAAAGCCCAGACCGCCATCTAAGGTCCCTAAATCATGACTAAGTGTT-AAAGGATGTGAGAAGACCAAAACAACTAGGATGTTGGCTTAGAAGCAGCCATCATTTAAAGAAAGCGTAATAGCTCACTAGTCTAAATAAGTTTTCTTGCGCCAACAATGTAACGGGGCTCAAGTC-ATGTACCGAAGATGCGGGTTTATGCATTTGGCA-TAAATGGTAGCGGAGCGTTCCGTAAGCCTGCGAAGGTGAACCGTAAGGTTTGCTGGAGGTATCGGAAGTGAGAATGCTGACATAAGTAGCGATAAAGAATGTGAGAAACATTCTCGCCGAAAGTCCAAGGGTTCTTGCGTAAAGTTAATCTGCGCAAGGTTAGTCGGCCCCTAAGATGAGGCTGAAAGGCGTAATCGATGGGAATCAGGTTAATATTCCTGAACCTGAA-GG--ATGTGACGAAAATAGTAAATTGTATAGTCTT-ATTGGATTGATTGTGCAGTGAATATTTTCCAGGAAATAACACCTTCATTATAGACCGTACCCGAAACCGACACAGGTGGACAGGTAGAGTATACCAAGGCGCTTGAGAGAACGATGCTGAAGGAACTAGGCAAATTGCATCTGTAACTTCGGAAGAAAGATGACCTGTATATGGGCAACCATGTGCAGGTGGCACAAGCTAGGGGGTAGCGACTGTTTATTAAAAACACAGGGCTCTGCAAAGTCAATAGACGACGTATAGGGTCTGACGCCTGCCCAGTGCTGGAAGATTAAAAGGAGGGGTGC-AAGCTCTGAATTGAAGTCCCAGTGAACGGCGGCCGTAACTATGACGGTCCTAAGGTAGCGAAATTCCTTGTCGGGTAAGTTCCGACCTGCACGAATGGCGTAACGATTTCCCCACTGTCTCCAGTATCGGCTCAGCGAAATTGAATTCTCCGTGAAGATGCGGAGTTCCCGCGGTCAGACGGAAAGACCCCGTGAACCTTTACTATAGCTTTGCACTGGTGTTAGGAATCAGATGTGCAGGATAGGTGGGAGACTACGAAGCGAAGGCATCAGCCTTTGTGGAGTCATCCTTGAGATACCACCCTTTTGGTTCTTGACATC-TAACCGAGATCCTTGAATCAGGATCCGAGACAATGCATGGTGGGTAGTTTGACTGGGGCGGTCGCCTCCCAAAGAGTAACGGAGGCGCGCGATGGTTAGCTCAGGTTGGTCGGAAATCAACTTTTAGAGTGTAATGGCATAAGCTAGCCTGACTGCGAGTCTGACAAGACGAGCAGAGACGAAAGTCGGTCATAGTGATCCGGTGGTCCCGAGTGGAAGGGCCATCGCTCAACGAATAAAAGGTACTCCGGGGATAACAGGCTGATGATTTCCAAGCGTCCATAGCGACGAAATCGTTTGGCACCTCGATGTCGGCTCATCACATCCTGGGGCTGGAGAAGGTCCCAAGGGTTCGGCTGTTCGCCGATTAAAGTGGTACGTGAGCTGGGTTTAGAACGTCGTGAGACAGTTCGGTCCCTATCTGCCGTGGGTGTAGGAAGTTTGAGAGGATCTGCCTTTAGTACGAGAGGACCGAGGTGGACGTACCCCTGGTGGACCAGTTGTCGTGCCAACGGCACAGCTGGGTAGCTAAGTACGGAAGGGATAACCGCTGAATGCATCTAAGCAGGAAACCCACCTCAAAACTAGACTTCCCTATTAGAGCCGTGGAAGACCACCACGTTGATAGGTCGGGTGTGGAAGCACAGTAATGTGTGTAGCTAACCGATACTAATAGCTCGATTGATTTACTTTG---------------------
>JBGCZH010000001_Rickettsia_conorii_subsp_raoultii_NX107_spotted_fever_group
---AAGTAAATATAATAAGAGCATTTGGTGGATGCCTTGGCACTAGAAGGCGATGAAGGACGTAATACGCTGCGATAAGCTTCGGGGAGTTGCGAATAAACTTTGATCCGAAGATTTCCGAAT-AGGG-AAACCCACCTAATTTATTAGGTATTGTATAGTGAATACATAGCTATATGAAGCAAACCCAGCGAACTGAAATATCTAAGTAGCTGGAGGAAAGGACATCAACCGAGACTCCGTTAGTAGTGACGAGCGAACGCGGACCAGGCCAGTGGCTTC-AAAAAAATAACTAAAACAACATGGAAAGGTTGACCATAGAGGGTGATAGTCCCGTATAGGTAAAAAGTTTGAAGTCCTTGAGTAAGGCGGGACACGTGAAATCCTGTTTGAACATAGGGGGACCACCCTCTAAGCCTAAGTACTCTCTAGTGACCGATAGTGAAC-AAGTACCGTGAGGGAAAGGTGAAAAGTACCCCGACAAGGGGAGTGAAATAGTATCTGAAACCAAATGCTTACAAGCAGTCGGAGCAAGTGTATTTA-TATGTCTTGTGACGGCGTACCTTTTGTATAATGGGTCAGCGACTTAGTTTATCTAGCAAGCTTAAGCCGTTAGGTGTAGGCGTAGCGAAAGCGAGTCTGAATAGGGCG--TTTAGTTAGATGAATTAGACCCGAAACCGGGTGATCTAGCCATGGCCAGGTTGAAAGTGGAGTAAAATCCACTGAAGGACCGAACCCACTACTGTTGAAAAAGTAGGGGATGAGCTGTGGTTAGGGGTGAAAGGCCAATCAAACTCGGATATAGCTGGTTCTCCGCGAAATCTATTTAGGTAGAGCGTTATATAGCGATTACCATCGAAGGTAGAGCACTGAATGAGCTAGGGGGTCCCACAGACTTACCAAACTCAATTAAACTCCGAATGTCGATGAGTACAGCATAGCAGACAGACTATGGGTGCTAAGGTCCATAGTCGAGAGGGAAAAAGCCCAGACCGCCATCTAAGGTCCCTAAATCATGACTAAGTGTT-AAAGGATGTGAGAAGACCAAAACAACTAGGATGTTGGCTTAGAAGCAGCCATCATTTAAAGAAAGCGTAATAGCTCACTAGTCTAAATAAGTTTTCTTGCGCCAACAATGTAACGGGGCTCAAGTC-ATGTACCGAAGATGCGGGTTTATGCATTTGGCA-TAAATGGTAGCGGAGCGTTCCGTAAGCCTGCGAAGGTGAACCGTAAGGTTTGCTGGAGGTATCGGAAGTGAGAATGCTGACATAAGTAGCGATAAAGAATGTGAGAAACATTCTCGCCGAAAGTCCAAGGGTTCTTGCGTAAAGTTAATCTGCGCAAGGTTAGTCGGCCCCTAAGATGAGGCTGAAAGGCGTAATCGATGGGAATCAGGTTAATATTCCTGAACCTGAA-GG--ATGTGACGAAAATAGTAAATTGTATAGTCTT-ATTGGATTGATTGTGCAGTGAATATTTTCCAGGAAATAACACCTTCATTATAGACCGTACCCGAAACCGACACAGGTGGACAGGTAGAGTATACCAAGGCGCTTGAGAGAACGATGCTGAAGGAACTAGGCAAATTGCATCTGTAACTTCGGAAGAAAGATGACCTGTATATGGGCAACCATGTGCAGGTGGCACAAGCTAGGGGGTAGCGACTGTTTATTAAAAACACAGGGCTCTGCAAAGTCAATAGACGACGTATAGGGTCTGACGCCTGCCCAGTGCTGGAAGATTAAAAGGAGGGGTGC-AAGCTCTGAATTGAAGTCCCAGTGAACGGCGGCCGTAACTATGACGGTCCTAAGGTAGCGAAATTCCTTGTCGGGTAAGTTCCGACCTGCACGAATGGCGTAACGATTTCCCCACTGTCTCCAGTATCGGCTCAGCGAAATTGAATTCTCCGTGAAGATGCGGAGTTCCCGCGGTCAGACGGAAAGACCCCGTGAACCTTTACTATAGCTTTGCACTGGTGTTAGGAATCAGATGTGCAGGATAGGTGGGAGACTACGAAGCGAAGGCATCAGCCTTTGTGGAGTCATCCTTGAGATACCACCCTTTTGGTTCTTGACATC-TAACCGAGATCCTTGAATCAGGATCCGAGACAATGCATGGTGGGTAGTTTGACTGGGGCGGTCGCCTCCCAAAGAGTAACGGAGGCGCGCGATGGTTAGCTCAGGTTGGTCGGAAATCAACTTTTAGAGTGTAATGGCATAAGCTAGCCTGACTGCGAGTCTGACAAGACGAGCAGAGACGAAAGTCGGTCATAGTGATCCGGTGGTCCCGAGTGGAAGGGCCATCGCTCAACGAATAAAAGGTACTCCGGGGATAACAGGCTGATGATTTCCAAGCGTCCATAGCGACGAAATCGTTTGGCACCTCGATGTCGGCTCATCACATCCTGGGGCTGGAGAAGGTCCCAAGGGTTCGGCTGTTCGCCGATTAAAGTGGTACGTGAGCTGGGTTTAGAACGTCGTGAGACAGTTCGGTCCCTATCTGCCGTGGGTGTAGGAAGTTTGAGAGGATCTGCCTTTAGTACGAGAGGACCGAGGTGGACGTACCCCTGGTGGACCAGTTGTCGTGCCAACGGCACAGCTGGGTAGCTAAGTACGGAAGGGATAACCGCTGAATGCATCTAAGCAGGAAACCCACCTCAAAACTAGACTTCCCTATTAGAGCCGTGGAAGACCACCACGTTGATAGGTCGGGTGTGGAAGCACAGTAATGTGTGTAGCTAACCGATACTAATAGCTCGATTGATTTACTTTG---------------------
>JBGCZI010000010_Rickettsia_conorii_subsp_raoultii_NX108_spotted_fever_group
---AAGTAAATATAATAAGAGCATTTGGTGGATGCCTTGGCACTAGAAGGCGATGAAGGACGTAATACGCTGCGATAAGCTTCGGGGAGTTGCGAATAAACTTTGATCCGAAGATTTCCGAAT-AGGG-AAACCCACCTAATTTATTAGGTATTGTATAGTGAATACATAGCTATATGAAGCAAACCCAGCGAACTGAAATATCTAAGTAGCTGGAGGAAAGGACATCAACCGAGACTCCGTTAGTAGTGACGAGCGAACGCGGACCAGGCCAGTGGCTTC-AAAAAAATAACTAAAACAACATGGAAAGGTTGACCATAGAGGGTGATAGTCCCGTATAGGTAAAAAGTTTGAAGTCCTTGAGTAAGGCGGGACACGTGAAATCCTGTTTGAACATAGGGGGACCACCCTCTAAGCCTAAGTACTCTCTAGTGACCGATAGTGAAC-AAGTACCGTGAGGGAAAGGTGAAAAGTACCCCGACAAGGGGAGTGAAATAGTATCTGAAACCAAATGCTTACAAGCAGTCGGAGCAAGTGTATTTA-TATGTCTTGTGACGGCGTACCTTTTGTATAATGGGTCAGCGACTTAGTTTATCTAGCAAGCTTAAGCCGTTAGGTGTAGGCGTAGCGAAAGCGAGTCTGAATAGGGCG--TTTAGTTAGATGAATTAGACCCGAAACCGGGTGATCTAGCCATGGCCAGGTTGAAAGTGGAGTAAAATCCACTGAAGGACCGAACCCACTACTGTTGAAAAAGTAGGGGATGAGCTGTGGTTAGGGGTGAAAGGCCAATCAAACTCGGATATAGCTGGTTCTCCGCGAAATCTATTTAGGTAGAGCGTTATATAGCGATTACCATCGAAGGTAGAGCACTGAATGAGCTAGGGGGTCCCACAGACTTACCAAACTCAATTAAACTCCGAATGTCGATGAGTACAGCATAGCAGACAGACTATGGGTGCTAAGGTCCATAGTCGAGAGGGAAAAAGCCCAGACCGCCATCTAAGGTCCCTAAATCATGACTAAGTGTT-AAAGGATGTGAGAAGACCAAAACAACTAGGATGTTGGCTTAGAAGCAGCCATCATTTAAAGAAAGCGTAATAGCTCACTAGTCTAAATAAGTTTTCTTGCGCCAACAATGTAACGGGGCTCAAGTC-ATGTACCGAAGATGCGGGTTTATGCATTTGGCA-TAAATGGTAGCGGAGCGTTCCGTAAGCCTGCGAAGGTGAACCGTAAGGTTTGCTGGAGGTATCGGAAGTGAGAATGCTGACATAAGTAGCGATAAAGAATGTGAGAAACATTCTCGCCGAAAGTCCAAGGGTTCTTGCGTAAAGTTAATCTGCGCAAGGTTAGTCGGCCCCTAAGATGAGGCTGAAAGGCGTAATCGATGGGAATCAGGTTAATATTCCTGAACCTGAA-GG--ATGTGACGAAAATAGTAAATTGTATAGTCTT-ATTGGATTGATTGTGCAGTGAATATTTTCCAGGAAATAACACCTTCATTATAGACCGTACCCGAAACCGACACAGGTGGACAGGTAGAGTATACCAAGGCGCTTGAGAGAACGATGCTGAAGGAACTAGGCAAATTGCATCTGTAACTTCGGAAGAAAGATGACCTGTATATGGGCAACCATGTGCAGGTGGCACAAGCTAGGGGGTAGCGACTGTTTATTAAAAACACAGGGCTCTGCAAAGTCAATAGACGACGTATAGGGTCTGACGCCTGCCCAGTGCTGGAAGATTAAAAGGAGGGGTGC-AAGCTCTGAATTGAAGTCCCAGTGAACGGCGGCCGTAACTATGACGGTCCTAAGGTAGCGAAATTCCTTGTCGGGTAAGTTCCGACCTGCACGAATGGCGTAACGATTTCCCCACTGTCTCCAGTATCGGCTCAGCGAAATTGAATTCTCCGTGAAGATGCGGAGTTCCCGCGGTCAGACGGAAAGACCCCGTGAACCTTTACTATAGCTTTGCACTGGTGTTAGGAATCAGATGTGCAGGATAGGTGGGAGACTACGAAGCGAAGGCATCAGCCTTTGTGGAGTCATCCTTGAGATACCACCCTTTTGGTTCTTGACATC-TAACCGAGATCCTTGAATCAGGATCCGAGACAATGCATGGTGGGTAGTTTGACTGGGGCGGTCGCCTCCCAAAGAGTAACGGAGGCGCGCGATGGTTAGCTCAGGTTGGTCGGAAATCAACTTTTAGAGTGTAATGGCATAAGCTAGCCTGACTGCGAGTCTGACAAGACGAGCAGAGACGAAAGTCGGTCATAGTGATCCGGTGGTCCCGAGTGGAAGGGCCATCGCTCAACGAATAAAAGGTACTCCGGGGATAACAGGCTGATGATTTCCAAGCGTCCATAGCGACGAAATCGTTTGGCACCTCGATGTCGGCTCATCACATCCTGGGGCTGGAGAAGGTCCCAAGGGTTCGGCTGTTCGCCGATTAAAGTGGTACGTGAGCTGGGTTTAGAACGTCGTGAGACAGTTCGGTCCCTATCTGCCGTGGGTGTAGGAAGTTTGAGAGGATCTGCCTTTAGTACGAGAGGACCGAGGTGGACGTACCCCTGGTGGACCAGTTGTCGTGCCAACGGCACAGCTGGGTAGCTAAGTACGGAAGGGATAACCGCTGAATGCATCTAAGCAGGAAACCCACCTCAAAACTAGACTTCCCTATTAGAGCCGTGGAAGACCACCACGTTGATAGGTCGGGTGTGGAAGCACAGTAATGTGTGTAGCTAACCGATACTAATAGCTCGATTGATTTACTTTG---------------------
>JBGCZN010000004_Rickettsia_conorii_subsp_raoultii_NX117_spotted_fever_group
---AAGTAAATATAATAAGAGCATTTGGTGGATGCCTTGGCACTAGAAGGCGATGAAGGACGTAATACGCTGCGATAAGCTTCGGGGAGTTGCGAATAAACTTTGATCCGAAGATTTCCGAAT-AGGG-AAACCCACCTAATTTATTAGGTATTGTATAGTGAATACATAGCTATATGAAGCAAACCCAGCGAACTGAAATATCTAAGTAGCTGGAGGAAAGGACATCAACCGAGACTCCGTTAGTAGTGACGAGCGAACGCGGACCAGGCCAGTGGCTTC-AAAAAAATAACTAAAACAACATGGAAAGGTTGACCATAGAGGGTGATAGTCCCGTATAGGTAAAAAGTTTGAAGTCCTTGAGTAAGGCGGGACACGTGAAATCCTGTTTGAACATAGGGGGACCACCCTCTAAGCCTAAGTACTCTCTAGTGACCGATAGTGAAC-AAGTACCGTGAGGGAAAGGTGAAAAGTACCCCGACAAGGGGAGTGAAATAGTATCTGAAACCAAATGCTTACAAGCAGTCGGAGCAAGTGTATTTA-TATGTCTTGTGACGGCGTACCTTTTGTATAATGGGTCAGCGACTTAGTTTATCTAGCAAGCTTAAGCCGTTAGGTGTAGGCGTAGCGAAAGCGAGTCTGAATAGGGCG--TTTAGTTAGATGAATTAGACCCGAAACCGGGTGATCTAGCCATGGCCAGGTTGAAAGTGGAGTAAAATCCACTGAAGGACCGAACCCACTACTGTTGAAAAAGTAGGGGATGAGCTGTGGTTAGGGGTGAAAGGCCAATCAAACTCGGATATAGCTGGTTCTCCGCGAAATCTATTTAGGTAGAGCGTTATATAGCGATTACCATCGAAGGTAGAGCACTGAATGAGCTAGGGGGTCCCACAGACTTACCAAACTCAATTAAACTCCGAATGTCGATGAGTACAGCATAGCAGACAGACTATGGGTGCTAAGGTCCATAGTCGAGAGGGAAAAAGCCCAGACCGCCATCTAAGGTCCCTAAATCATGACTAAGTGTT-AAAGGATGTGAGAAGACCAAAACAACTAGGATGTTGGCTTAGAAGCAGCCATCATTTAAAGAAAGCGTAATAGCTCACTAGTCTAAATAAGTTTTCTTGCGCCAACAATGTAACGGGGCTCAAGTC-ATGTACCGAAGATGCGGGTTTATGCATTTGGCA-TAAATGGTAGCGGAGCGTTCCGTAAGCCTGCGAAGGTGAACCGTAAGGTTTGCTGGAGGTATCGGAAGTGAGAATGCTGACATAAGTAGCGATAAAGAATGTGAGAAACATTCTCGCCGAAAGTCCAAGGGTTCTTGCGTAAAGTTAATCTGCGCAAGGTTAGTCGGCCCCTAAGATGAGGCTGAAAGGCGTAATCGATGGGAATCAGGTTAATATTCCTGAACCTGAA-GG--ATGTGACGAAAATAGTAAATTGTATAGTCTT-ATTGGATTGATTGTGCAGTGAATATTTTCCAGGAAATAACACCTTCATTATAGACCGTACCCGAAACCGACACAGGTGGACAGGTAGAGTATACCAAGGCGCTTGAGAGAACGATGCTGAAGGAACTAGGCAAATTGCATCTGTAACTTCGGAAGAAAGATGACCTGTATATGGGCAACCATGTGCAGGTGGCACAAGCTAGGGGGTAGCGACTGTTTATTAAAAACACAGGGCTCTGCAAAGTCAATAGACGACGTATAGGGTCTGACGCCTGCCCAGTGCTGGAAGATTAAAAGGAGGGGTGC-AAGCTCTGAATTGAAGTCCCAGTGAACGGCGGCCGTAACTATGACGGTCCTAAGGTAGCGAAATTCCTTGTCGGGTAAGTTCCGACCTGCACGAATGGCGTAACGATTTCCCCACTGTCTCCAGTATCGGCTCAGCGAAATTGAATTCTCCGTGAAGATGCGGAGTTCCCGCGGTCAGACGGAAAGACCCCGTGAACCTTTACTATAGCTTTGCACTGGTGTTAGGAATCAGATGTGCAGGATAGGTGGGAGACTACGAAGCGAAGGCATCAGCCTTTGTGGAGTCATCCTTGAGATACCACCCTTTTGGTTCTTGACATC-TAACCGAGATCCTTGAATCAGGATCCGAGACAATGCATGGTGGGTAGTTTGACTGGGGCGGTCGCCTCCCAAAGAGTAACGGAGGCGCGCGATGGTTAGCTCAGGTTGGTCGGAAATCAACTTTTAGAGTGTAATGGCATAAGCTAGCCTGACTGCGAGTCTGACAAGACGAGCAGAGACGAAAGTCGGTCATAGTGATCCGGTGGTCCCGAGTGGAAGGGCCATCGCTCAACGAATAAAAGGTACTCCGGGGATAACAGGCTGATGATTTCCAAGCGTCCATAGCGACGAAATCGTTTGGCACCTCGATGTCGGCTCATCACATCCTGGGGCTGGAGAAGGTCCCAAGGGTTCGGCTGTTCGCCGATTAAAGTGGTACGTGAGCTGGGTTTAGAACGTCGTGAGACAGTTCGGTCCCTATCTGCCGTGGGTGTAGGAAGTTTGAGAGGATCTGCCTTTAGTACGAGAGGACCGAGGTGGACGTACCCCTGGTGGACCAGTTGTCGTGCCAACGGCACAGCTGGGTAGCTAAGTACGGAAGGGATAACCGCTGAATGCATCTAAGCAGGAAACCCACCTCAAAACTAGACTTCCCTATTAGAGCCGTGGAAGACCACCACGTTGATAGGTCGGGTGTGGAAGCACAGTAATGTGTGTAGCTAACCGATACTAATAGCTCGATTGATTTACTTTG---------------------
>JBGCZP010000001_Rickettsia_conorii_subsp_raoultii_NX119_spotted_fever_group
---AAGTAAATATAATAAGAGCATTTGGTGGATGCCTTGGCACTAGAAGGCGATGAAGGACGTAATACGCTGCGATAAGCTTCGGGGAGTTGCGAATAAACTTTGATCCGAAGATTTCCGAAT-AGGG-AAACCCACCTAATTTATTAGGTATTGTATAGTGAATACATAGCTATATGAAGCAAACCCAGCGAACTGAAATATCTAAGTAGCTGGAGGAAAGGACATCAACCGAGACTCCGTTAGTAGTGACGAGCGAACGCGGACCAGGCCAGTGGCTTC-AAAAAAATAACTAAAACAACATGGAAAGGTTGACCATAGAGGGTGATAGTCCCGTATAGGTAAAAAGTTTGAAGTCCTTGAGTAAGGCGGGACACGTGAAATCCTGTTTGAACATAGGGGGACCACCCTCTAAGCCTAAGTACTCTCTAGTGACCGATAGTGAAC-AAGTACCGTGAGGGAAAGGTGAAAAGTACCCCGACAAGGGGAGTGAAATAGTATCTGAAACCAAATGCTTACAAGCAGTCGGAGCAAGTGTATTTA-TATGTCTTGTGACGGCGTACCTTTTGTATAATGGGTCAGCGACTTAGTTTATCTAGCAAGCTTAAGCCGTTAGGTGTAGGCGTAGCGAAAGCGAGTCTGAATAGGGCG--TTTAGTTAGATGAATTAGACCCGAAACCGGGTGATCTAGCCATGGCCAGGTTGAAAGTGGAGTAAAATCCACTGAAGGACCGAACCCACTACTGTTGAAAAAGTAGGGGATGAGCTGTGGTTAGGGGTGAAAGGCCAATCAAACTCGGATATAGCTGGTTCTCCGCGAAATCTATTTAGGTAGAGCGTTATATAGCGATTACCATCGAAGGTAGAGCACTGAATGAGCTAGGGGGTCCCACAGACTTACCAAACTCAATTAAACTCCGAATGTCGATGAGTACAGCATAGCAGACAGACTATGGGTGCTAAGGTCCATAGTCGAGAGGGAAAAAGCCCAGACCGCCATCTAAGGTCCCTAAATCATGACTAAGTGTT-AAAGGATGTGAGAAGACCAAAACAACTAGGATGTTGGCTTAGAAGCAGCCATCATTTAAAGAAAGCGTAATAGCTCACTAGTCTAAATAAGTTTTCTTGCGCCAACAATGTAACGGGGCTCAAGTC-ATGTACCGAAGATGCGGGTTTATGCATTTGGCA-TAAATGGTAGCGGAGCGTTCCGTAAGCCTGCGAAGGTGAACCGTAAGGTTTGCTGGAGGTATCGGAAGTGAGAATGCTGACATAAGTAGCGATAAAGAATGTGAGAAACATTCTCGCCGAAAGTCCAAGGGTTCTTGCGTAAAGTTAATCTGCGCAAGGTTAGTCGGCCCCTAAGATGAGGCTGAAAGGCGTAATCGATGGGAATCAGGTTAATATTCCTGAACCTGAA-GG--ATGTGACGAAAATAGTAAATTGTATAGTCTT-ATTGGATTGATTGTGCAGTGAATATTTTCCAGGAAATAACACCTTCATTATAGACCGTACCCGAAACCGACACAGGTGGACAGGTAGAGTATACCAAGGCGCTTGAGAGAACGATGCTGAAGGAACTAGGCAAATTGCATCTGTAACTTCGGAAGAAAGATGACCTGTATATGGGCAACCATGTGCAGGTGGCACAAGCTAGGGGGTAGCGACTGTTTATTAAAAACACAGGGCTCTGCAAAGTCAATAGACGACGTATAGGGTCTGACGCCTGCCCAGTGCTGGAAGATTAAAAGGAGGGGTGC-AAGCTCTGAATTGAAGTCCCAGTGAACGGCGGCCGTAACTATGACGGTCCTAAGGTAGCGAAATTCCTTGTCGGGTAAGTTCCGACCTGCACGAATGGCGTAACGATTTCCCCACTGTCTCCAGTATCGGCTCAGCGAAATTGAATTCTCCGTGAAGATGCGGAGTTCCCGCGGTCAGACGGAAAGACCCCGTGAACCTTTACTATAGCTTTGCACTGGTGTTAGGAATCAGATGTGCAGGATAGGTGGGAGACTACGAAGCGAAGGCATCAGCCTTTGTGGAGTCATCCTTGAGATACCACCCTTTTGGTTCTTGACATC-TAACCGAGATCCTTGAATCAGGATCCGAGACAATGCATGGTGGGTAGTTTGACTGGGGCGGTCGCCTCCCAAAGAGTAACGGAGGCGCGCGATGGTTAGCTCAGGTTGGTCGGAAATCAACTTTTAGAGTGTAATGGCATAAGCTAGCCTGACTGCGAGTCTGACAAGACGAGCAGAGACGAAAGTCGGTCATAGTGATCCGGTGGTCCCGAGTGGAAGGGCCATCGCTCAACGAATAAAAGGTACTCCGGGGATAACAGGCTGATGATTTCCAAGCGTCCATAGCGACGAAATCGTTTGGCACCTCGATGTCGGCTCATCACATCCTGGGGCTGGAGAAGGTCCCAAGGGTTCGGCTGTTCGCCGATTAAAGTGGTACGTGAGCTGGGTTTAGAACGTCGTGAGACAGTTCGGTCCCTATCTGCCGTGGGTGTAGGAAGTTTGAGAGGATCTGCCTTTAGTACGAGAGGACCGAGGTGGACGTACCCCTGGTGGACCAGTTGTCGTGCCAACGGCACAGCTGGGTAGCTAAGTACGGAAGGGATAACCGCTGAATGCATCTAAGCAGGAAACCCACCTCAAAACTAGACTTCCCTATTAGAGCCGTGGAAGACCACCACGTTGATAGGTCGGGTGTGGAAGCACAGTAATGTGTGTAGCTAACCGATACTAATAGCTCGATTGATTTACTTTG---------------------
>JBGCZS010000003_Rickettsia_conorii_subsp_raoultii_NX123_spotted_fever_group
---AAGTAAATATAATAAGAGCATTTGGTGGATGCCTTGGCACTAGAAGGCGATGAAGGACGTAATACGCTGCGATAAGCTTCGGGGAGTTGCGAATAAACTTTGATCCGAAGATTTCCGAAT-AGGG-AAACCCACCTAATTTATTAGGTATTGTATAGTGAATACATAGCTATATGAAGCAAACCCAGCGAACTGAAATATCTAAGTAGCTGGAGGAAAGGACATCAACCGAGACTCCGTTAGTAGTGACGAGCGAACGCGGACCAGGCCAGTGGCTTC-AAAAAAATAACTAAAACAACATGGAAAGGTTGACCATAGAGGGTGATAGTCCCGTATAGGTAAAAAGTTTGAAGTCCTTGAGTAAGGCGGGACACGTGAAATCCTGTTTGAACATAGGGGGACCACCCTCTAAGCCTAAGTACTCTCTAGTGACCGATAGTGAAC-AAGTACCGTGAGGGAAAGGTGAAAAGTACCCCGACAAGGGGAGTGAAATAGTATCTGAAACCAAATGCTTACAAGCAGTCGGAGCAAGTGTATTTA-TATGTCTTGTGACGGCGTACCTTTTGTATAATGGGTCAGCGACTTAGTTTATCTAGCAAGCTTAAGCCGTTAGGTGTAGGCGTAGCGAAAGCGAGTCTGAATAGGGCG--TTTAGTTAGATGAATTAGACCCGAAACCGGGTGATCTAGCCATGGCCAGGTTGAAAGTGGAGTAAAATCCACTGAAGGACCGAACCCACTACTGTTGAAAAAGTAGGGGATGAGCTGTGGTTAGGGGTGAAAGGCCAATCAAACTCGGATATAGCTGGTTCTCCGCGAAATCTATTTAGGTAGAGCGTTATATAGCGATTACCATCGAAGGTAGAGCACTGAATGAGCTAGGGGGTCCCACAGACTTACCAAACTCAATTAAACTCCGAATGTCGATGAGTACAGCATAGCAGACAGACTATGGGTGCTAAGGTCCATAGTCGAGAGGGAAAAAGCCCAGACCGCCATCTAAGGTCCCTAAATCATGACTAAGTGTT-AAAGGATGTGAGAAGACCAAAACAACTAGGATGTTGGCTTAGAAGCAGCCATCATTTAAAGAAAGCGTAATAGCTCACTAGTCTAAATAAGTTTTCTTGCGCCAACAATGTAACGGGGCTCAAGTC-ATGTACCGAAGATGCGGGTTTATGCATTTGGCA-TAAATGGTAGCGGAGCGTTCCGTAAGCCTGCGAAGGTGAACCGTAAGGTTTGCTGGAGGTATCGGAAGTGAGAATGCTGACATAAGTAGCGATAAAGAATGTGAGAAACATTCTCGCCGAAAGTCCAAGGGTTCTTGCGTAAAGTTAATCTGCGCAAGGTTAGTCGGCCCCTAAGATGAGGCTGAAAGGCGTAATCGATGGGAATCAGGTTAATATTCCTGAACCTGAA-GG--ATGTGACGAAAATAGTAAATTGTATAGTCTT-ATTGGATTGATTGTGCAGTGAATATTTTCCAGGAAATAACACCTTCATTATAGACCGTACCCGAAACCGACACAGGTGGACAGGTAGAGTATACCAAGGCGCTTGAGAGAACGATGCTGAAGGAACTAGGCAAATTGCATCTGTAACTTCGGAAGAAAGATGACCTGTATATGGGCAACCATGTGCAGGTGGCACAAGCTAGGGGGTAGCGACTGTTTATTAAAAACACAGGGCTCTGCAAAGTCAATAGACGACGTATAGGGTCTGACGCCTGCCCAGTGCTGGAAGATTAAAAGGAGGGGTGC-AAGCTCTGAATTGAAGTCCCAGTGAACGGCGGCCGTAACTATGACGGTCCTAAGGTAGCGAAATTCCTTGTCGGGTAAGTTCCGACCTGCACGAATGGCGTAACGATTTCCCCACTGTCTCCAGTATCGGCTCAGCGAAATTGAATTCTCCGTGAAGATGCGGAGTTCCCGCGGTCAGACGGAAAGACCCCGTGAACCTTTACTATAGCTTTGCACTGGTGTTAGGAATCAGATGTGCAGGATAGGTGGGAGACTACGAAGCGAAGGCATCAGCCTTTGTGGAGTCATCCTTGAGATACCACCCTTTTGGTTCTTGACATC-TAACCGAGATCCTTGAATCAGGATCCGAGACAATGCATGGTGGGTAGTTTGACTGGGGCGGTCGCCTCCCAAAGAGTAACGGAGGCGCGCGATGGTTAGCTCAGGTTGGTCGGAAATCAACTTTTAGAGTGTAATGGCATAAGCTAGCCTGACTGCGAGTCTGACAAGACGAGCAGAGACGAAAGTCGGTCATAGTGATCCGGTGGTCCCGAGTGGAAGGGCCATCGCTCAACGAATAAAAGGTACTCCGGGGATAACAGGCTGATGATTTCCAAGCGTCCATAGCGACGAAATCGTTTGGCACCTCGATGTCGGCTCATCACATCCTGGGGCTGGAGAAGGTCCCAAGGGTTCGGCTGTTCGCCGATTAAAGTGGTACGTGAGCTGGGTTTAGAACGTCGTGAGACAGTTCGGTCCCTATCTGCCGTGGGTGTAGGAAGTTTGAGAGGATCTGCCTTTAGTACGAGAGGACCGAGGTGGACGTACCCCTGGTGGACCAGTTGTCGTGCCAACGGCACAGCTGGGTAGCTAAGTACGGAAGGGATAACCGCTGAATGCATCTAAGCAGGAAACCCACCTCAAAACTAGACTTCCCTATTAGAGCCGTGGAAGACCACCACGTTGATAGGTCGGGTGTGGAAGCACAGTAATGTGTGTAGCTAACCGATACTAATAGCTCGATTGATTTACTTTG---------------------
>JBGDBX010000001_Rickettsia_conorii_subsp_raoultii_NX044_1_spotted_fever_group
---AAGTAAATATAATAAGAGCATTTGGTGGATGCCTTGGCACTAGAAGGCGATGAAGGACGTAATACGCTGCGATAAGCTTCGGGGAGTTGCGAATAAACTTTGATCCGAAGATTTCCGAAT-AGGG-AAACCCACCTAATTTATTAGGTATTGTATAGTGAATACATAGCTATATGAAGCAAACCCAGCGAACTGAAATATCTAAGTAGCTGGAGGAAAGGACATCAACCGAGACTCCGTTAGTAGTGACGAGCGAACGCGGACCAGGCCAGTGGCTTC-AAAAAAATAACTAAAACAACATGGAAAGGTTGACCATAGAGGGTGATAGTCCCGTATAGGTAAAAAGTTTGAAGTCCTTGAGTAAGGCGGGACACGTGAAATCCTGTTTGAACATAGGGGGACCACCCTCTAAGCCTAAGTACTCTCTAGTGACCGATAGTGAAC-AAGTACCGTGAGGGAAAGGTGAAAAGTACCCCGACAAGGGGAGTGAAATAGTATCTGAAACCAAATGCTTACAAGCAGTCGGAGCAAGTGTATTTA-TATGTCTTGTGACGGCGTACCTTTTGTATAATGGGTCAGCGACTTAGTTTATCTAGCAAGCTTAAGCCGTTAGGTGTAGGCGTAGCGAAAGCGAGTCTGAATAGGGCG--TTTAGTTAGATGAATTAGACCCGAAACCGGGTGATCTAGCCATGGCCAGGTTGAAAGTGGAGTAAAATCCACTGAAGGACCGAACCCACTACTGTTGAAAAAGTAGGGGATGAGCTGTGGTTAGGGGTGAAAGGCCAATCAAACTCGGATATAGCTGGTTCTCCGCGAAATCTATTTAGGTAGAGCGTTATATAGCGATTACCATCGAAGGTAGAGCACTGAATGAGCTAGGGGGTCCCACAGACTTACCAAACTCAATTAAACTCCGAATGTCGATGAGTACAGCATAGCAGACAGACTATGGGTGCTAAGGTCCATAGTCGAGAGGGAAAAAGCCCAGACCGCCATCTAAGGTCCCTAAATCATGACTAAGTGTT-AAAGGATGTGAGAAGACCAAAACAACTAGGATGTTGGCTTAGAAGCAGCCATCATTTAAAGAAAGCGTAATAGCTCACTAGTCTAAATAAGTTTTCTTGCGCCAACAATGTAACGGGGCTCAAGTC-ATGTACCGAAGATGCGGGTTTATGCATTTGGCA-TAAATGGTAGCGGAGCGTTCCGTAAGCCTGCGAAGGTGAACCGTAAGGTTTGCTGGAGGTATCGGAAGTGAGAATGCTGACATAAGTAGCGATAAAGAATGTGAGAAACATTCTCGCCGAAAGTCCAAGGGTTCTTGCGTAAAGTTAATCTGCGCAAGGTTAGTCGGCCCCTAAGATGAGGCTGAAAGGCGTAATCGATGGGAATCAGGTTAATATTCCTGAACCTGAA-GG--ATGTGACGAAAATAGTAAATTGTATAGTCTT-ATTGGATTGATTGTGCAGTGAATATTTTCCAGGAAATAACACCTTCATTATAGACCGTACCCGAAACCGACACAGGTGGACAGGTAGAGTATACCAAGGCGCTTGAGAGAACGATGCTGAAGGAACTAGGCAAATTGCATCTGTAACTTCGGAAGAAAGATGACCTGTATATGGGCAACCATGTGCAGGTGGCACAAGCTAGGGGGTAGCGACTGTTTATTAAAAACACAGGGCTCTGCAAAGTCAATAGACGACGTATAGGGTCTGACGCCTGCCCAGTGCTGGAAGATTAAAAGGAGGGGTGC-AAGCTCTGAATTGAAGTCCCAGTGAACGGCGGCCGTAACTATGACGGTCCTAAGGTAGCGAAATTCCTTGTCGGGTAAGTTCCGACCTGCACGAATGGCGTAACGATTTCCCCACTGTCTCCAGTATCGGCTCAGCGAAATTGAATTCTCCGTGAAGATGCGGAGTTCCCGCGGTCAGACGGAAAGACCCCGTGAACCTTTACTATAGCTTTGCACTGGTGTTAGGAATCAGATGTGCAGGATAGGTGGGAGACTACGAAGCGAAGGCATCAGCCTTTGTGGAGTCATCCTTGAGATACCACCCTTTTGGTTCTTGACATC-TAACCGAGATCCTTGAATCAGGATCCGAGACAATGCATGGTGGGTAGTTTGACTGGGGCGGTCGCCTCCCAAAGAGTAACGGAGGCGCGCGATGGTTAGCTCAGGTTGGTCGGAAATCAACTTTTAGAGTGTAATGGCATAAGCTAGCCTGACTGCGAGTCTGACAAGACGAGCAGAGACGAAAGTCGGTCATAGTGATCCGGTGGTCCCGAGTGGAAGGGCCATCGCTCAACGAATAAAAGGTACTCCGGGGATAACAGGCTGATGATTTCCAAGCGTCCATAGCGACGAAATCGTTTGGCACCTCGATGTCGGCTCATCACATCCTGGGGCTGGAGAAGGTCCCAAGGGTTCGGCTGTTCGCCGATTAAAGTGGTACGTGAGCTGGGTTTAGAACGTCGTGAGACAGTTCGGTCCCTATCTGCCGTGGGTGTAGGAAGTTTGAGAGGATCTGCCTTTAGTACGAGAGGACCGAGGTGGACGTACCCCTGGTGGACCAGTTGTCGTGCCAACGGCACAGCTGGGTAGCTAAGTACGGAAGGGATAACCGCTGAATGCATCTAAGCAGGAAACCCACCTCAAAACTAGACTTCCCTATTAGAGCCGTGGAAGACCACCACGTTGATAGGTCGGGTGTGGAAGCACAGTAATGTGTGTAGCTAACCGATACTAATAGCTCGATTGATTTACTTTG---------------------
>JBGDDB010000002_Rickettsia_conorii_subsp_raoultii_NX067_1_spotted_fever_group
---AAGTAAATATAATAAGAGCATTTGGTGGATGCCTTGGCACTAGAAGGCGATGAAGGACGTAATACGCTGCGATAAGCTTCGGGGAGTTGCGAATAAACTTTGATCCGAAGATTTCCGAAT-AGGG-AAACCCACCTAATTTATTAGGTATTGTATAGTGAATACATAGCTATATGAAGCAAACCCAGCGAACTGAAATATCTAAGTAGCTGGAGGAAAGGACATCAACCGAGACTCCGTTAGTAGTGACGAGCGAACGCGGACCAGGCCAGTGGCTTC-AAAAAAATAACTAAAACAACATGGAAAGGTTGACCATAGAGGGTGATAGTCCCGTATAGGTAAAAAGTTTGAAGTCCTTGAGTAAGGCGGGACACGTGAAATCCTGTTTGAACATAGGGGGACCACCCTCTAAGCCTAAGTACTCTCTAGTGACCGATAGTGAAC-AAGTACCGTGAGGGAAAGGTGAAAAGTACCCCGACAAGGGGAGTGAAATAGTATCTGAAACCAAATGCTTACAAGCAGTCGGAGCAAGTGTATTTA-TATGTCTTGTGACGGCGTACCTTTTGTATAATGGGTCAGCGACTTAGTTTATCTAGCAAGCTTAAGCCGTTAGGTGTAGGCGTAGCGAAAGCGAGTCTGAATAGGGCG--TTTAGTTAGATGAATTAGACCCGAAACCGGGTGATCTAGCCATGGCCAGGTTGAAAGTGGAGTAAAATCCACTGAAGGACCGAACCCACTACTGTTGAAAAAGTAGGGGATGAGCTGTGGTTAGGGGTGAAAGGCCAATCAAACTCGGATATAGCTGGTTCTCCGCGAAATCTATTTAGGTAGAGCGTTATATAGCGATTACCATCGAAGGTAGAGCACTGAATGAGCTAGGGGGTCCCACAGACTTACCAAACTCAATTAAACTCCGAATGTCGATGAGTACAGCATAGCAGACAGACTATGGGTGCTAAGGTCCATAGTCGAGAGGGAAAAAGCCCAGACCGCCATCTAAGGTCCCTAAATCATGACTAAGTGTT-AAAGGATGTGAGAAGACCAAAACAACTAGGATGTTGGCTTAGAAGCAGCCATCATTTAAAGAAAGCGTAATAGCTCACTAGTCTAAATAAGTTTTCTTGCGCCAACAATGTAACGGGGCTCAAGTC-ATGTACCGAAGATGCGGGTTTATGCATTTGGCA-TAAATGGTAGCGGAGCGTTCCGTAAGCCTGCGAAGGTGAACCGTAAGGTTTGCTGGAGGTATCGGAAGTGAGAATGCTGACATAAGTAGCGATAAAGAATGTGAGAAACATTCTCGCCGAAAGTCCAAGGGTTCTTGCGTAAAGTTAATCTGCGCAAGGTTAGTCGGCCCCTAAGATGAGGCTGAAAGGCGTAATCGATGGGAATCAGGTTAATATTCCTGAACCTGAA-GG--ATGTGACGAAAATAGTAAATTGTATAGTCTT-ATTGGATTGATTGTGCAGTGAATATTTTCCAGGAAATAACACCTTCATTATAGACCGTACCCGAAACCGACACAGGTGGACAGGTAGAGTATACCAAGGCGCTTGAGAGAACGATGCTGAAGGAACTAGGCAAATTGCATCTGTAACTTCGGAAGAAAGATGACCTGTATATGGGCAACCATGTGCAGGTGGCACAAGCTAGGGGGTAGCGACTGTTTATTAAAAACACAGGGCTCTGCAAAGTCAATAGACGACGTATAGGGTCTGACGCCTGCCCAGTGCTGGAAGATTAAAAGGAGGGGTGC-AAGCTCTGAATTGAAGTCCCAGTGAACGGCGGCCGTAACTATGACGGTCCTAAGGTAGCGAAATTCCTTGTCGGGTAAGTTCCGACCTGCACGAATGGCGTAACGATTTCCCCACTGTCTCCAGTATCGGCTCAGCGAAATTGAATTCTCCGTGAAGATGCGGAGTTCCCGCGGTCAGACGGAAAGACCCCGTGAACCTTTACTATAGCTTTGCACTGGTGTTAGGAATCAGATGTGCAGGATAGGTGGGAGACTACGAAGCGAAGGCATCAGCCTTTGTGGAGTCATCCTTGAGATACCACCCTTTTGGTTCTTGACATC-TAACCGAGATCCTTGAATCAGGATCCGAGACAATGCATGGTGGGTAGTTTGACTGGGGCGGTCGCCTCCCAAAGAGTAACGGAGGCGCGCGATGGTTAGCTCAGGTTGGTCGGAAATCAACTTTTAGAGTGTAATGGCATAAGCTAGCCTGACTGCGAGTCTGACAAGACGAGCAGAGACGAAAGTCGGTCATAGTGATCCGGTGGTCCCGAGTGGAAGGGCCATCGCTCAACGAATAAAAGGTACTCCGGGGATAACAGGCTGATGATTTCCAAGCGTCCATAGCGACGAAATCGTTTGGCACCTCGATGTCGGCTCATCACATCCTGGGGCTGGAGAAGGTCCCAAGGGTTCGGCTGTTCGCCGATTAAAGTGGTACGTGAGCTGGGTTTAGAACGTCGTGAGACAGTTCGGTCCCTATCTGCCGTGGGTGTAGGAAGTTTGAGAGGATCTGCCTTTAGTACGAGAGGACCGAGGTGGACGTACCCCTGGTGGACCAGTTGTCGTGCCAACGGCACAGCTGGGTAGCTAAGTACGGAAGGGATAACCGCTGAATGCATCTAAGCAGGAAACCCACCTCAAAACTAGACTTCCCTATTAGAGCCGTGGAAGACCACCACGTTGATAGGTCGGGTGTGGAAGCACAGTAATGTGTGTAGCTAACCGATACTAATAGCTCGATTGATTTACTTTG---------------------
>JBGDDK010000001_Rickettsia_conorii_subsp_raoultii_NX073_1_spotted_fever_group
---AAGTAAATATAATAAGAGCATTTGGTGGATGCCTTGGCACTAGAAGGCGATGAAGGACGTAATACGCTGCGATAAGCTTCGGGGAGTTGCGAATAAACTTTGATCCGAAGATTTCCGAAT-AGGG-AAACCCACCTAATTTATTAGGTATTGTATAGTGAATACATAGCTATATGAAGCAAACCCAGCGAACTGAAATATCTAAGTAGCTGGAGGAAAGGACATCAACCGAGACTCCGTTAGTAGTGACGAGCGAACGCGGACCAGGCCAGTGGCTTC-AAAAAAATAACTAAAACAACATGGAAAGGTTGACCATAGAGGGTGATAGTCCCGTATAGGTAAAAAGTTTGAAGTCCTTGAGTAAGGCGGGACACGTGAAATCCTGTTTGAACATAGGGGGACCACCCTCTAAGCCTAAGTACTCTCTAGTGACCGATAGTGAAC-AAGTACCGTGAGGGAAAGGTGAAAAGTACCCCGACAAGGGGAGTGAAATAGTATCTGAAACCAAATGCTTACAAGCAGTCGGAGCAAGTGTATTTA-TATGTCTTGTGACGGCGTACCTTTTGTATAATGGGTCAGCGACTTAGTTTATCTAGCAAGCTTAAGCCGTTAGGTGTAGGCGTAGCGAAAGCGAGTCTGAATAGGGCG--TTTAGTTAGATGAATTAGACCCGAAACCGGGTGATCTAGCCATGGCCAGGTTGAAAGTGGAGTAAAATCCACTGAAGGACCGAACCCACTACTGTTGAAAAAGTAGGGGATGAGCTGTGGTTAGGGGTGAAAGGCCAATCAAACTCGGATATAGCTGGTTCTCCGCGAAATCTATTTAGGTAGAGCGTTATATAGCGATTACCATCGAAGGTAGAGCACTGAATGAGCTAGGGGGTCCCACAGACTTACCAAACTCAATTAAACTCCGAATGTCGATGAGTACAGCATAGCAGACAGACTATGGGTGCTAAGGTCCATAGTCGAGAGGGAAAAAGCCCAGACCGCCATCTAAGGTCCCTAAATCATGACTAAGTGTT-AAAGGATGTGAGAAGACCAAAACAACTAGGATGTTGGCTTAGAAGCAGCCATCATTTAAAGAAAGCGTAATAGCTCACTAGTCTAAATAAGTTTTCTTGCGCCAACAATGTAACGGGGCTCAAGTC-ATGTACCGAAGATGCGGGTTTATGCATTTGGCA-TAAATGGTAGCGGAGCGTTCCGTAAGCCTGCGAAGGTGAACCGTAAGGTTTGCTGGAGGTATCGGAAGTGAGAATGCTGACATAAGTAGCGATAAAGAATGTGAGAAACATTCTCGCCGAAAGTCCAAGGGTTCTTGCGTAAAGTTAATCTGCGCAAGGTTAGTCGGCCCCTAAGATGAGGCTGAAAGGCGTAATCGATGGGAATCAGGTTAATATTCCTGAACCTGAA-GG--ATGTGACGAAAATAGTAAATTGTATAGTCTT-ATTGGATTGATTGTGCAGTGAATATTTTCCAGGAAATAACACCTTCATTATAGACCGTACCCGAAACCGACACAGGTGGACAGGTAGAGTATACCAAGGCGCTTGAGAGAACGATGCTGAAGGAACTAGGCAAATTGCATCTGTAACTTCGGAAGAAAGATGACCTGTATATGGGCAACCATGTGCAGGTGGCACAAGCTAGGGGGTAGCGACTGTTTATTAAAAACACAGGGCTCTGCAAAGTCAATAGACGACGTATAGGGTCTGACGCCTGCCCAGTGCTGGAAGATTAAAAGGAGGGGTGC-AAGCTCTGAATTGAAGTCCCAGTGAACGGCGGCCGTAACTATGACGGTCCTAAGGTAGCGAAATTCCTTGTCGGGTAAGTTCCGACCTGCACGAATGGCGTAACGATTTCCCCACTGTCTCCAGTATCGGCTCAGCGAAATTGAATTCTCCGTGAAGATGCGGAGTTCCCGCGGTCAGACGGAAAGACCCCGTGAACCTTTACTATAGCTTTGCACTGGTGTTAGGAATCAGATGTGCAGGATAGGTGGGAGACTACGAAGCGAAGGCATCAGCCTTTGTGGAGTCATCCTTGAGATACCACCCTTTTGGTTCTTGACATC-TAACCGAGATCCTTGAATCAGGATCCGAGACAATGCATGGTGGGTAGTTTGACTGGGGCGGTCGCCTCCCAAAGAGTAACGGAGGCGCGCGATGGTTAGCTCAGGTTGGTCGGAAATCAACTTTTAGAGTGTAATGGCATAAGCTAGCCTGACTGCGAGTCTGACAAGACGAGCAGAGACGAAAGTCGGTCATAGTGATCCGGTGGTCCCGAGTGGAAGGGCCATCGCTCAACGAATAAAAGGTACTCCGGGGATAACAGGCTGATGATTTCCAAGCGTCCATAGCGACGAAATCGTTTGGCACCTCGATGTCGGCTCATCACATCCTGGGGCTGGAGAAGGTCCCAAGGGTTCGGCTGTTCGCCGATTAAAGTGGTACGTGAGCTGGGTTTAGAACGTCGTGAGACAGTTCGGTCCCTATCTGCCGTGGGTGTAGGAAGTTTGAGAGGATCTGCCTTTAGTACGAGAGGACCGAGGTGGACGTACCCCTGGTGGACCAGTTGTCGTGCCAACGGCACAGCTGGGTAGCTAAGTACGGAAGGGATAACCGCTGAATGCATCTAAGCAGGAAACCCACCTCAAAACTAGACTTCCCTATTAGAGCCGTGGAAGACCACCACGTTGATAGGTCGGGTGTGGAAGCACAGTAATGTGTGTAGCTAACCGATACTAATAGCTCGATTGATTTACTTTG---------------------
>JBGCXG010000001_Rickettsia_conorii_subsp_raoultii_NX034_spotted_fever_group
---AAGTAAATATAATAAGAGCATTTGGTGGATGCCTTGGCACTAGAAGGCGATGAAGGACGTAATACGCTGCGATAAGCTTCGGGGAGTTGCGAATAAACTTTGATCCGAAGATTTCCGAAT-AGGG-AAACCCACCTAATTTATTAGGTATTGTATAGTGAATACATAGCTATATGAAGCAAACCCAGCGAACTGAAATATCTAAGTAGCTGGAGGAAAGGACATCAACCGAGACTCCGTTAGTAGTGACGAGCGAACGCGGACCAGGCCAGTGGCTTC-AAAAAAATAACTAAAACAACATGGAAAGGTTGACCATAGAGGGTGATAGTCCCGTATAGGTAAAAAGTTTGAAGTCCTTGAGTAAGGCGGGACACGTGAAATCCTGTTTGAACATAGGGGGACCACCCTCTAAGCCTAAGTACTCTCTAGTGACCGATAGTGAAC-AAGTACCGTGAGGGAAAGGTGAAAAGTACCCCGACAAGGGGAGTGAAATAGTATCTGAAACCAAATGCTTACAAGCAGTCGGAGCAAGTGTATTTA-TATGTCTTGTGACGGCGTACCTTTTGTATAATGGGTCAGCGACTTAGTTTATCTAGCAAGCTTAAGCCGTTAGGTGTAGGCGTAGCGAAAGCGAGTCTGAATAGGGCG--TTTAGTTAGATGAATTAGACCCGAAACCGGGTGATCTAGCCATGGCCAGGTTGAAAGTGGAGTAAAATCCACTGAAGGACCGAACCCACTACTGTTGAAAAAGTAGGGGATGAGCTGTGGTTAGGGGTGAAAGGCCAATCAAACTCGGATATAGCTGGTTCTCCGCGAAATCTATTTAGGTAGAGCGTTATATAGCGATTACCATCGAAGGTAGAGCACTGAATGAGCTAGGGGGTCCCACAGACTTACCAAACTCAATTAAACTCCGAATGTCGATGAGTACAGCATAGCAGACAGACTATGGGTGCTAAGGTCCATAGTCGAGAGGGAAAAAGCCCAGACCGCCATCTAAGGTCCCTAAATCATGACTAAGTGTT-AAAGGATGTGAGAAGACCAAAACAACTAGGATGTTGGCTTAGAAGCAGCCATCATTTAAAGAAAGCGTAATAGCTCACTAGTCTAAATAAGTTTTCTTGCGCCAACAATGTAACGGGGCTCAAGTC-ATGTACCGAAGATGCGGGTTTATGCATTTGGCA-TAAATGGTAGCGGAGCGTTCCGTAAGCCTGCGAAGGTGAACCGTAAGGTTTGCTGGAGGTATCGGAAGTGAGAATGCTGACATAAGTAGCGATAAAGAATGTGAGAAACATTCTCGCCGAAAGTCCAAGGGTTCTTGCGTAAAGTTAATCTGCGCAAGGTTAGTCGGCCCCTAAGATGAGGCTGAAAGGCGTAATCGATGGGAATCAGGTTAATATTCCTGAACCTGAA-GG--ATGTGACGAAAATAGTAAATTGTATAGTCTT-ATTGGATTGATTGTGCAGTGAATATTTTCCAGGAAATAACACCTTCATTATAGACCGTACCCGAAACCGACACAGGTGGACAGGTAGAGTATACCAAGGCGCTTGAGAGAACGATGCTGAAGGAACTAGGCAAATTGCATCTGTAACTTCGGAAGAAAGATGACCTGTATATGGGCAACCATGTGCAGGTGGCACAAGCTAGGGGGTAGCGACTGTTTATTAAAAACACAGGGCTCTGCAAAGTCAATAGACGACGTATAGGGTCTGACGCCTGCCCAGTGCTGGAAGATTAAAAGGAGGGGTGC-AAGCTCTGAATTGAAGTCCCAGTGAACGGCGGCCGTAACTATGACGGTCCTAAGGTAGCGAAATTCCTTGTCGGGTAAGTTCCGACCTGCACGAATGGCGTAACGATTTCCCCACTGTCTCCAGTATCGGCTCAGCGAAATTGAATTCTCCGTGAAGATGCGGAGTTCCCGCGGTCAGACGGAAAGACCCCGTGAACCTTTACTATAGCTTTGCACTGGTGTTAGGAATCAGATGTGCAGGATAGGTGGGAGACTACGAAGCGAAGGCATCAGCCTTTGTGGAGTCATCCTTGAGATACCACCCTTTTGGTTCTTGACATC-TAACCGAGATCCTTGAATCAGGATCCGAGACAATGCATGGTGGGTAGTTTGACTGGGGCGGTCGCCTCCCAAAGAGTAACGGAGGCGCGCGATGGTTAGCTCAGGTTGGTCGGAAATCAACTTTTAGAGTGTAATGGCATAAGCTAGCCTGACTGCGAGTCTGACAAGACGAGCAGAGACGAAAGTCGGTCATAGTGATCCGGTGGTCCCGAGTGGAAGGGCCATCGCTCAACGGATAAAAGGTACTCCGGGGATAACAGGCTGATGATTTCCAAGCGTCCATAGCGACGAAATCGTTTGGCACCTCGATGTCGGCTCATCACATCCTGGGGCTGGAGAAGGTCCCAAGGGTTCGGCTGTTCGCCGATTAAAGTGGTACGTGAGCTGGGTTTAGAACGTCGTGAGACAGTTCGGTCCCTATCTGCCGTGGGTGTAGGAAGTTTGAGAGGATCTGCCTTTAGTACGAGAGGACCGAGGTGGACGTACCCCTGGTGGACCAGTTGTCGTGCCAACGGCACAGCTGGGTAGCTAAGTACGGAAGGGATAACCGCTGAATGCATCTAAGCAGGAAACCCACCTCAAAACTAGACTTCCCTATTAGAGCCGTGGAAGACCACCACGTTGATAGGTCGGGTGTGGAAGCACAGTAATGTGTGTAGCTAACCGATACTAATAGCTCGATTGATTTACTTTG---------------------
>JBGCXQ010000003_Rickettsia_conorii_subsp_raoultii_NX046_spotted_fever_group
---AAGTAAATATAATAAGAGCATTTGGTGGATGCCTTGGCACTAGAAGGCGATGAAGGACGTAATACGCTGCGATAAGCTTCGGGGAGTTGCGAATAAACTTTGATCCGAAGATTTCCGAAT-AGGG-AAACCCACCTAATTTATTAGGTATTGTATAGTGAATACATAGCTATATGAAGCAAACCCAGCGAACTGAAATATCTAAGTAGCTGGAGGAAAGGACATCAACCGAGACTCCGTTAGTAGTGACGAGCGAACGCGGACCAGGCCAGTGGCTTC-AAAAAAATAACTAAAACAACATGGAAAGGTTGACCATAGAGGGTGATAGTCCCGTATAGGTAAAAAGTTTGAAGTCCTTGAGTAAGGCGGGACACGTGAAATCCTGTTTGAACATAGGGGGACCACCCTCTAAGCCTAAGTACTCTCTAGTGACCGATAGTGAAC-AAGTACCGTGAGGGAAAGGTGAAAAGTACCCCGACAAGGGGAGTGAAATAGTATCTGAAACCAAATGCTTACAAGCAGTCGGAGCAAGTGTATTTA-TATGTCTTGTGACGGCGTACCTTTTGTATAATGGGTCAGCGACTTAGTTTATCTAGCAAGCTTAAGCCGTTAGGTGTAGGCGTAGCGAAAGCGAGTCTGAATAGGGCG--TTTAGTTAGATGAATTAGACCCGAAACCGGGTGATCTAGCCATGGCCAGGTTGAAAGTGGAGTAAAATCCACTGAAGGACCGAACCCACTACTGTTGAAAAAGTAGGGGATGAGCTGTGGTTAGGGGTGAAAGGCCAATCAAACTCGGATATAGCTGGTTCTCCGCGAAATCTATTTAGGTAGAGCGTTATATAGCGATTACCATCGAAGGTAGAGCACTGAATGAGCTAGGGGGTCCCACAGACTTACCAAACTCAATTAAACTCCGAATGTCGATGAGTACAGCATAGCAGACAGACTATGGGTGCTAAGGTCCATAGTCGAGAGGGAAAAAGCCCAGACCGCCATCTAAGGTCCCTAAATCATGACTAAGTGTT-AAAGGATGTGAGAAGACCAAAACAACTAGGATGTTGGCTTAGAAGCAGCCATCATTTAAAGAAAGCGTAATAGCTCACTAGTCTAAATAAGTTTTCTTGCGCCAACAATGTAACGGGGCTCAAGTC-ATGTACCGAAGATGCGGGTTTATGCATTTGGCA-TAAATGGTAGCGGAGCGTTCCGTAAGCCTGCGAAGGTGAACCGTAAGGTTTGCTGGAGGTATCGGAAGTGAGAATGCTGACATAAGTAGCGATAAAGAATGTGAGAAACATTCTCGCCGAAAGTCCAAGGGTTCTTGCGTAAAGTTAATCTGCGCAAGGTTAGTCGGCCCCTAAGATGAGGCTGAAAGGCGTAATCGATGGGAATCAGGTTAATATTCCTGAACCTGAA-GG--ATGTGACGAAAATAGTAAATTGTATAGTCTT-ATTGGATTGATTGTGCAGTGAATATTTTCCAGGAAATAACACCTTCATTATAGACCGTACCCGAAACCGACACAGGTGGACAGGTAGAGTATACCAAGGCGCTTGAGAGAACGATGCTGAAGGAACTAGGCAAATTGCATCTGTAACTTCGGAAGAAAGATGACCTGTATATGGGCAACCATGTGCAGGTGGCACAAGCTAGGGGGTAGCGACTGTTTATTAAAAACACAGGGCTCTGCAAAGTCAATAGACGACGTATAGGGTCTGACGCCTGCCCAGTGCTGGAAGATTAAAAGGAGGGGTGC-AAGCTCTGAATTGAAGTCCCAGTGAACGGCGGCCGTAACTATGACGGTCCTAAGGTAGCGAAATTCCTTGTCGGGTAAGTTCCGACCTGCACGAATGGCGTAACGATTTCCCCACTGTCTCCAGTATCGGCTCAGCGAAATTGAATTCTCCGTGAAGATGCGGAGTTCCCGCGGTCAGACGGAAAGACCCCGTGAACCTTTACTATAGCTTTGCACTGGTGTTAGGAATCAGATGTGCAGGATAGGTGGGAGACTACGAAGCGAAGGCATCAGCCTTTGTGGAGTCATCCTTGAGATACCACCCTTTTGGTTCTTGACATC-TAACCGAGATCCTTGAATCAGGATCCGAGACAATGCATGGTGGGTAGTTTGACTGGGGCGGTCGCCTCCCAAAGAGTAACGGAGGCGCGCGATGGTTAGCTCAGGTTGGTCGGAAATCAACTTTTAGAGTGTAATGGCATAAGCTAGCCTGACTGCGAGTCTGACAAGACGAGCAGAGACGAAAGTCGGTCATAGTGATCCGGTGGTCCCGAGTGGAAGGGCCATCGCTCAACGGATAAAAGGTACTCCGGGGATAACAGGCTGATGATTTCCAAGCGTCCATAGCGACGAAATCGTTTGGCACCTCGATGTCGGCTCATCACATCCTGGGGCTGGAGAAGGTCCCAAGGGTTCGGCTGTTCGCCGATTAAAGTGGTACGTGAGCTGGGTTTAGAACGTCGTGAGACAGTTCGGTCCCTATCTGCCGTGGGTGTAGGAAGTTTGAGAGGATCTGCCTTTAGTACGAGAGGACCGAGGTGGACGTACCCCTGGTGGACCAGTTGTCGTGCCAACGGCACAGCTGGGTAGCTAAGTACGGAAGGGATAACCGCTGAATGCATCTAAGCAGGAAACCCACCTCAAAACTAGACTTCCCTATTAGAGCCGTGGAAGACCACCACGTTGATAGGTCGGGTGTGGAAGCACAGTAATGTGTGTAGCTAACCGATACTAATAGCTCGATTGATTTACTTTG---------------------
>JBGCYM010000003_Rickettsia_conorii_subsp_raoultii_NX076_spotted_fever_group
---AAGTAAATATAATAAGAGCATTTGGTGGATGCCTTGGCACTAGAAGGCGATGAAGGACGTAATACGCTGCGATAAGCTTCGGGGAGTTGCGAATAAACTTTGATCCGAAGATTTCCGAAT-AGGG-AAACCCACCTAATTTATTAGGTATTGTATAGTGAATACATAGCTATATGAAGCAAACCCAGCGAACTGAAATATCTAAGTAGCTGGAGGAAAGGACATCAACCGAGACTCCGTTAGTAGTGACGAGCGAACGCGGACCAGGCCAGTGGCTTC-AAAAAAATAACTAAAACAACATGGAAAGGTTGACCATAGAGGGTGATAGTCCCGTATAGGTAAAAAGTTTGAAGTCCTTGAGTAAGGCGGGACACGTGAAATCCTGTTTGAACATAGGGGGACCACCCTCTAAGCCTAAGTACTCTCTAGTGACCGATAGTGAAC-AAGTACCGTGAGGGAAAGGTGAAAAGTACCCCGACAAGGGGAGTGAAATAGTATCTGAAACCAAATGCTTACAAGCAGTCGGAGCAAGTGTATTTA-TATGTCTTGTGACGGCGTACCTTTTGTATAATGGGTCAGCGACTTAGTTTATCTAGCAAGCTTAAGCCGTTAGGTGTAGGCGTAGCGAAAGCGAGTCTGAATAGGGCG--TTTAGTTAGATGAATTAGACCCGAAACCGGGTGATCTAGCCATGGCCAGGTTGAAAGTGGAGTAAAATCCACTGAAGGACCGAACCCACTACTGTTGAAAAAGTAGGGGATGAGCTGTGGTTAGGGGTGAAAGGCCAATCAAACTCGGATATAGCTGGTTCTCCGCGAAATCTATTTAGGTAGAGCGTTATATAGCGATTACCATCGAAGGTAGAGCACTGAATGAGCTAGGGGGTCCCACAGACTTACCAAACTCAATTAAACTCCGAATGTCGATGAGTACAGCATAGCAGACAGACTATGGGTGCTAAGGTCCATAGTCGAGAGGGAAAAAGCCCAGACCGCCATCTAAGGTCCCTAAATCATGACTAAGTGTT-AAAGGATGTGAGAAGACCAAAACAACTAGGATGTTGGCTTAGAAGCAGCCATCATTTAAAGAAAGCGTAATAGCTCACTAGTCTAAATAAGTTTTCTTGCGCCAACAATGTAACGGGGCTCAAGTC-ATGTACCGAAGATGCGGGTTTATGCATTTGGCA-TAAATGGTAGCGGAGCGTTCCGTAAGCCTGCGAAGGTGAACCGTAAGGTTTGCTGGAGGTATCGGAAGTGAGAATGCTGACATAAGTAGCGATAAAGAATGTGAGAAACATTCTCGCCGAAAGTCCAAGGGTTCTTGCGTAAAGTTAATCTGCGCAAGGTTAGTCGGCCCCTAAGATGAGGCTGAAAGGCGTAATCGATGGGAATCAGGTTAATATTCCTGAACCTGAA-GG--ATGTGACGAAAATAGTAAATTGTATAGTCTT-ATTGGATTGATTGTGCAGTGAATATTTTCCAGGAAATAACACCTTCATTATAGACCGTACCCGAAACCGACACAGGTGGACAGGTAGAGTATACCAAGGCGCTTGAGAGAACGATGCTGAAGGAACTAGGCAAATTGCATCTGTAACTTCGGAAGAAAGATGACCTGTATATGGGCAACCATGTGCAGGTGGCACAAGCTAGGGGGTAGCGACTGTTTATTAAAAACACAGGGCTCTGCAAAGTCAATAGACGACGTATAGGGTCTGACGCCTGCCCAGTGCTGGAAGATTAAAAGGAGGGGTGC-AAGCTCTGAATTGAAGTCCCAGTGAACGGCGGCCGTAACTATGACGGTCCTAAGGTAGCGAAATTCCTTGTCGGGTAAGTTCCGACCTGCACGAATGGCGTAACGATTTCCCCACTGTCTCCAGTATCGGCTCAGCGAAATTGAATTCTCCGTGAAGATGCGGAGTTCCCGCGGTCAGACGGAAAGACCCCGTGAACCTTTACTATAGCTTTGCACTGGTGTTAGGAATCAGATGTGCAGGATAGGTGGGAGACTACGAAGCGAAGGCATCAGCCTTTGTGGAGTCATCCTTGAGATACCACCCTTTTGGTTCTTGACATC-TAACCGAGATCCTTGAATCAGGATCCGAGACAATGCATGGTGGGTAGTTTGACTGGGGCGGTCGCCTCCCAAAGAGTAACGGAGGCGCGCGATGGTTAGCTCAGGTTGGTCGGAAATCAACTTTTAGAGTGTAATGGCATAAGCTAGCCTGACTGCGAGTCTGACAAGACGAGCAGAGACGAAAGTCGGTCATAGTGATCCGGTGGTCCCGAGTGGAAGGGCCATCGCTCAACGGATAAAAGGTACTCCGGGGATAACAGGCTGATGATTTCCAAGCGTCCATAGCGACGAAATCGTTTGGCACCTCGATGTCGGCTCATCACATCCTGGGGCTGGAGAAGGTCCCAAGGGTTCGGCTGTTCGCCGATTAAAGTGGTACGTGAGCTGGGTTTAGAACGTCGTGAGACAGTTCGGTCCCTATCTGCCGTGGGTGTAGGAAGTTTGAGAGGATCTGCCTTTAGTACGAGAGGACCGAGGTGGACGTACCCCTGGTGGACCAGTTGTCGTGCCAACGGCACAGCTGGGTAGCTAAGTACGGAAGGGATAACCGCTGAATGCATCTAAGCAGGAAACCCACCTCAAAACTAGACTTCCCTATTAGAGCCGTGGAAGACCACCACGTTGATAGGTCGGGTGTGGAAGCACAGTAATGTGTGTAGCTAACCGATACTAATAGCTCGATTGATTTACTTTG---------------------
>JBGCZG010000005_Rickettsia_conorii_subsp_raoultii_NX106_spotted_fever_group
---AAGTAAATATAATAAGAGCATTTGGTGGATGCCTTGGCACTAGAAGGCGATGAAGGACGTAATACGCTGCGATAAGCTTCGGGGAGTTGCGAATAAACTTTGATCCGAAGATTTCCGAAT-AGGG-AAACCCACCTAATTTATTAGGTATTGTATAGTGAATACATAGCTATATGAAGCAAACCCAGCGAACTGAAATATCTAAGTAGCTGGAGGAAAGGACATCAACCGAGACTCCGTTAGTAGTGACGAGCGAACGCGGACCAGGCCAGTGGCTTC-AAAAAAATAACTAAAACAACATGGAAAGGTTGACCATAGAGGGTGATAGTCCCGTATAGGTAAAAAGTTTGAAGTCCTTGAGTAAGGCGGGACACGTGAAATCCTGTTTGAACATAGGGGGACCACCCTCTAAGCCTAAGTACTCTCTAGTGACCGATAGTGAAC-AAGTACCGTGAGGGAAAGGTGAAAAGTACCCCGACAAGGGGAGTGAAATAGTATCTGAAACCAAATGCTTACAAGCAGTCGGAGCAAGTGTATTTA-TATGTCTTGTGACGGCGTACCTTTTGTATAATGGGTCAGCGACTTAGTTTATCTAGCAAGCTTAAGCCGTTAGGTGTAGGCGTAGCGAAAGCGAGTCTGAATAGGGCG--TTTAGTTAGATGAATTAGACCCGAAACCGGGTGATCTAGCCATGGCCAGGTTGAAAGTGGAGTAAAATCCACTGAAGGACCGAACCCACTACTGTTGAAAAAGTAGGGGATGAGCTGTGGTTAGGGGTGAAAGGCCAATCAAACTCGGATATAGCTGGTTCTCCGCGAAATCTATTTAGGTAGAGCGTTATATAGCGATTACCATCGAAGGTAGAGCACTGAATGAGCTAGGGGGTCCCACAGACTTACCAAACTCAATTAAACTCCGAATGTCGATGAGTACAGCATAGCAGACAGACTATGGGTGCTAAGGTCCATAGTCGAGAGGGAAAAAGCCCAGACCGCCATCTAAGGTCCCTAAATCATGACTAAGTGTT-AAAGGATGTGAGAAGACCAAAACAACTAGGATGTTGGCTTAGAAGCAGCCATCATTTAAAGAAAGCGTAATAGCTCACTAGTCTAAATAAGTTTTCTTGCGCCAACAATGTAACGGGGCTCAAGTC-ATGTACCGAAGATGCGGGTTTATGCATTTGGCA-TAAATGGTAGCGGAGCGTTCCGTAAGCCTGCGAAGGTGAACCGTAAGGTTTGCTGGAGGTATCGGAAGTGAGAATGCTGACATAAGTAGCGATAAAGAATGTGAGAAACATTCTCGCCGAAAGTCCAAGGGTTCTTGCGTAAAGTTAATCTGCGCAAGGTTAGTCGGCCCCTAAGATGAGGCTGAAAGGCGTAATCGATGGGAATCAGGTTAATATTCCTGAACCTGAA-GG--ATGTGACGAAAATAGTAAATTGTATAGTCTT-ATTGGATTGATTGTGCAGTGAATATTTTCCAGGAAATAACACCTTCATTATAGACCGTACCCGAAACCGACACAGGTGGACAGGTAGAGTATACCAAGGCGCTTGAGAGAACGATGCTGAAGGAACTAGGCAAATTGCATCTGTAACTTCGGAAGAAAGATGACCTGTATATGGGCAACCATGTGCAGGTGGCACAAGCTAGGGGGTAGCGACTGTTTATTAAAAACACAGGGCTCTGCAAAGTCAATAGACGACGTATAGGGTCTGACGCCTGCCCAGTGCTGGAAGATTAAAAGGAGGGGTGC-AAGCTCTGAATTGAAGTCCCAGTGAACGGCGGCCGTAACTATGACGGTCCTAAGGTAGCGAAATTCCTTGTCGGGTAAGTTCCGACCTGCACGAATGGCGTAACGATTTCCCCACTGTCTCCAGTATCGGCTCAGCGAAATTGAATTCTCCGTGAAGATGCGGAGTTCCCGCGGTCAGACGGAAAGACCCCGTGAACCTTTACTATAGCTTTGCACTGGTGTTAGGAATCAGATGTGCAGGATAGGTGGGAGACTACGAAGCGAAGGCATCAGCCTTTGTGGAGTCATCCTTGAGATACCACCCTTTTGGTTCTTGACATC-TAACCGAGATCCTTGAATCAGGATCCGAGACAATGCATGGTGGGTAGTTTGACTGGGGCGGTCGCCTCCCAAAGAGTAACGGAGGCGCGCGATGGTTAGCTCAGGTTGGTCGGAAATCAACTTTTAGAGTGTAATGGCATAAGCTAGCCTGACTGCGAGTCTGACAAGACGAGCAGAGACGAAAGTCGGTCATAGTGATCCGGTGGTCCCGAGTGGAAGGGCCATCGCTCAACGGATAAAAGGTACTCCGGGGATAACAGGCTGATGATTTCCAAGCGTCCATAGCGACGAAATCGTTTGGCACCTCGATGTCGGCTCATCACATCCTGGGGCTGGAGAAGGTCCCAAGGGTTCGGCTGTTCGCCGATTAAAGTGGTACGTGAGCTGGGTTTAGAACGTCGTGAGACAGTTCGGTCCCTATCTGCCGTGGGTGTAGGAAGTTTGAGAGGATCTGCCTTTAGTACGAGAGGACCGAGGTGGACGTACCCCTGGTGGACCAGTTGTCGTGCCAACGGCACAGCTGGGTAGCTAAGTACGGAAGGGATAACCGCTGAATGCATCTAAGCAGGAAACCCACCTCAAAACTAGACTTCCCTATTAGAGCCGTGGAAGACCACCACGTTGATAGGTCGGGTGTGGAAGCACAGTAATGTGTGTAGCTAACCGATACTAATAGCTCGATTGATTTACTTTG---------------------
>JBGCXI010000001_Rickettsia_conorii_subsp_raoultii_NX036_spotted_fever_group
---AAGTAAATATAATAAGAGCATTTGGTGGATGCCTTGGCACTAGAAGGCGATGAAGGACGTAATACGCTGCGATAAGCTTCGGGGAGTTGCGAATAAACTTTGATCCGAAGATTTCCGAAT-AGGG-AAACCCACCTAATTTATTAGGTATTGTATAGTGAATACATAGCTATATGAAGCAAACCCAGCGAACTGAAATATCTAAGTAGCTGGAGGAAAGGACATCAACCGAGACTCCGTTAGTAGTGACGAGCGAACGCGGACCAGGCCAGTGGCTTC-AAAAAAATAACTAAAACAACATGGAAAGGTTGACCATAGAGGGTGATAGTCCCGTATAGGTAAAAAGTTTGAAGTCCTTGAGTAAGGCGGGACACGTGAAATCCTGTTTGAACATAGGGGGACCACCCTCTAAGCCTAAGTACTCTCTAGTGACCGATAGTGAAC-AAGTACCGTGAGGGAAAGGTGAAAAGTACCCCGACAAGGGGAGTGAAATAGTATCTGAAACCAAATGCTTACAAGCAGTCGGAGCAAGTGTATTTA-TATGTCTTGTGACGGCGTACCTTTTGTATAATGGGTCAGCGACTTAGTTTATCTAGCAAGCTTAAGCCGTTAGGTGTAGGCGTAGCGAAAGCGAGTCTGAATAGGGCG--TTTAGTTAGATGAATTAGACCCGAAACCGGGTGATCTAGCCATGGCCAGGTTGAAAGTGGAGTAAAATCCACTGAAGGACCGAACCCACTACTGTTGAAAAAGTAGGGGATGAGCTGTGGTTAGGGGTGAAAGGCCAATCAAACTCGGATATAGCTGGTTCTCCGCGAAATCTATTTAGGTAGAGCGTTATATAGCGATTACCATCGAAGGTAGAGCACTGAATGAGCTAGGGGGTCCCACAGACTTACCAAACTCAATTAAACTCCGAATGTCGATGAGTACAGCATAGCAGACAGACTATGGGTGCTAAGGTCCATAGTCGAGAGGGAAAAAGCCCAGACCGCCATCTAAGGTCCCTAAATCATGACTAAGTGTT-AAAGGATGTGAGAAGACCAAAACAACTAGGATGTTGGCTTAGAAGCAGCCATCATTTAAAGAAAGCGTAATAGCTCACTAGTCTAAATAAGTTTTCTTGCGCCAACAATGTAACGGGGCTCAAGTC-ATGTACCGAAGATGCGGGTTTATGCATTTGGCA-TAAATGGTAGCGGAGCGTTCCGTAAGCCTGCGAAGGTGAACCGTAAGGTTTGCTGGAGGTATCGGAAGTGAGAATGCTGACATAAGTAGCGATAAAGAATGTGAGAAACATTCTCGCCGAAAGTCCAAGGGTTCTTGCGTAAAGTTAATCTGCGCAAGGTTAGTCGGCCCCTAAGATGAGGCTGAAAGGCGTAATCGATGGGAATCAGGTTAATATTCCTGAACCTGAA-GG--ATGTGACGAAAATAGTAAATTGTATAGTCTT-ATTGGATTGATTGTGCAGTGAATATTTTCCAGGAAATAACACCTTCATTATAGACCGTACCCGAAACCGACACAGGTGGACAGGTAGAGTATACCAAGGCGCTTGAGAGAACGATGCTGAAGGAACTAGGCAAATTGCATCTGTAACTTCGGAAGAAAGATGACCTGTATATGGGCAACCATGTGCAGGTGGCACAAGCTAGGGGGTAGCGACTGTTTATTAAAAACACAGGGCTCTGCAAAGTCAATAGACGACGTATAGGGTCTGACGCCTGCCCAGTGCTGGAAGATTAAAAGGAGGGGTGC-AAGCTCTGAATTGAAGTCCCAGTGAACGGCGGCCGTAACTATGACGGTCCTAAGGTAGCGAAATTCCTTGTCGGGTAAGTTCCGACCTGCACGAATG----------------------------------------------------------------------------------------------------------------------------------------------------------------------------------------------------------------------------------------------------------------------------------------------------------------------------------------------------------------------------------------------------------------------------------------------------------------------------------------------------------------------------------------------------------------------------------------------------------------------------------------------------------------------------------------------------------------------------------------------------------------------------------------------------------------------------------------------------------------------------------------------------------------------------------------------------------------------------
>JBGCXL010000001_Rickettsia_conorii_subsp_raoultii_NX039_spotted_fever_group
[truncated: 277,872 more chars]
